# Supplementary material for: Molecular mechanism of G1 arrest and cellular senescence induced by LEE011, a novel CDK4/CDK6 inhibitor, in leukemia cells
Source: Cancer Cell Int. 2017 Mar 6;17:35. doi: 10.1186/s12935-017-0405-y (PMC5340031; doi:10.1186/s12935-017-0405-y)
Supplement: Supplementary file 3 — Additional file 3. Differentially Expressed mRNAs up regulated in HL-60 cells treated with LEE011. [file 12935_2017_405_MOESM3_ESM.xls]

## Sheet: Sheet1
# Fold Change cut-off: 2.0 # P-value cut-off: 0.05 # Condition pairs: LEE_vs_HL-60 # Column A: ProbeName it represents probe name. # Column B: P-value, P-value calculated from unpaired t-test. # Column C: FDR, FDR is calculated from Benjamini Hochberg FDR. # Column D: Fold Change, the absolute ratio (no log scale) of normalized intensities between two conditions. # Column E: Regulation, it depict…
LEE_vs_HL-60 2.0 fold up regulated mRNAs
	P-value and FDR		Fold change and Regulation		Annotations																Group--Raw Intensity		Group--Normalized Intensity		Raw Intensity						Normalized Intensity
ProbeName	P-value	FDR	Fold Change	Regulation	type	seqname	ccdsID	GeneSymbol	source	RNAlength	chrom	strand	txStart	txEnd	Xhyb	Sequence	EntrezID	Unigene	GO	product	group-LEE(raw)	group-HL-60(raw)	group-LEE(normalized)	group-HL-60(normalized)	[LEE-A, LEE](raw)	[LEE-B, LEE](raw)	[LEE-C, LEE](raw)	[HL-60-A, HL-60](raw)	[HL-60-B, HL-60](raw)	[HL-60-C, HL-60](raw)	[LEE-A, LEE](normalized)	[LEE-B, LEE](normalized)	[LEE-C, LEE](normalized)	[HL-60-A, HL-60](normalized)	[HL-60-B, HL-60](normalized)	[HL-60-C, HL-60](normalized)
ASHGA5P054237	3.37366e-05	0.000290385	92.7289	up	protein_coding	NM_175710	CCDS44310.1	CR1L	RefSeq	1837	chr1	+	207818457	207897036		TTCACATGATGCTCTTATAGTTGGTAAGTTTTATGAAGTGTTTGCTGAGGAATTCTGTCA	1379	Hs.655194	GO:0005576|GO:0005737|GO:0016020	complement component receptor 1-like protein precursor	795.786	8.45857	9.70783	3.17288	846.021	764.79	776.546	5.69101	7.72109	11.9636	9.7459	9.67673	9.70086	2.60101	3.21449	3.70316
ASHGA5P012057	4.8787e-09	1.442e-05	42.6562	up	protein_coding	NM_012387	CCDS180.1	PADI4	RefSeq	2265	chr1	+	17634689	17690495		TTCAAGCTCAAAGAGTTCTCTAAGGCGGAAGCTTTTTTCCCCAACATGGTGAACATGCTG	23569	Hs.522969	GO:0004668|GO:0005509|GO:0005634|GO:0005737|GO:0006351|GO:0006355|GO:0006464|GO:0016568|GO:0018101	protein-arginine deiminase type-4	2840.58	70.7249	11.5971	6.18245	2968.41	2788.98	2764.36	75.0179	67.5222	69.6347	11.6239	11.5945	11.573	6.23212	6.15512	6.1601
ASHGA5P054236	5.36999e-08	1.442e-05	36.8494	up	protein_coding	NM_000651	CCDS44308.1	CR1	RefSeq	9979	chr1	+	207669472	207815110	NM_000573	CCTTCCTTGACAAAGTACTATACAGCTGAAGAACATCTCGAATACAATTTTGGTGGGAAA	1378	Hs.334019	GO:0001851|GO:0001855|GO:0001861|GO:0004877|GO:0005886|GO:0005887|GO:0006958|GO:0009986|GO:0030449|GO:0045087|GO:0045957|GO:0045959|GO:1900004|GO:1900005	complement receptor type 1 isoform S precursor	2870.91	83.4488	11.6114	6.40785	2797.49	2908.73	2906.51	83.4576	85.8431	81.0458	11.5395	11.654	11.6408	6.37685	6.47856	6.36815
ASHGA5P028250	1.53561e-07	2.0459e-05	34.7567	up	protein_coding	NM_152772	CCDS9104.1	TCP11L2	RefSeq	2243	chr12	+	106696580	106740792		TGAGCTTGCAAGCAGGTTAACAAGGATTTCAGCTGTTCTACTTGAAGGCATGAACAAAGA	255394	Hs.696047		T-complex protein 11-like protein 2	303.514	8.06228	8.29134	3.17212	314.783	308.332	287.427	9.25633	7.13508	7.79543	8.27634	8.35409	8.2436	3.28385	3.11693	3.11559
ASHGA5P011002	2.25128e-07	2.3377e-05	26.2254	up	protein_coding	ENST00000368733	CCDS1038.1	S100A8	GENCODE	523	chr1	-	153362507	153363664		TCTTTCAGAAGACCTGGTGGGGCAAGTCCGTGGGCATCATGTTGACCGAGCTGGAGAAAG	6279	Hs.416073	GO:0006954|GO:0032496|GO:0045471|GO:0042060|GO:0006935|GO:0010043|GO:0002526|GO:0002544|GO:0005737|GO:0005886|GO:0005615|GO:0005856|GO:0005515|GO:0005509	S100 calcium binding protein A8 [Source:HGNC Symbol;Acc:10498]	10268.7	440.278	13.4486	8.73571	11130.5	9845.41	9830.25	479.289	422.385	419.159	13.5495	13.4049	13.3914	8.81874	8.70215	8.68623
ASHGA5P004424	8.47217e-06	0.000126865	21.5235	up	protein_coding	NM_153206	CCDS8391.1	AMICA1	RefSeq	2195	chr11	-	118064441	118084074		ACCCATTTCGTCGTTATGGTAAGTGGAGATTATTCCTTGGGCCTGAATGACTTGAATGTT	120425	Hs.16291	GO:0005886|GO:0005923|GO:0007157|GO:0007596|GO:0016021|GO:0030593|GO:0050776|GO:0050839|GO:0050900|GO:0070633	junctional adhesion molecule-like isoform 2	454.931	20.8485	8.88707	4.45923	444.986	458.228	461.579	24.5428	16.0033	21.9994	8.78678	8.93257	8.94186	4.65021	4.17599	4.55148
ASHGA5P005575	1.01079e-07	1.7246e-05	19.5702	up	protein_coding	ENST00000307407	CCDS34005.1	IL8	GENCODE	1705	chr4	+	74606222	74609433		GAAAACTGGGTGCAGAGGGTTGTGGAGAAGTTTTTGAAGAGGGCTGAGAATTCATAAAAA	3576	Hs.624	GO:0008285|GO:0006954|GO:0035556|GO:0007186|GO:0006955|GO:0001525|GO:0007165|GO:0019722|GO:0030155|GO:0007050|GO:0071222|GO:0006928|GO:0030968|GO:0090023|GO:0071356|GO:0031623|GO:0050930|GO:0071347|GO:0042119|GO:0044344|GO:0030593|GO:0045744|GO:0048566|GO:0002237|GO:0006987|GO:0045091|GO:0005576|GO:0005622|GO:0005615|GO:0005515|GO:0008009|GO:0005153	interleukin 8 [Source:HGNC Symbol;Acc:6025]	8375.23	486.374	13.1701	8.8795	8046.95	8432.42	8646.3	495.418	493.645	470.057	13.0812	13.2065	13.2225	8.86749	8.91837	8.85263
ASHGA5P048850	1.09156e-07	1.7795e-05	19.0519	up	protein_coding	NM_023003	CCDS10323.1	TM6SF1	RefSeq	1909	chr15	+	83776323	83806111		TTATATACGCAATTTCAAGAGCCCTATCTAAAGGATCCTGCTGCTTATCCTAAAATTCAG	53346	Hs.513094	GO:0003674|GO:0008150|GO:0016020|GO:0016021	transmembrane 6 superfamily member 1 isoform 1	941.151	50.7092	9.96442	5.71256	961.118	938.575	923.76	48.4381	51.9484	51.7412	9.94496	9.9868	9.96149	5.6215	5.7837	5.73247
ASHGA5P051129	1.75031e-07	2.1072e-05	15.2296	up	protein_coding	NM_170736	CCDS13656.1	KCNJ15	RefSeq	2919	chr21	+	39628869	39673746	NM_002243, NM_170737	TGAGGACACTTTTATTACAACAGAGCAATGTCTGATCACAGGGGCGCCATCCAGGTTTAA	3772	Hs.411299	GO:0005242|GO:0005886|GO:0005887|GO:0006813|GO:0007268	ATP-sensitive inward rectifier potassium channel 15	2382.12	169.63	11.3369	7.40807	2303.01	2398.64	2444.69	176.673	161.388	170.829	11.2441	11.3715	11.395	7.43017	7.3662	7.42783
ASHGA5P026145	2.24047e-05	0.000222456	14.1375	up	protein_coding	ENST00000325719	CCDS31351.1	OR52K2	GENCODE	1067	chr11	+	4470524	4471591		GTCAAGACCAAGCAAATCCGTGAGAGCATCTTGGGAGTATTCCCAAGAAAGGATATGTAG	119774	Hs.553568	GO:0007186|GO:0016021|GO:0005886|GO:0004930|GO:0004984	olfactory receptor, family 52, subfamily K, member 2 [Source:HGNC Symbol;Acc:15223]	321.494	22.4858	8.37673	4.55527	327.407	324.257	312.818	28.7139	17.5391	21.2044	8.32919	8.42517	8.37582	4.86763	4.30046	4.49774
ASHGA5P008129	1.88906e-05	0.00019988	13.4757	up	protein_coding	NM_001159710	CCDS54959.1	BTNL8	RefSeq	1612	chr5	+	180336563	180377906	NM_001040462, NM_001159707, NM_001159709	GCATTGTTGGACTGAAGATTTTCTTCTCCAAATTCCAGTGGAAAATCCAGGCGGAACTGG	79908	Hs.189109	GO:0005515|GO:0016021	butyrophilin-like protein 8 isoform 6	300.41	21.8338	8.27172	4.51943	321.765	287.535	291.93	21.5413	25.8214	18.1386	8.30458	8.24581	8.26476	4.47182	4.81304	4.27343
ASHGA5P001274	6.57843e-06	0.000109739	13.3943	up	protein_coding	NM_002982	CCDS11277.1	CCL2	RefSeq	760	chr17	+	32582295	32584220		ATAGAAGAATCACCAGCAGCAAGTGTCCCAAAGAAGCTGTGATCTTCAAGACCATTGTGG	6347	Hs.303649	GO:0000165|GO:0001525|GO:0001666|GO:0001938|GO:0002548|GO:0004672|GO:0005102|GO:0005576|GO:0005576|GO:0005615|GO:0005737|GO:0006468|GO:0006874|GO:0006935|GO:0006954|GO:0006959|GO:0006987|GO:0007010|GO:0007155|GO:0007165|GO:0007166|GO:0007179|GO:0007186|GO:0007187|GO:0007259|GO:0007568|GO:0008009|GO:0008201|GO:0008360|GO:0009408|GO:0009612|GO:0009617|GO:0009887|GO:0010332|GO:0010574|GO:0010759|GO:…	C-C motif chemokine 2 precursor	2277.51	185.936	11.2707	7.52712	2296.3	2266.29	2269.94	173.854	166.498	217.455	11.2387	11.2884	11.2849	7.40711	7.40655	7.76769
ASHGA5P005289	0.0462555	0.0741596	13.1918	up	protein_coding	NM_001099437	CCDS46044.1	ZNF30	RefSeq	2604	chr19	+	35417806	35436076	NM_001099438, NM_194325	TGGTGCACAGATTTGCAGTTGGAAGATGATACAATCGGCTGTAAAGAAATGCCCACCTCT	90075	Hs.657402	GO:0003677|GO:0005634|GO:0006351|GO:0006355|GO:0008270	zinc finger protein 30 isoform a	479.779	16.0963	7.82463	4.10306	91.0867	1256.04	92.2044	19.9879	14.0547	14.2463	6.44619	10.4179	6.60975	4.37037	3.99123	3.94757
ASHGA5P026146	5.23598e-05	0.000387685	12.621	up	protein_coding	ENST00000307632	CCDS31352.1	OR52K1	GENCODE	1030	chr11	+	4510108	4511138		TTCGTGAGTATGTGCTCAGTCTATTCCAGAGAAAGAACATGTAGATGGATAGTTCTCTTT	390036	Hs.553726	GO:0007186|GO:0016021|GO:0005886|GO:0004930|GO:0004984	olfactory receptor, family 52, subfamily K, member 1 [Source:HGNC Symbol;Acc:15222]	81.1695	6.26466	6.37854	2.7208	84.5441	74.8874	84.0771	6.7426	5	7.05139	6.33863	6.31541	6.48159	2.83633	2.34422	2.98184
ASHGA5P001850	7.69735e-07	3.9154e-05	12.2044	up	protein_coding	NM_001890	CCDS47067.1	CSN1S1	RefSeq	981	chr4	+	70796798	70812288		TCTCTCAGTAAGTGTGCGGAACAGTTTTGTAGACTGAACGAATACAACCAACTTCAGCTG	1446	Hs.3155	GO:0005215|GO:0005576	alpha-S1-casein isoform 1 precursor	60.0493	5	5.94564	2.33631	64.5281	53.0186	62.6011	5	5	5	5.93955	5.83065	6.06673	2.32963	2.34422	2.33507
ASHGA5P034219	3.70381e-06	7.9898e-05	12.1009	up	protein_coding	ENST00000244289	CCDS12607.1	LIPE	GENCODE	3806	chr19	-	42905665	42931578		GGAAAATCTGGTTATAAAGTGATGTCAGGATACAGTGGGACGTCGCCACATGAGAAAACC	3991	Hs.656980	GO:0044281|GO:0006629|GO:0008203|GO:0016042|GO:0042493|GO:0006468|GO:0007565|GO:0019433|GO:0008152|GO:0046340|GO:0005829|GO:0005615|GO:0005901|GO:0005811|GO:0005515|GO:0016787|GO:0019901|GO:0004806|GO:0047372|GO:0016298|GO:0033878|GO:0016788	lipase, hormone-sensitive [Source:HGNC Symbol;Acc:6621]	196.403	15.3566	7.64981	4.05276	197.293	203.117	188.799	16.8449	15.6584	13.5666	7.57421	7.74234	7.63287	4.13646	4.14523	3.87659
ASHGA5P011417	1.28179e-06	4.8455e-05	11.8169	up	protein_coding	NM_001039464	CCDS41342.2	HEATR8	RefSeq	4394	chr1	+	55107426	55175939	NR_026782	TGAAGTGAAAGCTGCTCTGGATAACTTGAGACATGACCCAGAAGCATCAGTGTGCATCTA	374977	Hs.412482	GO:0016021	HEAT repeat-containing protein 8	479.884	40.7653	8.96598	5.4032	463.343	472.035	504.275	43.8638	39.0218	39.4103	8.84588	8.97752	9.07453	5.47832	5.38069	5.3506
ASHGA5P022934	4.71903e-07	3.2637e-05	11.6448	up	protein_coding	NM_001144903	CCDS45338.1	TM6SF1	RefSeq	1816	chr15	+	83776323	83806111		CAGAGGTTTGATGCTGGCATATATGTTCTATTCTGTTCCTTACTTTGTGACTGCACTGTA	53346	Hs.513094	GO:0003674|GO:0008150|GO:0016020|GO:0016021	transmembrane 6 superfamily member 1 isoform 2	1379.7	125.666	10.5244	6.98276	1451.91	1346.59	1340.59	136.14	113.119	127.739	10.5495	10.5156	10.508	7.06532	6.87104	7.01192
ASHGA5P049183	4.01322e-05	0.000325262	11.2767	up	protein_coding	NM_000887	CCDS10711.1	ITGAX	RefSeq	4666	chr16	+	31366508	31394318		TGATGCAGTTCTCCAACAAATTCCAAACACACTTCACTTTCGAGGAATTCAGGCGCAGCT	3687	Hs.248472	GO:0004872|GO:0005515|GO:0005886|GO:0007155|GO:0007229|GO:0007596|GO:0008305|GO:0009887|GO:0009897|GO:0050900|GO:0051607	integrin alpha-X precursor	338.886	30.1008	8.45224	4.95697	352.12	315.613	348.926	36.2752	22.4641	31.5631	8.43871	8.38724	8.53078	5.20511	4.6228	5.04301
ASHGA5P012013	3.0396e-06	7.3316e-05	11.2147	up	protein_coding	NM_001785	CCDS210.1	CDA	RefSeq	985	chr1	+	20915443	20945400		ATTTCAGGGCAATTGCTATCGCCAGTGACATGCAAGATGATTTTATCTCTCCATGTGGGG	978	Hs.466910	GO:0001882|GO:0004126|GO:0004126|GO:0005576|GO:0005829|GO:0005829|GO:0006206|GO:0007166|GO:0008270|GO:0008270|GO:0008655|GO:0009972|GO:0019858|GO:0030308|GO:0042803|GO:0043097|GO:0044281|GO:0045980|GO:0046898|GO:0051289|GO:0055086|GO:0071217	cytidine deaminase	897.858	83.3988	9.89099	6.40368	893.89	887.589	912.096	83.6841	73.5141	92.9982	9.83013	9.90606	9.93679	6.38082	6.2647	6.56552
ASHGA5P051720	4.02726e-07	3.0844e-05	11.1072	up	protein_coding	NM_013308	CCDS3155.1	GPR171	RefSeq	1862	chr3	-	150915618	150920988		TAATGCATAAAAGACAGGATTTTTTGTGCTACCAATTCTGGCCTTACTGGACCATAAAGT	29909	Hs.549152	GO:0004930|GO:0005886|GO:0007186|GO:0016021|GO:0045028	probable G-protein coupled receptor 171	638.21	58.5486	9.38655	5.91313	652.768	610.682	651.178	58.4764	60.8093	56.3601	9.36112	9.35249	9.44604	5.87803	6.00676	5.85461
ASHGA5P031603	2.8546e-07	2.6592e-05	11.0702	up	protein_coding	NM_000433	CCDS1356.1	NCF2	RefSeq	2429	chr1	-	183524696	183559739	NM_001127651	AAGAAGGAGGAATGGAAAAAAGCTGAAGAACAGTTAGCATTGGCCACGAGCATGAAGTCT	4688	Hs.587558	GO:0001669|GO:0002474|GO:0002479|GO:0005515|GO:0005730|GO:0005737|GO:0005829|GO:0006801|GO:0006968|GO:0007568|GO:0008022|GO:0009055|GO:0009749|GO:0014070|GO:0014823|GO:0032010|GO:0032496|GO:0032570|GO:0032870|GO:0033993|GO:0034616|GO:0042493|GO:0042554|GO:0042590|GO:0043020|GO:0043525|GO:0045087|GO:0045730|GO:0045777|GO:0048365|GO:0051701|GO:0055093|GO:0090382	neutrophil cytosol factor 2 isoform 1	797.885	73.9075	9.71327	6.24467	786.149	790.015	817.491	72.2352	73.1616	76.3255	9.63612	9.73118	9.77252	6.18398	6.26004	6.28999
ASHGA5P053965	7.83694e-06	0.000121265	10.5753	up	protein_coding	NM_001097579	CCDS14258.1	GPR34	RefSeq	1938	chrX	+	41548225	41556530		ATCTCCACAGAAGACAATGAGAAGTCATACCATAACAATGACGACAACTTCAGTCAGCAG	2857	Hs.495989	GO:0004930|GO:0005737|GO:0005887|GO:0006886|GO:0007186|GO:0008022|GO:0030165|GO:0030425|GO:0032403|GO:0043234|GO:0045028	probable G-protein coupled receptor 34	123.634	10.8948	6.97834	3.57572	115.145	126.7	129.057	11.5475	9.42723	11.7097	6.78557	7.06324	7.08622	3.60004	3.45679	3.67033
ASHGA5P052866	0.000316364	0.00133996	10.2106	up	protein_coding	NM_004833	CCDS1181.1	AIM2	RefSeq	1485	chr1	-	159032274	159046647		ACACTGTCAAAAAATGGAGAAAAACTACAGCTGACATCTGGAGTTCATAGCACCATAAAG	9447	Hs.733411	GO:0002218|GO:0002230|GO:0003690|GO:0005634|GO:0005730|GO:0005737|GO:0005739|GO:0005829|GO:0006915|GO:0006954|GO:0006955|GO:0032088|GO:0032461|GO:0032731|GO:0033209|GO:0035458|GO:0035690|GO:0035872|GO:0044444|GO:0045087|GO:0050702|GO:0050718|GO:0051092|GO:0070269|GO:0097169|GO:2001056	interferon-inducible protein AIM2	184.277	17.9162	7.55718	4.20518	180.517	192.125	180.19	17.3016	11.6633	24.7838	7.44675	7.66229	7.56249	4.16961	3.73486	4.71106
ASHGA5P013047	0.000825307	0.00274657	10.0614	up	protein_coding	NM_199254	CCDS45014.1	TPTE2	RefSeq	1974	chr13	-	19997018	20110903	NM_199259, NM_199260, NM_199261	GGAATATTCCCAGATGGACACATTTAGTTCGACTTCTACGACTTATTATTCTGATAAGAA	93492	Hs.377488	GO:0000139|GO:0004725|GO:0005216|GO:0005789|GO:0006644|GO:0006661|GO:0008138|GO:0016021|GO:0016314|GO:0044281	phosphatidylinositol 3,4,5-trisphosphate 3-phosphatase TPTE2 isoform gamma	77.3804	7.68232	6.30961	2.97886	79.5137	72.5439	80.0835	11.5228	6.5242	5	6.24378	6.27089	6.41417	3.59561	3.0059	2.33507
ASHGA5P003346	0.000156644	0.000800691	9.73234	up	protein_coding	NM_007035	CCDS9037.1	KERA	RefSeq	2543	chr12	-	91444270	91452131		GGAAGGCAAGGTGCTATAATGGCAGGCACAATCTGTTTCATCATGTGGGTGTTATTCATA	11081	Hs.125750	GO:0003674|GO:0005576|GO:0005578|GO:0005796|GO:0005975|GO:0007601|GO:0018146|GO:0030203|GO:0042339|GO:0042340|GO:0043202|GO:0044281|GO:0050896|GO:0061303	keratocan precursor	55.9288	5.71828	5.84063	2.55784	65.3976	47.3268	55.0621	5	5	7.15482	5.96116	5.67695	5.88377	2.32963	2.34422	2.99966
ASHGA5P053324	1.23356e-05	0.000155288	9.60437	up	protein_coding	NM_001190848	CCDS55166.1	CNOT4	RefSeq	3783	chr7	-	135071821	135194875	ENST00000541284, NM_001008225, NM_001190847, NM_001190849, NM_013316	TTTTGATCCCTTCGATGTCACTCGAAAAGCCTTAGCAGACCTGATTGAGAAGGAACTGTC	4850	Hs.490224	GO:0000166|GO:0000288|GO:0000289|GO:0003723|GO:0004842|GO:0005515|GO:0005634|GO:0005829|GO:0006351|GO:0006355|GO:0008270|GO:0010467|GO:0016070|GO:0016071|GO:0051865	CCR4-NOT transcription complex subunit 4 isoform d	26686	3344.8	14.828	11.5643	23526	27010.5	29521.6	3720.15	3049.18	3265.08	14.6216	14.8927	14.9696	11.6765	11.4518	11.5646
ASHGA5P041323	4.71153e-08	1.442e-05	9.57849	up	protein_coding	ENST00000368738	CCDS1036.1	S100A9	GENCODE	577	chr1	+	153330329	153333503		ACCCTGAACCAGGGGGAATTCAAAGAGCTGGTGCGAAAAGATCTGCAAAATTTTCTCAAG	6280	Hs.112405	GO:0006954|GO:0007165|GO:0032496|GO:0045471|GO:0007267|GO:0010043|GO:0031532|GO:0030595|GO:0002544|GO:0045113|GO:0005634|GO:0005737|GO:0005886|GO:0005615|GO:0005856|GO:0005515|GO:0005509|GO:0004871	S100 calcium binding protein A9 [Source:HGNC Symbol;Acc:10499]	17427.3	2152.65	14.2174	10.9576	17272.8	17225.6	17783.4	2170.28	2161.39	2126.28	14.165	14.2397	14.2474	10.9259	10.9731	10.9737
ASHGA5P037952	1.35378e-05	0.000164522	9.39915	up	protein_coding	ENST00000397468	CCDS13904.1	RFPL3	GENCODE	1214	chr22	+	32750871	32757148	ENST00000249007	GGGTGGGTAGACTTAGGAATTTTCTACTTGGTAAAAGCATTATACAGTCATAGGAGAAAG	10738	Hs.558455	GO:0008270|GO:0005515	ret finger protein-like 3 [Source:HGNC Symbol;Acc:9980]	123.453	12.3195	6.97691	3.74438	117.333	119.57	133.455	12.8695	12.9858	11.1033	6.81181	6.98351	7.13541	3.75159	3.88594	3.59561
ASHGA5P012494	8.84958e-06	0.000128892	9.33557	up	protein_coding	NM_000397	CCDS14242.1	CYBB	RefSeq	4353	chrX	+	37639269	37672714		CTTCACTCTGCGATTCACACCATTGCACATCTATTTAATGTGGAATGGTGTGTGAATGCC	1536	Hs.292356	GO:0002474|GO:0002479|GO:0005244|GO:0005515|GO:0005739|GO:0005887|GO:0006801|GO:0006801|GO:0006954|GO:0009055|GO:0016175|GO:0016175|GO:0020037|GO:0022900|GO:0030670|GO:0042554|GO:0042554|GO:0042590|GO:0043020|GO:0043020|GO:0045087|GO:0045087|GO:0045730|GO:0045730|GO:0046872|GO:0046982|GO:0050660|GO:0050665|GO:0051701|GO:0055114|GO:0055114|GO:0090382	cytochrome b-245 heavy chain	1029.22	116.281	10.0944	6.87164	953.811	1094.25	1039.59	109.713	126.132	112.997	9.93347	10.2181	10.1316	6.76423	7.01509	6.83561
ASHGA5P002014	6.14217e-05	0.000426866	8.7435	up	protein_coding	NM_024743	CCDS3525.1	UGT2A3	RefSeq	2972	chr4	-	69794176	69817509		TTTGCCTAAGGAAATGGAAAATTTTGTCCAGAGTTCAGGGGAAGATGGTATTGTGGTGTT	79799	Hs.122583	GO:0015020|GO:0016021|GO:0052695	UDP-glucuronosyltransferase 2A3 precursor	190.213	21.1638	7.60047	4.47226	176.741	191.239	202.659	26.1694	19.9254	17.3966	7.41522	7.65659	7.72959	4.73745	4.46265	4.21668
ASHGA5P037992	2.80292e-06	6.999e-05	8.65738	up	protein_coding	NM_181773	CCDS13985.1	APOBEC3H	RefSeq	1070	chr22	+	39493228	39500072	ENST00000348946, NM_001166003	ATGTTAGAGGAGCTAGATAAAAACAGTCGAGCCATAAAGCGACGGCTTGAGAGGATAAAG	164668	Hs.440515	GO:0004126|GO:0005634|GO:0005737|GO:0008270|GO:0009615|GO:0009972|GO:0010529|GO:0010529|GO:0045869|GO:0048525|GO:0070383	DNA dC->dU-editing enzyme APOBEC-3H isoform 2	42.1318	5	5.45024	2.33631	40.8731	42.7229	42.7994	5	5	5	5.28748	5.53421	5.52902	2.32963	2.34422	2.33507
ASHGA5P051918	1.3857e-06	5.0323e-05	8.54933	up	protein_coding	NM_001017388	CCDS3445.1	TLR10	RefSeq	3484	chr4	-	38773859	38784611	NM_001195106, NM_001195107, NM_030956	AATCCTTGGAAATACAATGAGACTCATCAGAAACATTTACATATTTTGTAGTATTGTTAT	81793	Hs.120551	GO:0002755|GO:0004888|GO:0005622|GO:0005886|GO:0006954|GO:0006955|GO:0016020|GO:0016021|GO:0045087	toll-like receptor 10 isoform a	41.9433	5	5.43212	2.33631	48.5863	36.4516	40.792	5	5	5	5.53338	5.30342	5.45956	2.32963	2.34422	2.33507
ASHGA5P050586	2.80988e-07	2.6491e-05	8.54508	up	protein_coding	NM_025244	CCDS2037.1	TSGA10	RefSeq	3685	chr2	-	99613723	99771187	NM_182911	TGACACCTGAAATGATTCTTCACATCCCTGAGAAAGGTCAAAGTTACAAACTGATTTTTT	80705	Hs.120267	GO:0003674|GO:0005198|GO:0005575|GO:0005737|GO:0007283|GO:0009434|GO:0030031|GO:0031965|GO:0043005	testis-specific gene 10 protein	861.05	104.896	9.82784	6.73275	905.344	868.518	809.287	111.046	102.777	100.865	9.85046	9.87267	9.76038	6.78117	6.739	6.67806
ASHGA5P019260	4.57807e-07	3.2357e-05	8.52581	up	protein_coding	NM_004668	CCDS47727.1	MGAM	RefSeq	6513	chr7	+	141695678	141806547		ATCAAAGTGACCAGAAGAAGCAACAATCGTGTTTTGTTTGACTCGAGCATTGGGCCCCTA	8972	Hs.122785	GO:0003824|GO:0004339|GO:0004558|GO:0005886|GO:0005975|GO:0005983|GO:0016021|GO:0016160|GO:0016324|GO:0030246|GO:0032450|GO:0044245|GO:0044281	maltase-glucoamylase, intestinal	498.472	59.236	9.02352	5.93169	492.037	490.595	512.785	60.6041	59.2851	57.8188	8.93995	9.03081	9.09981	5.93405	5.96919	5.89182
ASHGA5P006253	1.53149e-07	2.0459e-05	8.40061	up	protein_coding	NM_004354	CCDS3581.1	CCNG2	RefSeq	5489	chr4	+	78078356	78091213		AAAGTGAAAGTGAGGACTCTTGTGAAGATATGAGTTGTGGAGAGGAGAGTCTCAGCAGCT	901	Hs.740456	GO:0000075|GO:0005737|GO:0007067|GO:0051301	cyclin-G2	3111.93	415.198	11.7273	8.65681	3099.31	3116.35	3120.12	409.49	425.127	410.977	11.6844	11.7521	11.7454	8.59985	8.71171	8.65888
ASHGA5P000906	1.121e-06	4.6687e-05	8.01897	up	protein_coding	NM_052880	CCDS13893.1	PIK3IP1	RefSeq	2478	chr22	-	31677578	31688520		TACTCCTACAAGAGGGGGAAGGATTTGAAAGAACAGCATGATCAGAAAGTATGTGAGAGG	113791	Hs.26670	GO:0014067|GO:0016021|GO:0036313|GO:0043553|GO:0043553	phosphoinositide-3-kinase-interacting protein 1 isoform 1 precursor	294.741	36.2685	8.24552	5.24211	301.197	280.169	302.858	38.3365	32.6988	37.7704	8.2079	8.20408	8.32459	5.28916	5.14536	5.2918
ASHGA5P009630	1.35896e-06	4.996e-05	7.84055	up	protein_coding	NM_001098526	CCDS41723.1	AMICA1	RefSeq	1957	chr11	-	118064441	118095809		TTCATCTTGGATTTGAAAGTTGAGAGCAGCATGTTTTGCCCACTGAAACTCATCCTGCTG	120425	Hs.16291	GO:0005886|GO:0005923|GO:0007157|GO:0007596|GO:0016021|GO:0030593|GO:0050776|GO:0050839|GO:0050900|GO:0070633	junctional adhesion molecule-like isoform 1 precursor	485.249	62.736	8.98334	6.01239	503.479	481.803	470.466	63.4061	56.7674	68.0346	8.9728	9.00477	8.97245	5.9982	5.90936	6.1296
ASHGA5P034170	1.71447e-07	2.0813e-05	7.80789	up	protein_coding	NM_198125	CCDS46058.1	TYROBP	RefSeq	605	chr19	-	36395302	36399211	NM_001173514, NM_001173515, NM_003332, NR_033390	ATTACAAATGAGCCCGAATCATGACAGTCAGCAACATGATACCTGGATCCAGCCATTCCT	7305	Hs.515369	GO:0002281|GO:0002283|GO:0005057|GO:0005515|GO:0005622|GO:0005886|GO:0005887|GO:0006968|GO:0007165|GO:0007229|GO:0007411|GO:0035556|GO:0042802|GO:0050776	TYRO protein tyrosine kinase-binding protein isoform 2 precursor	25532.5	3944.13	14.7596	11.7947	27064.9	24313.5	25219.1	3889.04	3974.71	3968.63	14.8074	14.7293	14.7423	11.7349	11.819	11.8302
ASHGA5P032152	6.73399e-07	3.7577e-05	7.80025	up	protein_coding	NM_152599	CCDS11146.1	MFSD6L	RefSeq	2258	chr17	-	8700427	8702667		GGCCCAACAGGATCATCTCATTGCATGATTTTCTTTACTTTTGAAGTAAAAGGAGATTTA	162387	Hs.213603	GO:0016021	major facilitator superfamily domain-containing protein 6-like	863.622	115.514	9.8311	6.86758	850.089	902.313	838.465	119.204	114.101	113.237	9.75257	9.93041	9.81032	6.88058	6.88297	6.83919
ASHGA5P007739	5.78145e-05	0.000412087	7.53203	up	protein_coding	NM_018677	CCDS13243.1	ACSS2	RefSeq	2988	chr20	+	33464327	33515769	NM_001242393	AGATGTGCAGATCTCATGGAACCAAGGGATTGACTTGTGGTGGCATGAGCTCATGCAAGA	55902	Hs.517034	GO:0003987|GO:0005524|GO:0005634|GO:0005730|GO:0005737|GO:0005737|GO:0005829|GO:0006069|GO:0006805|GO:0008610|GO:0016208|GO:0019427|GO:0043231|GO:0044281	acetyl-coenzyme A synthetase, cytoplasmic isoform 1	148.947	18.9504	7.24243	4.32939	143.843	143.036	159.961	21.3088	20.2258	15.3166	7.10536	7.23118	7.39074	4.45803	4.48183	4.04831
ASHGA5P025183	3.67041e-06	7.9819e-05	7.50806	up	protein_coding	NM_001085423		MILR1	RefSeq	1488	chr17	+	62461568	62464760		ATGCAAATATCCTTGAAAAACAAGCAAAGGAGGAATCTGTGCCAGAAGTGGGATCCAGGC	284021	Hs.631749	GO:0005887|GO:0033004|GO:0043303	allergin-1 precursor	897.598	125.813	9.88986	6.98142	954.642	846.377	891.774	142.914	116.52	118.004	9.93469	9.82781	9.90707	7.13105	6.91199	6.90121
ASHGA5P054685	0.0140111	0.0267975	7.46703	up	protein_coding	NM_000518	CCDS7753.1	HBB	RefSeq	626	chr11	-	5246695	5248301		TCACCTGGACAACCTCAAGGGCACCTTTGCCACACTGAGTGAGCTGCACTGTGACAAGCT	3043	Hs.523443	GO:0004601|GO:0005344|GO:0005506|GO:0005515|GO:0005829|GO:0005833|GO:0005833|GO:0005833|GO:0007596|GO:0008217|GO:0010942|GO:0015671|GO:0015671|GO:0015701|GO:0019825|GO:0020037|GO:0030185|GO:0030492|GO:0031720|GO:0031838|GO:0042542|GO:0042744|GO:0044281|GO:0045429|GO:0050880|GO:0051291|GO:0070293	hemoglobin subunit beta	678.989	84.689	9.2596	6.35906	774.341	1008.54	254.09	59.102	123.524	71.4412	9.61268	10.1008	8.06533	5.89238	6.98941	6.1954
ASHGA5P021793	2.10567e-05	0.000213352	7.40137	up	protein_coding	ENST00000541018	CCDS2738.1	CCR3	GENCODE	1796	chr3	+	46283871	46308197		GAGTTGTATTGGAGAAGTGAAATGACAACCTCACTAGATACAGTTGAGACCTTTGGTACC	1232	Hs.506190	GO:0006954|GO:0007186|GO:0007155|GO:0006968|GO:0045766|GO:0007188|GO:0001938|GO:0006935|GO:0007204|GO:0070371|GO:0002551|GO:0048245|GO:0044419|GO:0070098|GO:0016021|GO:0005886|GO:0005615|GO:0005887|GO:0005768|GO:0016493|GO:0004950	chemokine (C-C motif) receptor 3 [Source:HGNC Symbol;Acc:1604]	38.3468	5.08616	5.31228	2.42449	36.9041	39.2866	38.8496	5	5	5.25848	5.13361	5.41435	5.38889	2.32963	2.34422	2.59962
ASHGA5P004292	5.58519e-08	1.4485e-05	7.22616	up	protein_coding	NM_138720	CCDS4587.1	HIST1H2BD	RefSeq	824	chr6	+	26158348	26171576		TTCCAAGTAACTTTGCCAAGGGAGAGACATGAAGACAGAGGAGAAATGAATGCATAAAAT	3017	Hs.591797	GO:0000786|GO:0003677|GO:0005634|GO:0006334|GO:0046982	histone H2B type 1-D	2814.68	437.166	11.5834	8.73012	2876.43	2701.44	2866.16	441.378	427.944	442.176	11.5819	11.5474	11.6207	8.70378	8.72111	8.76548
ASHGA5P007325	5.50132e-06	9.8245e-05	7.13006	up	protein_coding	NM_175878	CCDS42975.1	XKR3	RefSeq	1700	chr22	-	17264305	17302584		TTGAATAGAGCATTGCTGATGACATTTTCCCTGTTATCAGTTACTTATGGGGCCATTCGC	150165	Hs.356069	GO:0005886|GO:0016021	XK-related protein 3	237.438	32.6619	7.92658	5.09267	251.602	221.509	239.203	32.3695	35.439	30.1772	7.9335	7.8642	7.98205	5.04383	5.25068	4.98349
ASHGA5P018354	1.11064e-05	0.000145679	6.89606	up	protein_coding	ENST00000545097	CCDS54574.1	CCR3	GENCODE	1786	chr3	+	46283871	46308197		GGTTCCTCAAGGAGAAGTGAAATGACAACCTCACTAGATACAGTTGAGACCTTTGGTACC	1232	Hs.506190	GO:0006954|GO:0007186|GO:0007155|GO:0006968|GO:0045766|GO:0007188|GO:0001938|GO:0006935|GO:0007204|GO:0070371|GO:0002551|GO:0048245|GO:0044419|GO:0070098|GO:0016021|GO:0005886|GO:0005615|GO:0005887|GO:0005768|GO:0016493|GO:0004950	chemokine (C-C motif) receptor 3 [Source:HGNC Symbol;Acc:1604]	37.716	5.10565	5.28888	2.5031	38.8577	36.2524	38.0378	5.26901	5.04794	5	5.21258	5.29746	5.35659	2.51361	2.66063	2.33507
ASHGA5P037001	2.00267e-05	0.000207054	6.7951	up	protein_coding	NM_054112	CCDS13177.1	DEFB118	RefSeq	1158	chr20	+	29956420	29961705		GGACCATGAAACTCCTGCTGCTGGCTCTTCCTATGCTTGTGCTCCTACCCCAAGTGATCC	117285	Hs.274124	GO:0005576|GO:0007160|GO:0007283|GO:0042742|GO:0045087	beta-defensin 118 precursor	10925.4	1878.66	13.5299	10.7654	12099	9547.78	11129.5	1821.35	1762.05	2052.58	13.66	13.364	13.5658	10.6864	10.6842	10.9257
ASHGA5P027996	4.84869e-05	0.000370601	6.76744	up	protein_coding	ENST00000319957	CCDS8814.1	SLC4A8	GENCODE	3834	chr12	+	51818756	51891646		CATAGGAAGGGTCATGTGAAAAGTCAGCATGTCTGGAATCCCGAGGGTTATATTTAGGAG	9498	Hs.370636	GO:0006814|GO:0055085|GO:0006811|GO:0006810|GO:0015701|GO:0006820|GO:0016021|GO:0005886|GO:0016020|GO:0005215|GO:0005452|GO:0008509	solute carrier family 4, sodium bicarbonate cotransporter, member 8 [Source:HGNC Symbol;Acc:11034]	163.833	23.4732	7.38447	4.62586	166.705	167.703	157.09	19.6175	25.7303	25.0717	7.32877	7.45951	7.36515	4.345	4.80876	4.72383
ASHGA5P051940	0.000827723	0.0027522	6.73491	up	protein_coding	NM_006587	CCDS3477.1	CORIN	RefSeq	4942	chr4	-	47596017	47840059		CCTTTCTCCTAAACTAATTATAAGGATGATCAGAGACTTTTGCCAGCTACACTAAAAGAA	10699	Hs.518618	GO:0003050|GO:0003050|GO:0004252|GO:0005044|GO:0005576|GO:0005886|GO:0005887|GO:0006508|GO:0007565|GO:0008217|GO:0009986|GO:0016021|GO:0016486|GO:0035813|GO:0070008	atrial natriuretic peptide-converting enzyme	95.0185	13.9057	6.60908	3.85742	97.8795	87.819	99.357	14.2583	18.332	9.12668	6.55498	6.54892	6.72334	3.88906	4.3584	3.3248
ASHGA5P010628	0.000305464	0.00130554	6.62978	up	protein_coding	NM_173807	CCDS1625.1	C1orf101	RefSeq	3050	chr1	+	244624672	244803662		GGGACCTGAGTTTCTGTAACCTAACAGCTATGTTTGCAATAGAGACATTTGGACTGATTC	257044	Hs.459534	GO:0016021	uncharacterized protein C1orf101 isoform 2 precursor	124.381	18.5017	6.99076	4.2618	124.886	130.007	118.251	25.1568	13.2475	17.1009	6.90463	7.10067	6.96698	4.68303	3.90912	4.19326
ASHGA5P013512	0.000138487	0.0007371	6.58867	up	protein_coding	ENST00000394353	CCDS48011.1	GSN	GENCODE	2717	chr9	+	124030379	124095120		GCCTTGTTAGATACAGCGCTAGGAAAAGGGGAGTAATTCAGGTCTAGAATGGAAAAACTG	2934	Hs.522373	GO:0006915|GO:0014003|GO:0048015|GO:0030155|GO:0016192|GO:0060271|GO:0045471|GO:0007568|GO:0071276|GO:0051593|GO:0042246|GO:0030041|GO:0008154|GO:0006921|GO:0051014|GO:0051016|GO:0005576|GO:0005829|GO:0048471|GO:0005615|GO:0001726|GO:0015629|GO:0043234|GO:0030027|GO:0005515|GO:0005509|GO:0003779	gelsolin [Source:HGNC Symbol;Acc:4620]	53.3121	7.43995	5.76881	3.04883	63.0978	52.1772	44.6612	9.41272	7.01639	5.89074	5.90803	5.80878	5.58963	3.30724	3.09777	2.74147
ASHGA5P007065	0.00137121	0.00406801	6.3923	up	protein_coding	NM_170776	CCDS10786.1	GPR97	RefSeq	2676	chr16	+	57702156	57723290		TCACCATTATTCTTTATGCCTTTCTGAGGCTTTCCCGGGAGAGGTTCAAGTCAGAAGATG	222487	Hs.383403	GO:0004930|GO:0005886|GO:0007218|GO:0016021	probable G-protein coupled receptor 97 precursor	92.1937	14.4137	6.56546	3.88912	94.1676	89.6514	92.7621	10.1517	20.9975	12.0918	6.49271	6.58206	6.62159	3.41146	4.53604	3.71986
ASHGA5P010072	6.00956e-06	0.000103669	6.37278	up	protein_coding	NM_001080772	CCDS42620.1	KIR2DL4	RefSeq	1609	chr19	+	55315066	55325972	NM_001258383	TTCAAAACTGGTATCGCCAGACACCTGCATGCTGTGATTAGGTACTCAGTGGCCATCATC	3805	Hs.661219	GO:0004888|GO:0005515|GO:0005886|GO:0005887|GO:0006968|GO:0007165|GO:0050776	killer cell immunoglobulin-like receptor 2DL4 isoform b precursor	193.393	29.7595	7.62821	4.95629	204.48	181.292	194.406	29.2358	26.6208	33.422	7.62916	7.57967	7.6758	4.89264	4.861	5.11522
ASHGA5P041831	5.40173e-07	3.4053e-05	6.31246	up	protein_coding	NM_024807	CCDS4853.2	TREML2	RefSeq	3758	chr6	-	41157551	41168925		AACATTCCTTTCACACATCTGGACAACATCCTCAAGAGTGGAACTGTCACAACTGGCCAA	79865	Hs.164797	GO:0004872|GO:0005515|GO:0005886|GO:0009986|GO:0016021|GO:0042110	trem-like transcript 2 protein precursor	589.07	96.1707	9.26772	6.60951	598.03	585.029	584.151	93.1114	97.8391	97.5615	9.22842	9.28702	9.28771	6.52835	6.66645	6.63375
ASHGA5P043200	6.13891e-06	0.000104871	6.29615	up	protein_coding	NM_006188	CCDS5653.1	OCM2	RefSeq	588	chr7	-	97614012	97619416	NM_001097622	TCTGCAGTTTGCTCATTGTTTTAGCGAGGTCACGAGAGAGTCACTCATGACTTTCTTGGT	4951	Hs.510456	GO:0005509	putative oncomodulin-2	125.891	19.1628	7.00956	4.35509	129.297	121.931	126.444	18.0803	20.5361	18.8718	6.9609	7.00982	7.05797	4.23081	4.50392	4.33055
ASHGA5P002140	1.05612e-05	0.000142371	6.25768	up	protein_coding	NM_004844	CCDS2625.2	SH3BP5	RefSeq	3322	chr3	-	15295862	15374136		CCGGATCCAGGGAGAACTGGAGAAGTTAAATCAGTCCACGGATGATATCAACAGACGGGA	9467	Hs.740436	GO:0004860|GO:0005515|GO:0005737|GO:0005739|GO:0007165|GO:0017124|GO:0035556	SH3 domain-binding protein 5 isoform a	278.023	43.9261	8.15511	5.50948	261.648	282.096	290.324	42.862	45.9478	42.9686	7.99375	8.21501	8.25656	5.44601	5.61195	5.47048
ASHGA5P032617	2.06239e-06	5.998e-05	6.20954	up	protein_coding	NM_017983	CCDS11677.1	WIPI1	RefSeq	1939	chr17	-	66417421	66453653		CCGGGTATAAGCTGTTTTCTCTGAGTTCTGTGGAGCAGCTGGATCAAGTCCACGGAAGCA	55062	Hs.463964	GO:0000045|GO:0000139|GO:0000407|GO:0000421|GO:0005102|GO:0005737|GO:0005802|GO:0005829|GO:0006914|GO:0006987|GO:0010008|GO:0030136|GO:0030331|GO:0030968|GO:0032266|GO:0034045|GO:0048203|GO:0050681|GO:0080025	WD repeat domain phosphoinositide-interacting protein 1	748.517	125.872	9.61906	6.98458	729.84	768.341	747.37	133.184	126.66	117.773	9.52731	9.68316	9.64672	7.0344	7.02068	6.89865
ASHGA5P050923	5.94635e-05	0.000418627	6.16397	up	protein_coding	NM_001033087	CCDS33443.1	MACROD2	RefSeq	4425	chr20	+	15177503	16033841		ATAGTCAGGTTGACAAGGTAAATGACCCAACAGAGAGTCAACAAGAAGATCAACTAATAG	140733	Hs.661576	GO:0005575|GO:0007420|GO:0019213|GO:0042278	O-acetyl-ADP-ribose deacetylase MACROD2 isoform 2	68.3717	10.3394	6.12607	3.50222	64.6894	78.509	61.9167	11.515	10.0487	9.45453	5.9442	6.38444	6.04957	3.594	3.53725	3.37539
ASHGA5P009575	8.75841e-07	4.1719e-05	6.14174	up	protein_coding	NM_005143	CCDS45524.1	HP	RefSeq	1461	chr16	+	72088507	72094955		ATAAATAAGGCTGTTGGAGATAAACTTCCTGAATGTGAAGCAGATGACGGCTGCCCGAAG	3240	Hs.513711	GO:0003824|GO:0005576|GO:0005615|GO:0006879|GO:0006952|GO:0010942|GO:0030492|GO:0031838|GO:0042542|GO:0051354|GO:2000296	haptoglobin isoform 1 preproprotein	504.735	84.3084	9.04093	6.42228	501.431	498.208	514.567	83.1143	85.9989	83.812	8.96678	9.05118	9.10483	6.37163	6.48081	6.4144
ASHGA5P001671	4.09048e-08	1.442e-05	6.10382	up	protein_coding	NM_000677	CCDS839.1	ADORA3	RefSeq	2261	chr1	-	112042050	112046743		TTACCGTCAGATACAAGAGGGTCACCACTCACAGAAGAATATGGCTGGCCCTGGGCCTTT	140	Hs.281342	GO:0001609|GO:0005886|GO:0005886|GO:0005887|GO:0006954|GO:0007165|GO:0007190|GO:0008016|GO:0009611|GO:0016021	adenosine receptor A3 isoform 2	792.344	136.006	9.70414	7.09442	804.998	783.659	788.376	137.797	131.224	138.996	9.67368	9.71907	9.71965	7.08182	7.07118	7.13026
ASHGA5P004209	3.96358e-06	8.3499e-05	6.03164	up	protein_coding	NM_000632	CCDS45470.1	ITGAM	RefSeq	4742	chr16	+	31271287	31344213	NM_001145808	AGTGGATTCAGACATGAATGATGCTTACTTGGGTTATGCTGCCGCCATCATCTTACGGAA	3684	Hs.172631	GO:0001948|GO:0005515|GO:0005886|GO:0007155|GO:0007229|GO:0007596|GO:0008305|GO:0050900	integrin alpha-M isoform 2 precursor	561.791	95.767	9.19405	6.6015	613.894	522.598	548.881	101.868	97.7198	87.7136	9.2658	9.12193	9.19443	6.66082	6.66469	6.479
ASHGA5P004298	8.85498e-08	1.6583e-05	6.00199	up	protein_coding	NM_000265	CCDS34657.1	NCF1	RefSeq	1409	chr7	+	74188308	74203659	ENST00000435988, NR_003187	TAGAGAAGAGCGAGAGCGGTTGGTGGTTCTGTCAGATGAAAGCAAAGCGAGGCTGGATCC	653361	Hs.647047	GO:0002474|GO:0002479|GO:0003924|GO:0005515|GO:0005525|GO:0005829|GO:0006184|GO:0006612|GO:0006801|GO:0006968|GO:0007154|GO:0009055|GO:0016175|GO:0017124|GO:0032010|GO:0035091|GO:0042554|GO:0042590|GO:0043020|GO:0045087|GO:0045730|GO:0051701|GO:0090382	neutrophil cytosol factor 1	8689.86	1719.86	13.2274	10.6419	8540.64	8661.79	8867.13	1735.01	1708.94	1715.63	13.1792	13.2502	13.2526	10.6132	10.6473	10.6653
ASHGA5P002404	1.00584e-07	1.7246e-05	5.99402	up	protein_coding	ENST00000258526	CCDS9049.1	PLXNC1	GENCODE	7346	chr12	+	94542498	94701451		TCAACTTTACCAACTGCTCATCATTAAAAGAATGCCCAGCATGCGTAGAAACTGGCTGCG	10154	Hs.584845	GO:0007275|GO:0007411|GO:0007155|GO:0007165|GO:0016021|GO:0005886|GO:0005622|GO:0016020|GO:0004872|GO:0005515|GO:0005102	plexin C1 [Source:HGNC Symbol;Acc:9106]	1278.81	230.09	10.4156	7.83208	1272.18	1282.63	1281.62	234.052	228.181	228.038	10.359	10.447	10.4408	7.81847	7.84561	7.83216
ASHGA5P001372	4.49184e-05	0.000353874	5.96835	up	protein_coding	ENST00000229332	CCDS8590.1	CLEC4A	GENCODE	1281	chr12	+	8276227	8291203		TCTCATTCTTTATTGCTTTTGTCATTTTCTTTCAAAAATATTCTCAGCTTCTTGAAAAAA	50856	Hs.504657	GO:0045087|GO:0007155|GO:0007166|GO:0005887|GO:0030246|GO:0004888	C-type lectin domain family 4, member A [Source:HGNC Symbol;Acc:13257]	233.369	38.7234	7.90095	5.32361	229.822	249.135	221.15	33.5589	39.8613	42.75	7.80098	8.03513	7.86673	5.09318	5.41398	5.46368
ASHGA5P033983	4.16461e-05	0.000334091	5.92029	up	protein_coding	NM_002034	CCDS12154.1	FUT5	RefSeq	1988	chr19	-	5865836	5870551		TTATTGCTGTTGTTAACCACCCATGAGGGGTGCAAACAGATAATGCTGTTAACATTTTCA	2527	Hs.631843	GO:0005794|GO:0005975|GO:0006486|GO:0006486|GO:0008417|GO:0016021|GO:0017060|GO:0032580|GO:0036065|GO:0042355|GO:0046920	alpha-(1,3)-fucosyltransferase	74.2304	11.8343	6.25057	3.68491	73.7983	70.8207	78.072	11.8056	13.1407	10.5566	6.13671	6.23638	6.37864	3.63103	3.90034	3.52336
ASHGA5P010569	1.20812e-06	4.7622e-05	5.91891	up	protein_coding	NM_033050	CCDS3162.1	SUCNR1	RefSeq	1650	chr3	+	151591430	151599876		TTGTTGAACAACTACGACATGCTGGGGATCATGGCATGGAATGCAACTTGCAAAAACTGG	56670	Hs.279575	GO:0005886|GO:0008150|GO:0016021|GO:0045028	succinate receptor 1	1565.37	287.288	10.7068	8.14147	1620.48	1542.66	1532.95	295.375	301.205	265.284	10.7126	10.7126	10.6951	8.14959	8.2308	8.04402
ASHGA5P014304	1.5247e-05	0.000175499	5.90484	up	protein_coding	NM_001143818	CCDS11989.1	SERPINB2	RefSeq	2180	chr18	+	61554938	61571124		AGGAGAGGAGATTGAAACAATGGAGGATCTTTGTGTGGCAAACACACTCTTTGCCCTCAA	5055	Hs.594481	GO:0004867|GO:0005576|GO:0005615|GO:0005737|GO:0005886|GO:0007596|GO:0010951|GO:0030162|GO:0042730	plasminogen activator inhibitor 2	156.668	25.6836	7.31773	4.75583	163.339	153.276	153.389	28.1416	26.8965	22.0128	7.29791	7.32686	7.32842	4.84073	4.87417	4.55259
ASHGA5P004664	0.000180507	0.000888443	5.88716	up	protein_coding	NM_174921	CCDS3456.1	C4orf34	RefSeq	1683	chr4	-	39552545	39640481		TTGCTCTCATGAACATGCAATGAGAAGACTGATCAATCTGTTACGGCAGTCCCAGTCCTA	201895	Hs.576320	GO:0016021	uncharacterized protein C4orf34	1417.17	265.113	10.5636	8.00603	1468.86	1387.31	1395.34	237.863	219.388	338.089	10.5655	10.5617	10.5636	7.83893	7.79176	8.38738
ASHGA5P034687	3.84176e-06	8.1687e-05	5.88616	up	protein_coding	NM_001736	CCDS33063.1	C5AR1	RefSeq	2342	chr19	+	47813103	47825327		CTTTGGGACAAAACAGAAGTCCATGGAGTTATCTAAGCTCTTGTAAGTGAGTTAATTTAA	728	Hs.2161	GO:0000187|GO:0004944|GO:0005886|GO:0005887|GO:0006935|GO:0006955|GO:0006968|GO:0007165|GO:0007202|GO:0007204|GO:0007606|GO:0030593|GO:0032494|GO:0050830	C5a anaphylatoxin chemotactic receptor	654.24	115.305	9.4213	6.86397	712.809	635.424	614.489	125.69	103.299	116.927	9.49183	9.412	9.36007	6.95535	6.74705	6.88953
ASHGA5P001125	0.000654553	0.00230716	5.87826	up	protein_coding	NM_006509	CCDS46110.1	RELB	RefSeq	2297	chr19	+	45504706	45541456		TATGACAAGAAATCCACAAACACATCAGAGCTGCGGATTTGCCGAATTAACAAGGAAAGC	5971	Hs.654402	GO:0003677|GO:0003700|GO:0003714|GO:0005515|GO:0005634|GO:0005815|GO:0005829|GO:0006351|GO:0010628|GO:0019882|GO:0043011|GO:0045063	transcription factor RelB	47.727	7.55981	5.61458	3.05919	40.0129	52.3891	50.7791	10.2517	6.47101	5.95671	5.25678	5.81327	5.77368	3.42709	2.99378	2.75669
ASHGA5P013299	5.47788e-05	0.000398853	5.87716	up	protein_coding	NM_032471	CCDS5126.1	PKIB	RefSeq	1828	chr6	+	122931376	123047518		AAAGATAGGAATGTTGCTATGAGGACAGATTCATCAAAAATGACTGACGTGGAGTCTGGG	5570	Hs.486354	GO:0004862	cAMP-dependent protein kinase inhibitor beta isoform 1	30.8106	5.01184	4.9959	2.44078	30.2614	29.2924	32.878	5	5.03551	5	4.84136	4.99203	5.15433	2.32963	2.65765	2.33507
ASHGA5P034454	5.20268e-05	0.000385901	5.87245	up	protein_coding	ENST00000264832	CCDS12231.1	ICAM1	GENCODE	3246	chr19	+	10381516	10397291		AGATAGCCAACCAATGTGCTATTCAAACTGCCCTGATGGGCAGTCAACAGCTAAAACCTT	3383	Hs.643447	GO:0050776|GO:0007155|GO:0014070|GO:0042493|GO:0030155|GO:0001541|GO:0045471|GO:0008360|GO:0071456|GO:0045907|GO:0045429|GO:0019221|GO:0071222|GO:0031669|GO:0043200|GO:0051092|GO:0010212|GO:0046688|GO:0001975|GO:0050900|GO:0007569|GO:0071333|GO:0071356|GO:0007159|GO:0007157|GO:0071347|GO:0034698|GO:0071312|GO:0033627|GO:0051926|GO:0002457|GO:0010477|GO:0060333|GO:0002693|GO:0001910|GO:0002291|GO:…	intercellular adhesion molecule 1 [Source:HGNC Symbol;Acc:5344]	87.5619	14.252	6.49203	3.93807	88.0017	85.8118	88.8723	12.8026	12.962	16.9913	6.39544	6.51915	6.56152	3.74484	3.88388	4.18549
ASHGA5P047486	5.77801e-08	1.4616e-05	5.82786	up	protein_coding	NM_019058	CCDS7315.1	DDIT4	RefSeq	1752	chr10	+	74033676	74035797		TGCTCAGTGACCCTGAGGATGAACACTTGTGTGCCAACCTGATGCAGCTGCTGCAGGAGA	54541	Hs.740405	GO:0001666|GO:0005622|GO:0005737|GO:0005739|GO:0006915|GO:0032007|GO:0043241|GO:0045820|GO:0071889|GO:0072593	DNA damage-inducible transcript 4 protein	4725.6	931.21	12.3316	9.7886	4872.03	4666.8	4637.97	931.622	916.782	945.227	12.3401	12.3414	12.3132	9.74982	9.7851	9.83088
ASHGA5P014821	7.52778e-07	3.9047e-05	5.81012	up	protein_coding	NM_001190794	CCDS53447.1	NCF2	RefSeq	2285	chr1	-	183524696	183559739		TGCCTGTGAGAAGCAGAAGCTATATGAGCCAGTGGTGATCCCTGTGGGCAAGCTGTTTCG	4688	Hs.587558	GO:0001669|GO:0002474|GO:0002479|GO:0005515|GO:0005730|GO:0005737|GO:0005829|GO:0006801|GO:0006968|GO:0007568|GO:0008022|GO:0009055|GO:0009749|GO:0014070|GO:0014823|GO:0032010|GO:0032496|GO:0032570|GO:0032870|GO:0033993|GO:0034616|GO:0042493|GO:0042554|GO:0042590|GO:0043020|GO:0043525|GO:0045087|GO:0045730|GO:0045777|GO:0048365|GO:0051701|GO:0055093|GO:0090382	neutrophil cytosol factor 2 isoform 2	280.315	47.8917	8.17033	5.63176	294.316	271.186	275.444	45.7692	47.5206	50.3853	8.17203	8.15778	8.18119	5.5398	5.65842	5.69707
ASHGA5P002987	9.52708e-07	4.3263e-05	5.77981	up	protein_coding	NM_001747	CCDS1974.1	CAPG	RefSeq	1604	chr2	-	85621870	85637820	NM_001256140	GCTGGAAGGAAGACGAACCTACGAAGCAGAGATCTGAAGACAGCATGTACACAGCCATTC	822	Hs.516155	GO:0003779|GO:0005634|GO:0005730|GO:0005730|GO:0005737|GO:0006461|GO:0008290|GO:0030031|GO:0031965|GO:0042470|GO:0051016	macrophage-capping protein isoform 1	648.355	116.599	9.40902	6.878	707.533	609.679	627.855	123.087	115.256	111.455	9.4821	9.34981	9.39517	6.92134	6.89805	6.81461
ASHGA5P031687	7.53418e-05	0.000490033	5.7739	up	protein_coding	NM_001145808	CCDS54004.1	ITGAM	RefSeq	4745	chr16	+	31271287	31344213	NM_000632	TTATGTCATGGGTTCAACTTGGACACTGAAAACGCAATGACCTTCCAAGAGAACGCAAGG	3684	Hs.172631	GO:0001948|GO:0005515|GO:0005886|GO:0007155|GO:0007229|GO:0007596|GO:0008305|GO:0050900	integrin alpha-M isoform 1 precursor	28.3787	5	4.86585	2.33631	29.0509	23.0891	32.9962	5	5	5	4.78632	4.65257	5.15867	2.32963	2.34422	2.33507
ASHGA5P015039	5.426e-05	0.000396661	5.69699	up	protein_coding	NM_024639	CCDS4617.1	ZNF322	RefSeq	4817	chr6	-	26634610	26659980	NM_001242797	TCTTGTTACGAATGCTATCTTCTTTGAGAAGTCAAATTGTCAGGATCAGGAATGTATGTT	79692	Hs.126280	GO:0003677|GO:0005634|GO:0005737|GO:0006351|GO:0006355|GO:0008270	zinc finger protein 322	117.03	19.7675	6.90358	4.39338	115.624	117.019	118.447	17.5462	18.4061	23.3503	6.7904	6.9513	6.96905	4.19165	4.36305	4.62545
ASHGA5P055029	9.81413e-06	0.000136283	5.68893	up	protein_coding	NM_005472	CCDS8232.1	KCNE3	RefSeq	3070	chr11	-	74165885	74178600		TATGATCTAACACGAGAGGGCTGGGACGGTGGAAGACCAAGACACCTGGGGATTGCGTCT	10008	Hs.523899	GO:0005249|GO:0015459|GO:0016021|GO:0043266	potassium voltage-gated channel subfamily E member 3	279.942	48.791	8.16772	5.65957	269.929	266.673	303.226	47.5124	47.9287	50.932	8.04528	8.13149	8.3264	5.59555	5.67094	5.71221
ASHGA5P003714	6.78618e-06	0.000111827	5.67633	up	protein_coding	ENST00000274507	CCDS4190.1	LECT2	GENCODE	1077	chr5	-	135282599	135290723		GGTGTTCGAATATCTGGAAGAGGTTTTTGTGTCAAAATGTTCTACATTAAGCCAATTAAG	3950	Hs.512580	GO:0001501|GO:0030178|GO:0006935|GO:0005737|GO:0005615	leukocyte cell-derived chemotaxin 2 [Source:HGNC Symbol;Acc:6550]	27.7155	5	4.84126	2.33631	30.1048	23.8485	29.1931	5	5	5	4.83449	4.70322	4.98608	2.32963	2.34422	2.33507
ASHGA5P005783	0.00130655	0.00391633	5.64928	up	protein_coding	NM_178821	CCDS2470.1	WDR69	RefSeq	1669	chr2	+	228736326	228789026		TCAGCTGATGGAACAGCAAGAATTTTCAGTGCTGCCACAAGAAAATGCATTGCCAAACTG	164781	Hs.424594	GO:0005929	outer row dynein assembly protein 16 homolog	38.9152	6.99946	5.33094	2.83287	43.3654	34.7982	38.582	6.36217	5	9.6362	5.37727	5.23675	5.37879	2.75353	2.34422	3.40086
ASHGA5P002819	4.71464e-07	3.2637e-05	5.63292	up	protein_coding	NM_003332	CCDS12482.1	TYROBP	RefSeq	608	chr19	-	36395302	36399211	NM_198125	GCCCAGAGCGATTGCAGTTGCTCTACGGTGAGCCCGGGCGTGCTGGCAGGGATCGTGATG	7305	Hs.515369	GO:0002281|GO:0002283|GO:0005057|GO:0005515|GO:0005622|GO:0005886|GO:0005887|GO:0006968|GO:0007165|GO:0007229|GO:0007411|GO:0035556|GO:0042802|GO:0050776	TYRO protein tyrosine kinase-binding protein isoform 1 precursor	787.675	146.585	9.69349	7.19961	791.551	771.632	799.841	143.79	148.23	147.737	9.64672	9.69051	9.74323	7.13992	7.24456	7.21434
ASHGA5P011866	0.000695879	0.00241878	5.61776	up	protein_coding	NM_005248	CCDS305.1	FGR	RefSeq	2458	chr1	-	27938800	27961727	NM_001042729, NM_001042747	TGACTCAATCCAAGCTGAAGAGTGGTACTTTGGAAAGATTGGGAGAAAGGATGCAGAGAG	2268	Hs.1422	GO:0001784|GO:0002768|GO:0004713|GO:0004715|GO:0005524|GO:0005743|GO:0005758|GO:0005829|GO:0005856|GO:0005886|GO:0006468|GO:0007229|GO:0007229|GO:0007596|GO:0008360|GO:0009615|GO:0014068|GO:0015629|GO:0018108|GO:0019901|GO:0030335|GO:0032587|GO:0034987|GO:0034988|GO:0043306|GO:0043552|GO:0045087|GO:0045088|GO:0045859|GO:0046777|GO:0050715|GO:0050764|GO:0050830	tyrosine-protein kinase Fgr	32.5761	5.8068	5.06332	2.57333	37.4921	33.8701	26.366	5	5	7.42041	5.15903	5.1976	4.83334	2.32963	2.34422	3.04613
ASHGA5P053989	4.8338e-06	9.1471e-05	5.57562	up	protein_coding	NM_001040663	CCDS43950.1	GAGE1	RefSeq	3014	chrX	+	49363615	49373139	NM_001468	ACAGTGTTAAAAGAAGACATGCTGAAATGTTGCAGGCTGCTCCTATGTTGGAAAATTCTT	2543	Hs.278606	GO:0006968	G antigen 1 isoform 2	666.725	125.01	9.45153	6.9724	699.088	666.855	634.232	137.595	110.64	126.795	9.46536	9.4821	9.40714	7.07901	6.8383	6.99989
ASHGA5P002596	9.91611e-07	4.386e-05	5.53506	up	protein_coding	NM_016061	CCDS1771.1	YPEL5	RefSeq	2281	chr2	+	30369749	30383399		GCCGCTCAGGGTTTTTAGAACTTCAGCCATAAAAATGGGCAGAATTTTCCTTGATCATAT	51646	Hs.515890	GO:0016671	protein yippee-like 5	939.009	179.834	9.96003	7.49143	933.041	928.867	955.12	178.912	172.42	188.172	9.89926	9.97122	10.0096	7.44974	7.4575	7.56705
ASHGA5P002141	1.33721e-05	0.000162942	5.51691	up	protein_coding	NM_001018009	CCDS43055.1	SH3BP5	RefSeq	3203	chr3	-	15295862	15382901	NM_004844	CTCAAGAGAGCCATCAACAAGTCCAAGCCTTATTTTGAACTCAAGGCAAAGTACTATGTG	9467	Hs.740436	GO:0004860|GO:0005515|GO:0005737|GO:0005739|GO:0007165|GO:0017124|GO:0035556	SH3 domain-binding protein 5 isoform b	563.627	105.03	9.19726	6.7334	583.466	604.635	502.782	106.241	110.506	98.3434	9.18589	9.33684	9.06906	6.71694	6.83702	6.64625
ASHGA5P031400	1.67426e-05	0.000186216	5.50517	up	protein_coding	NM_003285	CCDS1318.1	TNR	RefSeq	5190	chr1	-	175291934	175712752		TTGATCCCCCAAAAGACATCACAATTAGCAATGTGACCAAGGACTCAGTGATGGTCTCCT	7143	Hs.659864	GO:0005102|GO:0005578|GO:0005634|GO:0005730|GO:0005737|GO:0007155|GO:0007165|GO:0007411	tenascin-R precursor	287.46	52.3024	8.20974	5.74895	279.323	292.087	290.969	59.8326	48.7808	48.2938	8.09675	8.27253	8.25993	5.91183	5.69921	5.63581
ASHGA5P004727	3.84134e-08	1.442e-05	5.49669	up	protein_coding	ENST00000296522	CCDS3821.1	HPGD	GENCODE	3027	chr4	-	175411327	175444049	NM_001256301, NM_001256306, NM_001256307	GAATTTTGGACCCACCATTGATTGCCAATGGATTGATAACACTCATTGAAGATGATGCTT	3248	Hs.596913	GO:0030728|GO:0007565|GO:0007179|GO:0044237|GO:0097070|GO:0006693|GO:0045786|GO:0007567|GO:0008152|GO:0070493|GO:0019372|GO:0005634|GO:0005737|GO:0005829|GO:0000166|GO:0016491|GO:0003824|GO:0050662|GO:0042803|GO:0051287|GO:0070403|GO:0004957|GO:0016404	hydroxyprostaglandin dehydrogenase 15-(NAD) [Source:HGNC Symbol;Acc:5154]	13576.3	2968.41	13.8593	11.4008	14248	13095.4	13385.5	3028.79	2992.97	2883.47	13.8968	13.8354	13.8458	11.3928	11.4228	11.3867
ASHGA5P050323	0.000161474	0.000818231	5.48988	up	protein_coding	NM_001080978	CCDS42612.1	LILRB2	RefSeq	2937	chr19	-	54777674	54785033	NM_005874	GTCTATATAGGGAGAAAAAATCAGCATCTTGGATTACACGGATACGACCAGAGCTTGTGA	10288	Hs.655652	GO:0002578|GO:0002666|GO:0002767|GO:0002767|GO:0002774|GO:0004872|GO:0005515|GO:0005615|GO:0005737|GO:0005886|GO:0005887|GO:0006955|GO:0006968|GO:0007165|GO:0007165|GO:0007166|GO:0007267|GO:0008157|GO:0009986|GO:0016020|GO:0023029|GO:0032396|GO:0032396|GO:0032755|GO:0034113|GO:0042102|GO:0042130|GO:0042130|GO:0042288|GO:0042288|GO:0043499|GO:0045591|GO:0050776|GO:0050839|GO:0051926|GO:0071222|GO:…	leukocyte immunoglobulin-like receptor subfamily B member 2 isoform 2 precursor	86.8185	15.2311	6.47724	4.02046	83.5505	85.0519	91.8532	14.3913	12.4066	18.8955	6.32023	6.5072	6.60428	3.90451	3.82416	4.33272
ASHGA5P050311	7.74749e-08	1.593e-05	5.48084	up	protein_coding	NM_001037339	CCDS30743.1	PDE4B	RefSeq	3882	chr1	+	66797792	66840262		TTGTTTGCAGAAGAATCTTATCAAAAATTAGCAATGGAAACGCTGGAGGAATTAGACTGG	5142	Hs.198072	GO:0004115|GO:0005634|GO:0005829|GO:0006198|GO:0007165|GO:0046872|GO:0048471	cAMP-specific 3',5'-cyclic phosphodiesterase 4B isoform 2	4323.26	898.505	12.1965	9.7421	4305.78	4336.04	4327.97	911.416	897.363	886.736	12.1505	12.229	12.21	9.72132	9.75966	9.74533
ASHGA5P012950	0.0014572	0.00426709	5.3884	up	protein_coding	NM_001040192	CCDS13626.1	DNAJC28	RefSeq	1609	chr21	-	34860237	34864023		TCCCAATCAGGTCATTGCTAGGAAGAACTCTGGGTACAATAATGAATACAATGTATGTGA	54943	Hs.458308	GO:0031072	dnaJ homolog subfamily C member 28	53.0552	9.47568	5.76808	3.33822	46.2196	54.8683	58.0777	11.8733	5.60671	10.9471	5.46368	5.87997	5.96059	3.64039	2.79791	3.57637
ASHGA5P053360	2.63417e-05	0.000248069	5.36824	up	protein_coding	NM_001001661	CCDS34773.1	ZNF425	RefSeq	3244	chr7	-	148799877	148823438		ATGTCTGTAGGAAAGTCTTCCAAGTAAGGAGGGATTTGCTAAAGCACAAACGGAGCCACT	155054	Hs.31743	GO:0003677|GO:0005634|GO:0005737|GO:0006351|GO:0008270|GO:0045892	zinc finger protein 425	98.8015	17.5118	6.66238	4.23794	90.9067	103.873	101.625	18.3381	16.8685	17.3288	6.44205	6.79013	6.75498	4.25085	4.25052	4.21243
ASHGA5P002844	9.08371e-07	4.2459e-05	5.36276	up	protein_coding	NM_001725	CCDS13303.1	BPI	RefSeq	1901	chr20	+	36932551	36965905		AAATTGAGTCTGCGCTTCGAAACAAGATGAACAGCCAGGTCTGCGAGAAAGTGACCAATT	671	Hs.529019	GO:0001530|GO:0005576|GO:0005737|GO:0005887|GO:0006955|GO:0008289|GO:0032715|GO:0032717|GO:0032720|GO:0042742|GO:0043031|GO:0051636	bactericidal permeability-increasing protein precursor	498.142	95.3317	9.02096	6.59798	488.417	498.012	507.999	97.5436	93.5197	94.9318	8.92743	9.05055	9.08489	6.59603	6.60085	6.59705
ASHGA5P037914	0.000511264	0.00191226	5.36004	up	protein_coding	ENST00000354373	CCDS13857.2	RFPL1	GENCODE	1496	chr22	+	29834571	29838444		ACGCTCTACTCGGTAAAAGCGTTATACAAAGTCATAGGAGAAAAATATGGGACAATTCAT	5988	Hs.648249	GO:0008270|GO:0005515	ret finger protein-like 1 [Source:HGNC Symbol;Acc:9977]	26.7431	5	4.75855	2.33631	25.8044	34.419	20.0058	5	5	5	4.61766	5.21975	4.43825	2.32963	2.34422	2.33507
ASHGA5P042316	5.49662e-06	9.8238e-05	5.35144	up	protein_coding	ENST00000244623	CCDS4642.1	OR2B6	GENCODE	942	chr6	+	27925018	27925960	ENST00000303324	CAAGGAGGTAAAGGAAGGCTTTAAAAGGTTGGTTGCAAGAGTCTTCTTAATCAAGAAATA	26212	Hs.532145	GO:0007186|GO:0016021|GO:0005886|GO:0004930|GO:0004984	olfactory receptor, family 2, subfamily B, member 6 [Source:HGNC Symbol;Acc:8241]	354.816	66.7274	8.52045	6.10053	353.588	338.247	372.613	63.9322	65.2576	70.9925	8.44515	8.48769	8.62852	6.01066	6.10546	6.18546
ASHGA5P017672	7.96853e-05	0.000509285	5.33466	up	protein_coding	ENST00000444405	CCDS54769.1	CSN1S1	GENCODE	954	chr4	+	70796798	70812288		AATCCAGCATCAGTTCATCGAGTGAGGAACAGTTTTGTAGACTGAACGAATACAACCAAC	1446	Hs.3155	GO:0005576|GO:0005215	casein alpha s1 [Source:HGNC Symbol;Acc:2445]	36.401	6.29177	5.23796	2.82256	36.309	37.0119	35.882	5.92831	5.33266	7.61433	5.11135	5.32664	5.27588	2.65255	2.73371	3.08141
ASHGA5P009544	9.88647e-07	4.3813e-05	5.31091	up	protein_coding	NM_003820	CCDS44046.1	TNFRSF14	RefSeq	1730	chr1	+	2487804	2495267		ATCATATGTGTGAAAAGAAGAAAGCCAAGGGGTGATGTAGTCAAGGTGATCGTCTCCGTC	8764	Hs.512898	GO:0005031|GO:0005515|GO:0005886|GO:0005887|GO:0006955|GO:0007166|GO:0009897|GO:0019048|GO:0031295|GO:0031625|GO:0033209|GO:0046642|GO:0050731	tumor necrosis factor receptor superfamily member 14 precursor	1145.89	232.95	10.2568	7.84786	1240.95	1105.95	1090.77	248.298	218.847	231.706	10.3279	10.2319	10.2107	7.90072	7.78857	7.85429
ASHGA5P049629	2.41345e-06	6.4587e-05	5.30192	up	protein_coding	NM_001001435	CCDS32627.1	CCL4L1	RefSeq	674	chr17	+	34640033	34641840		CTCTTTCTCTGCTGTTGCAAATACATGGATAACACCGTTAATTCCATGTGTTTTCATAAT	9560	Hs.655293	GO:0005615|GO:0006935|GO:0006954|GO:0006955|GO:0008009	C-C motif chemokine 4-like precursor	534.225	103.747	9.12436	6.71785	525.785	528.362	548.529	101.186	106.951	103.105	9.04221	9.13765	9.19322	6.64963	6.79341	6.7105
ASHGA5P008173	0.00145931	0.0042721	5.30027	up	protein_coding	ENST00000342022	CCDS30690.1	CCDC30	GENCODE	3098	chr1	+	43000559	43120335		GCCTTGAAAGTTGAAAGTGAGGAATTGCAAAAATCAAAGTCAGAGCTTATATGCCTTTAT	728621	Hs.729640		coiled-coil domain containing 30 [Source:HGNC Symbol;Acc:26103]	34.2966	6.18339	5.13825	2.73218	28.5843	35.5254	38.78	6.10167	7.4485	5	4.76252	5.26553	5.3867	2.69028	3.17119	2.33507
ASHGA5P021925	1.07154e-07	1.7738e-05	5.2953	up	protein_coding	NM_001173514	CCDS54255.1	TYROBP	RefSeq	575	chr19	-	36395302	36399211	NM_001173515	GCTGTAAGTGATTGCAGTTGCTCTACGGTGAGCCCGGGCGTGCTGGCAGGGATCGTGATG	7305	Hs.515369	GO:0002281|GO:0002283|GO:0005057|GO:0005515|GO:0005622|GO:0005886|GO:0005887|GO:0006968|GO:0007165|GO:0007229|GO:0007411|GO:0035556|GO:0042802|GO:0050776	TYRO protein tyrosine kinase-binding protein isoform 3 precursor	739.199	146.559	9.60125	7.19654	759.165	727.568	730.862	150.668	138.956	150.053	9.58384	9.60387	9.61605	7.20637	7.1471	7.23614
ASHGA5P033062	1.09312e-05	0.000144657	5.24108	up	protein_coding	NM_002984	CCDS11308.1	CCL4	RefSeq	667	chr17	+	34431219	34433014		CACTGTTTCTCTGCTGTTGCAAATACATGGATAACACATTTGATTCTGTGTGTTTTCATA	6351	Hs.75703	GO:0005125|GO:0005576|GO:0005615|GO:0006928|GO:0006935|GO:0006954|GO:0006955|GO:0007155|GO:0007163|GO:0007165|GO:0007267|GO:0008009|GO:0009615|GO:0009636|GO:0031726|GO:0031730|GO:0043922|GO:0050850|GO:0051928|GO:2000503	C-C motif chemokine 4 isoform 1 precursor	487.862	95.4315	8.98722	6.59736	543.041	470.06	450.486	101.418	98.7094	86.1668	9.08617	8.97166	8.90384	6.65453	6.67962	6.45792
ASHGA5P002887	3.1872e-06	7.538e-05	5.19572	up	protein_coding	ENST00000263182	CCDS7862.1	BBOX1	GENCODE	1886	chr11	+	27062508	27149354		ATGAATCCAGGTGATGTGATTACTTTTGATAACTGGCGCTTACTTCATGGCCGACGTAGC	8424	Hs.591996	GO:0055114|GO:0044281|GO:0034641|GO:0045329|GO:0005829|GO:0005739|GO:0043231|GO:0015629|GO:0008270|GO:0016491|GO:0005506|GO:0016702|GO:0016706|GO:0008336	butyrobetaine (gamma), 2-oxoglutarate dioxygenase (gamma-butyrobetaine hydroxylase) 1 [Source:HGNC Symbol;Acc:964]	91.9072	16.9165	6.56089	4.18356	98.9595	90.3323	86.4296	18.8339	14.9523	16.9632	6.57003	6.59232	6.52031	4.28856	4.07853	4.18361
ASHGA5P048384	5.86314e-07	3.5375e-05	5.19517	up	protein_coding	NM_144665	CCDS8303.1	SESN3	RefSeq	1987	chr11	-	94906132	94964246		ATATTGAAGACCCTGGTTTTGGGTATGAAGACTTTGCCAGACGAGGAGAAGAGCATTTGC	143686	Hs.659934	GO:0005634|GO:0007050	sestrin-3	2618.45	571.413	11.4816	9.10438	2657.22	2563.91	2634.23	560.879	562.301	591.058	11.4644	11.473	11.5073	9.03825	9.09858	9.17632
ASHGA5P043251	4.03987e-06	8.4203e-05	5.18999	up	protein_coding	NM_006989	CCDS5725.1	RASA4	RefSeq	5606	chr7	-	102220092	102257205	NM_001079877	GTGACTTACAGCAACCAATTGCAACAAAACAAAATGTTAAGAAATGATCTTTTTATGAGG	10156	Hs.696339	GO:0005096|GO:0005099|GO:0005543|GO:0005737|GO:0005829|GO:0031235|GO:0032320|GO:0035556|GO:0046580|GO:0046872	ras GTPase-activating protein 4 isoform 1	394.677	77.0716	8.67517	6.29943	380.506	393.384	410.141	77.192	78.1381	75.8849	8.55296	8.70406	8.76848	6.2701	6.34649	6.28171
ASHGA5P001670	6.57145e-07	3.7216e-05	5.18822	up	protein_coding	NM_000848	CCDS808.1	GSTM2	RefSeq	1228	chr1	+	110210643	110217908	ENST00000442650	TGACCCAGATTTTGAGAAACTGAAACCAGAATACCTGCAGGCACTCCCTGAAATGCTGAA	2946	Hs.279837	GO:0004364|GO:0005737|GO:0006749|GO:0042178	glutathione S-transferase Mu 2 isoform 1	891.039	181.744	9.88081	7.50557	905.872	887.681	879.564	182.905	171.508	190.818	9.85209	9.90654	9.88381	7.48276	7.45013	7.58383
ASHGA5P003069	8.10172e-06	0.000123765	5.17393	up	protein_coding	NM_002357	CCDS1896.1	MXD1	RefSeq	5630	chr2	+	70142172	70170076	NM_001202513	CAAATCCAAAAAGAATAACAGCAGTAGCAGATCAACTCACAATGAAATGGAGAAGAATAG	4084	Hs.468908	GO:0003677|GO:0003700|GO:0003712|GO:0003714|GO:0005634|GO:0005730|GO:0005737|GO:0005739|GO:0006351|GO:0007275|GO:0008283|GO:0046983	max dimerization protein 1 isoform 1	1300.29	271.552	10.4339	8.0626	1433.97	1288.55	1178.35	294.044	269.615	250.995	10.5304	10.4534	10.3178	8.14304	8.07933	7.96544
ASHGA5P040899	1.56365e-05	0.000178436	5.17354	up	protein_coding	NM_000505	CCDS34302.1	F12	RefSeq	2060	chr5	-	176829138	176836577		TTTTCCACAAGAATGAGATATGGTATAGAACTGAGCAAGCAGCTGTGGCCAGATGCCAGT	2161	Hs.1321	GO:0002353|GO:0002542|GO:0004252|GO:0005515|GO:0005576|GO:0005615|GO:0005886|GO:0006508|GO:0007596|GO:0007597|GO:0007597|GO:0010756|GO:0016485|GO:0016540|GO:0030194|GO:0031638|GO:0042730|GO:0045087|GO:0051787|GO:0051788|GO:0051919	coagulation factor XII precursor	82.665	15.2228	6.40702	4.03587	81.1091	83.0678	83.818	16.0028	13.2397	16.4258	6.27227	6.47111	6.47769	4.05893	3.90881	4.13987
ASHGA5P001695	1.1943e-06	4.7325e-05	5.14358	up	protein_coding	NM_001040107	CCDS31900.1	HVCN1	RefSeq	1736	chr12	-	111086490	111127617	NM_001256413, NM_032369	CTCTGAGAAGGAACAAGAAATTGAAAGACTTAACAAACTATTGCGACAGCATGGACTTCT	84329	Hs.334637	GO:0009268|GO:0010043|GO:0010043|GO:0015992|GO:0016021|GO:0030171|GO:0030171	voltage-gated hydrogen channel 1 isoform 1	3890.67	861.932	12.0452	9.68244	4036.36	3675.12	3960.53	906.5	877.379	801.917	12.0575	11.9895	12.0886	9.71316	9.73198	9.6022
ASHGA5P042417	8.10884e-07	3.9638e-05	5.12375	up	protein_coding	NM_002155	CCDS1231.1	HSPA6	RefSeq	2664	chr1	+	161494035	161496687	NR_024151	GTGTGGCACTTTAACATTGCTTTCACCTATATTTTGTGTACTTTGTTACTTGCATGTATG	3310	Hs.654614	GO:0005524|GO:0006986|GO:0008180	heat shock 70 kDa protein 6	1845.75	397.348	10.9513	8.59411	1830.95	1829.91	1876.39	427.164	374.064	390.815	10.8989	10.9605	10.9944	8.65766	8.53473	8.58994
ASHGA5P029194	9.7332e-07	4.3656e-05	5.09717	up	protein_coding	ENST00000369155	CCDS936.1	HIST2H2BE	GENCODE	2223	chr1	-	149856009	149858232		CAGACTGAATAGATCTTAACTGTCTCCTACATGTGTGTTTTCAAATGTGTATAGATGCTA	8349	Hs.2178	GO:0042742|GO:0006334|GO:0005634|GO:0005622|GO:0000786|GO:0003677|GO:0043565	histone cluster 2, H2be [Source:HGNC Symbol;Acc:4760]	6039.54	1401.77	12.7032	10.3535	6193.45	5907.25	6017.91	1382.5	1351.4	1471.42	12.7015	12.7002	12.708	10.2965	10.3171	10.447
ASHGA5P053988	4.48381e-08	1.442e-05	5.08477	up	protein_coding	NM_001098408	CCDS43943.1	GAGE12C	RefSeq	564	chrX	+	49325444	49332811	ENST00000381725, ENST00000402590, NM_001098406, NM_001098407, NM_001098412, NM_001098413, NM_001127200, NM_001127212, NM_001472, NM_001474, NM_012196	ACAGTGTTAAAAGAAGACACGTTGAAATGATGCAGGCTGCTCCTATGTTGGAAATTTGTT	729422			G antigen 12B/C/D/E	577.369	117.169	9.23394	6.88776	605.67	558.938	567.5	118.913	112.302	120.293	9.24503	9.21666	9.24014	6.87603	6.86053	6.92671
ASHGA5P005288	0.00376272	0.0090485	5.07532	up	protein_coding	NM_005252	CCDS9841.1	FOS	RefSeq	2158	chr14	+	75745480	75748937		ACTCCAAGCGGAGACAGACCAACTAGAAGATGAGAAGTCTGCTTTGCAGACCGAGATTGC	2353	Hs.25647	GO:0002224|GO:0002755|GO:0002756|GO:0003700|GO:0005515|GO:0005634|GO:0005654|GO:0005730|GO:0006306|GO:0006357|GO:0006366|GO:0006954|GO:0007179|GO:0008063|GO:0034130|GO:0034134|GO:0034138|GO:0034142|GO:0034614|GO:0035666|GO:0043565|GO:0044212|GO:0045087|GO:0045893|GO:0046983|GO:0051090|GO:0051403|GO:0060395|GO:0070412	proto-oncogene c-Fos	86.8539	16.5642	6.43647	4.09297	82.3726	63.5837	114.605	12.4879	13.0537	24.1509	6.29873	6.09061	6.92006	3.70964	3.89286	4.6764
ASHGA5P003410	2.45998e-08	1.442e-05	5.04698	up	protein_coding	NM_004049	CCDS10312.1	BCL2A1	RefSeq	899	chr15	-	80253231	80263643		CGGAGGCTGGGAAAATGGCTTTGTAAAGAAGTTTGAACCTAAATCTGGCTGGATGACTTT	597	Hs.227817	GO:0005515|GO:0005737|GO:0006915	bcl-2-related protein A1 isoform 1	9642.76	2262.56	13.3588	11.0233	10017.5	9448.74	9462.07	2377.57	2205.44	2204.65	13.3853	13.3501	13.3409	11.0472	11.0031	11.0197
ASHGA5P005331	1.60665e-06	5.2989e-05	5.02324	up	protein_coding	NM_197947	CCDS41753.1	CLEC7A	RefSeq	2622	chr12	-	10269375	10282868	NM_197948	GGTACCATGGCTATTTGGAGATCCAATTCAGGAAGCAACACATTGGAGAATGGCTACTTT	64581	Hs.143929	GO:0001846|GO:0001872|GO:0001874|GO:0001879|GO:0002238|GO:0002752|GO:0005737|GO:0006910|GO:0006911|GO:0006954|GO:0008037|GO:0008329|GO:0009756|GO:0009897|GO:0016021|GO:0016337|GO:0030246|GO:0032760|GO:0042110|GO:0042287|GO:0042832|GO:0045087|GO:0046872|GO:0050766	C-type lectin domain family 7 member A isoform a	24.4366	5	4.66493	2.33631	25.8132	24.9612	22.5354	5	5	5	4.61846	4.77037	4.60594	2.32963	2.34422	2.33507
ASHGA5P001479	0.000131398	0.000712158	5.01623	up	protein_coding	NM_012326	CCDS1731.1	MAPRE3	RefSeq	1880	chr2	+	27193524	27250087		TGATCAGATCTTCAACAAATCCAAGAAACTCATTGGCACAGCAGTTCCACAGAGGACGTC	22924	Hs.515860	GO:0005083|GO:0005515|GO:0005737|GO:0005737|GO:0005874|GO:0005881|GO:0007049|GO:0007067|GO:0008017|GO:0030496|GO:0045893|GO:0048471|GO:0051301	microtubule-associated protein RP/EB family member 3	71.2514	13.5129	6.19306	3.86645	74.4384	73.0847	66.2311	12.0185	15.9048	12.6153	6.15031	6.2814	6.14746	3.65499	4.16662	3.77776
ASHGA5P012177	6.52636e-07	3.7052e-05	5.01459	up	protein_coding	NM_001066	CCDS145.1	TNFRSF1B	RefSeq	3682	chr1	+	12227059	12269277		AATAATAGGAGTGGTGAACTGTGTCATCATGACCCAGGTGAAAAAGAAGCCCTTGTGCCT	7133	Hs.256278	GO:0005031|GO:0005515|GO:0005576|GO:0005886|GO:0006915|GO:0006954|GO:0016021|GO:0031625|GO:0045121|GO:0050728|GO:0050779|GO:0051044|GO:0071222	tumor necrosis factor receptor superfamily member 1B precursor	92.6523	17.5822	6.5693	4.24317	102.466	88.4501	87.0409	18.3576	17.4564	16.9324	6.61891	6.55919	6.52979	4.25246	4.29537	4.18166
ASHGA5P046986	1.01259e-07	1.7246e-05	4.96081	up	protein_coding	NM_144590	CCDS7390.1	ANKRD22	RefSeq	3993	chr10	-	90579658	90611732		AATGAGGCTCTTGTACGAATGCTACTTGATGCTGGCGTCGAAGTTAATGCTACAGATTGT	118932	Hs.217484		ankyrin repeat domain-containing protein 22	1255.22	274.107	10.3909	8.08035	1292	1251.74	1221.91	286.122	259.812	276.385	10.3859	10.4122	10.3747	8.10455	8.03259	8.10392
ASHGA5P006404	1.92466e-08	1.442e-05	4.9302	up	protein_coding	NM_001142784	CCDS6567.1	IL11RA	RefSeq	1728	chr9	+	34652181	34661898	NR_052010	AGGCGTCCAGGAGCTCCAAACCTGTAGAGGACCCAGGAGGGCTTCGGCAGATTCCACCTA	3590	Hs.591088	GO:0004871|GO:0004888|GO:0004896|GO:0005887|GO:0007165|GO:0032502|GO:0060322	interleukin-11 receptor subunit alpha precursor	1332.96	293.891	10.4794	8.17775	1348.88	1323.4	1326.59	297.293	293.701	290.68	10.4529	10.4915	10.4938	8.1592	8.19772	8.17633
ASHGA5P027007	2.43094e-06	6.4739e-05	4.91982	up	protein_coding	NM_016546	CCDS8573.1	C1RL	RefSeq	3398	chr12	-	7247145	7261869		TCCAAAAGAGACAGAGACCCGAGGTGTTTTCTGACAATATGTTCTGTGTTGGGGATGAGA	51279	Hs.631730	GO:0004252|GO:0005576|GO:0006508|GO:0006958|GO:0045087	complement C1r subcomponent-like protein precursor	190.162	37.9077	7.60121	5.30261	207.339	186.09	177.057	39.8875	38.2696	35.566	7.64994	7.61708	7.53662	5.34512	5.35454	5.20817
ASHGA5P011540	0.000246635	0.00111398	4.87869	up	protein_coding	NM_007170	CCDS41323.1	TESK2	RefSeq	3093	chr1	-	45809554	45956840		CCGCACAGAGAATTTCGGGCTGGACTATGATGCTTTCCAGCACATGGTGGGAGACTGTCC	10420	Hs.591499	GO:0004672|GO:0004674|GO:0004712|GO:0004713|GO:0005524|GO:0005634|GO:0005634|GO:0005730|GO:0005737|GO:0006468|GO:0007283|GO:0030036|GO:0046872|GO:0048041	dual specificity testis-specific protein kinase 2	112.534	22.2085	6.83932	4.55283	99.2082	108.18	130.213	20.2301	20.8229	25.5726	6.57413	6.84435	7.09948	4.38515	4.52422	4.74911
ASHGA5P043954	5.1409e-05	0.000383585	4.83362	up	protein_coding	NM_001001656	CCDS43661.1	OR9A4	RefSeq	945	chr7	+	141618675	141619620		GCCGGTCTATGTCATGTTTCAGCTTACTTACTGCAAATCAAATGTGGTGAACAATTTTTT	130075	Hs.690171	GO:0004930|GO:0004984|GO:0005886|GO:0016021	olfactory receptor 9A4	138.792	28.0844	7.14304	4.86994	143.359	133.893	139.122	30.5768	22.6012	31.0751	7.10067	7.13968	7.18879	4.95661	4.63107	5.02216
ASHGA5P044007	0.000129809	0.00070522	4.81739	up	protein_coding	NM_001099220	CCDS47741.1	ZNF862	RefSeq	6913	chr7	+	149535508	149564568		TTGAACTTGCCAGTTTTGGGAATGATGACATTCTCAACCTGGCCAGGTATTTCGAGTGCT	643641	Hs.731923	GO:0003674|GO:0003676|GO:0005575|GO:0005634|GO:0006351|GO:0006355|GO:0008150|GO:0046872|GO:0046983	zinc finger protein 862	48.2827	9.37501	5.63969	3.37143	45.3422	53.3547	46.1512	8.69676	8.61366	10.8146	5.43657	5.84056	5.64193	3.20252	3.35236	3.55942
ASHGA5P002273	3.95625e-06	8.3451e-05	4.79463	up	protein_coding	NM_175726	CCDS2559.1	IL5RA	RefSeq	5752	chr3	-	3108007	3152058	NM_000564	TAACTATGAGAAAGCTGGGTCCAGTGAGACGGAAATTGAAGTCATCTGTTATATAGAGAA	3568	Hs.68876	GO:0004914|GO:0005515|GO:0005615|GO:0005886|GO:0007165|GO:0008283|GO:0016021|GO:0038043	interleukin-5 receptor subunit alpha isoform 1 precursor	453.585	97.021	8.88257	6.62115	443.189	452.248	465.317	104.403	93.8738	92.7866	8.78252	8.90982	8.95537	6.69394	6.60691	6.56259
ASHGA5P011279	0.000137105	0.000732649	4.78786	up	protein_coding	NM_004120	CCDS719.1	GBP2	RefSeq	2595	chr1	-	89573309	89591799		ACCAACTTCACTATGTGACAGAGCTGACAGATCGAATCAAGGCAAACTCCTCACCTGGTA	2634	Hs.386567	GO:0003924|GO:0005525|GO:0005829|GO:0005886|GO:0006955|GO:0019221|GO:0060333|GO:0060337	interferon-induced guanylate-binding protein 2	447.234	96.533	8.8599	6.60052	462.158	471.491	408.051	91.3784	81.6306	116.59	8.84276	8.97557	8.76137	6.50358	6.41309	6.8849
ASHGA5P055335	0.000741585	0.00253599	4.77203	up	protein_coding	NM_001146221	CCDS53770.1	MANSC4	RefSeq	1095	chr12	-	27915598	27924209		CCGTAACCATATGAAGGAGAACTCTTCATAGTAAAAACTGTAGCAAGATTATATGCTTTC	100287284	Hs.202178	GO:0016021	MANSC domain-containing protein 4 precursor	27.1686	5.75986	4.82003	2.56543	27.2815	25.3566	28.8677	5	5	7.27958	4.69558	4.79433	4.97019	2.32963	2.34422	3.02244
ASHGA5P008982	0.000350436	0.00143849	4.7664	up	protein_coding	NM_002303	CCDS631.1	LEPR	RefSeq	4161	chr1	+	65886334	66103176		TTTTCAGAAGCCAGAAACGTTTGAGCATCTTTTTATCAAGCATACAGCATCAGTGACATG	3953	Hs.723178	GO:0004888|GO:0004896|GO:0005515|GO:0005576|GO:0005886|GO:0006112|GO:0007166|GO:0007275|GO:0008203|GO:0016021|GO:0051346	leptin receptor isoform 1 precursor	194.478	40.3531	7.62775	5.37485	193.965	169.415	220.052	41.8817	46.6877	32.4897	7.54958	7.47487	7.85881	5.41358	5.6327	5.07828
ASHGA5P014138	0.000570069	0.00207706	4.74975	up	protein_coding	NM_001141968	CCDS45013.1	TPTE2	RefSeq	1833	chr13	-	19997018	20110903		GATGCTGAAAATGTTGCTTCATATGAATGGACACATTTAGTTCGACTTCTACGACTTATT	93492	Hs.377488	GO:0000139|GO:0004725|GO:0005216|GO:0005789|GO:0006644|GO:0006661|GO:0008138|GO:0016021|GO:0016314|GO:0044281	phosphatidylinositol 3,4,5-trisphosphate 3-phosphatase TPTE2 isoform delta	26.6624	5.76716	4.79006	2.54221	25.5156	28.082	26.3897	7.30148	5	5	4.60011	4.93537	4.8347	2.94732	2.34422	2.33507
ASHGA5P019469	4.1536e-08	1.442e-05	4.74531	up	protein_coding	NM_001172133	CCDS54455.1	HCK	RefSeq	2232	chr20	+	30639990	30689657		ACCAGAAGAGGATGGGGTGCATGAAGTCCAAGTTCCTCCAGGTCGGAGGCAATACATTCT	3055	Hs.655210	GO:0002522|GO:0002758|GO:0004713|GO:0004715|GO:0005515|GO:0005524|GO:0005634|GO:0005764|GO:0005794|GO:0005829|GO:0005884|GO:0005901|GO:0005925|GO:0006468|GO:0006909|GO:0006954|GO:0007155|GO:0007229|GO:0007498|GO:0008284|GO:0008360|GO:0016032|GO:0018108|GO:0019048|GO:0019221|GO:0030133|GO:0030838|GO:0031234|GO:0031663|GO:0042995|GO:0043066|GO:0043299|GO:0045728|GO:0046777|GO:0050690|GO:0050727|GO:…	tyrosine-protein kinase HCK isoform b	2392.29	571.939	11.3495	9.10298	2485.07	2318.24	2373.56	598.198	564.732	552.886	11.3742	11.3223	11.3519	9.12649	9.10413	9.07833
ASHGA5P007680	2.13108e-07	2.3161e-05	4.73923	up	protein_coding	NM_001114735	CCDS45322.1	BCL2A1	RefSeq	955	chr15	-	80253231	80263643		ACAAGAAGAGGAAAATGGCTTTGTAAAGAAGTTTGAACCTAAATCTGGCTGGATGACTTT	597	Hs.227817	GO:0005515|GO:0005737|GO:0006915	bcl-2-related protein A1 isoform 2	6662.27	1677.6	12.852	10.6073	6847.17	6558.83	6580.81	1755.28	1704.39	1573.12	12.8496	12.8552	12.8512	10.6309	10.6448	10.5463
ASHGA5P003159	0.00040053	0.00158791	4.718	up	protein_coding	NM_004721	CCDS3270.1	MAP3K13	RefSeq	9945	chr3	+	185080835	185206882	NM_001242314	TTACAAATTGCAGCAGCAAGATACTTGGGAAGTGCCATTTGAGGAGATCTCAGAGCTGCA	9175	Hs.634586	GO:0000186|GO:0000287|GO:0004674|GO:0004709|GO:0005515|GO:0005524|GO:0006468|GO:0007254|GO:0008385|GO:0016020|GO:0019901|GO:0042802|GO:0042803|GO:0046777|GO:0051092	mitogen-activated protein kinase kinase kinase 13 isoform 1	29.6249	6.02327	4.9443	2.70613	29.1735	29.9284	29.7727	7.38864	5.68116	5	4.79099	5.02499	5.01694	2.96452	2.81879	2.33507
ASHGA5P011205	0.000263121	0.00116924	4.71108	up	protein_coding	NM_002910	CCDS14738.2	RENBP	RefSeq	1507	chrX	-	153200721	153210232		AGGATTCTGCAGCACGTGCAGAGGGATGGACAAGCTGTGCTGGAGAATGTGTCAGAGGGT	5973	Hs.158331	GO:0004476|GO:0004866|GO:0006013|GO:0008217|GO:0010951|GO:0050121	N-acylglucosamine 2-epimerase	199.196	41.9849	7.66433	5.42827	213.411	206.749	177.429	41.1753	50.4975	34.2818	7.68955	7.76489	7.53855	5.39112	5.74223	5.15146
ASHGA5P010265	0.000160762	0.000815349	4.67568	up	protein_coding	NM_001009991	CCDS34563.1	SYTL3	RefSeq	2284	chr6	+	159071045	159185908	NM_001242395	TCCTGGCAGGAAGGTCAGTGCACCAGATATTCTGAAACCTCTCAATCAAGAGGATCCCAA	94120	Hs.436977	GO:0005622|GO:0006886|GO:0012505|GO:0016020|GO:0017137	synaptotagmin-like protein 3 isoform 2	156.073	32.8579	7.30903	5.08385	168.613	157.832	141.775	38.9254	25.3847	34.2635	7.34344	7.369	7.21465	5.31154	4.7897	5.15031
ASHGA5P006642	5.87064e-06	0.000102002	4.67108	up	protein_coding	ENST00000321556	CCDS211.1	PINK1	GENCODE	2660	chr1	+	20959947	20978004		AGGAGATCCAGGCAATTTTTACCCAGAAAAGCAAGCCGGGGCCTGACCCGTTGGACACGA	65018	Hs.389171	GO:0043123|GO:0006950|GO:0006468|GO:0008219|GO:0018105|GO:0007243|GO:0033603|GO:0031396|GO:0090200|GO:0000422|GO:0043254|GO:0032226|GO:0033605|GO:0016310|GO:0016021|GO:0005829|GO:0005739|GO:0005741|GO:0005515|GO:0005524|GO:0004674|GO:0000287|GO:0016301|GO:0004672|GO:0031625|GO:0004713|GO:0016772|GO:0010857|GO:0055131	PTEN induced putative kinase 1 [Source:HGNC Symbol;Acc:14581]	632.424	141.629	9.37338	7.14963	623.158	634.402	639.711	137.683	134.798	152.406	9.28994	9.41037	9.41984	7.08044	7.10748	7.26096
ASHGA5P033584	0.000222684	0.00103446	4.66413	up	protein_coding	ENST00000306346	CCDS11913.1	ZNF396	GENCODE	2788	chr18	-	32946660	32957301		AAGAAACCTTATGCATGTGACGAGTGTGCAAAGGCATTCAGCCGAAGCGCAATTCTGATT	252884	Hs.351005	GO:0006351|GO:0006355|GO:0016032|GO:0005634|GO:0005737|GO:0005622|GO:0003677|GO:0003700|GO:0008270	zinc finger protein 396 [Source:HGNC Symbol;Acc:18824]	171.495	36.5861	7.45212	5.23052	169.535	177.326	167.623	36.9911	28.3128	44.4544	7.35355	7.54497	7.45786	5.23411	4.94084	5.5166
ASHGA5P010685	0.00197861	0.00541743	4.66348	up	protein_coding	NM_004562	CCDS5281.1	PARK2	RefSeq	4073	chr6	-	161768589	163148834		CTTGACCCAGGGTCCATCTTGCTGGGATGATGTTTTAATTCCAAACCGGATGAGTGGTGA	5071	Hs.132954	GO:0000209|GO:0000422|GO:0001933|GO:0004842|GO:0005515|GO:0005634|GO:0005737|GO:0005739|GO:0005739|GO:0005783|GO:0005794|GO:0005829|GO:0006511|GO:0006513|GO:0007417|GO:0008219|GO:0008270|GO:0010506|GO:0016235|GO:0019900|GO:0019901|GO:0030165|GO:0031625|GO:0032232|GO:0042787|GO:0043123|GO:0043524|GO:0048471|GO:0051087|GO:0051865|GO:0060548|GO:0070534|GO:0070842|GO:0070936|GO:0070997|GO:0090201|GO:…	E3 ubiquitin-protein ligase parkin isoform 1	35.0283	7.19444	5.17527	2.95386	41.3033	30.0026	33.7789	5.39837	5.55611	10.6288	5.30416	5.02885	5.19279	2.54297	2.78479	3.53382
ASHGA5P002888	0.00434368	0.010172	4.66267	up	protein_coding	NM_002440	CCDS670.1	MSH4	RefSeq	3293	chr1	+	76262555	76378923		ACAAATTTTGCAAAACCAAAGGAGTACCCCTGAGATGGAAAGACAGAGAGCTGTGTACCA	4438	Hs.216639	GO:0000710|GO:0000795|GO:0001541|GO:0003677|GO:0003684|GO:0005524|GO:0005634|GO:0007131|GO:0007283|GO:0007292|GO:0008094|GO:0030983|GO:0032300|GO:0045143|GO:0051026	mutS protein homolog 4	49.3404	10.5763	5.66878	3.44762	45.4306	54.8074	47.7832	7.11993	8.25267	16.3562	5.4388	5.87838	5.68914	2.91187	3.29924	4.13175
ASHGA5P034420	9.21504e-06	0.00013179	4.63146	up	protein_coding	NM_001974	CCDS12175.1	EMR1	RefSeq	3161	chr19	+	6887559	6940464	NM_001256252, NM_001256253	AAACTACTCTTGTTTCTGCAACCCAGGATTTGAATCCAGCAGTGGCCACTTGAGTTTCCA	2015	Hs.2375	GO:0004930|GO:0005509|GO:0005887|GO:0007155|GO:0007186|GO:0007218|GO:0009897	EGF-like module-containing mucin-like hormone receptor-like 1 isoform 1 precursor	418.274	92.6342	8.76336	6.55189	429.526	417.039	408.256	103.388	81.983	92.5318	8.73283	8.79462	8.76262	6.68006	6.41722	6.55838
ASHGA5P004767	5.3832e-09	1.442e-05	4.61449	up	protein_coding	NM_153607	CCDS34293.1	CREBRF	RefSeq	7782	chr5	+	172483354	172566291		TTACATCATGGAAAATATGCAGTAAAGAAGTCACGGAGAACTGATGTAGAAGACCTGACT	153222	Hs.484195	GO:0000122|GO:0003700|GO:0005515|GO:0005634|GO:0005737|GO:0006351|GO:0006810|GO:0006986|GO:0016604|GO:0032388|GO:0034976|GO:0043565|GO:0045732|GO:0051222|GO:1900102	CREB3 regulatory factor isoform 1	1772.53	423.379	10.8904	8.68421	1834.4	1728.86	1754.32	432.046	422.646	415.444	10.9023	10.8777	10.8911	8.67603	8.70364	8.67297
ASHGA5P004726	5.7498e-07	3.5218e-05	4.60681	up	protein_coding	NM_001145816	CCDS54821.1	HPGD	RefSeq	2880	chr4	-	175411327	175444049		CTCAGCAGCGCCCACCATTGATTGCCAATGGATTGATAACACTCATTGAAGATGATGCTT	3248	Hs.596913	GO:0003824|GO:0004957|GO:0005634|GO:0005730|GO:0005737|GO:0005829|GO:0006693|GO:0007179|GO:0007565|GO:0007567|GO:0016404|GO:0019372|GO:0030728|GO:0042803|GO:0045786|GO:0051287|GO:0070403|GO:0070493|GO:0097070	15-hydroxyprostaglandin dehydrogenase [NAD(+)] isoform 2	5731.64	1470.43	12.6258	10.4221	5651.28	5621.94	5921.68	1483.93	1486.39	1440.97	12.5665	12.6238	12.6872	10.3926	10.4516	10.4221
ASHGA5P055285	3.71017e-08	1.442e-05	4.56598	up	protein_coding	NM_004054	CCDS8588.1	C3AR1	RefSeq	1985	chr12	-	8210918	8218955		AAATAGTACAACTGTGTGAAAATGTGGAGCAGCCAACAAGCAGGGGCTCTTAGGCAATCA	719	Hs.591148	GO:0001850|GO:0002462|GO:0004435|GO:0004876|GO:0004930|GO:0004943|GO:0005886|GO:0005887|GO:0006935|GO:0006954|GO:0007186|GO:0007204|GO:0008015|GO:0008217|GO:0010575|GO:0010759|GO:0045766|GO:0090023	C3a anaphylatoxin chemotactic receptor	3220.58	805.58	11.7774	9.58643	3259.03	3209.24	3193.49	843.69	783.414	789.636	11.7559	11.797	11.7791	9.61576	9.56393	9.57958
ASHGA5P001223	0.000446161	0.00172093	4.54682	up	protein_coding	NM_015660	CCDS5905.1	GIMAP2	RefSeq	1523	chr7	+	150382793	150390728		CCAACTGTTTCTTTGAACAGTAAATCAGGAACACCAATGGACCAAAATGAACACAGTCAC	26157	Hs.647071	GO:0005525|GO:0005737|GO:0016021	GTPase IMAP family member 2	56.0879	11.8417	5.85385	3.66899	55.5105	55.6861	57.0671	14.4164	8.13042	12.9782	5.72442	5.90258	5.93454	3.9073	3.28202	3.81765
ASHGA5P056024	0.000275134	0.00121067	4.52281	up	protein_coding	NM_182913	CCDS45124.1	SYNE2	RefSeq	2694	chr14	+	64680858	64693167		TGTGGTTTAGGGCTTGGAAGATGAAAAGGAGGCCTCTGAGAATGAAACAGACATGGAAGA	23224	Hs.525392	GO:0003779|GO:0005515|GO:0005634|GO:0005635|GO:0005640|GO:0005654|GO:0005737|GO:0005856|GO:0005925|GO:0006998|GO:0007097|GO:0007163|GO:0010761|GO:0016021|GO:0016529|GO:0030018|GO:0030335|GO:0031022|GO:0031258|GO:0031527|GO:0031965|GO:0031981|GO:0033017|GO:0034504|GO:0034993|GO:0044429|GO:0051642|GO:0090286	nesprin-2 isoform 4	73.071	15.5629	6.2283	4.05108	77.7943	74.8705	66.5482	12.9567	14.3743	19.3577	6.21546	6.31484	6.1546	3.76294	4.02279	4.36751
ASHGA5P008452	1.52204e-05	0.000175354	4.49405	up	protein_coding	NM_198846	CCDS12836.3	SIGLEC6	RefSeq	1946	chr19	-	52022783	52035110	NM_001177549	AATCTCTCTGAGTCTCTTTGTGCATTGGTCATCAGCACCAGTTCCAGACAGGCATAGTTT	946	Hs.720304	GO:0005576|GO:0005887|GO:0007155|GO:0007267|GO:0016020|GO:0030246	sialic acid-binding Ig-like lectin 6 isoform 3 precursor	729.15	170.862	9.58103	7.41302	810.139	692.781	684.53	172.035	183.397	157.153	9.68244	9.53537	9.52529	7.39249	7.5438	7.30276
ASHGA5P037013	2.6771e-06	6.8607e-05	4.48552	up	protein_coding	NM_001172130	CCDS54453.1	HCK	RefSeq	2165	chr20	+	30639990	30689657	NM_001172129, NM_001172132, NM_001172133	ACTTTCTGAAAAGTGATGAGGGCAGCAAGCAGCCATTGCCAAAACTCATTGACTTCTCAG	3055	Hs.655210	GO:0002522|GO:0002758|GO:0004713|GO:0004715|GO:0005515|GO:0005524|GO:0005634|GO:0005764|GO:0005794|GO:0005829|GO:0005884|GO:0005901|GO:0005925|GO:0006468|GO:0006909|GO:0006954|GO:0007155|GO:0007229|GO:0007498|GO:0008284|GO:0008360|GO:0016032|GO:0018108|GO:0019048|GO:0019221|GO:0030133|GO:0030838|GO:0031234|GO:0031663|GO:0042995|GO:0043066|GO:0043299|GO:0045728|GO:0046777|GO:0050690|GO:0050727|GO:…	tyrosine-protein kinase HCK isoform c	1808.63	444.241	10.9163	8.75106	1983.99	1740.41	1701.49	471.094	428.977	432.652	11.0171	10.8857	10.8462	8.79431	8.72592	8.73297
ASHGA5P011313	0.0070479	0.0150853	4.45422	up	protein_coding	NM_058248	CCDS694.1	DNASE2B	RefSeq	1029	chr1	+	84874033	84880691	NM_021233	TCCATTTTGCAAAGTCGGATTCTTTTCTTGACGACATCTTTGCAGCCTGGATGGCTCAAC	58511	Hs.129142	GO:0004531|GO:0005576|GO:0005764|GO:0006259	deoxyribonuclease-2-beta isoform 2	32.7599	7.33816	5.06549	2.91032	41.7234	25.3764	31.1801	5	5.33631	11.6782	5.31902	4.79602	5.08143	2.32963	2.73475	3.66657
ASHGA5P007816	1.03928e-06	4.5457e-05	4.45293	up	protein_coding	NM_006454	CCDS3361.1	MXD4	RefSeq	3773	chr4	-	2249159	2263739		GAAAAGCACAGACGAGCCAAACTCAGGCTGTACCTTGAGCAGCTCAAGCAACTGGTGCCC	10608	Hs.655020	GO:0000122|GO:0003677|GO:0003714|GO:0005634|GO:0006351|GO:0008285|GO:0046983	max dimerization protein 4	2095.49	526.298	11.141	8.98625	2185.23	2091.92	2009.32	563.495	492.247	523.152	11.1598	11.1649	11.0983	9.0452	8.91405	8.99952
ASHGA5P028754	3.32019e-08	1.442e-05	4.44055	up	protein_coding	NM_001629	CCDS9337.1	ALOX5AP	RefSeq	921	chr13	+	31309644	31338565	NM_001204406	GATGTACTTGTTTGTGAGGCAAAAGTACTTTGTCGGTTACCTAGGAGAGAGAACGCAGAG	241	Hs.507658	GO:0002540|GO:0004051|GO:0004364|GO:0004464|GO:0005515|GO:0005635|GO:0005783|GO:0005789|GO:0006750|GO:0008047|GO:0016021|GO:0019370|GO:0019899|GO:0031965|GO:0042803|GO:0046982|GO:0047485|GO:0050544|GO:0070207|GO:0071277	arachidonate 5-lipoxygenase-activating protein isoform 1	16892.5	4676.4	14.1768	12.026	17549.7	16722.2	16405.6	4813.99	4607.17	4608.05	14.1929	14.1953	14.142	12.0279	12.014	12.0361
ASHGA5P000809	9.61532e-06	0.000134893	4.43261	up	protein_coding	NM_013439	CCDS5691.1	PILRA	RefSeq	1323	chr7	+	99971067	99997722		ACTGATCTGCCTCCTCAGGTGGAGGAGAAGGAAAGGTCAGCAGCGGACTAAAGCCACAAC	29992	Hs.444407	GO:0005515|GO:0005576|GO:0005886|GO:0007165|GO:0016021|GO:0019048	paired immunoglobulin-like type 2 receptor alpha isoform 1 precursor	167.439	37.0305	7.41575	5.26759	166.298	166.267	169.752	35.7686	39.1765	36.1465	7.32483	7.44694	7.47547	5.18622	5.38721	5.22934
ASHGA5P045882	0.00101115	0.00321368	4.42719	up	protein_coding	NM_001004485	CCDS35087.1	OR13F1	RefSeq	960	chr9	+	107266543	107267503		TCCTATCATCTATAGTCTACGGAACAAAGAGGTGAAAGTGGCCTTGAAAAAATTGCTGAT	138805	Hs.553602	GO:0004930|GO:0004984|GO:0005886|GO:0016021	olfactory receptor 13F1	21.8682	5	4.4827	2.33631	16.9221	26.3308	22.3517	5	5	5	4.00447	4.848	4.59564	2.32963	2.34422	2.33507
ASHGA5P012128	5.38167e-08	1.442e-05	4.42423	up	protein_coding	NM_001172129	CCDS54455.1	HCK	RefSeq	2168	chr20	+	30639990	30689657	NM_001172130	GGGCGCCCAGGATGGGGTGCATGAAGTCCAAGTTCCTCCAGGTCGGAGGCAATACATTCT	3055	Hs.655210	GO:0002522|GO:0002758|GO:0004713|GO:0004715|GO:0005515|GO:0005524|GO:0005634|GO:0005764|GO:0005794|GO:0005829|GO:0005884|GO:0005901|GO:0005925|GO:0006468|GO:0006909|GO:0006954|GO:0007155|GO:0007229|GO:0007498|GO:0008284|GO:0008360|GO:0016032|GO:0018108|GO:0019048|GO:0019221|GO:0030133|GO:0030838|GO:0031234|GO:0031663|GO:0042995|GO:0043066|GO:0043299|GO:0045728|GO:0046777|GO:0050690|GO:0050727|GO:…	tyrosine-protein kinase HCK isoform b	2164.72	549.128	11.1922	9.0468	2182.68	2140.3	2171.19	571.024	545.043	531.318	11.1588	11.2021	11.2157	9.06114	9.05605	9.02319
ASHGA5P038239	1.03811e-05	0.000141196	4.41422	up	protein_coding	NM_020998	CCDS33757.2	MST1	RefSeq	2348	chr3	-	49721379	49726196		TGGGTTAGGCCCAGCCTTGATGCCATATGCCTTGGGGAGGACAAAACTTCTTGTCAGACA	4485	Hs.512587	GO:0003674|GO:0004252|GO:0005575|GO:0005576|GO:0008150	hepatocyte growth factor-like protein precursor	8092.54	2199.22	13.1226	10.9804	8601.1	7862.28	7814.23	2491.64	2011.74	2094.29	13.1871	13.1057	13.075	11.1144	10.8764	10.9505
ASHGA5P048130	4.07193e-05	0.000328736	4.41308	up	protein_coding	ENST00000302572	CCDS31551.1	OR5B12	GENCODE	1054	chr11	-	58206592	58207646		GTGCCTTTAAAAAGACTGTAGGGAAGGCAAAGGCCTCTATAGGATTCATATTTTAATTAT	390191	Hs.553754	GO:0007186|GO:0016021|GO:0005886|GO:0004930|GO:0004984	olfactory receptor, family 5, subfamily B, member 12 [Source:HGNC Symbol;Acc:15432]	21.5006	5	4.47809	2.33631	20.7056	23.4254	20.3709	5	5	5	4.29497	4.67434	4.46497	2.32963	2.34422	2.33507
ASHGA5P014817	0.000864306	0.00284565	4.39964	up	protein_coding	ENST00000413689	CCDS46799.1	SCN5A	GENCODE	8504	chr3	-	38589552	38691163	ENST00000425664, ENST00000451551, NM_001160160	TTATCATGGCGTATGTATCAGAAAATATAAAACTAGGCAATTTGTCGGCTCTTCGAACTT	6331	Hs.517898	GO:0006814|GO:0055085|GO:0006811|GO:0016020|GO:0014704|GO:0030315|GO:0001518|GO:0005886|GO:0005216|GO:0005248	sodium channel, voltage-gated, type V, alpha subunit [Source:HGNC Symbol;Acc:10593]	249.954	55.5988	7.96774	5.83035	334.373	211.406	204.083	61.4801	59.287	46.0294	8.36507	7.79636	7.74178	5.95484	5.96948	5.56674
ASHGA5P014063	8.03116e-05	0.000511682	4.3892	up	protein_coding	ENST00000399206	CCDS41949.1	C14orf182	GENCODE	2686	chr14	-	50448429	50474238		TGCCTCCAAGGAGAAAGAATTGTGCCATGAAAAATGGAAAACTCCTGAGAAGCTGTTCCA	283551	Hs.660867		chromosome 14 open reading frame 182 [Source:HGNC Symbol;Acc:27503]	22.553	5.16853	4.54809	2.41413	21.3046	23.5299	22.8245	5.5056	5	5	4.3377	4.68043	4.62614	2.56309	2.34422	2.33507
ASHGA5P018394	4.70707e-05	0.00036445	4.37598	up	protein_coding	NM_080590	CCDS45934.1	CAPS	RefSeq	1532	chr19	+	5914192	5916222		CCACCCCAAGGTCACACTGGCGGAATTCCAGGACTACTACAGCGGCGTGAGTGCCTCCAT	828	Hs.584744	GO:0005509|GO:0005634|GO:0005737|GO:0005886|GO:0035556	calcyphosin isoform b	357.288	83.4101	8.52938	6.39978	356.453	366.219	349.19	97.9543	72.4962	79.7799	8.45704	8.59951	8.53161	6.60287	6.24868	6.34779
ASHGA5P010299	0.0273517	0.0473094	4.365	up	protein_coding	NM_001042780	CCDS41595.1	TNNT3	RefSeq	1193	chr11	+	1940798	1959936		TGACAAGTTCGAGTTTGGGGAGAAGCTGAAACGCCAGAAATATGACATCATGAATGTCCG	7140	Hs.73454	GO:0003009|GO:0003779|GO:0005523|GO:0005523|GO:0005829|GO:0005861|GO:0006942|GO:0030049|GO:0030172|GO:0030899|GO:0031013|GO:0043462|GO:0048306	troponin T, fast skeletal muscle isoform 3	43.8071	11.8118	5.50213	3.37615	45.8027	46.3722	39.2463	9.3217	5	21.1138	5.45125	5.64766	5.40749	3.29214	2.34422	4.4921
ASHGA5P048702	2.10987e-07	2.3151e-05	4.36408	up	protein_coding	ENST00000261844	CCDS45263.1	FAM214A	GENCODE	4217	chr15	-	52873517	52970820		GGTGACCGATTTATTGAAGAGAAGACGCTTCTGTTGGCTGTCCGCTCATTTGTGTTTTTT	56204	Hs.152385		family with sequence similarity 214, member A [Source:HGNC Symbol;Acc:25609]	1544.04	387.556	10.687	8.56128	1639.29	1524.1	1468.74	404.711	377.177	380.779	10.7298	10.6947	10.6363	8.58131	8.54783	8.55471
ASHGA5P043278	0.00255811	0.00665418	4.269	up	protein_coding	NM_001037132	CCDS47686.1	NRCAM	RefSeq	6305	chr7	-	107788070	107880614		TTCTTTGGGTTAAAGGGTCTAATGCCAGGAACAGCATACAAAGTTCGAGTTGGTGCTGTG	4897	Hs.21422	GO:0001525|GO:0001764|GO:0005886|GO:0005887|GO:0007409|GO:0007411|GO:0007413|GO:0007416|GO:0007417|GO:0008104|GO:0009897|GO:0016337|GO:0019227|GO:0030506|GO:0030516|GO:0031290|GO:0043005|GO:0043194|GO:0045162|GO:0045202|GO:0045666	neuronal cell adhesion molecule isoform A precursor	97.6771	23.2632	6.64357	4.54967	110.524	89.321	93.1866	30.4597	13.5843	25.7455	6.72719	6.5758	6.62772	4.95037	3.94286	4.75579
ASHGA5P012410	3.10679e-05	0.000274937	4.26041	up	protein_coding	NM_001145153	CCDS47921.1	TMEM71	RefSeq	1973	chr8	-	133722191	133772914		AATGGAAATGAAACCAGGTTGTTGCAAGAGGTCTTCTTTCAGGCAATCCTGCTTGCTGTG	137835	Hs.293842	GO:0016021	transmembrane protein 71 isoform 2	522.466	127.109	9.08675	6.99576	595.78	473.416	498.204	136.963	129.952	114.414	9.22308	8.98233	9.05483	7.07366	7.05815	6.85547
ASHGA5P007993	8.72617e-07	4.1719e-05	4.25698	up	protein_coding	NM_001129998	CCDS44830.1	CLEC12B	RefSeq	1278	chr12	+	10163230	10171399		CTCCATCCTTATTTAGTACTAAAGAACTTGACCAGATCAATGGATCCAAAGGATGTGCTT	387837	Hs.127937	GO:0005886|GO:0016021|GO:0030246	C-type lectin domain family 12 member B isoform 1	256.656	60.0587	8.04232	5.95249	278.47	248.824	242.674	63.7156	56.3924	60.0682	8.09312	8.03372	8.00012	6.00616	5.90066	5.95065
ASHGA5P006275	3.27854e-06	7.6431e-05	4.2237	up	protein_coding	ENST00000316549	CCDS33872.1	SLC9A9	GENCODE	3627	chr3	-	142984063	143567373		ATGTTTTCAGGTTTGCGAGGAGCGATCGCATTTGCCTTAGCTATTCGGAACACAGAATCT	285195	Hs.302257	GO:0006814|GO:0055085|GO:0006811|GO:0006885|GO:0006812|GO:0016021|GO:0031902|GO:0055037|GO:0015299|GO:0015385	solute carrier family 9, subfamily A (NHE9, cation proton antiporter 9), member 9 [Source:HGNC Symbol;Acc:20653]	20.6362	5	4.41482	2.33631	23.3774	20.286	18.2454	5	5	5	4.4701	4.47237	4.30198	2.32963	2.34422	2.33507
ASHGA5P009475	3.14542e-06	7.4701e-05	4.22106	up	protein_coding	NM_172103	CCDS43506.1	EYA4	RefSeq	5628	chr6	+	133562494	133853258		TTACTACAAATGGGACAGGAGTGTCTCTTCTTGCAGTCAAAACAGAGCCCTTGAACAGCA	2070	Hs.596680	GO:0004725|GO:0005634|GO:0005737|GO:0006281|GO:0006351|GO:0006355|GO:0007601|GO:0007605|GO:0009653|GO:0016568|GO:0042474|GO:0046872	eyes absent homolog 4 isoform b	187.959	43.91	7.58752	5.50992	185.587	188.12	190.169	44.1767	44.1715	43.3819	7.48636	7.63287	7.64333	5.48818	5.55741	5.48415
ASHGA5P018204	1.46176e-07	2.0097e-05	4.19119	up	protein_coding	NM_001191013	CCDS53574.1	GSTO2	RefSeq	1444	chr10	+	106028630	106059176	NM_001191015	ATTTTGTAAGATTCTTGAGTATCAGAACACCACCTTCTTTGGTGGAACCTGTATATCCAT	119391	Hs.203634	GO:0004364|GO:0005829|GO:0006766|GO:0006767|GO:0006805|GO:0006805|GO:0016491|GO:0019852|GO:0019852|GO:0044281|GO:0045174|GO:0050610|GO:0055114|GO:0071243	glutathione S-transferase omega-2 isoform 2	169.778	39.7427	7.43509	5.36773	176.203	164.035	169.095	40.1602	37.9924	41.0755	7.40924	7.42691	7.46913	5.35462	5.34384	5.40472
ASHGA5P032360	2.62537e-06	6.7691e-05	4.18775	up	protein_coding	NM_021006	CCDS11310.1	CCL3L1	RefSeq	804	chr17	-	34623841	34625730	NM_002983	TTTTGTTCAGGGCTGTGATCGGCCTGGGGAAATAATAAAGATGTTCTTTTAAACGGTAAA	6349	Hs.512683		C-C motif chemokine 3-like 1 precursor	937.047	240.567	9.95755	7.89138	942.353	910.377	958.409	238.388	229.766	253.549	9.9147	9.94189	10.0161	7.84126	7.85437	7.97851
ASHGA5P010123	2.98205e-05	0.00026795	4.18533	up	protein_coding	ENST00000399847	CCDS42415.1	C18orf1	GENCODE	8892	chr18	+	13611664	13652753	ENST00000359446	TTAAAAAAAGCGGAGCTGGAGTTCGCCCAAATCATCATCATCGTCGTGGTGGTCACGGTG	753	Hs.731853		chromosome 18 open reading frame 1 [Source:HGNC Symbol;Acc:1224]	201.498	47.9373	7.68682	5.62148	209.229	194.763	200.502	55.787	42.1067	45.9183	7.66213	7.68196	7.71637	5.81005	5.49086	5.56352
ASHGA5P005462	6.34695e-06	0.000106905	4.18195	up	protein_coding	NM_002201	CCDS10345.1	ISG20	RefSeq	974	chr15	+	89182038	89198879		CAGGCTAGAGATCCTGCAGCTCCTGAAAGGCAAGCTGGTGGTGGGTCATGACCTGAAGCA	3669	Hs.459265	GO:0000175|GO:0000738|GO:0003723|GO:0005654|GO:0006364|GO:0006401|GO:0008283|GO:0008310|GO:0008859|GO:0009615|GO:0016605|GO:0019221|GO:0046872|GO:0060337	interferon-stimulated gene 20 kDa protein	302.333	72.8286	8.2848	6.22062	318.067	287.701	301.231	68.2916	76.3494	73.8448	8.28998	8.2467	8.31771	6.10144	6.31568	6.24474
ASHGA5P010015	6.48884e-08	1.4728e-05	4.16383	up	protein_coding	NM_004509	CCDS2474.1	SP110	RefSeq	2519	chr2	-	231033644	231084827		GGACCAGCTGATTCGAGATTACGGTGAGCCCTTTCAGGAAGCAATGTGGTTGGACCTGGT	3431	Hs.145150	GO:0003677|GO:0004871|GO:0005634|GO:0005730|GO:0006351|GO:0006355|GO:0007165|GO:0008270|GO:0019048	sp110 nuclear body protein isoform a	921.28	237.031	9.93164	7.87373	965.164	890.321	908.354	238.919	232.088	240.086	9.9516	9.91156	9.93177	7.84613	7.86884	7.90623
ASHGA5P050684	6.47822e-06	0.000108555	4.15392	up	protein_coding	NM_004288	CCDS2204.1	CYTIP	RefSeq	2282	chr2	-	158271130	158300604		TGTGGACCGGAATCGATTATCCAGTGAGAGCAGCTGTAAGAGCTGGCTGAGCTCCATGAC	9595	Hs.270	GO:0005515|GO:0005737|GO:0005769|GO:0005938|GO:0030155	cytohesin-interacting protein	537.82	134.938	9.13199	7.07752	566.787	526.31	520.362	149.461	131.762	123.591	9.14383	9.13188	9.12026	7.19227	7.0766	6.96367
ASHGA5P009166	7.27047e-07	3.877e-05	4.14172	up	protein_coding	NM_194450	CCDS8592.1	CLEC4A	RefSeq	1185	chr12	+	8276227	8291203		GCTTTTGTCAAGACAGCCTGGAGCTGTTGCCCAAAGAATTGGAAGTCATTTAGTTCCAAC	50856	Hs.504657	GO:0004888|GO:0005887|GO:0007155|GO:0007166|GO:0030246|GO:0045087	C-type lectin domain family 4 member A isoform 2	404.716	99.6984	8.71142	6.66119	414.868	399.953	399.325	97.3563	100.379	101.36	8.67755	8.72743	8.72927	6.59343	6.70456	6.68558
ASHGA5P055064	8.96026e-07	4.2252e-05	4.13758	up	protein_coding	NM_001162953	CCDS53689.1	SYTL2	RefSeq	4060	chr11	-	85405264	85469044	NM_001162951, NM_032943	GCCCTGAGAATTTTGAGCCACATTTGTTGCTATTATTTTTGCATGCACTTTTCAAAATGA	54843	Hs.369520	GO:0001786|GO:0005515|GO:0005546|GO:0005634|GO:0005737|GO:0005794|GO:0005886|GO:0006886|GO:0006887|GO:0006904|GO:0010923|GO:0016020|GO:0016192|GO:0017137|GO:0019897|GO:0019902|GO:0042043|GO:0042470|GO:0070382	synaptotagmin-like protein 2 isoform i	489.575	122.403	8.99537	6.94658	490.767	502.343	475.616	123.602	121.889	121.718	8.93329	9.06536	8.98746	6.9278	6.97012	6.94182
ASHGA5P005988	3.47427e-07	2.9152e-05	4.08874	up	protein_coding	NM_001040217	CCDS30854.1	FAM63A	RefSeq	2187	chr1	-	150969300	150979385	NM_001163258, NM_001163259, NM_001163260, NM_018379	TAATTTTCAGCAGAATGTGGATGATGCAATGACAGTGCTGCCTAAACTGGCCACAGGTCT	55793	Hs.740361	GO:0005575|GO:0008150	protein FAM63A isoform 2	283.762	69.4423	8.18931	6.15765	287.019	283.584	280.685	69.1601	68.5413	70.6256	8.13932	8.2222	8.20639	6.12046	6.17337	6.17913
ASHGA5P006074	0.000322098	0.00135933	4.08093	up	protein_coding	ENST00000335934	CCDS1708.1	TP53I3	GENCODE	1635	chr2	-	24300302	24308085		CGGGCCAGGAACAATATGTTAGCCGTGCACTTTGACAAGCCGGGAGGACCGGAAAACCTC	9540	Hs.50649	GO:0055114|GO:0008631|GO:0006739|GO:0005575|GO:0008270|GO:0016491|GO:0016747|GO:0042803|GO:0048038|GO:0070402|GO:0003960	tumor protein p53 inducible protein 3 [Source:HGNC Symbol;Acc:19373]	155.583	37.6101	7.3033	5.27441	176.581	151.308	138.861	47.3954	33.7549	31.6801	7.41339	7.31014	7.18638	5.59077	5.18523	5.04722
ASHGA5P037012	1.66432e-07	2.0813e-05	4.07881	up	protein_coding	NM_001172132	CCDS54454.1	HCK	RefSeq	2234	chr20	+	30639990	30689657		CCGCTGTCATGAGTTACAGTCCTTCCAGGATGTGCCTCTGAAAATGGATTGCATATAAAT	3055	Hs.655210	GO:0002522|GO:0002758|GO:0004713|GO:0004715|GO:0005515|GO:0005524|GO:0005634|GO:0005764|GO:0005794|GO:0005829|GO:0005884|GO:0005901|GO:0005925|GO:0006468|GO:0006909|GO:0006954|GO:0007155|GO:0007229|GO:0007498|GO:0008284|GO:0008360|GO:0016032|GO:0018108|GO:0019048|GO:0019221|GO:0030133|GO:0030838|GO:0031234|GO:0031663|GO:0042995|GO:0043066|GO:0043299|GO:0045728|GO:0046777|GO:0050690|GO:0050727|GO:…	tyrosine-protein kinase HCK isoform e	4729.55	1352.99	12.3342	10.306	4735.51	4751.01	4702.12	1365.41	1362.73	1330.85	12.2964	12.3711	12.335	10.2782	10.3289	10.3109
ASHGA5P053508	1.31412e-05	0.000161596	4.06928	up	protein_coding	NM_016134	CCDS6273.1	CPQ	RefSeq	1928	chr8	+	97657498	98155722		CCTAGAAACAGTAAGAAAGAAACGTTTTCATGCTTCTGGCCAGGAATCCTGGGTCTGCAA	10404	Hs.156178	GO:0004180|GO:0005615|GO:0005737|GO:0005764|GO:0005783|GO:0005794|GO:0006508|GO:0006590|GO:0042246|GO:0042803|GO:0043171|GO:0046872|GO:0070573	carboxypeptidase Q precursor	792.816	205.838	9.70283	7.67806	769.214	857.324	751.911	205.543	202.56	209.412	9.60352	9.84982	9.65516	7.63908	7.68076	7.71432
ASHGA5P008703	4.83102e-06	9.1471e-05	4.06842	up	protein_coding	NM_194448	CCDS8591.1	CLEC4A	RefSeq	1068	chr12	+	8276227	8291203		TCTTCTGCAGAGACAGCCTGGAGCTGTTGCCCAAAGAATTGGAAGTCATTTAGTTCCAAC	50856	Hs.504657	GO:0004888|GO:0005887|GO:0007155|GO:0007166|GO:0030246|GO:0045087	C-type lectin domain family 4 member A isoform 4	397.096	99.5704	8.68365	6.65919	392.744	399.698	398.845	96.0975	99.9341	102.679	8.597	8.72654	8.72743	6.57413	6.69901	6.70442
ASHGA5P017464	3.16106e-05	0.000277908	4.06756	up	protein_coding	NM_001135911	CCDS46690.1	PIK3IP1	RefSeq	2399	chr22	-	31677578	31688520		AAAGGACCTGGGAACTCTGGGGGGAAGGATTTGAAAGAACAGCATGATCAGAAAGTATGT	113791	Hs.26670	GO:0014067|GO:0016021|GO:0036313|GO:0043553|GO:0043553	phosphoinositide-3-kinase-interacting protein 1 isoform 2 precursor	170.657	41.2915	7.44127	5.41711	186.174	161.307	164.49	47.4698	38.9969	37.4077	7.4923	7.40134	7.43017	5.59448	5.38014	5.2767
ASHGA5P033359	1.61426e-06	5.302e-05	4.06493	up	protein_coding	NM_001006638	CCDS32722.1	RAB37	RefSeq	2698	chr17	+	72733355	72743474	NM_001163989	ATTCAAAGACGGGGCCTTCCTGTCCGGAACCTTCATAGCCACCGTCGGCATAGACTTCAG	326624	Hs.351413	GO:0005525|GO:0005793|GO:0007264|GO:0015031|GO:0030141	ras-related protein Rab-37 isoform 2	711.89	184.011	9.54756	7.52433	706.015	717.847	711.808	180.611	183.668	187.755	9.47978	9.58568	9.57722	7.46295	7.54542	7.56461
ASHGA5P048369	1.25249e-06	4.8125e-05	4.05444	up	protein_coding	NM_206929	CCDS31652.1	SYTL2	RefSeq	2432	chr11	-	85405264	85430196	NM_001162951, NM_001162953, NM_032379, NM_206927, NM_206928, NM_206930	TGACAGAGAAACAGATACAGCATCAGAAAGCAGTTACCAGCTCAGCAGACACAAGAAGAG	54843	Hs.369520	GO:0001786|GO:0005515|GO:0005546|GO:0005634|GO:0005737|GO:0005794|GO:0005886|GO:0006886|GO:0006887|GO:0006904|GO:0010923|GO:0016020|GO:0016192|GO:0017137|GO:0019897|GO:0019902|GO:0042043|GO:0042470|GO:0070382	synaptotagmin-like protein 2 isoform b	742.524	192.837	9.60667	7.58717	751.683	758.899	716.99	200.539	195.182	182.79	9.56889	9.66466	9.58646	7.60712	7.62916	7.52523
ASHGA5P002799	0.000133669	0.000721043	4.00517	up	protein_coding	NM_033004	CCDS42246.1	NLRP1	RefSeq	5623	chr17	-	5417437	5487832	NM_001033053, NM_033006	CATTCGGAAGGCCATAGATGATCTAGAAATGAAATTCCAGTTTGTGCGAATCCACAAGCC	22861	Hs.652273	GO:0005515|GO:0005524|GO:0005622|GO:0005634|GO:0005829|GO:0006917|GO:0006917|GO:0006919|GO:0006919|GO:0008656|GO:0019899|GO:0019904|GO:0032495|GO:0035872|GO:0042742|GO:0045087|GO:0050718|GO:0050727|GO:0051402|GO:0072558	NACHT, LRR and PYD domains-containing protein 1 isoform 1	112.31	27.5137	6.84583	4.84397	110.715	108.351	117.865	33.4059	24.3945	24.7407	6.72912	6.84719	6.96119	5.08609	4.73772	4.7081
ASHGA5P052960	0.000195658	0.000943483	3.99932	up	protein_coding	NM_001097622	CCDS43548.1	OCM	RefSeq	744	chr7	+	5920428	5925994		TTATTCTGTGTGAGTAGGTAGAAAATGAGCATCACGGACGTGCTCAGTGCTGACGACATT	654231	Hs.571315	GO:0005509	oncomodulin-1	19.757	5	4.33606	2.33631	24.1036	20.0918	15.0756	5	5	5	4.51654	4.45878	4.03286	2.32963	2.34422	2.33507
ASHGA5P005860	2.83439e-05	0.000260114	3.98707	up	protein_coding	NM_145170	CCDS7324.3	TTC18	RefSeq	3714	chr10	-	75013515	75118617		TAGCCCTAAACCAGACCATGCCAGATGATGTCCAAGGCACTGTTGCAACCATTTATACAA	118491	Hs.591367		tetratricopeptide repeat protein 18	277.62	69.8634	8.15383	6.1585	303.285	254.704	274.871	79.9604	65.102	64.5279	8.21695	8.06864	8.17591	6.32068	6.10105	6.05378
ASHGA5P025250	0.000154974	0.000795899	3.95079	up	protein_coding	NM_018485	CCDS12699.1	GPR77	RefSeq	1287	chr19	+	47840370	47845272		CAAAACCAGAGACACCAGGAGCCTGAATGGGGAACGATTCTGTCAGCTACGAGTATGGGG	27202	Hs.534412	GO:0004944|GO:0005515|GO:0005575|GO:0005886|GO:0006935|GO:0008150|GO:0016021	C5a anaphylatoxin chemotactic receptor C5L2	62.6133	14.9922	6.00209	4.01994	55.7904	68.0279	64.0216	16.3538	13.7169	14.906	5.73185	6.17717	6.09724	4.0923	3.95851	4.00902
ASHGA5P002387	4.07941e-08	1.442e-05	3.9468	up	protein_coding	NM_080424	CCDS2475.1	SP110	RefSeq	2591	chr2	-	231033644	231084827		GGACCAGCTGAAATGTGAGTTCCTCCTCTTGAAGGCCTACTGTCATCCACAAAGCTCCTT	3431	Hs.145150	GO:0003677|GO:0004871|GO:0005634|GO:0005730|GO:0006351|GO:0006355|GO:0007165|GO:0008270|GO:0019048	sp110 nuclear body protein isoform c	1409.83	391.51	10.5563	8.57562	1437.46	1386.04	1405.99	409.31	385.409	379.809	10.5347	10.5598	10.5744	8.59918	8.57617	8.55152
ASHGA5P046302	8.16085e-05	0.000515942	3.94083	up	protein_coding	ENST00000217999	CCDS14593.1	RHOXF1	GENCODE	755	chrX	-	119243024	119249847		ATAAAAGGGCCAGATGTAGGCGACATCAGAGAGAATTAATGCTCGCCAATGAACTACGTG	158800	Hs.644617	GO:0006351|GO:0007275|GO:0006355|GO:0030518|GO:0007276|GO:0019953|GO:0005634|GO:0003677|GO:0003700|GO:0043565|GO:0000976	Rhox homeobox family, member 1 [Source:HGNC Symbol;Acc:29993]	159.899	39.714	7.34252	5.36402	149.32	159.594	170.784	44.7402	35.8441	38.5578	7.15872	7.38418	7.48467	5.50655	5.26536	5.32016
ASHGA5P000905	5.93708e-05	0.000418345	3.93449	up	protein_coding	NM_002305	CCDS13954.1	LGALS1	RefSeq	586	chr22	+	38071612	38075809		ACGCTAAGAGCTTCGTGCTGAACCTGGGCAAAGACAGCAACAACCTGTGCCTGCACTTCA	3956	Hs.445351	GO:0001948|GO:0004871|GO:0005578|GO:0005615|GO:0005622|GO:0005634|GO:0005737|GO:0006915|GO:0007165|GO:0009986|GO:0010812|GO:0010977|GO:0016936|GO:0030395|GO:0031012|GO:0031012|GO:0033555|GO:0034120|GO:0042493|GO:0042803|GO:0042981|GO:0043123|GO:0043236|GO:0045445|GO:0048678|GO:0071333|GO:0071407	galectin-1	3232.25	941.586	11.7822	9.80603	3148.86	3251.86	3296.03	904.194	851.687	1068.88	11.7105	11.8138	11.8224	9.71023	9.69118	10.0167
ASHGA5P001328	5.61299e-07	3.4717e-05	3.92745	up	protein_coding	ENST00000228434	CCDS8604.1	CD69	GENCODE	1676	chr12	-	9905081	9913497		TTAACAACTGGTTCAACGTTACAGGGTCTGACAAGTGTGTTTTTCTGAAAAACACAGAGG	969	Hs.208854	GO:0035690|GO:0005887|GO:0009897|GO:0030246|GO:0004888	CD69 molecule [Source:HGNC Symbol;Acc:1694]	4467.35	1323.06	12.2474	10.2738	4601.4	4442.91	4357.75	1419.24	1258.4	1291.55	12.251	12.2667	12.2245	10.3314	10.2198	10.2702
ASHGA5P055063	0.000297956	0.00128331	3.92126	up	protein_coding	NM_001162951	CCDS53688.1	SYTL2	RefSeq	4057	chr11	-	85405264	85469044	NM_001162953, NM_032943	ACTTTTCAAAATGATTGACTTAAGCTTCCTGACTGAAGAGGAACAAGAGGCCATCATGAA	54843	Hs.369520	GO:0001786|GO:0005515|GO:0005546|GO:0005634|GO:0005737|GO:0005794|GO:0005886|GO:0006886|GO:0006887|GO:0006904|GO:0010923|GO:0016020|GO:0016192|GO:0017137|GO:0019897|GO:0019902|GO:0042043|GO:0042470|GO:0070382	synaptotagmin-like protein 2 isoform g	382.173	100.471	8.62838	6.65706	361.582	393.67	391.268	109.077	111.601	80.7362	8.47884	8.70528	8.70101	6.75585	6.85268	6.36265
ASHGA5P008527	9.81096e-07	4.3813e-05	3.91795	up	protein_coding	NM_015180	CCDS41963.1	SYNE2	RefSeq	21816	chr14	+	64319682	64693167		TACAGCGCACTGTCAGGTAAATCCATTTCGGATGGCCACTCGTGGCATGTTCCCGACAGC	23224	Hs.525392	GO:0003779|GO:0005515|GO:0005634|GO:0005635|GO:0005640|GO:0005654|GO:0005737|GO:0005856|GO:0005925|GO:0006998|GO:0007097|GO:0007163|GO:0010761|GO:0016021|GO:0016529|GO:0030018|GO:0030335|GO:0031022|GO:0031258|GO:0031527|GO:0031965|GO:0031981|GO:0033017|GO:0034504|GO:0034993|GO:0044429|GO:0051642|GO:0090286	nesprin-2 isoform 1	311.214	80.4862	8.3275	6.3574	319.221	318.385	296.036	84.0177	77.2607	80.1804	8.29441	8.40029	8.28779	6.38607	6.33243	6.3537
ASHGA5P039442	3.28968e-07	2.8088e-05	3.91704	up	protein_coding	NM_001073	CCDS3527.1	UGT2B11	RefSeq	1722	chr4	-	70066050	70080449		CCAGATAGATAGGACAACTTCAGTTTATTCCAGCAAGAAAGAAAAGATTGTTATGCAAGA	10720	Hs.339811	GO:0005789|GO:0006805|GO:0008210|GO:0015020|GO:0016021	UDP-glucuronosyltransferase 2B11 precursor	16733.9	5277.59	14.1632	12.1934	16755.9	16876.2	16569.6	5447.97	5340.78	5044.03	14.1261	14.2089	14.1547	12.1996	12.2209	12.1599
ASHGA5P007119	0.000160504	0.000814404	3.91441	up	protein_coding	NM_144633	CCDS2632.1	KCNH8	RefSeq	5106	chr3	+	19190016	19577135		TTCAAATGAGCTTTTGAAAGACTTTCCAGATGAACTGCGTTCTGACATCACTATGCACTT	131096	Hs.475656	GO:0000155|GO:0003705|GO:0005249|GO:0005886|GO:0007268|GO:0016021|GO:0043066	potassium voltage-gated channel subfamily H member 8	66.5582	16.0839	6.09182	4.12303	59.9599	71.0572	68.6574	16.5536	16.7079	14.9903	5.83771	6.24074	6.19702	4.1111	4.23937	4.01861
ASHGA5P002122	0.00743181	0.0157519	3.89988	up	protein_coding	NM_001076552	CCDS42868.2	ACSS2	RefSeq	3027	chr20	+	33464327	33515769		ATTAAGAGGTCATGCCCAGATGTGCAGGGTAAACTGAAAGAGAAATCCAAGCGTGTTCAG	55902	Hs.517034	GO:0003987|GO:0005524|GO:0005634|GO:0005730|GO:0005737|GO:0005737|GO:0005829|GO:0006069|GO:0006805|GO:0008610|GO:0016208|GO:0019427|GO:0043231|GO:0044281	acetyl-coenzyme A synthetase, cytoplasmic isoform 2	45.1518	11.5789	5.54102	3.57759	42.0504	51.2848	42.1204	14.461	13.9543	6.32132	5.331	5.78493	5.50713	3.9116	3.98024	2.84093
ASHGA5P054287	0.00273944	0.00703049	3.8994	up	protein_coding	NM_001010867	CCDS31046.1	IBA57	RefSeq	7921	chr1	+	228353428	228369958		CTCTTGTCCAAGATGGCGACCGCGGCGCTGCTTCGAGGCGCCACTCCGGGGCGCGGCGGC	200205	Hs.237017	GO:0004047|GO:0005739|GO:0006546|GO:0006783	putative transferase CAF17, mitochondrial precursor	62.353	15.7648	5.99386	4.03061	60.2674	72.589	54.2025	22.3887	10.727	14.1785	5.84638	6.27195	5.86324	4.52463	3.62613	3.94107
ASHGA5P013913	8.76959e-07	4.1719e-05	3.89668	up	protein_coding	NM_001042497	CCDS42010.1	SLC12A6	RefSeq	7457	chr15	-	34522196	34629045		GTCATCGAGGACGACGGACATAAGAAAGCTCGAAATGCTTATCTCAATAATTCCAATTAT	9990	Hs.510939	GO:0001525|GO:0005886|GO:0006811|GO:0006811|GO:0006813|GO:0015379|GO:0016021|GO:0016323|GO:0055085|GO:0071477	solute carrier family 12 member 6 isoform e	2282.49	664.254	11.275	9.31271	2266.34	2242.26	2338.87	677.352	676.05	639.361	11.2191	11.2758	11.3299	9.30099	9.35389	9.28325
ASHGA5P022543	2.66507e-06	6.8419e-05	3.88531	up	protein_coding	NM_001042496	CCDS42011.1	SLC12A6	RefSeq	7754	chr15	-	34522196	34629961		TCTCAGTAGTAAACCACCACCAAGATGGCTTCAGTTCGGTTCATGGTGACACCGACAAAG	9990	Hs.510939	GO:0001525|GO:0005886|GO:0006811|GO:0006811|GO:0006813|GO:0015379|GO:0016021|GO:0016323|GO:0055085|GO:0071477	solute carrier family 12 member 6 isoform d	373.967	98.2915	8.59639	6.63836	374.916	376.11	370.876	104.212	91.078	99.5841	8.53125	8.63721	8.62071	6.69138	6.56364	6.66005
ASHGA5P055298	6.05706e-05	0.00042398	3.87665	up	protein_coding	ENST00000309384	CCDS8624.1	KLRC4	GENCODE	928	chr12	-	10559982	10562356		CTCTGATCTGCTTTCTATAGATAATGAGGAAGAAATGGTAAGACGTAAATGTTTCAACAC	8302	Hs.721094	GO:0006968|GO:0016021|GO:0004872	killer cell lectin-like receptor subfamily C, member 4 [Source:HGNC Symbol;Acc:6377]	83.8505	20.9278	6.42961	4.4748	82.3759	86.7428	82.4329	23.8383	17.7364	21.2088	6.29904	6.53487	6.45492	4.61143	4.31468	4.49828
ASHGA5P003360	0.00641995	0.0139479	3.8719	up	protein_coding	NM_020370	CCDS8878.1	GPR84	RefSeq	1525	chr12	-	54756228	54758270		AAAGAATTGAAGGCTGAGAAACTCAGCCTCTATCATGTGGAACAGCTCTGACGCCAACTT	53831	Hs.306199	GO:0004930|GO:0005886|GO:0008150|GO:0016021	G-protein coupled receptor 84	24.35	6.66471	4.66198	2.70893	25.3595	24.1234	23.5671	5	5	9.99413	4.59067	4.72304	4.67222	2.32963	2.34422	3.45295
ASHGA5P014488	0.0146597	0.0278554	3.86756	up	protein_coding	ENST00000409877	CCDS42739.1	C2orf76	GENCODE	950	chr2	-	120060019	120124258		AACATCTGTGACTGTGACAGAGCTGTCCAGGATTGCAGTGGATAGGAATTTCTTCACATG	130355	Hs.99488		chromosome 2 open reading frame 76 [Source:HGNC Symbol;Acc:27017]	31.576	8.89086	5.02872	3.07729	34.2861	33.059	27.3828	14.8117	5	6.86086	5.02885	5.16551	4.8918	3.94637	2.34422	2.94129
ASHGA5P039448	1.54415e-06	5.2303e-05	3.86072	up	protein_coding	NM_002704	CCDS3563.1	PPBP	RefSeq	1307	chr4	-	74852155	74853907		AAACATCCAAAGTTTGGAAGTGATCGGGAAAGGAACCCATTGCAACCAAGTCGAAGTGAT	5473	Hs.2164	GO:0002576|GO:0005355|GO:0005576|GO:0005615|GO:0006935|GO:0006955|GO:0007596|GO:0008009|GO:0008083|GO:0015758|GO:0030168|GO:0031093|GO:0042742|GO:0051781	platelet basic protein preproprotein	105.222	26.611	6.75287	4.80399	115.549	97.8504	102.266	28.9544	25.0157	25.863	6.78965	6.70618	6.76276	4.87658	4.7725	4.7629
ASHGA5P032066	2.48635e-06	6.5526e-05	3.85162	up	protein_coding	ENST00000301335	CCDS11006.1	SLC43A2	GENCODE	3001	chr17	-	1477695	1532130		AAACTCTTCCTCAAAATCAACGGCTCGTCCAACCAGGAGGCCTTCGTGTAGTGGCTGCCG	124935	Hs.160550	GO:0055085|GO:0006811|GO:0006865|GO:0015807|GO:0016021|GO:0005886|GO:0015179	solute carrier family 43, member 2 [Source:HGNC Symbol;Acc:23087]	729.859	199.849	9.58298	7.63751	761.188	727.191	701.199	203.541	208.683	187.322	9.5894	9.60291	9.55663	7.6263	7.72475	7.56149
ASHGA5P009287	2.93808e-07	2.7086e-05	3.81943	up	protein_coding	NM_001042495	CCDS42012.1	SLC12A6	RefSeq	7363	chr15	-	34522196	34630265	NM_001042494, NM_001042496, NM_133647	AGGATGTCATCGAGGACCTGAGTCAGAACTCCATCACAGGGGAACACAGCCAACTGTTAG	9990	Hs.510939	GO:0001525|GO:0005886|GO:0006811|GO:0006811|GO:0006813|GO:0015379|GO:0016021|GO:0016323|GO:0055085|GO:0071477	solute carrier family 12 member 6 isoform c	939.644	264.308	9.96138	8.02803	964.236	933.283	921.411	281.394	252.341	259.189	9.94975	9.97798	9.95643	8.08154	7.99042	8.01211
ASHGA5P017002	4.42965e-06	8.8295e-05	3.80906	up	protein_coding	NM_001177547	CCDS54307.1	SIGLEC6	RefSeq	1966	chr19	-	52022783	52035110		CTGTGGGCAGCCTCGTACTATGGTTATGGCTACTGGTTCCTGGAAGGGGCTGATGTTCCA	946	Hs.720304	GO:0005576|GO:0005887|GO:0007155|GO:0007267|GO:0016020|GO:0030246	sialic acid-binding Ig-like lectin 6 isoform 4	822.909	230.109	9.7593	7.82986	843.049	788.86	836.819	244.48	234.466	211.38	9.7397	9.72972	9.80846	7.87755	7.88399	7.72804
ASHGA5P018976	0.00259176	0.00672868	3.80474	up	protein_coding	NM_144766	CCDS1376.1	RGS13	RefSeq	1538	chr1	+	192605267	192629440		TTGAAGCTTGAAAAATGAGCAGGCGGAATTGTTGGATTTGTAAGATGTGCAGAGATGAAT	6003	Hs.497220	GO:0005096|GO:0005634|GO:0005737|GO:0005829|GO:0005886|GO:0007186|GO:0038032|GO:0043547	regulator of G-protein signaling 13	65.8723	17.244	6.08291	4.15512	68.2833	64.0932	65.2404	23.5592	16.8822	11.2907	6.0238	6.1	6.12494	4.59545	4.25224	3.61766
ASHGA5P054261	1.5298e-06	5.2303e-05	3.77286	up	protein_coding	NM_144729	CCDS1529.1	DUSP10	RefSeq	1824	chr1	-	221874763	221915516	NM_007207, NM_144728	GATGGGCGTGGAGACGGTTGTGTGACAATGGTCTGGATGGAAAGGATTGCTGCTCTCCAT	11221	Hs.497822	GO:0000188|GO:0000188|GO:0002819|GO:0004721|GO:0004725|GO:0005634|GO:0005730|GO:0005737|GO:0005794|GO:0006470|GO:0006470|GO:0006950|GO:0007254|GO:0016791|GO:0017017|GO:0032496|GO:0032873|GO:0033549|GO:0043508|GO:0046329|GO:0060266	dual specificity protein phosphatase 10 isoform b	2357.09	708.3	11.3209	9.40519	2299.23	2378.43	2393.59	714.439	712.155	698.307	11.2405	11.358	11.364	9.37563	9.42815	9.41181
ASHGA5P016323	0.000170731	0.000853955	3.7705	up	protein_coding	NM_002341	CCDS4703.1	LTB	RefSeq	894	chr6	-	31548335	31550202		ATCAGGGAGGACTGGTAACGGAGACGGCCGACCCCGGGGCACAGGCCCAGCAAGGACTGG	4050	Hs.376208	GO:0005102|GO:0005125|GO:0005164|GO:0005575|GO:0005615|GO:0006955|GO:0007165|GO:0007267|GO:0010467|GO:0016021|GO:0043588|GO:0045084|GO:0048535	lymphotoxin-beta isoform a	57.3017	14.6022	5.88599	3.97124	56.4725	57.1885	58.2441	17.7324	12.1052	13.9689	5.7507	5.9424	5.96488	4.20686	3.78832	3.91853
ASHGA5P054316	0.000470292	0.0017931	3.73699	up	protein_coding	NM_000740	CCDS1616.1	CHRM3	RefSeq	2757	chr1	+	239792372	240072717		GGCCTTGTAGAATGAGGTTGTATCAATAGCAGTGACAAAACGCACACATCAACCCACAGA	1131	Hs.7138	GO:0003056|GO:0004435|GO:0004872|GO:0005886|GO:0005887|GO:0006112|GO:0006464|GO:0006939|GO:0007165|GO:0007186|GO:0007399|GO:0007586|GO:0008144|GO:0008283|GO:0016323|GO:0016907|GO:0030054|GO:0030425|GO:0032279|GO:0042166|GO:0043679|GO:0044281|GO:0045211|GO:0045987|GO:0050796	muscarinic acetylcholine receptor M3	94.1385	24.0912	6.57329	4.67142	90.5289	77.9254	113.961	25.5959	24.7357	21.9422	6.43572	6.37281	6.91134	4.70601	4.76085	4.54739
ASHGA5P012832	0.000143081	0.000753297	3.7358	up	protein_coding	ENST00000381031	CCDS43030.1	TTC38	GENCODE	2610	chr22	+	46663860	46689905		TTGTCATAACTATTGGCACTGGGCTTTATATCTGATTGAGAAGGGCGAATATGAGGCCGC	55020	Hs.435832		tetratricopeptide repeat domain 38 [Source:HGNC Symbol;Acc:26082]	78.8954	20.4872	6.33857	4.43715	84.6551	73.1058	78.9253	23.2635	21.3236	16.8746	6.34041	6.28191	6.39338	4.57929	4.5547	4.17746
ASHGA5P004187	0.00170062	0.00481673	3.73532	up	protein_coding	ENST00000286758	CCDS3582.1	CXCL13	GENCODE	1203	chr4	+	78432906	78532988		TATTGAGAAAAAGAAGTTCTTCAACTCTACCAGTTCCAGTGTTTAAGAGAAAGATTCCCT	10563	Hs.100431	GO:0043066|GO:0042742|GO:0006955|GO:0007165|GO:0007267|GO:0007204|GO:0045765|GO:0002467|GO:0048535|GO:0010820|GO:0035754|GO:0033634|GO:0032861|GO:0002920|GO:0002518|GO:0002544|GO:0033625|GO:0035768|GO:2000545|GO:0035769|GO:0005576|GO:0005615|GO:0005625|GO:0046982|GO:0008009|GO:0008201|GO:0017134|GO:0048018|GO:0031735|GO:0031724|GO:0048248	chemokine (C-X-C motif) ligand 13 [Source:HGNC Symbol;Acc:10639]	34.6715	8.67364	5.15349	3.25226	29.7557	41.5067	32.7521	11.3592	7.32887	7.33282	4.82054	5.48988	5.15005	3.57413	3.1518	3.03085
ASHGA5P010111	7.23812e-06	0.000116008	3.72192	up	protein_coding	ENST00000359332	CCDS9692.1	KLHDC1	GENCODE	2691	chr14	+	50159822	50219870		TGCATCTTGGGAAGAGCAGATATTCTGGGGATGGCATAATGATGTCCACATATTTGACAC	122773	Hs.509258	GO:0005737|GO:0005515	kelch domain containing 1 [Source:HGNC Symbol;Acc:19836]	116.352	30.4913	6.89452	4.99847	121.048	107.182	120.827	32.9951	28.566	29.9129	6.85365	6.83321	6.99669	5.07036	4.95358	4.97147
ASHGA5P013449	5.17555e-07	3.3531e-05	3.71726	up	protein_coding	NM_022355	CCDS10857.1	DPEP2	RefSeq	1781	chr16	-	68021292	68033421		TGGTGGAGATTATGATGGGGCCGGCAAATTCCCTCAGGGGCTGGAAGACGTGTCCACATA	64174	Hs.372633	GO:0005886|GO:0006508|GO:0008235|GO:0008239|GO:0016805|GO:0031225|GO:0046872	dipeptidase 2 precursor	374.23	102.711	8.59585	6.70161	400.728	360.688	361.274	109.326	98.255	100.553	8.62525	8.58064	8.58166	6.75952	6.67169	6.67362
ASHGA5P006993	0.0013621	0.00404622	3.71137	up	protein_coding	NM_153240	CCDS3078.1	NPHP3	RefSeq	5418	chr3	-	132399452	132441303		ATTGTTTCTGTGAATGTAGAAACATGCCCTCCAGCATGGAGGTTGTGGCCTACACTTCAT	27031	Hs.511991	GO:0005515|GO:0005929|GO:0006629|GO:0007368|GO:0016055|GO:0045494|GO:0048496|GO:0060027|GO:0060271|GO:0060993|GO:0072189|GO:0072372|GO:0090090|GO:2000095|GO:2000167	nephrocystin-3	111.393	29.9351	6.83266	4.94071	119.019	103.201	111.959	36.4134	32.5955	20.7963	6.83071	6.78059	6.88668	5.21189	5.1403	4.46994
ASHGA5P053795	2.53717e-08	1.442e-05	3.7111	up	protein_coding	ENST00000367364	CCDS44291.1	PTPRC	GENCODE	1017	chr1	+	198608226	198662335	NM_001267798, NM_002838, NM_080921	ATGTATTTGTGGCTTAAACTCTTGGCATTTGGCTTTGCCTTTCTGGACACAGAAGTATTT	5788	Hs.654514	GO:0004872	protein tyrosine phosphatase, receptor type, C [Source:HGNC Symbol;Acc:9666]	3586.96	1109.2	11.9325	10.0407	3631.97	3553.03	3575.89	1126.17	1108.32	1093.11	11.9096	11.9445	11.9435	10.0209	10.0542	10.0469
ASHGA5P054353	0.00679256	0.0146138	3.71024	up	protein_coding	NM_003739	CCDS7063.1	AKR1C3	RefSeq	1251	chr10	+	5136567	5149878	NM_001253909	ACAGGGAATGGATTCCAAACACCAGTGTGTAAAGCTAAATGATGGCCACTTCATGCCTGT	8644	Hs.78183	GO:0000060|GO:0001758|GO:0004032|GO:0004033|GO:0004745|GO:0004958|GO:0005622|GO:0005634|GO:0005737|GO:0006693|GO:0006693|GO:0007186|GO:0007584|GO:0008202|GO:0008284|GO:0008284|GO:0008584|GO:0009267|GO:0010942|GO:0016488|GO:0016655|GO:0018636|GO:0030216|GO:0034614|GO:0034694|GO:0035410|GO:0036131|GO:0042448|GO:0042574|GO:0044259|GO:0044597|GO:0044598|GO:0045550|GO:0045703|GO:0047017|GO:0047020|GO:…	aldo-keto reductase family 1 member C3 isoform 1	132.295	37.439	7.07644	5.18493	128.613	127.162	141.111	29.8345	24.3887	58.0938	6.95232	7.0678	7.2092	4.91959	4.73712	5.89808
ASHGA5P046406	0.00152181	0.00441324	3.70691	up	protein_coding	NM_001166462	CCDS55544.1	MPP1	RefSeq	2216	chrX	-	154006958	154033802		AGCACTTTGTCTGATTAAAGGCCAGAGGCTGCAGAACAAAGGCCAGACATGGAGTCCTGG	4354	Hs.496984	GO:0004385|GO:0005515|GO:0005622|GO:0005887|GO:0007165|GO:0016020|GO:0030863|GO:0032420|GO:0090022	55 kDa erythrocyte membrane protein isoform 4	35.9028	9.29549	5.21785	3.32763	38.9063	36.673	32.1292	7.51481	7.65345	12.7182	5.21409	5.31212	5.12733	2.98937	3.20373	3.7898
ASHGA5P007759	6.04454e-06	0.000104006	3.68574	up	protein_coding	NM_022468	CCDS10492.1	MMP25	RefSeq	3565	chr16	+	3096681	3110724		ACTTTTGGGTCAAAAGACGGCGAGGGGACCGACCTGTTTGCCGTGGCTGTCCATGAGTTT	64386	Hs.654979	GO:0004222|GO:0005509|GO:0005578|GO:0005886|GO:0006508|GO:0006954|GO:0008270|GO:0009986|GO:0016020|GO:0031225|GO:0060022	matrix metalloproteinase-25 preproprotein	460.714	129.637	8.90506	7.02311	473.14	449.863	459.14	143.55	122.394	122.968	8.87791	8.90307	8.93421	7.1374	6.97634	6.95558
ASHGA5P036023	4.95854e-06	9.2692e-05	3.67959	up	protein_coding	ENST00000233954	CCDS2057.1	IL1RL1	GENCODE	2058	chr2	+	102927961	102968497		AATAGTGCCTGCTGTGATGTGCAAAGGCATCTGAGTTTGAAGCTTTCCTGACTTCTCCTA	9173	Hs.66	GO:0045087|GO:0050729|GO:0006955|GO:0007165|GO:0019221|GO:0002826|GO:0032689|GO:0032754|GO:0043124|GO:0043032|GO:0090197|GO:0016021|GO:0005622|GO:0005615|GO:0009897|GO:0009986|GO:0005515|GO:0004908|GO:0005057|GO:0004896|GO:0002113|GO:0002114	interleukin 1 receptor-like 1 [Source:HGNC Symbol;Acc:5998]	396.703	110.358	8.68099	6.80144	426.773	382.892	380.444	119.224	109.292	102.557	8.72335	8.66399	8.65562	6.8809	6.82141	6.70201
ASHGA5P005255	1.06396e-05	0.000142505	3.67916	up	protein_coding	NM_004513	CCDS10317.1	IL16	RefSeq	6077	chr15	+	81589253	81605104	NM_001172128, NM_172217	ATTTTCAAAGGAGCAGCCTCAGAACAAAGTGAGACAGTCCAGCCTGGAGATGAAATCTTA	3603	Hs.459095	GO:0005125|GO:0005615|GO:0005634|GO:0005737|GO:0005886|GO:0006351|GO:0006355|GO:0006955|GO:0019048|GO:0030595|GO:0050930	pro-interleukin-16 isoform 1	3060.24	955.885	11.704	9.82463	3251.45	2915.28	3013.99	1047.6	958.324	861.736	11.7542	11.6579	11.6999	9.91865	9.84982	9.70542
ASHGA5P003156	0.00218982	0.00586393	3.67907	up	protein_coding	NM_001063	CCDS3080.1	TF	RefSeq	2808	chr3	+	133464976	133497850		ATACACCAGAGGCAGGGTATTTTGCTATAGCAGTGGTGAAGAAATCAGCTTCTGACCTCA	7018	Hs.518267	GO:0002576|GO:0005515|GO:0005576|GO:0005576|GO:0005739|GO:0005769|GO:0005770|GO:0005905|GO:0006879|GO:0007596|GO:0008199|GO:0009925|GO:0010008|GO:0016023|GO:0016324|GO:0030139|GO:0030141|GO:0030168|GO:0031625|GO:0033572|GO:0045178|GO:0048471|GO:0055037|GO:0055085	serotransferrin precursor	23.6374	6.34141	4.60948	2.73014	21.1972	22.269	27.446	6.41671	5	7.60752	4.3301	4.60277	4.89557	2.76674	2.34422	3.07946
ASHGA5P045395	0.000232506	0.00106878	3.65943	up	protein_coding	ENST00000302681	CCDS6778.1	OR2K2	GENCODE	951	chr9	-	114089762	114090713		GATGCTATGAAGAAATTGCTGGGCAAAATAACATTGCATCAAACACACGAACATCTCTGA	26248	Hs.381312	GO:0007186|GO:0016021|GO:0005886|GO:0004930|GO:0004984	olfactory receptor, family 2, subfamily K, member 2 [Source:HGNC Symbol;Acc:8264]	18.1063	5	4.20793	2.33631	22.3519	13.7742	18.1927	5	5	5	4.40936	3.91664	4.29778	2.32963	2.34422	2.33507
ASHGA5P043009	9.19059e-08	1.6583e-05	3.62378	up	protein_coding	NM_001637	CCDS5448.1	AOAH	RefSeq	2440	chr7	-	36552548	36764154	NM_001177506	ACAGCTTGCTCAAGTTCACAACTCGACGGTCCAGGCCTCGATGGAGAGACTGTGCAGCTA	313	Hs.488007	GO:0003824|GO:0004465|GO:0005576|GO:0006629|GO:0006954|GO:0008653|GO:0050528|GO:0050728	acyloxyacyl hydrolase isoform 1 preproprotein	1908.33	587.455	11.0005	9.14297	1976.78	1865.4	1882.8	621.025	575.677	565.664	11.0124	10.9914	10.9975	9.18017	9.13563	9.1131
ASHGA5P053242	1.29611e-05	0.000160494	3.62291	up	protein_coding	NM_001079877	CCDS47674.1	RASA4	RefSeq	5468	chr7	-	102220092	102257205	NM_006989	TATAGGCATTTGGGATTTGCTGCAAAATGACCCAGAGGCAGGGGTCAGGGGGAGAGGTAG	10156	Hs.696339	GO:0005096|GO:0005099|GO:0005543|GO:0005737|GO:0005829|GO:0031235|GO:0032320|GO:0035556|GO:0046580|GO:0046872	ras GTPase-activating protein 4 isoform 2	625.19	180.933	9.35406	7.49691	674.709	632.271	568.591	191.918	182.311	168.571	9.41161	9.40785	9.24271	7.5479	7.53489	7.40793
ASHGA5P010365	7.53388e-06	0.000118583	3.61825	up	protein_coding	NM_017881	CCDS6650.1	NMRK1	RefSeq	1207	chr9	-	77676115	77703133	NR_023352	TTCCATATGAAGAATGTAAAAGGAGGAGGAGTACAAGGGTCTATCAGCCTCCAGACTCTC	54981	Hs.494186	GO:0004849|GO:0005524|GO:0009435|GO:0046872|GO:0050262	nicotinamide riboside kinase 1 isoform 1	840.16	246.725	9.78824	7.93295	805.537	838.035	876.909	249.773	247.538	242.863	9.67488	9.8106	9.87925	7.90954	7.96432	7.92499
ASHGA5P014348	6.26307e-07	3.6188e-05	3.61715	up	protein_coding	NM_001098268	CCDS9508.1	LIG4	RefSeq	4077	chr13	-	108859791	108870716		CAAGCCGCAGTTAAACGAGAAGATTCATCACCGCTTTGATGGCTGCCTCACAAACTTCAC	3981	Hs.166091	GO:0000012|GO:0000793|GO:0001701|GO:0002328|GO:0003677|GO:0003909|GO:0003909|GO:0003910|GO:0005515|GO:0005524|GO:0005634|GO:0005654|GO:0005730|GO:0005737|GO:0005886|GO:0005925|GO:0005958|GO:0005958|GO:0006266|GO:0006273|GO:0006281|GO:0006297|GO:0006302|GO:0006302|GO:0006302|GO:0006303|GO:0006303|GO:0006303|GO:0007049|GO:0007417|GO:0008022|GO:0008283|GO:0010165|GO:0010332|GO:0016032|GO:0016874|GO:…	DNA ligase 4	861.549	254.071	9.82869	7.97384	866.905	863.433	854.308	260.54	256.877	244.796	9.7842	9.86274	9.83913	7.968	8.01785	7.93566
ASHGA5P050327	0.000147923	0.00077061	3.61241	up	protein_coding	NM_207014	CCDS44157.1	WDR78	RefSeq	1764	chr1	-	67303281	67390570		GAATCCCATGGTAACCCAAACAAGAATAAGAAGCATTTTTATCTGGCTGTTGACAAAATT	79819	Hs.49421		WD repeat-containing protein 78 isoform 2	36.0433	9.2776	5.21316	3.3602	39.8092	39.4155	28.9054	9.83058	8.44525	9.55697	5.249	5.41865	4.97182	3.3642	3.3248	3.39159
ASHGA5P031083	6.2957e-06	0.000106199	3.60984	up	protein_coding	ENST00000321367	CCDS10678.1	SEPT1	GENCODE	1592	chr16	-	30389453	30394171		AAGAGATGCTGGAGAAGATGCAGGCCCAAATGCAGCAGAGCCAGGCCCAGGGCGAGCAGT	1731	Hs.632176	GO:0007049|GO:0051301|GO:0031105|GO:0005815|GO:0005515|GO:0005525|GO:0003924	septin 1 [Source:HGNC Symbol;Acc:2879]	802.171	236.668	9.72039	7.86845	811.729	807.806	786.978	256.397	237.216	216.39	9.68577	9.75879	9.71661	7.94498	7.89976	7.76062
ASHGA5P005354	8.64094e-07	4.1606e-05	3.60152	up	protein_coding	NM_152680	CCDS3779.1	TMEM154	RefSeq	3233	chr4	-	153547265	153601317		TAGCCAAGGATCTCAGAGTGCTTTACAGACATATGAACTGGGAAGTGAAAACGTGAAAGT	201799	Hs.518900	GO:0016021	transmembrane protein 154 precursor	2995.86	954.909	11.6756	9.82704	3018	2951.01	3018.55	938.261	966.616	959.85	11.6495	11.6752	11.7023	9.76191	9.86381	9.85539
ASHGA5P037665	0.000259847	0.00115875	3.59089	up	protein_coding	ENST00000248980	CCDS46694.1	RFPL2	GENCODE	1496	chr22	-	32586421	32589466	ENST00000248983, ENST00000249007, ENST00000397468, ENST00000400236, NM_001159546	TTCAGTTCCACCTAATGGTGATCAAGGTGTCTTGAGCATCTGTCCTTTGATGAACTCAGG	10739	Hs.157427	GO:0008270|GO:0005515	ret finger protein-like 2 [Source:HGNC Symbol;Acc:9979]	99.8391	27.3463	6.6789	4.83456	96.8067	106.675	96.0359	24.1905	25.7352	32.1132	6.53475	6.82833	6.67362	4.63137	4.80916	5.06315
ASHGA5P027076	0.00232942	0.00616185	3.59005	up	protein_coding	ENST00000240687	CCDS8631.1	TAS2R7	GENCODE	1096	chr12	-	10954130	10955226		CCCTCAAGTCATTCATTTATCCTAATACTGGGGAACAATAAATTAAGACATGCATCTCTA	50837	Hs.533754	GO:0008150|GO:0007186|GO:0050909|GO:0050912|GO:0016021|GO:0004930|GO:0008527	taste receptor, type 2, member 7 [Source:HGNC Symbol;Acc:14913]	24.7792	6.70252	4.68465	2.84065	24.7853	23.6455	25.9068	7.59512	7.51246	5	4.55735	4.68823	4.80838	3.00637	3.18051	2.33507
ASHGA5P054589	6.56529e-05	0.000445289	3.58766	up	protein_coding	NM_183239	CCDS7556.1	GSTO2	RefSeq	1546	chr10	+	106028630	106059176	NM_001191013	TGAGCTCCGGGAGCTGCGCAAACCACCTGGAGACCATGTCTGGGGATGCGACCAGGACCC	119391	Hs.203634	GO:0004364|GO:0005829|GO:0006766|GO:0006767|GO:0006805|GO:0006805|GO:0016491|GO:0019852|GO:0019852|GO:0044281|GO:0045174|GO:0050610|GO:0055114|GO:0071243	glutathione S-transferase omega-2 isoform 1	55.1423	14.7094	5.82789	3.98485	58.2005	50.3471	56.8794	15.4358	12.3103	16.3821	5.79297	5.76075	5.92996	4.0054	3.81428	4.13487
ASHGA5P039663	3.12503e-07	2.786e-05	3.58566	up	protein_coding	NM_001334	CCDS3794.1	CTSO	RefSeq	2943	chr4	-	156845269	156875048		TGTGTCTTTGCCGTTAAGATTTGACTGGAGGGACAAGCAGGTTGTGACACAAGTGAGAAA	1519	Hs.75262	GO:0004197|GO:0005764|GO:0006508	cathepsin O preproprotein	77.5525	20.8034	6.31439	4.47215	80.5343	75.3992	76.7241	21.3872	20.0165	21.0065	6.26299	6.32554	6.35465	4.4628	4.4687	4.48496
ASHGA5P050425	2.32874e-07	2.3758e-05	3.58397	up	protein_coding	NM_003353	CCDS1747.1	UCN	RefSeq	615	chr2	-	27530264	27531130		TTCGACTCGGTGGGCAAGTGATGGCCCGGTTTGGGGCTGCGAAAACGTTGACCCCTTTCC	7349	Hs.534363	GO:0001664|GO:0005184|GO:0005515|GO:0005576|GO:0006954|GO:0006979|GO:0007186|GO:0007218|GO:0007565|GO:0007611|GO:0030157|GO:0030307|GO:0030425|GO:0031175|GO:0032355|GO:0032755|GO:0032967|GO:0042756|GO:0043025|GO:0043679|GO:0045727|GO:0045740|GO:0045776|GO:0045909|GO:0051384|GO:0051966	urocortin preproprotein	6041.36	2011.61	12.7027	10.8611	6021.28	6005.6	6097.21	2101.16	2008.76	1924.91	12.6614	12.719	12.7277	10.8788	10.874	10.8306
ASHGA5P003359	6.97073e-07	3.8285e-05	3.56651	up	protein_coding	NM_016293	CCDS8811.1	BIN2	RefSeq	2228	chr12	-	51674821	51717938		ACCATGGAAATCTATGTTGCCCAGTTCAGTGAAATTAAGGAGAGAATTGCCAAGCGGGGT	51411	Hs.14770	GO:0005515|GO:0005737	bridging integrator 2	4563.76	1495.34	12.2791	10.4446	4778.25	4429.16	4483.85	1532.44	1535.99	1417.58	12.3105	12.2626	12.2642	10.438	10.4995	10.3961
ASHGA5P032592	7.08909e-05	0.000469875	3.56372	up	protein_coding	NM_022557	CCDS11648.1	GH2	RefSeq	1174	chr17	-	61957571	61959302	NM_001317, NM_001318, NM_002059, NM_022556, NM_022558, NM_022579, NM_022580, NM_022581	TCAGTCCTACAGCAAGTTTGACACAAAATCGCACAACGATGACGCACTGCTCAAGAACTA	2689	Hs.406754	GO:0005179|GO:0005576|GO:0060397	growth hormone variant isoform 2 precursor	61.9302	16.677	5.99717	4.16379	60.2493	62.2052	63.336	15.7415	15.8314	18.458	5.84556	6.06312	6.08284	4.03254	4.16009	4.29874
ASHGA5P001655	0.00045062	0.0017349	3.55965	up	protein_coding	NM_007360	CCDS8623.1	KLRK1	RefSeq	1606	chr12	-	10524951	10542653	NM_001199805	ATATGGAGTGCTGTATTCCTAAACTCATTATTCAACCAAGAAGTTCAAATTCCCTTGACC	22914	Hs.387787		NKG2-D type II integral membrane protein	48.3042	12.9762	5.63844	3.80671	47.4582	52.7199	44.7344	11.2491	12.2058	15.4737	5.50003	5.82236	5.59294	3.56076	3.79957	4.05979
ASHGA5P007374	7.35878e-07	3.8874e-05	3.55427	up	protein_coding	NM_172313	CCDS412.1	CSF3R	RefSeq	2999	chr1	-	36931643	36948915		CAGCGATCAGGCTGGGCCTCCCAGGCGATCTGCATACTTTAAGGACCAGATCATGCTCCA	1441	Hs.524517	GO:0004872|GO:0004896|GO:0005576|GO:0005887|GO:0006952|GO:0007155|GO:0007165|GO:0030593	granulocyte colony-stimulating factor receptor isoform d precursor	3957.22	1287.02	12.067	10.2374	4221.47	3847.92	3802.27	1339.41	1295.17	1226.49	12.1206	12.0555	12.0249	10.2514	10.2619	10.199
ASHGA5P052215	2.22084e-05	0.000221169	3.55218	up	protein_coding	NM_024867	CCDS43309.1	SPEF2	RefSeq	5651	chr5	+	35617988	35814713		TTTCAGCTGGTCCAGTTTCAGATGAAGTATTACCAGAAACAGAAGGTGAAACAATGCTTA	79925	Hs.298863	GO:0005524|GO:0006139|GO:0019205|GO:0046983	sperm flagellar protein 2 isoform 1	520.527	153.156	9.08697	7.25827	520.375	531.383	509.822	170.031	150.798	138.637	9.02519	9.14486	9.09087	7.37768	7.27025	7.12687
ASHGA5P005924	2.75635e-06	6.9435e-05	3.53745	up	protein_coding	NM_001010855		PIK3R6	RefSeq	3061	chr17	-	8706054	8770994		TCTCAGAGAACTGGAGAAGGCGGAAAGCCAGGACCTCCGGCATGTCATCATTCCCTTGCT	146850	Hs.255809	GO:0001525|GO:0005515|GO:0005829|GO:0005944|GO:0006644|GO:0006661|GO:0007186|GO:0007596|GO:0016020|GO:0030168|GO:0043406|GO:0044281|GO:0045766|GO:0046934|GO:0046935	phosphoinositide 3-kinase regulatory subunit 6	368.246	106.312	8.57388	6.75117	361.936	370.41	372.392	108.716	102.899	107.321	8.47998	8.61398	8.62768	6.75092	6.74079	6.7618
ASHGA5P010859	8.09316e-05	0.000514021	3.53533	up	protein_coding	NM_182581	CCDS1238.1	C1orf111	RefSeq	1173	chr1	-	162343514	162346644		TGTTCTCTCGTGCCACCAGCCTGCCAGACATTGCAAAGACAGCAGTACCCACTGAGGCAT	284680	Hs.97784		uncharacterized protein C1orf111	877.413	266.267	9.85517	8.03332	808.441	884.104	939.693	293.2	240.069	265.531	9.68003	9.90002	9.98546	8.13728	7.91742	8.04528
ASHGA5P032863	1.75421e-07	2.1072e-05	3.53323	up	protein_coding	NM_006041	CCDS11167.1	HS3ST3B1	RefSeq	2032	chr17	+	14204505	14249492		TTGAGCAGACCCGGGCTATGTACCTTACCCACGTGGCTTATCTATTGACAGAGATTATAT	9953	Hs.48384	GO:0000139|GO:0005887|GO:0005975|GO:0006024|GO:0008467|GO:0015012|GO:0015015|GO:0030203|GO:0033872|GO:0044281	heparan sulfate glucosamine 3-O-sulfotransferase 3B1	2808.81	910.952	11.5818	9.76084	2896.68	2772.5	2757.24	967.625	886.011	879.22	11.5901	11.5855	11.5699	9.80656	9.74257	9.73337
ASHGA5P010097	0.000449769	0.00173279	3.52158	up	protein_coding	NM_133432	CCDS54423.1	TTN	RefSeq	82404	chr2	-	179390717	179672150		ACTCCAAAAGCTCCTGAATCAATTTTGCATGAGAGGATTGAACAAGAGATTGAGATGGAA	7273	Hs.134602	GO:0000794|GO:0002020|GO:0002576|GO:0003300|GO:0003676|GO:0004674|GO:0004713|GO:0005509|GO:0005515|GO:0005516|GO:0005516|GO:0005524|GO:0005576|GO:0005634|GO:0005730|GO:0005737|GO:0005794|GO:0005829|GO:0005865|GO:0006936|GO:0006936|GO:0006941|GO:0007076|GO:0007596|GO:0008307|GO:0008307|GO:0019899|GO:0030018|GO:0030049|GO:0030168|GO:0030240|GO:0030241|GO:0031430|GO:0031433|GO:0031433|GO:0031674|GO:…	titin isoform novex-1	71.9479	19.7312	6.20107	4.38485	67.9464	68.1113	79.786	22.1571	20.7102	16.3262	6.01504	6.17857	6.4096	4.50902	4.51604	4.12948
ASHGA5P036022	0.000452305	0.00174022	3.52037	up	protein_coding	NM_003856	CCDS2058.1	IL1RL1	RefSeq	2542	chr2	+	102953716	102961182		TCTGAGACTTTGATCACCTGAACTTTCTCTAGCAAGTGTAAGCAGAATGGAGTGTGGTTC	9173	Hs.66	GO:0002113|GO:0002114|GO:0002826|GO:0004896|GO:0004908|GO:0005057|GO:0005515|GO:0005615|GO:0005622|GO:0006955|GO:0007165|GO:0009897|GO:0016021|GO:0019221|GO:0032689|GO:0032754|GO:0043032|GO:0043124|GO:0045087|GO:0050729|GO:0090197	interleukin-1 receptor-like 1 isoform 2 precursor	985.857	306.852	10.0337	8.21797	1029.69	954.156	973.72	269.78	268.867	381.909	10.0457	10.0141	10.0413	8.01921	8.07547	8.55923
ASHGA5P036077	1.14227e-05	0.000148378	3.51292	up	protein_coding	NM_006343	CCDS2094.1	MERTK	RefSeq	3632	chr2	+	112656190	112786945		TCATGCAATTACACAGTTTTATCCAGATGATGAAGTTACAGCAATAATCGCTTCCTTCAG	10461	Hs.306178	GO:0004714|GO:0005515|GO:0005524|GO:0005615|GO:0005737|GO:0005886|GO:0005887|GO:0006468|GO:0006909|GO:0007166|GO:0007267|GO:0007596|GO:0016028|GO:0050766|GO:0050900	tyrosine-protein kinase Mer precursor	200.537	56.7981	7.68007	5.8674	211.285	190.168	200.158	62.0247	50.5677	57.8019	7.67684	7.64904	7.71432	5.966	5.74531	5.8909
ASHGA5P039441	1.72585e-06	5.509e-05	3.50192	up	protein_coding	NM_001075		UGT2B10	RefSeq	2756	chr4	-	69870294	69886113		GATACTTCAGTTGATTCCAGCAATAAATATTGTGATGCAAGATTTCTTTCTTCCTGTGAC	7365	Hs.201634	GO:0005789|GO:0006629|GO:0015020|GO:0016021	UDP-glucuronosyltransferase 2B10 isoform 1 precursor	1204.36	377.672	10.3301	8.52195	1194.88	1191.19	1227.01	401.919	364	367.098	10.2663	10.3433	10.3806	8.57144	8.49147	8.50295
ASHGA5P052568	4.28357e-06	8.6901e-05	3.49518	up	protein_coding	NM_145649	CCDS34338.1	GCNT2	RefSeq	4540	chr6	+	10521567	10629601		TGCATTGAAAACTACCCTTGATGAAGCTACCTGCTATGAGTACATGGTTCGAAGCCACTA	2651	Hs.519884	GO:0000139|GO:0006024|GO:0006486|GO:0007275|GO:0008109|GO:0016020|GO:0016021	N-acetyllactosaminide beta-1,6-N-acetylglucosaminyl-transferase isoform A	1092.88	342.038	10.1855	8.38015	1169.48	1061.13	1048.04	372.479	334.157	319.479	10.2376	10.1742	10.1448	8.46309	8.3683	8.30905
ASHGA5P020637	1.60587e-05	0.00018135	3.48809	up	protein_coding	NM_001164637	CCDS54173.1	ENDOV	RefSeq	2705	chr17	+	78388966	78411884	NM_173627	GAGTCCTCAGCACTTTGTTGAACGTGGTGGTGAGAGCACACGTCCTCGTCTCATTCCTGA	284131	Hs.728933	GO:0000287|GO:0006281|GO:0016888	endonuclease V isoform 2	642.098	193.923	9.39529	7.59285	638.993	621.765	665.536	200.319	176.172	205.278	9.32761	9.37934	9.47893	7.60516	7.48668	7.68672
ASHGA5P008340	7.20475e-06	0.000115799	3.48677	up	protein_coding	NM_003319	CCDS54421.1	TTN	RefSeq	82029	chr2	-	179390717	179672150	NM_001256850, NM_001267550, NM_133378, NM_133432, NM_133437	ACTGTGACAGTGCCTGGAGGTGAAAAGAAAGTTCGCAAATTACTTCCGGAACGTAAACCT	7273	Hs.134602	GO:0000794|GO:0002020|GO:0002576|GO:0003300|GO:0003676|GO:0004674|GO:0004713|GO:0005509|GO:0005515|GO:0005516|GO:0005516|GO:0005524|GO:0005576|GO:0005634|GO:0005730|GO:0005737|GO:0005794|GO:0005829|GO:0005865|GO:0006936|GO:0006936|GO:0006941|GO:0007076|GO:0007596|GO:0008307|GO:0008307|GO:0019899|GO:0030018|GO:0030049|GO:0030168|GO:0030240|GO:0030241|GO:0031430|GO:0031433|GO:0031433|GO:0031674|GO:…	titin isoform N2-B	248.065	70.9884	7.98972	6.18783	279.374	232.406	232.415	71.7504	71.9826	69.2322	8.09722	7.93303	7.93892	6.17429	6.23819	6.15101
ASHGA5P029456	0.00484482	0.0111029	3.48061	up	protein_coding	NM_173527	CCDS45082.1	REM2	RefSeq	1885	chr14	+	23352431	23356889		TATGAGAGACGCATCATGGTGGATAAGGAGGAAGTGACTCTAGTCGTTTATGACATCTGG	161253	Hs.444911	GO:0003924|GO:0005525|GO:0005886|GO:0007264	GTP-binding protein REM 2	32.0855	8.87942	5.04404	3.24469	35.6527	34.1114	26.4926	11.5739	9.59366	5.4707	5.0843	5.2078	4.84001	3.60346	3.48134	2.64929
ASHGA5P013417	0.000113773	0.000643691	3.47894	up	protein_coding	NM_006889	CCDS43138.1	CD86	RefSeq	2790	chr3	+	121796695	121839988	NM_176892	TTGGAGCTACAGTGGACAGGCATTTGTGACAGCACTATGGGACTGAGTAACATTCTCTTT	942	Hs.171182	GO:0002224|GO:0004872|GO:0005515|GO:0005886|GO:0006955|GO:0007267|GO:0008284|GO:0009897|GO:0015026|GO:0016021|GO:0019048|GO:0031295|GO:0042110|GO:0042113|GO:0043017|GO:0043231|GO:0045086|GO:0045404|GO:0045630|GO:0045893|GO:0051607	T-lymphocyte activation antigen CD86 isoform 2 precursor	204.863	58.9758	7.71147	5.91282	206.047	203.5	205.042	68.7947	49.5442	58.5885	7.64026	7.74523	7.74891	6.11173	5.71639	5.91035
ASHGA5P030184	4.53634e-06	8.8946e-05	3.45222	up	protein_coding	NM_001100879	CCDS42067.1	ST20	RefSeq	1025	chr15	-	80191181	80207598		ATCGAGCTCCCAAGGAACTAGTATCTTATAGAACACACATAGAAAATAGTGCTCTACAGT	400410	Hs.729127	GO:0042981	suppressor of tumorigenicity 20 protein	983.528	309.09	10.03	8.24245	1004.69	1001.84	944.059	337.593	295.279	294.396	10.0086	10.0897	9.99163	8.32863	8.20568	8.19303
ASHGA5P046176	5.08962e-05	0.000381123	3.44018	up	protein_coding	NM_004979	CCDS14314.1	KCND1	RefSeq	4720	chrX	-	48818638	48828251		ACTGTCATGTTTTATGCTGAGAAGGGCACAAACAAGACCAACTTTACAAGCATCCCTGCG	3750	Hs.55276	GO:0005249|GO:0005575|GO:0005886|GO:0006813|GO:0007268|GO:0008076|GO:0030425|GO:0046872|GO:0051260	potassium voltage-gated channel subfamily D member 1 precursor	79.0014	22.2727	6.34278	4.5603	78.2754	78.9958	79.7329	23.9061	19.0584	23.8537	6.22558	6.39474	6.40802	4.6151	4.40866	4.65713
ASHGA5P054696	2.50634e-06	6.5825e-05	3.42431	up	protein_coding	NM_000543	CCDS44531.1	SMPD1	RefSeq	2482	chr11	+	6411643	6416228	NM_001007593	AATATGAATTTTTGTTCCCGTGAGAACTTCTGGCTCTTGATCAACTCCACGGATCCCGCA	6609	Hs.498173	GO:0004767|GO:0005615|GO:0006644|GO:0006665|GO:0006684|GO:0006685|GO:0006687|GO:0007165|GO:0007399|GO:0008219|GO:0016798|GO:0023021|GO:0035307|GO:0042220|GO:0042493|GO:0042599|GO:0043065|GO:0043202|GO:0043407|GO:0044281|GO:0046513	sphingomyelin phosphodiesterase isoform 1 precursor	339.069	100.823	8.45342	6.67761	341.477	341.247	334.483	98.5432	100.619	103.308	8.39458	8.49811	8.46758	6.61135	6.70845	6.71303
ASHGA5P027078	3.84476e-05	0.000315758	3.40789	up	protein_coding	ENST00000240691	CCDS8633.1	TAS2R9	GENCODE	1075	chr12	-	10961692	10962767		GTGAAGTGTTTCCTTAGAAGAAGAAAGCCTTTTGTTCCATAGAGACCCCTAAAGAGTATC	50835	Hs.272391	GO:0008150|GO:0007186|GO:0050909|GO:0050912|GO:0016021|GO:0004930|GO:0008527	taste receptor, type 2, member 9 [Source:HGNC Symbol;Acc:14917]	237.806	69.8384	7.92929	6.16041	234.076	236.741	242.602	75.3067	71.4856	62.7229	7.82955	7.95858	7.99975	6.23876	6.22836	6.01412
ASHGA5P055819	3.67238e-08	1.442e-05	3.39665	up	protein_coding	NM_019080	CCDS31998.1	NDFIP2	RefSeq	4666	chr13	+	80055258	80130212		AATACCATAGCTGGAAGGTATGGTGCTATCTGCGGATTTGGCCTTTCCTTGATCAAATGG	54602	Hs.525093	GO:0000139|GO:0004871|GO:0005515|GO:0005737|GO:0005739|GO:0005783|GO:0005794|GO:0007165|GO:0010629|GO:0016021|GO:0031398|GO:0032410|GO:0032585|GO:0043123|GO:0048471|GO:0050699|GO:0051224	NEDD4 family-interacting protein 2 isoform 1	9615.45	3392.57	13.3519	11.5878	9897.78	9386.91	9561.68	3482.52	3309.35	3385.84	13.3676	13.3373	13.3507	11.5829	11.5682	11.6121
ASHGA5P014174	4.01643e-05	0.000325406	3.3961	up	protein_coding	NM_022136	CCDS42906.1	SAMSN1	RefSeq	1922	chr21	-	15857548	15918681		CAAAAACCAAAGCGAAGCAGCAGTTTTGGGAATTTCGATCGTTTTCGGAATAATTCTTTA	64092	Hs.473341	GO:0001726|GO:0001784|GO:0002820|GO:0005634|GO:0005829|GO:0050732|GO:0050869	SAM domain-containing protein SAMSN-1 isoform 1	2690.08	902.126	11.5121	9.74819	3084.2	2499.41	2486.63	976.996	860.975	868.406	11.6765	11.4372	11.4225	9.82121	9.70567	9.71768
ASHGA5P017387	4.64414e-06	9.0067e-05	3.39122	up	protein_coding	NM_001002235	CCDS9925.1	SERPINA1	RefSeq	3199	chr14	-	94843083	94857029		TTGAGGAGAGCTTGAGGAGAGCAGGAAAGGACAATGCCGTCTTCTGTCTCGTGGGGCATC	5265	Hs.525557	GO:0001666|GO:0002020|GO:0002576|GO:0004867|GO:0004867|GO:0005515|GO:0005576|GO:0005576|GO:0005578|GO:0005615|GO:0005615|GO:0006953|GO:0007596|GO:0010288|GO:0010951|GO:0014070|GO:0030162|GO:0030168|GO:0031093|GO:0032355|GO:0032496|GO:0033986|GO:0034014|GO:0034097|GO:0046687	alpha-1-antitrypsin precursor	614.468	190.135	9.33013	7.56832	645.174	579.858	618.371	183.26	189.537	197.607	9.34378	9.2739	9.3727	7.48508	7.58898	7.63091
ASHGA5P000810	5.2808e-06	9.6035e-05	3.39103	up	protein_coding	NM_178273	CCDS47660.1	PILRA	RefSeq	1070	chr7	+	99971067	99997722	NM_013439, NM_178272	AGATCCCAAGCTAAATCCCAAGGATGACGGCATCGTCTATGCTTCCCTTGCCCTCTCCAG	29992	Hs.444407	GO:0005515|GO:0005576|GO:0005886|GO:0007165|GO:0016021|GO:0019048	paired immunoglobulin-like type 2 receptor alpha isoform 3 precursor	2298.19	771.56	11.2868	9.52507	2488.65	2262.89	2143.02	804.771	767.151	742.756	11.3763	11.2875	11.1966	9.546	9.53376	9.49546
ASHGA5P003676	0.000610817	0.00218677	3.38513	up	protein_coding	NM_003304	CCDS3126.1	TRPC1	RefSeq	4077	chr3	+	142443265	142526729		CGGTTGTCAGAAACTAATGGAACGAATTCAGAATCCTGAGTATTCAACAACTATGGATGT	7220	Hs.250687	GO:0005261|GO:0005262|GO:0005515|GO:0005886|GO:0005886|GO:0005887|GO:0006816|GO:0007411|GO:0015279|GO:0016323|GO:0030017|GO:0043034|GO:0043234|GO:0044325|GO:0045121|GO:0046541|GO:0051281|GO:0051480|GO:0051592|GO:0070679	short transient receptor potential channel 1 isoform 2	17.8863	5.3063	4.20303	2.44381	19.1154	20.227	14.3164	5.91889	5	5	4.17706	4.4687	3.96332	2.65214	2.34422	2.33507
ASHGA5P003537	0.0152212	0.0287174	3.37274	up	protein_coding	NM_198075	CCDS7700.1	LRRC56	RefSeq	2789	chr11	+	537521	554916		TCTTTAAGGGGCAACACCAGGTGACATGTGAATGGATCTGGGCTGGGACAGATCCCGTGG	115399	Hs.567655		leucine-rich repeat-containing protein 56	28.1744	8.63967	4.86639	3.11247	32.4177	24.3388	27.7667	8.67828	12.2407	5	4.9476	4.73712	4.91444	3.19948	3.80286	2.33507
ASHGA5P039680	1.1092e-06	4.6657e-05	3.36444	up	protein_coding	NM_001012967	CCDS47161.1	DDX60L	RefSeq	6754	chr4	-	169277885	169401638		TATCCCATTGCCCAAAATAAAAAGACTCCTTGCATCCAGTGTTCCTGAGCTGAGAGGACA	91351	Hs.535011	GO:0003723|GO:0005524|GO:0008026	probable ATP-dependent RNA helicase DDX60-like	2736.35	933.444	11.5442	9.79382	2780.67	2630.73	2797.64	927.729	950.379	922.225	11.5293	11.5127	11.5906	9.74438	9.83949	9.7976
ASHGA5P006015	4.55678e-07	3.2357e-05	3.35278	up	protein_coding	NM_001005404	CCDS32695.1	YPEL2	RefSeq	5242	chr17	+	57409052	57479095		TGAACTAATTTCCAAGTCATTCCAAGGAAGTCAAGGACGAGCATACCTCTTTAACTCAGT	388403	Hs.463613	GO:0005730	protein yippee-like 2	369.051	112.829	8.5771	6.83174	381.992	367.646	357.514	118.799	110.294	109.394	8.55863	8.60522	8.56744	6.87456	6.83341	6.78724
ASHGA5P047616	1.16355e-07	1.857e-05	3.34671	up	protein_coding	ENST00000371021	CCDS7455.1	FRAT1	GENCODE	2651	chr10	+	99079021	99081672		TAAGGCAGATTTTACAGAGCGCACCTCAAACGTACAAGTCAGTAGGACTCCTTATTTGGC	10023	Hs.126057	GO:0016055|GO:0005737	frequently rearranged in advanced T-cell lymphomas [Source:HGNC Symbol;Acc:3944]	471.985	146.556	8.94195	7.1992	489.053	470.891	456.01	149.729	145.965	143.974	8.92838	8.97427	8.92319	7.19551	7.2227	7.1794
ASHGA5P011905	8.15624e-07	3.9691e-05	3.32493	up	protein_coding	ENST00000374282	CCDS270.1	PAFAH2	GENCODE	3581	chr1	-	26286257	26324648		TCTTCAACATCTTGCCTGGTGGCTTGGATCTGATGACTTTGAAGGGCAACATTGACATGA	5051	Hs.477083	GO:0006508|GO:0006629|GO:0016042|GO:0006916|GO:0005737|GO:0005543|GO:0008236|GO:0003847	platelet-activating factor acetylhydrolase 2, 40kDa [Source:HGNC Symbol;Acc:8579]	586.888	184.481	9.25994	7.52662	608.017	585.212	567.434	182.282	188.478	182.685	9.25206	9.28792	9.23985	7.47603	7.57991	7.52391
ASHGA5P009751	1.45781e-05	0.000170623	3.32113	up	protein_coding	NM_152392	CCDS1868.1	AHSA2	RefSeq	3059	chr2	+	61404554	61414686		TGACACTGAGAATTTACAACGGGAATGATTTTACCAACGAAAGCTATGGCAACCCAGGAA	130872	Hs.655602	GO:0001671|GO:0006950|GO:0051087	activator of 90 kDa heat shock protein ATPase homolog 2	13377.8	4934.89	13.8333	12.1016	14638.8	12757.6	12737.1	5374.76	4716.74	4713.19	13.9392	13.7959	13.7647	12.1858	12.0489	12.0701
ASHGA5P007956	2.90578e-05	0.000263783	3.32064	up	protein_coding	NM_001191014	CCDS53575.1	GSTO2	RefSeq	981	chr10	+	106034886	106059176	NM_183239	CCTGGAAGAGATTCTTGAGTATCAGAACACCACCTTCTTTGGTGGAACCTGTATATCCAT	119391	Hs.203634	GO:0004364|GO:0005829|GO:0006766|GO:0006767|GO:0006805|GO:0006805|GO:0016491|GO:0019852|GO:0019852|GO:0044281|GO:0045174|GO:0050610|GO:0055114|GO:0071243	glutathione S-transferase omega-2 isoform 3	204.33	60.8701	7.70343	5.97197	195.139	215.199	202.652	62.4332	61.1293	59.0477	7.55843	7.82243	7.72943	5.9774	6.0138	5.92469
ASHGA5P037262	9.36783e-05	0.000565464	3.3201	up	protein_coding	NM_181611	CCDS13597.1	KRTAP19-5	RefSeq	219	chr21	-	31874189	31874408		ATGGATACCGCAGCTGCCGTCCATCATGCTATGGAGGATATGGATTCTCTGGATTTTATT	337972	Hs.553694	GO:0005882	keratin-associated protein 19-5	916.942	297.258	9.92066	8.18943	830.367	954.461	965.997	322.58	290.381	278.813	9.71946	10.0149	10.0276	8.26669	8.18434	8.11727
ASHGA5P002516	0.000132601	0.000716466	3.3122	up	protein_coding	NM_004573	CCDS42020.1	PLCB2	RefSeq	4694	chr15	-	40580097	40600174		GAAGCTGCGGAGCCGCGGACCGCCAGCCTGGAGGAGCTCCGGGAGCTAAAGGGCGTGGTG	5330	Hs.355888	GO:0001580|GO:0004435|GO:0004629|GO:0004871|GO:0005509|GO:0005543|GO:0005794|GO:0005829|GO:0005886|GO:0006644|GO:0007202|GO:0007268|GO:0016042|GO:0031680|GO:0031683|GO:0035556	1-phosphatidylinositol 4,5-bisphosphate phosphodiesterase beta-2	58.4712	16.9441	5.91494	4.18715	59.3866	58.3227	57.7043	16.6532	18.9638	15.2154	5.8233	5.97078	5.95074	4.12095	4.40214	4.03836
ASHGA5P046549	1.08734e-05	0.00014431	3.30402	up	protein_coding	ENST00000374971	CCDS35304.1	PAGE2B	GENCODE	493	chrX	+	55101503	55105336	NM_207339	CAAGCAAGACAAATGAAGACTGAAACCAAGAACGTTATTCTTAATCTGGAAATTTGACTG	389860	Hs.293317		P antigen family, member 2B [Source:HGNC Symbol;Acc:31805]	868.276	281.641	9.8411	8.11688	828.35	888.183	888.295	290.147	278.785	275.992	9.71528	9.90757	9.90045	8.12297	8.12599	8.10166
ASHGA5P001562	3.83754e-06	8.1687e-05	3.29393	up	protein_coding	NM_001002274	CCDS30925.1	FCGR2B	RefSeq	2117	chr1	+	161632904	161648444	NM_001002273	TACTGCAGGAAAAAGCGGATTTCAGCCAATCCCACTAATCCTGATGAGGCTGACAAAGTT	2213	Hs.654395	GO:0005515|GO:0005886|GO:0006955|GO:0007165|GO:0016021|GO:0019048|GO:0019864|GO:0050776	low affinity immunoglobulin gamma Fc region receptor II-b isoform 3 precursor	754.52	243.016	9.62922	7.90941	749.207	748.991	765.362	243.693	250.134	235.221	9.56351	9.64451	9.67963	7.87375	7.97837	7.8761
ASHGA5P042721	9.24012e-06	0.000131887	3.29131	up	protein_coding	NM_052862	CCDS1263.1	RCSD1	RefSeq	3012	chr1	+	167599473	167675486		AAATGTGAAGAACAGCTCATTGTGCCCCAGTGATGAAGTTGCTGGACACATCTCTTTGCA	92241	Hs.493867	GO:0003009|GO:0005884|GO:0051015|GO:0071474	capZ-interacting protein	9687.93	3545.39	13.3667	11.6481	10557.7	9509.91	8996.18	3754.58	3496.97	3384.61	13.468	13.358	13.2742	11.6909	11.6417	11.6116
ASHGA5P053969	0.000100589	0.000594904	3.29039	up	protein_coding	NM_005676	CCDS14274.1	RBM10	RefSeq	3412	chrX	+	47004616	47046214	NM_001204467, NM_001204468	GGCGGCACAGGCACAGCCCCACCGGCCCGCCAGGCTTCCCCCGAGACGGCGACTATCGGG	8241	Hs.401509	GO:0000166|GO:0003723|GO:0005634|GO:0005634|GO:0005730|GO:0006397|GO:0008150|GO:0008270|GO:0008380|GO:0016585	RNA-binding protein 10 isoform 1	16581.5	6208	14.1497	12.4314	19493.2	14392.1	15859.4	6432.89	6170.49	6020.63	14.3613	13.9879	14.0998	12.4382	12.4299	12.4262
ASHGA5P046926	2.47198e-05	0.000238151	3.28986	up	protein_coding	NM_032797	CCDS7297.1	AIFM2	RefSeq	3253	chr10	-	71872022	71892690	NM_001198696	AAAGACATTCATTTCTTACTCGGTGACTTTCAAGGACAACTTCCGGCAGGGGCTAGTAGT	84883	Hs.650680	GO:0003677|GO:0004174|GO:0005737|GO:0005739|GO:0005741|GO:0005811|GO:0005829|GO:0006917|GO:0006917|GO:0008637|GO:0016021|GO:0030261|GO:0050660	apoptosis-inducing factor 2	110.769	33.025	6.82379	5.10576	122.107	108.67	101.529	31.9143	30.7036	36.457	6.86729	6.85036	6.75372	5.02216	5.05218	5.24296
ASHGA5P007483	9.50733e-06	0.00013429	3.27132	up	protein_coding	NM_003335	CCDS2805.1	UBA7	RefSeq	3330	chr3	-	49842637	49851391		ATTATGGCATCAAACAGCTGCTGAGGCACTTCCCACCTAATAAAGTGCTTGAGGATGGAA	7318	Hs.16695	GO:0005524|GO:0005829|GO:0006464|GO:0016567|GO:0016874|GO:0019221|GO:0019782|GO:0019941|GO:0032020|GO:0032480|GO:0045087	ubiquitin-like modifier-activating enzyme 7	318.199	99.3857	8.36293	6.65305	340.084	299.697	314.817	109.268	91.7245	97.1647	8.38975	8.31266	8.38637	6.75868	6.57158	6.6289
ASHGA5P008203	1.07256e-07	1.7738e-05	3.26819	up	protein_coding	NM_000202	CCDS14685.1	IDS	RefSeq	5876	chrX	-	148560294	148586884	NM_001166550	TCGGATCATGGGTGGGCTCTAGGTGAACATGGAGAATGGGCCAAATACAGCAATTTTGAT	3423	Hs.460960	GO:0004423|GO:0005975|GO:0006027|GO:0030203|GO:0030204|GO:0030207|GO:0043202|GO:0044281|GO:0046872	iduronate 2-sulfatase isoform a precursor	3180.47	1119.06	11.7599	10.0514	3241.14	3156.66	3143.6	1170.77	1119.64	1066.76	11.7503	11.772	11.7575	10.072	10.0682	10.0141
ASHGA5P036893	0.000103275	0.000604991	3.26503	up	protein_coding	NM_001037335	CCDS33508.1	PRIC285	RefSeq	10002	chr20	-	62189438	62205592		AACCAACTATCGGCAGAGGATGCACCAGTTTCTCTATGAGGAGGAGGCGGCTCAGCAGCA	85441	Hs.517180	GO:0003677|GO:0003713|GO:0003723|GO:0004386|GO:0004540|GO:0005524|GO:0005654|GO:0006351|GO:0006355|GO:0008270|GO:0044255|GO:0044281	peroxisomal proliferator-activated receptor A-interacting complex 285 kDa protein isoform 1	69.9376	20.5901	6.16342	4.45632	67.5865	67.9658	74.2604	22.6276	17.7761	21.3665	6.00923	6.17501	6.30603	4.5413	4.31772	4.50995
ASHGA5P041633	2.68177e-06	6.8617e-05	3.26011	up	protein_coding	NM_030666	CCDS4477.1	SERPINB1	RefSeq	1310	chr6	-	2833733	2842081		TCAAAAATTGTCCACAAGTCATTTGTGGAAGTGAATGAAGAGGGAACAGAGGCGGCAGCT	1992	Hs.381167	GO:0004867|GO:0004867|GO:0005615|GO:0005737|GO:0010951|GO:0030162	leukocyte elastase inhibitor	4894.43	1769.98	12.386	10.6811	4774.72	4883.48	5025.09	1768.19	1781.38	1760.37	12.3081	12.4153	12.4346	10.6412	10.7	10.702
ASHGA5P014120	1.07563e-06	4.6272e-05	3.24788	up	protein_coding	NM_015187	CCDS47037.1	SEL1L3	RefSeq	4564	chr4	-	25749048	25864610		CTGCTACCTGAATGTTGTACCATCTTTGGGTAGGCAGACTTCCCTGACGACATCAGTGAT	23231	Hs.479384	GO:0016021	protein sel-1 homolog 3	403.586	127.803	8.70776	7.00826	420.813	399.829	390.115	126.44	123.52	133.448	8.70137	8.7268	8.6951	6.96199	6.98913	7.07366
ASHGA5P001702	4.09106e-06	8.4805e-05	3.24714	up	protein_coding	NM_017644	CCDS3246.1	KLHL24	RefSeq	7331	chr3	+	183353410	183402304		CAGCCGTCAGGAAAACTGTGGTATGTCTGTGTGTAATGGTAAAATATATATCCTGGGCGG	54800	Hs.407709	GO:0005737|GO:0030424|GO:0043204	kelch-like protein 24	1926.38	665.077	11.0138	9.31466	1912.38	1901.19	1965.57	651.348	688.096	655.788	10.9593	11.0172	11.0649	9.24503	9.37666	9.32231
ASHGA5P014272	2.31418e-05	0.000227266	3.24538	up	protein_coding	NM_001159597	CCDS54332.1	SH3YL1	RefSeq	1748	chr2	-	218135	264068		GGCTCTCAAAGCAATTTGAATCAACCCATAGAAGTGACAGCGCTGTATTCATTTGAAGGA	26751	Hs.730730	GO:0019902|GO:0032587|GO:0035091	SH3 domain-containing YSC84-like protein 1 isoform 2	757.4	248.926	9.63807	7.93969	730.834	780.683	760.685	257.086	228.425	261.267	9.52972	9.71121	9.67329	7.94815	7.84664	8.02427
ASHGA5P004046	1.54627e-07	2.0459e-05	3.24261	up	protein_coding	NM_001195000	CCDS53440.1	MR1	RefSeq	7584	chr1	+	181002560	181031074		CAAAGAACAGAATCAGAAACTATCCCTCTTGTGATGAAAGCTGTCTCTGGGTCCATTGTC	3140	Hs.13500	GO:0002474|GO:0005576|GO:0005783|GO:0006955|GO:0016021|GO:0032393|GO:0042612	major histocompatibility complex class I-related gene protein isoform 3 precursor	1422.94	484.15	10.5702	8.87304	1439.68	1415.13	1413.99	490.27	475.671	486.51	10.5373	10.5901	10.5832	8.85282	8.86709	8.89921
ASHGA5P013899	1.55422e-05	0.000177537	3.23248	up	protein_coding	NM_030647	CCDS43658.1	JHDM1D	RefSeq	9178	chr7	-	139784545	139876741		TCGCTATGATAAACCAGTGGAATGTGGATACCATGTCAAGACTGAAGATCCAGACTTGAG	80853	Hs.308710	GO:0005506|GO:0005506|GO:0005634|GO:0005634|GO:0005730|GO:0005730|GO:0006351|GO:0008270|GO:0016702|GO:0016706|GO:0030901|GO:0032454|GO:0033169|GO:0035064|GO:0035574|GO:0035575|GO:0045893|GO:0051864|GO:0070544|GO:0071557|GO:0071558	lysine-specific demethylase 7	267.101	83.295	8.09892	6.40627	289.308	250.503	261.493	85.8502	87.4327	76.6021	8.14872	8.04385	8.10418	6.41575	6.50675	6.29632
ASHGA5P010828	0.00121873	0.00371709	3.23208	up	protein_coding	NM_002022	CCDS1295.1	FMO4	RefSeq	2148	chr1	+	171283485	171311223		TTACCAAAGGGAAAAAAGCAAAATTCATTGTGAATGATGAGCTGCCAAACTGTATCCTCT	2329	Hs.386502	GO:0004499|GO:0006805|GO:0016021|GO:0031227|GO:0043231|GO:0050660|GO:0050661	dimethylaniline monooxygenase [N-oxide-forming] 4	66.1613	19.9911	6.08424	4.39178	68.2105	58.5515	71.7219	22.5444	22.433	14.9961	6.0206	5.97596	6.25616	4.5355	4.62058	4.01925
ASHGA5P042090	2.03765e-06	5.9716e-05	3.23023	up	protein_coding	NM_153235	CCDS34545.1	TXLNB	RefSeq	4685	chr6	-	139561198	139613208		AAAGAAAAGGACCAGTTACAAGGTGAACACAGCAGAGCTATCCTCGCTCGAAGCAAATTG	167838	Hs.535820	GO:0005737|GO:0019905	beta-taxilin	206.936	63.5841	7.7244	6.03276	211.883	210.584	198.342	66.4272	59.9243	64.4009	7.68059	7.78875	7.70385	6.06272	5.98464	6.05092
ASHGA5P014869	6.24764e-06	0.000105622	3.22113	up	protein_coding	ENST00000442650	CCDS44192.1	GSTM2	GENCODE	1478	chr1	+	110210643	110226619		ATGCCTTCCCAAACCTGAAGGACTTCATCTCCCGATTTGAGCATTCCTGATGTTTGGATT	2946	Hs.279837	GO:0005515|GO:0004364	glutathione S-transferase mu 2 (muscle) [Source:HGNC Symbol;Acc:4634]	1218.4	414.713	10.3437	8.65613	1347.29	1154.95	1152.97	429.336	404.193	410.609	10.451	10.2946	10.2855	8.66539	8.64585	8.65716
ASHGA5P012552	0.000439318	0.00170086	3.21399	up	protein_coding	NM_001193583	CCDS55153.1	NRCAM	RefSeq	6349	chr7	-	107788070	108096841	NM_001193582	TCCACCTGATGTAGGTGCAGGCAAAGCGATGGCAAGCCGGCAGGTGGATATTGCAACTCA	4897	Hs.21422	GO:0001525|GO:0001764|GO:0005886|GO:0005887|GO:0007409|GO:0007411|GO:0007413|GO:0007416|GO:0007417|GO:0008104|GO:0009897|GO:0016337|GO:0019227|GO:0030506|GO:0030516|GO:0031290|GO:0043005|GO:0043194|GO:0045162|GO:0045202|GO:0045666	neuronal cell adhesion molecule isoform E precursor	15.7613	5	4.02067	2.33631	14.4498	14.4126	18.4215	5	5	5	3.77127	3.97727	4.31347	2.32963	2.34422	2.33507
ASHGA5P033998	0.00556983	0.0124396	3.2018	up	protein_coding	NM_174895	CCDS32893.1	PCP2	RefSeq	720	chr19	-	7696506	7698570		TTCAATCTGCTGAGCCACGTGCAGGGCGACCGGATGGAGGGACAGCGCTGTTCACTGCAA	126006	Hs.591400	GO:0005085|GO:0007165	Purkinje cell protein 2 homolog	23.4912	7.21084	4.60412	2.92524	24.3362	20.7717	25.3658	9.19312	7.43939	5	4.53246	4.50339	4.77651	3.27304	3.16761	2.33507
ASHGA5P013999	3.68015e-06	7.9819e-05	3.19687	up	protein_coding	NM_001042355	CCDS42164.1	CYLD	RefSeq	8584	chr16	+	50775960	50835846	NM_001042412, NM_015247	GTACAATTCTATTGCACATCAATGATATCATCCCAGAGAGTGTGACGCAGGAAAGGAGGC	1540	Hs.578973	GO:0004221|GO:0004843|GO:0005515|GO:0005829|GO:0005829|GO:0005881|GO:0006511|GO:0006917|GO:0007049|GO:0007346|GO:0008270|GO:0016055|GO:0019901|GO:0030496|GO:0031234|GO:0032088|GO:0032480|GO:0035872|GO:0042347|GO:0045087|GO:0048471|GO:0070064|GO:0070423|GO:0070507|GO:0070536|GO:0090090|GO:2001238	ubiquitin carboxyl-terminal hydrolase CYLD isoform 2	417.068	134.907	8.75706	7.0804	437.175	400.323	413.707	142.859	123.845	138.019	8.76099	8.72856	8.78164	7.12974	6.99185	7.11962
ASHGA5P016105	7.71692e-05	0.000498086	3.19267	up	protein_coding	NM_001143828	CCDS45841.1	HRH4	RefSeq	3422	chr18	+	22040592	22059921		TTCTTTGTGGTTTCAGAGTCTTGGAAGGATGAAGGTAGTGAATGTGAACCTGGATTTTTT	59340	Hs.287388	GO:0004969|GO:0005886|GO:0006954|GO:0008150|GO:0016021	histamine H4 receptor isoform 2	129.396	40.0206	7.04782	5.37305	131.471	125.658	131.058	36.3172	43.4292	40.3153	6.98416	7.05016	7.10914	5.20738	5.53364	5.37814
ASHGA5P034046	5.19464e-05	0.000385845	3.1915	up	protein_coding	NM_004283	CCDS12257.1	RAB3D	RefSeq	4290	chr19	-	11432721	11450344		TTCGACTATATGTTCAAACTGCTACTGATAGGCAACAGCAGTGTGGGCAAGACTTCCTTC	9545	Hs.731663	GO:0003924|GO:0005525|GO:0005739|GO:0005886|GO:0006184|GO:0006887|GO:0007264|GO:0015031|GO:0017157|GO:0018125|GO:0030133|GO:0042588|GO:0051020	ras-related protein Rab-3D	301.633	96.021	8.2756	6.60136	335.857	284.435	284.608	108.641	86.5818	92.8405	8.37271	8.22611	8.22798	6.74996	6.49026	6.56387
ASHGA5P011189	3.67875e-06	7.9819e-05	3.18271	up	protein_coding	NM_017649	CCDS44474.1	CNNM2	RefSeq	4214	chr10	+	104678074	104838344		TTTGTTGTCAGCAGAACAGAGTTGTTAGCAGCAGGTTCTCCAGGTGAAAATAAGTCCCCT	54805	Hs.740547	GO:0010960|GO:0015693|GO:0016021|GO:0016323	metal transporter CNNM2 isoform 1	1258.85	436.018	10.394	8.72371	1337.68	1188.48	1250.4	463.2	435.985	408.868	10.436	10.3402	10.4057	8.77487	8.74513	8.65111
ASHGA5P010175	1.98562e-06	5.9162e-05	3.17651	up	protein_coding	NM_147686	CCDS5093.1	TRAF3IP2	RefSeq	6244	chr6	-	111876580	111927477	NM_001164281	TGGATCTAAGAAACTAGAATGAACCGAAGCATTCCTGTGGAGGTTGATGAATCAGAACCA	10758	Hs.561514	GO:0001783|GO:0005515|GO:0005575|GO:0005622|GO:0006959|GO:0035556|GO:0043123|GO:0048305	adapter protein CIKS isoform 2	1398.94	485.155	10.543	8.87556	1495.77	1347	1354.04	484.717	501.029	469.719	10.591	10.5162	10.5217	8.83594	8.93888	8.85186
ASHGA5P003586	1.59864e-06	5.2989e-05	3.1625	up	protein_coding	NM_001136219	CCDS44264.1	FCGR2A	RefSeq	2429	chr1	+	161475204	161489360	NM_001002273, NM_001002274, NM_001002275, NM_001190828, NM_004001, NM_021642, NM_201563	ATCACTGTCCAAGTGCCCAGCATGGGCAGCTCTTCACCAATGGGGATCATTGTGGCTGTG	2212	Hs.352642	GO:0005886|GO:0016021|GO:0019864	low affinity immunoglobulin gamma Fc region receptor II-a isoform 1 precursor	532.015	175.776	9.11965	7.45859	530.922	528.017	537.105	178.971	177.417	170.94	9.05737	9.13686	9.16473	7.45013	7.49632	7.42932
ASHGA5P010893	1.484e-06	5.1696e-05	3.16185	up	protein_coding	ENST00000368046	CCDS1208.1	CD48	GENCODE	1126	chr1	-	160648535	160681641		TGTACCCTGGCCCGGTCCTTTGGAGTAGAATGGATTGCAAGTTGGCTAGTGGTCACGGTG	962	Hs.243564	GO:0007165|GO:0042110|GO:0045576|GO:0050900|GO:0007596|GO:0006952|GO:0005886|GO:0005887|GO:0043234|GO:0045121|GO:0009897|GO:0046658|GO:0004872|GO:0005515|GO:0003823|GO:0043499	CD48 molecule [Source:HGNC Symbol;Acc:1683]	12602	4876.99	13.746	12.0852	12442.3	12350.9	13012.6	4848.44	4862.75	4919.79	13.7004	13.7443	13.7932	12.0393	12.0886	12.1278
ASHGA5P051919	5.38601e-07	3.4051e-05	3.14984	up	protein_coding	NM_003263	CCDS33973.1	TLR1	RefSeq	2867	chr4	-	38797875	38806412		GCAAGCAAAGAAATAGATTACACATCAAGTGAAAAATATTCCTCCTGTTGATATTGCTGC	7096	Hs.654532	GO:0002224|GO:0002282|GO:0004872|GO:0004888|GO:0005886|GO:0005887|GO:0006954|GO:0006955|GO:0007165|GO:0016020|GO:0030670|GO:0035354|GO:0042116|GO:0042495|GO:0042535|GO:0042742|GO:0045087|GO:0045410|GO:0046982|GO:0052033|GO:0071723|GO:0071727	toll-like receptor 1 precursor	1272.66	444.696	10.4095	8.75424	1316	1213.77	1288.22	450.423	433.833	449.832	10.412	10.3699	10.4468	8.7344	8.73796	8.79037
ASHGA5P012584	1.05623e-05	0.000142371	3.1447	up	protein_coding	NM_002970	CCDS14207.1	SAT1	RefSeq	1089	chrX	+	23801274	23804327		ACTGGACTCCGGAAGGACACAGCATTGTTGGTTTTGCCATGTACTATTTTACCTATGACC	6303	Hs.28491	GO:0001525|GO:0004145|GO:0005515|GO:0005622|GO:0005829|GO:0006595|GO:0006596|GO:0009447|GO:0019809|GO:0034641|GO:0042127|GO:0044281	diamine acetyltransferase 1	3085.52	1135.19	11.7168	10.0639	3170.6	3052.93	3033.03	1249.81	1135.87	1019.89	11.7235	11.7188	11.7081	10.1549	10.0866	9.95018
ASHGA5P009721	6.09939e-06	0.000104509	3.14412	up	protein_coding	NM_144649	CCDS6366.1	TMEM71	RefSeq	2105	chr8	-	133722191	133772914		ACTTAGTTAGTACCTCCAAATCTTGGCTGCATGGAAGTATCTTTGGTGACATCAACTCTT	137835	Hs.293842	GO:0016021	transmembrane protein 71 isoform 1	153.482	48.0307	7.28726	5.63461	160.935	154.344	145.168	50.7351	48.1004	45.2565	7.27493	7.33613	7.25074	5.68508	5.67602	5.54273
ASHGA5P005044	7.52316e-07	3.9047e-05	3.14388	up	protein_coding	NM_025149	CCDS11567.1	ACSF2	RefSeq	2257	chr17	+	48503518	48552200		CATCATTCTGGTGTCTGTGAACCCAGCCTACCAGGCTATGGAACTGGAGTATGTCCTCAA	80221	Hs.288959	GO:0005524|GO:0005739|GO:0006631|GO:0016874	acyl-CoA synthetase family member 2, mitochondrial precursor	1048.99	364.048	10.1238	8.47124	1084.46	1050.41	1012.1	378.8	346.217	367.129	10.1171	10.1595	10.0948	8.4879	8.42269	8.50313
ASHGA5P003884	2.01937e-06	5.9468e-05	3.13734	up	protein_coding	NM_198275	CCDS8392.1	MPZL3	RefSeq	983	chr11	-	118100335	118123011		AATATTCCCATGACAGAGCTAACAGTCACAGAAAGGGGTTTTGGCACCATGCTTTCCTCT	196264	Hs.15396	GO:0005515|GO:0007155|GO:0016021|GO:0030198|GO:0042633	myelin protein zero-like protein 3 precursor	346.394	112.883	8.48375	6.8342	370.894	344.25	324.037	113.084	114.222	111.345	8.51589	8.51226	8.42309	6.80389	6.88531	6.81341
ASHGA5P002554	0.000326562	0.00137156	3.12782	up	protein_coding	NM_005259	CCDS2303.1	MSTN	RefSeq	2823	chr2	-	190920425	190927455		AGATGGGCTGAATCCGTTTTTAGAGGTCAAGGTAACAGACACACCAAAAAGATCCAGAAG	2660	Hs.41565	GO:0005102|GO:0005102|GO:0005125|GO:0005615|GO:0005737|GO:0007179|GO:0007517|GO:0008083|GO:0008201|GO:0009408|GO:0009629|GO:0014732|GO:0014741|GO:0014850|GO:0022602|GO:0033574|GO:0043403|GO:0043627|GO:0045471|GO:0045893|GO:0048632|GO:0051384|GO:0051602	growth/differentiation factor 8 precursor	217.713	70.1775	7.79967	6.15452	212.779	222.848	217.513	84.99	65.2173	60.3253	7.6855	7.87241	7.84112	6.40205	6.10445	5.95705
ASHGA5P011929	1.7941e-06	5.6045e-05	3.12667	up	protein_coding	NM_001841	CCDS245.1	CNR2	RefSeq	1789	chr1	-	24200459	24239817		CAACACAACCCAAAGCCTTCTAGACAAGCTCAGTGGAATCTGAAGGGCCCACCCCATGGA	1269	Hs.73037	GO:0001975|GO:0004949|GO:0005886|GO:0005887|GO:0006954|GO:0006955|GO:0007187|GO:0007610|GO:0019233|GO:0030425|GO:0031234|GO:0032229|GO:0032496|GO:0033004|GO:0038171|GO:0043204|GO:0045759|GO:0050728|GO:0051001	cannabinoid receptor 2	871.348	299.148	9.84557	8.20094	870.762	859.794	883.487	296.141	302.234	299.07	9.79011	9.85471	9.89187	8.1535	8.23493	8.21439
ASHGA5P013687	0.00194006	0.00533469	3.12472	up	protein_coding	NM_199170	CCDS13464.1	PMEPA1	RefSeq	4580	chr20	-	56223447	56285670		GCGAAACCAGCGGAGCTGGAGTTTGTTCAGATCATCATCATCGTGGTGGTGATGATGGTG	56937	Hs.517155	GO:0005886|GO:0007179|GO:0016021|GO:0030512|GO:0030521|GO:0031901|GO:0050699	transmembrane prostate androgen-induced protein isoform c precursor	27.0637	8.25174	4.80633	3.1626	30.6548	24.9877	25.5487	11.5314	5.774	7.44985	4.85885	4.77116	4.78898	3.59716	2.8394	3.05124
ASHGA5P019610	3.60581e-05	0.000303561	3.12435	up	protein_coding	NM_001184745	CCDS55415.1	PPP1R3F	RefSeq	2505	chrX	+	49126305	49144555		CCGGCCGCGGGCCTGCCGAGGAGGAACTGAAGACGAAGAACATGGATGATAACACCTTTG	89801	Hs.433652	GO:0005979|GO:0016020|GO:0016021|GO:0019903|GO:2000465|GO:2001069	protein phosphatase 1 regulatory subunit 3F isoform 2	172.772	54.4659	7.453	5.80944	198.752	153.923	165.64	57.6202	50.3647	55.4127	7.58589	7.3326	7.4405	5.85696	5.739	5.83237
ASHGA5P051388	9.49388e-05	0.000570922	3.12241	up	protein_coding	NM_001144822	CCDS44199.1	CD58	RefSeq	1395	chr1	-	117061321	117113715		TGAAATGTGACAGAAAACCAGACAGAACCAAGTAAGTACACTGCAGGCTGTGCACTCTGT	965	Hs.34341	GO:0005515|GO:0005886|GO:0005887|GO:0007155|GO:0007596|GO:0016337|GO:0031225|GO:0050900	lymphocyte function-associated antigen 3 isoform 2	215.896	68.9045	7.78827	6.14562	203.188	218.604	225.895	66.1633	65.9883	74.5619	7.61995	7.84561	7.89926	6.05665	6.12135	6.25885
ASHGA5P000630	1.80402e-06	5.6248e-05	3.12109	up	protein_coding	NM_024108	CCDS12655.1	TRAPPC6A	RefSeq	822	chr19	-	45666185	45681501		GGCCACCAAGGGACAGAAGATGAGCCTGTCGGTCCTGGAGGGTATGGGGTTCCGTGTGGG	79090	Hs.466929	GO:0005783|GO:0005794|GO:0016192	trafficking protein particle complex subunit 6A isoform 1	2166.63	785.438	11.1931	9.5511	2206.48	2126.96	2166.46	777.387	768.679	810.247	11.173	11.1912	11.2152	9.49688	9.53589	9.62053
ASHGA5P007804	2.65271e-06	6.8179e-05	3.11685	up	protein_coding	NM_001003827	CCDS31391.1	TRIM34	RefSeq	2326	chr11	+	5641173	5665625	NM_001003819, NM_021616	TGCTACTGGGTGGATGTCACACTGAATTCAGTCAACCTAAATTTGAATCTTGTCCTTTCA	53840		GO:0003674|GO:0005737|GO:0008270|GO:0070206	tripartite motif-containing protein 34 isoform 1	325.025	106.251	8.39142	6.75133	324.923	317.671	332.481	107.519	104.792	106.443	8.31757	8.39652	8.46018	6.73444	6.76752	6.75204
ASHGA5P011094	0.00619934	0.013568	3.10388	up	protein_coding	NM_052904	CCDS5038.1	KLHL32	RefSeq	3807	chr6	+	97372495	97588630		TGGATATCAGGTGGAGTAACTAATACGGCACAATATCAGAACAGGCTAATGGTGTATGAA	114792	Hs.45056		kelch-like protein 32	39.0736	12.5061	5.33659	3.70252	43.2388	35.2344	38.7476	11.8603	7.66224	17.9957	5.37217	5.25263	5.38498	3.63909	3.20532	4.26316
ASHGA5P047700	9.09281e-07	4.2459e-05	3.10358	up	protein_coding	NM_145341	CCDS44478.1	PDCD4	RefSeq	3728	chr10	+	112631552	112659764		TGCTTCAATAGCATGTTATTATCATAAAAATGAACAGTTTTGTGGAATAGATGACCAAAT	27250	Hs.711490	GO:0003723|GO:0005515|GO:0005634|GO:0005634|GO:0005634|GO:0005730|GO:0005737|GO:0005829|GO:0006915|GO:0007569|GO:0043508|GO:0045786|GO:0045892|GO:0045892	programmed cell death protein 4 isoform 2	1879.03	678.449	10.9762	9.34226	1900.29	1840.56	1896.23	674.689	693.141	667.516	10.9489	10.9694	11.0103	9.29472	9.38728	9.34478
ASHGA5P014060	0.00254515	0.00662877	3.10163	up	protein_coding	NM_004839	CCDS45336.1	HOMER2	RefSeq	1976	chr15	-	83517728	83621476		AATCATTCCCAAGCATCCAGTGTCAACGGGACGGACGATGAAAAGGCCTCTCACGCCGGT	9455	Hs.578443	GO:0005737|GO:0005886|GO:0007216|GO:0014069|GO:0030054|GO:0045211	homer protein homolog 2 isoform 1	25.2114	7.67666	4.70571	3.07268	25.3725	22.1653	28.0963	6.41857	6.32456	10.2868	4.59169	4.59564	4.92981	2.76741	2.9621	3.48855
ASHGA5P027922	0.00051201	0.00191342	3.08746	up	protein_coding	NM_198578	CCDS31774.1	LRRK2	RefSeq	9239	chr12	+	40618812	40763086		TTTTGGCTGGAAGCCTGTTACAAAGCATTAACGTGGCATAGAAAGAACAAGCACGTGCAG	120892	Hs.187636	GO:0000165|GO:0000186|GO:0000187|GO:0001934|GO:0003924|GO:0004672|GO:0004674|GO:0004708|GO:0005096|GO:0005515|GO:0005524|GO:0005525|GO:0005737|GO:0005739|GO:0005802|GO:0005886|GO:0006184|GO:0006914|GO:0006979|GO:0007264|GO:0007406|GO:0007528|GO:0008021|GO:0008340|GO:0010508|GO:0010508|GO:0010942|GO:0014043|GO:0015631|GO:0017048|GO:0018105|GO:0018107|GO:0021772|GO:0022028|GO:0031398|GO:0032436|GO:…	leucine-rich repeat serine/threonine-protein kinase 2	65.3551	20.4825	6.06122	4.43479	72.6697	54.4311	68.9645	24.6041	19.3603	17.483	6.10992	5.86882	6.20491	4.65203	4.42726	4.22509
ASHGA5P008122	8.62768e-05	0.000535517	3.08548	up	protein_coding	NM_001170820	CCDS53593.1	IFITM10	RefSeq	3721	chr11	-	1753639	1771824		CTCCCTCAAAGTGCGAGACAAGAAGCTTCTCAATGACCTGAATGGAGCCGTGGAGGATGC	402778	Hs.121575	GO:0005886|GO:0009607|GO:0016021	interferon-induced transmembrane protein 10	492.269	165.762	8.99789	7.3724	492.81	544.826	439.17	172.628	167.067	157.591	8.94271	9.18334	8.86762	7.39711	7.41276	7.30732
ASHGA5P018549	0.00887641	0.0182067	3.08538	up	protein_coding	NM_207015	CCDS46960.1	NAALADL2	RefSeq	4912	chr3	+	174577110	175523428		AAACAACCTTAAAGGTGATCAACCCAACACTCATCAACTGTTAGCCATGGCGTTACGCCT	254827	Hs.660010	GO:0006508|GO:0008233|GO:0016021	inactive N-acetylated-alpha-linked acidic dipeptidase-like protein 2	20.934	6.97297	4.43882	2.81337	21.9499	22.2214	18.6308	10.4743	5	5.44462	4.38536	4.59947	4.33163	3.45295	2.34422	2.64295
ASHGA5P026598	5.5376e-07	3.4531e-05	3.08425	up	protein_coding	ENST00000528743	CCDS53677.1	KRTAP5-9	GENCODE	1188	chr11	+	71259465	71260653		ACATGTATCTATGGAAATCCAAAATGCATCTGGGTGCAGCACTAAATAAATTCTCCATCC	3846	Hs.709220	GO:0008544|GO:0045095	keratin associated protein 5-9 [Source:HGNC Symbol;Acc:23604]	408.88	136.877	8.72684	7.10192	417.056	407.752	401.832	142.679	130.582	137.37	8.68635	8.7568	8.73737	7.12793	7.06488	7.11294
ASHGA5P011143	0.015539	0.0292257	3.07873	up	protein_coding	NM_001031743	CCDS34498.1	C6orf165	RefSeq	2215	chr6	+	88117689	88174191		GGAACTTCATCAACAGTTTGAAACATTTATTCCATATTCTCAGATGAGAGATGCTGACAA	154313	Hs.82921		UPF0704 protein C6orf165	19.371	6.70821	4.31776	2.69543	16.5822	22.3767	19.1541	10.1246	5	5	3.97429	4.60914	4.36986	3.407	2.34422	2.33507
ASHGA5P013207	3.51434e-07	2.9256e-05	3.06934	up	protein_coding	NM_032943	CCDS31649.1	SYTL2	RefSeq	4280	chr11	-	85405264	85522178	NM_001162952	TCTCCAAGATGAGGTGAGTGGCAGTGTGATGAGTGTTTATAGTGGAGACTTTGGCAATCT	54843	Hs.369520	GO:0001786|GO:0005515|GO:0005546|GO:0005634|GO:0005737|GO:0005794|GO:0005886|GO:0006886|GO:0006887|GO:0006904|GO:0010923|GO:0016020|GO:0016192|GO:0017137|GO:0019897|GO:0019902|GO:0042043|GO:0042470|GO:0070382	synaptotagmin-like protein 2 isoform a	977.989	346.641	10.0224	8.40446	984.355	970.568	979.043	350.602	341.782	347.538	9.97937	10.0401	10.0477	8.38275	8.40322	8.4274
ASHGA5P016207	2.03455e-05	0.000208778	3.06709	up	protein_coding	NM_001142935	CCDS47347.1	MXD3	RefSeq	2662	chr5	-	176732500	176739292		TCAGACCAAGTCTTGCCTAATGAAAACGGGGGAACTCCCAACCACAGACCCACTGGAAGA	83463	Hs.740484	GO:0003677|GO:0005634|GO:0006351|GO:0006355|GO:0046983	max dimerization protein 3 isoform b	521.053	177.112	9.08574	7.46887	512.191	501.245	549.723	185.932	164.999	180.407	8.99841	9.06162	9.19721	7.50618	7.39392	7.50652
ASHGA5P034778	1.15017e-06	4.7213e-05	3.06586	up	protein_coding	NM_133273	CCDS42624.1	FCAR	RefSeq	1347	chr19	+	55385548	55401839	NM_002000, NM_133269, NM_133271, NM_133272, NM_133274, NM_133277, NM_133278	AGCCAACAGATGTGTCAGCCAGGATTGACCTTTGCACGAACACCAAGTGTCTGCAAGTAA	2204	Hs.659872	GO:0005576|GO:0005886|GO:0005887|GO:0006955|GO:0019862	immunoglobulin alpha Fc receptor isoform e	569.096	194.59	9.21438	7.59809	605.867	550.666	550.755	208.684	186.498	188.589	9.24566	9.19753	9.19996	7.65806	7.56607	7.57015
ASHGA5P055062	2.53193e-06	6.6345e-05	3.04781	up	protein_coding	NM_001162952	CCDS53687.1	SYTL2	RefSeq	2645	chr11	-	85405264	85430383	NM_001162951, NM_001162953, NM_032379, NM_032943, NM_206927, NM_206928, NM_206929	AGTGCCTACACAACCTGATAATCCATTTTCTCACCCTGACAAACTCAAAAGGATGAGCAA	54843	Hs.369520	GO:0001786|GO:0005515|GO:0005546|GO:0005634|GO:0005737|GO:0005794|GO:0005886|GO:0006886|GO:0006887|GO:0006904|GO:0010923|GO:0016020|GO:0016192|GO:0017137|GO:0019897|GO:0019902|GO:0042043|GO:0042470|GO:0070382	synaptotagmin-like protein 2 isoform h	377.912	127.401	8.61167	7.0039	382.038	380.593	371.106	125.563	129.91	126.729	8.55877	8.65468	8.62157	6.95472	7.05783	6.99915
ASHGA5P006822	6.23386e-05	0.00043113	3.04604	up	protein_coding	NM_173475	CCDS10592.1	DCUN1D3	RefSeq	2886	chr16	-	20869395	20911561		AATTCACCAGGAAGGAGTTTTTTGATGGCTGCAAAGCAATAAGTGCAGACAGCATTGACG	123879	Hs.101007	GO:0003674|GO:0010225|GO:0010332|GO:0030308|GO:0043065|GO:0045749|GO:0048471	DCN1-like protein 3	126.012	40.892	7.01106	5.40412	130.356	125.202	122.479	37.0585	43.6625	41.9551	6.97075	7.04659	7.01583	5.23675	5.54049	5.43512
ASHGA5P028819	4.43012e-06	8.8295e-05	3.04398	up	protein_coding	NM_021999	CCDS9409.1	ITM2B	RefSeq	1896	chr13	+	48807273	48836232		GTGCCTGTCCCAGAGTTTGCAGATAGTGATCCTGCCAACATTGTTCATGACTTTAACAAG	9445	Hs.643683	GO:0001540|GO:0005515|GO:0005524|GO:0005576|GO:0005615|GO:0005634|GO:0005794|GO:0005886|GO:0006915|GO:0006917|GO:0007399|GO:0010008|GO:0030660|GO:0031301|GO:0042985|GO:0043231	integral membrane protein 2B	29490.3	12214.8	14.9801	13.3741	31341.9	28347	28782.1	13099	12005.7	11539.6	15.0445	14.9714	14.9243	13.4348	13.3592	13.3284
ASHGA5P027313	0.000237517	0.0010846	3.04232	up	protein_coding	NM_000889	CCDS8849.1	ITGB7	RefSeq	2798	chr12	-	53585106	53601000		AGTGCTTGGACGGCTACTATGGTGCTCTATGCGACCAATGCCCAGGCTGCAAGACACCAT	3695	Hs.654470	GO:0004872|GO:0005102|GO:0005886|GO:0007155|GO:0007160|GO:0007229|GO:0007275|GO:0008305|GO:0046872|GO:0050776|GO:0050900	integrin beta-7 precursor	167.422	54.2558	7.41162	5.80645	156.66	169.081	176.524	49.0823	58.357	55.3281	7.22995	7.47246	7.53246	5.64082	5.94795	5.83059
ASHGA5P006373	0.000211963	0.000998285	3.03941	up	protein_coding	NM_001085384	CCDS42639.1	ZNF154	RefSeq	2760	chr19	-	58211809	58220579		ACCTCTCTAGATGTTCATCATCAGAAGCAGCACCTTGGAGAAAAACATTTCAGAAGCAAT	7710	Hs.646378	GO:0003677|GO:0003700|GO:0005634|GO:0006351|GO:0006355|GO:0008270	zinc finger protein 154	48.4447	15.3124	5.64514	4.04135	48.7443	44.2628	52.3271	17.9186	13.3355	14.683	5.53724	5.58416	5.814	4.21874	3.91727	3.98803
ASHGA5P001204	7.67236e-05	0.000496052	3.03742	up	protein_coding	NM_004603	CCDS34655.1	STX1A	RefSeq	2138	chr7	-	73113534	73134017		TGGAGAGCCAGGGAGAGATGATTGACAGGATCGAGTACAATGTGGAACACGCGGTAGACT	6804	Hs.647024	GO:0005484|GO:0005515|GO:0005576|GO:0005886|GO:0006112|GO:0006886|GO:0006887|GO:0007268|GO:0007269|GO:0014047|GO:0016021|GO:0030054|GO:0030672|GO:0031201|GO:0043005|GO:0044281|GO:0050796	syntaxin-1A isoform 1	176.711	57.6759	7.49404	5.89119	189.532	172.537	168.063	52.0941	56.6891	64.2446	7.5177	7.50328	7.46114	5.71914	5.90773	6.0467
ASHGA5P011930	6.23603e-06	0.000105622	3.03629	up	protein_coding	NM_000147	CCDS244.2	FUCA1	RefSeq	2133	chr1	-	24171571	24194859		ACATCTGTATGGTATACCTCAAAGGGATCGGCTGTTTATGCCATTTTTCTGCACTGGCCA	2517	Hs.370858	GO:0004560|GO:0005737|GO:0005764|GO:0006004|GO:0006027|GO:0043169	tissue alpha-L-fucosidase precursor	9253.72	3688.65	13.3019	11.6996	8743.74	9328.07	9689.36	3737.83	3720.58	3607.53	13.2057	13.327	13.3731	11.6838	11.722	11.6931
ASHGA5P008785	1.43807e-07	1.9925e-05	3.03366	up	protein_coding	ENST00000347055	CCDS2000.1	KRCC1	GENCODE	1753	chr2	-	88326723	88355248		CCTGATAAGGAAAATCCCGTTTTGTCAACCTAATGAAGCATTCAAAGAAGACATATGACT	51315	Hs.469254		lysine-rich coiled-coil 1 [Source:HGNC Symbol;Acc:28039]	2379.3	894.882	11.3377	9.73666	2387.28	2362.79	2387.85	911.298	888.573	884.775	11.3015	11.3511	11.3605	9.72097	9.74622	9.74278
ASHGA5P006406	0.000109331	0.000626163	3.02745	up	protein_coding	NM_032872	CCDS298.1	SYTL1	RefSeq	1946	chr1	+	27668482	27680423		TTGATGAGGCCCCTCAGGAGAGGCTCAGGGAGACTGAGGCTTCAGATCCTGAGGAGGCGT	84958	Hs.469175	GO:0005515|GO:0005886|GO:0006886|GO:0006887|GO:0017137|GO:0019897|GO:0042043|GO:0042470	synaptotagmin-like protein 1 isoform 2	239.195	79.0495	7.93452	6.33642	221.619	245.029	250.935	80.0984	82.1321	74.918	7.74491	8.01047	8.04818	6.32319	6.4187	6.26736
ASHGA5P035983	2.62043e-05	0.00024731	3.02535	up	protein_coding	NM_002665	CCDS1999.1	PLGLB2	RefSeq	3016	chr2	+	88047605	88058994		GTAACGTGTTCACCTCTCGGAAAGGAGCAAAACTTTGCTCAGATCCCAGAATTAACCTGA	5342	Hs.652169		plasminogen-related protein B precursor	927.42	331.891	9.93898	8.34187	888.947	935.039	958.275	351.988	307.738	335.947	9.82084	9.9805	10.0156	8.38995	8.25787	8.37779
ASHGA5P010723	5.77105e-05	0.000411602	3.02076	up	protein_coding	NM_000573	CCDS44309.1	CR1	RefSeq	8629	chr1	+	207669472	207815110	NM_000651	AGCAGCGTTCATCCCCGAACTCTGCAAACAAATGAAGAAAATAGCAGGGTCCTTCCTTGA	1378	Hs.334019	GO:0001851|GO:0001855|GO:0001861|GO:0004877|GO:0005886|GO:0005887|GO:0006958|GO:0009986|GO:0030449|GO:0045087|GO:0045957|GO:0045959|GO:1900004|GO:1900005	complement receptor type 1 isoform F precursor	1111.36	404.142	10.2102	8.61527	1128.77	1105.3	1100.02	417.716	354.525	440.184	10.1775	10.2306	10.2224	8.6308	8.45613	8.75888
ASHGA5P012353	1.15824e-06	4.7221e-05	3.01808	up	protein_coding	NM_138994	CCDS10924.2	CNTNAP4	RefSeq	4327	chr16	+	76343734	76593135		TGATTATGAGGGAAATGTGTCATTTTCTTGTTCACAACCACAATCTATGCCCGTGACTTT	85445	Hs.461389	GO:0005102|GO:0007155|GO:0007165|GO:0016021	contactin-associated protein-like 4 isoform 2	282.074	94.4263	8.17764	6.58401	303.947	267.911	274.364	97.0335	89.6427	96.6026	8.22141	8.13909	8.17242	6.58926	6.54117	6.62159
ASHGA5P008739	2.93788e-06	7.2331e-05	3.01659	up	protein_coding	NM_001245	CCDS12834.3	SIGLEC6	RefSeq	2122	chr19	-	52022783	52035110	ENST00000391797, NM_001177547	TTTGCTTCATCTTCAGAGTGAAGACTAGAAGGAAGAAAGCAGCCCAGCCAGTGCAAAACA	946	Hs.720304	GO:0005576|GO:0005887|GO:0007155|GO:0007267|GO:0016020|GO:0030246	sialic acid-binding Ig-like lectin 6 isoform 1 precursor	326.178	110.667	8.39851	6.80558	348.468	313.374	316.691	119.604	103.979	108.419	8.42487	8.37787	8.39278	6.88448	6.75646	6.77581
ASHGA5P003582	1.11676e-05	0.000146183	3.01132	up	protein_coding	NM_001164473	CCDS53343.1	FNBP1L	RefSeq	4242	chr1	+	93913687	94020218		ACAGGGAAGCCCAGAATTCCTTCTTTCAGAAGCCTCAAAAGAGGGTGGTCGGTGAAGATG	54874	Hs.740402	GO:0005515|GO:0005856|GO:0005886|GO:0005938|GO:0006900|GO:0006914|GO:0008289|GO:0010324|GO:0016023|GO:0016050|GO:0030050|GO:0051491|GO:0072583|GO:0097320	formin-binding protein 1-like isoform 3	195.434	64.4749	7.64271	6.05232	199.942	186.833	199.526	70.2582	60.1292	63.0371	7.59408	7.62245	7.71161	6.14446	5.98979	6.0227
ASHGA5P005200	0.00147238	0.00430159	3.00888	up	protein_coding	NM_024688	CCDS31177.1	C10orf68	RefSeq	2730	chr10	+	32856650	33171792		AGTCATGGAGAGACTGATAAGAACTTCTTTGCCTATGCTACTGGAAGAGGTCTAATGAAG	79741			uncharacterized protein C10orf68	44.5501	14.3982	5.52828	3.93906	41.696	42.9273	49.0269	18.1897	13.3667	11.6383	5.31826	5.54273	5.72386	4.23807	3.9194	3.65969
ASHGA5P043760	3.05786e-05	0.000272296	3.00533	up	protein_coding	ENST00000285871	CCDS34671.1	CCDC146	GENCODE	3333	chr7	+	76751933	76924521		TTATCTGAGAGAAGGCGAGAGCTTCACAAGGAAGTTGAAGTAGCTAAGAGGAATTTGGCC	57639	Hs.113940		coiled-coil domain containing 146 [Source:HGNC Symbol;Acc:29296]	248.791	83.3206	7.99387	6.40634	247.099	244.036	255.236	78.3186	84.7583	86.8848	7.9051	8.00434	8.07217	6.29017	6.46063	6.46824
ASHGA5P006051	7.91435e-06	0.0001218	3.00473	up	protein_coding	NM_145032	CCDS5726.1	FBXL13	RefSeq	3116	chr7	-	102453307	102715015		TGGAATTCAGGCATTCTGCAAAAGCTCACTGATCTTGGAACATTTGGATGTCTCTTATTG	222235	Hs.660029		F-box/LRR-repeat protein 13 isoform 1	2147.57	806.249	11.1771	9.5899	2307.68	2042.74	2092.29	867.949	794.247	756.551	11.2467	11.129	11.1558	9.66088	9.58797	9.52085
ASHGA5P012801	1.97162e-05	0.000205378	2.98966	up	protein_coding	NM_001135919	CCDS45021.1	SLC46A3	RefSeq	2828	chr13	-	29274217	29293150		CTTCAGACAGAGCCTGTTAAGCTGCTATTGATAGTCGGAGCTTATATACTGTGACTTCTG	283537	Hs.117167	GO:0016021|GO:0055085	solute carrier family 46 member 3 isoform b precursor	496.685	172.505	9.01228	7.4323	557.427	458.076	474.551	184.356	161.085	172.074	9.1199	8.93235	8.98458	7.49372	7.36338	7.4398
ASHGA5P006807	0.000156484	0.000800122	2.98667	up	protein_coding	NM_144687	CCDS12864.1	NLRP12	RefSeq	3871	chr19	-	54296854	54327648		AGAAACTGTGGCTGGATAGCTGTGGCCTCACAGCCAAGGCTTGTGAGAATCTTTACTTCA	91662	Hs.631573	GO:0005515|GO:0005524|GO:0005737|GO:0006919|GO:0007165|GO:0008588|GO:0008656|GO:0009968|GO:0031953|GO:0032088|GO:0043124|GO:0045381|GO:0045409|GO:0045751|GO:0050710|GO:0050711|GO:0050718|GO:0050728|GO:0050729	NACHT, LRR and PYD domains-containing protein 12 isoform 2	64.2661	20.8559	6.04488	4.46634	69.0322	63.52	60.246	22.1483	16.9074	23.5119	6.0375	6.08808	6.00905	4.50829	4.25585	4.63487
ASHGA5P008274	1.31853e-05	0.000161727	2.98662	up	protein_coding	NM_001127582	CCDS44813.1	ING4	RefSeq	1461	chr12	-	6759703	6772308	NM_001127583, NM_001127584, NM_001127586, NM_016162	AAGAACAGAGGACCTGAAGGCTGAAATTGACAAGTTGGCCACTGAGTATATGAGTAGTGC	51147	Hs.524210	GO:0000123|GO:0003713|GO:0005515|GO:0005634|GO:0006260|GO:0006473|GO:0006915|GO:0006978|GO:0007050|GO:0008270|GO:0008285|GO:0035064|GO:0043065|GO:0043966|GO:0043981|GO:0043982|GO:0043983|GO:0043984|GO:0045892|GO:0045926	inhibitor of growth protein 4 isoform 9	632.698	224.256	9.37353	7.79502	641.467	607.736	648.893	229.489	234.541	208.739	9.33429	9.34478	9.44152	7.78986	7.8849	7.7103
ASHGA5P001195	6.9022e-06	0.000112981	2.97016	up	protein_coding	ENST00000222574	CCDS5741.1	HBP1	GENCODE	2829	chr7	+	106809459	106842974		TTCGCGGCAGTCAGAGCACCATAACATGGTGTGGGAAGTGAAGACAAATCAGATGCCTAA	26959	Hs.162032	GO:0006351|GO:0016055|GO:0006355|GO:0007050|GO:0005634|GO:0003723|GO:0003677|GO:0005515	HMG-box transcription factor 1 [Source:HGNC Symbol;Acc:23200]	555.14	195.764	9.17862	7.60808	542.154	549.234	574.031	203.308	190.079	193.905	9.08408	9.19401	9.25776	7.62488	7.59387	7.60548
ASHGA5P002380	3.49351e-07	2.9206e-05	2.96914	up	protein_coding	ENST00000258229	CCDS44335.1	PCNXL2	GENCODE	6817	chr1	-	233119881	233431459		ATAACCTCTCATCACTCTTCTGGGCCATTGGAGTTGTCAGCACAGGAAACTGTAGAAGAT	80003	Hs.370605	GO:0016021|GO:0003824	pecanex-like 2 (Drosophila) [Source:HGNC Symbol;Acc:8736]	508.837	178.777	9.05317	7.48312	519.075	512.097	495.341	181.967	174.183	180.182	9.01795	9.09324	9.04832	7.47359	7.47108	7.5047
ASHGA5P027796	0.000255112	0.00114252	2.96822	up	protein_coding	NM_001080454	CCDS44825.1	ACSM4	RefSeq	1743	chr12	+	7456927	7480969		TGCACTCATTGAGCATCCAGCAGTTGTTGAATCGGCTGTTGTCAGTAGTCCAGATCAAAT	341392	Hs.450804	GO:0004321|GO:0005524|GO:0005759|GO:0006631|GO:0006637|GO:0046872|GO:0047760	acyl-coenzyme A synthetase ACSM4, mitochondrial precursor	819.189	297.392	9.75184	8.18224	814.872	800.548	842.146	268.841	346.042	277.291	9.69051	9.74868	9.81631	8.01498	8.42181	8.10993
ASHGA5P039983	0.015078	0.0284896	2.96612	up	protein_coding	NM_002620	CCDS3561.1	PF4V1	RefSeq	741	chr4	+	74719012	74720198		ATCATTAAGGAACATTTGGAGAGTTAGCTACTAGCTGCCTAAGTGTGCACTTTCAATCTA	5197	Hs.72933	GO:0005576|GO:0006955|GO:0008009|GO:0008201	platelet factor 4 variant precursor	15.6609	5	3.90488	2.33631	23.2635	8.09978	15.6194	5	5	5	4.46294	3.16821	4.0835	2.32963	2.34422	2.33507
ASHGA5P028535	0.000116051	0.00065157	2.96601	up	protein_coding	NM_025113	CCDS31970.2	KIAA0226L	RefSeq	3993	chr13	-	46916136	46961635		TTTTGAATGGATTCACACCAGCCACAAGCCTGGAAAGATGGTGTCACAATCTACAGTCAG	80183	Hs.98117		uncharacterized protein KIAA0226-like	89.0773	29.5284	6.51424	4.94572	90.0227	94.881	82.3281	29.0876	26.631	32.8664	6.42677	6.66297	6.45298	4.8838	4.86133	5.09202
ASHGA5P045705	4.00598e-06	8.3808e-05	2.96385	up	protein_coding	NM_016446	CCDS6595.1	TMEM8B	RefSeq	2173	chr9	+	35829221	35847232		GACACATTGGAGTAAATGAACAAAACTGTTTGCAACTTAATAAAGTAAGTTTGGGCCTCC	51754	Hs.493808	GO:0005515|GO:0005634|GO:0005739|GO:0005783|GO:0005886|GO:0007160|GO:0007346|GO:0009986|GO:0016021|GO:0040008	transmembrane protein 8B isoform b	1038.35	382.995	10.1112	8.54369	1025.24	1036.98	1052.83	388.425	368.627	391.932	10.0383	10.1391	10.156	8.52465	8.51177	8.59466
ASHGA5P010104	2.88821e-06	7.1435e-05	2.96008	up	protein_coding	NM_133278	CCDS42623.1	FCAR	RefSeq	1569	chr19	+	55385548	55401839	NM_133272, NM_133273, NM_133274	CTGTGTCTTGGGGACTTTCCCATGCCTTTCATATCTGCCAAATCGAGTCCTGTGATTCCC	2204	Hs.659872	GO:0005576|GO:0005886|GO:0005887|GO:0006955|GO:0019862	immunoglobulin alpha Fc receptor isoform h	1224.54	456.588	10.355	8.78938	1252.83	1216.43	1204.36	443.236	461.339	465.19	10.3402	10.3739	10.3509	8.71005	8.81924	8.83886
ASHGA5P012448	2.18021e-05	0.000218433	2.95986	up	protein_coding	ENST00000430948	CCDS54969.1	KIAA0319	GENCODE	6620	chr6	-	24544331	24646249	ENST00000535378, NM_001168375, NM_001252328, NM_014809	ATGGATGAACAGGAAAGAATGGAACTGAGGCCCAAATATGGTATCAAGCACCGAAGCACA	9856	Hs.26441	GO:0001764|GO:2000171|GO:0016021|GO:0005886|GO:0005769|GO:0031901|GO:0005515	KIAA0319 [Source:HGNC Symbol;Acc:21580]	9884.31	4067.52	13.3969	11.8314	10135.6	10180.1	9337.21	4532.29	3919.44	3750.81	13.4049	13.4574	13.3284	11.9428	11.7998	11.7515
ASHGA5P011372	1.37579e-05	0.000165878	2.95871	up	protein_coding	ENST00000371060	CCDS30740.1	LEPR	GENCODE	5135	chr1	+	65886334	66101111	NM_001198689	TTTTCAGAAGAGAACGGACATTCTTTGAAGTCTAATCATGATCACTACAGATGAACCCAA	3953	Hs.723178	GO:0007275|GO:0008203|GO:0051346|GO:0007166|GO:0006112|GO:0016021|GO:0005886|GO:0005576|GO:0005515|GO:0004888|GO:0004896	leptin receptor [Source:HGNC Symbol;Acc:6554]	327.707	113.298	8.40423	6.83926	363.998	303.864	315.258	116.423	115.696	107.775	8.49174	8.33248	8.38846	6.84628	6.90371	6.76779
ASHGA5P006254	4.30714e-06	8.7147e-05	2.95601	up	protein_coding	NM_206930	CCDS41698.1	SYTL2	RefSeq	2622	chr11	-	85405264	85430383	NM_001162951, NM_001162953, NM_032379, NM_206927, NM_206928, NM_206929	CTCCTCTGGCATGACGTCCTTGTCTTCTGTGAGTGGCAGTGTGATGAGTGTTTATAGTGG	54843	Hs.369520	GO:0001786|GO:0005515|GO:0005546|GO:0005634|GO:0005737|GO:0005794|GO:0005886|GO:0006886|GO:0006887|GO:0006904|GO:0010923|GO:0016020|GO:0016192|GO:0017137|GO:0019897|GO:0019902|GO:0042043|GO:0042470|GO:0070382	synaptotagmin-like protein 2 isoform f	782.145	282.562	9.68205	8.1184	844.315	744.348	757.771	303.597	271.906	272.184	9.74257	9.63612	9.66747	8.18387	8.09071	8.08063
ASHGA5P017687	4.62369e-06	8.9963e-05	2.9547	up	protein_coding	NM_001127585	CCDS44812.1	ING4	RefSeq	1389	chr12	-	6759703	6772308		TATCTGGACAACCTGAAGGCTGAAATTGACAAGTTGGCCACTGAGTATATGAGTAGTGCC	51147	Hs.524210	GO:0000123|GO:0003713|GO:0005515|GO:0005634|GO:0006260|GO:0006473|GO:0006915|GO:0006978|GO:0007050|GO:0008270|GO:0008285|GO:0035064|GO:0043065|GO:0043966|GO:0043981|GO:0043982|GO:0043983|GO:0043984|GO:0045892|GO:0045926	inhibitor of growth protein 4 isoform 5	457.755	160.607	8.89481	7.3318	463.89	444.672	464.704	157.073	159.573	165.177	8.84891	8.88171	8.95383	7.26496	7.35038	7.38007
ASHGA5P010453	0.000236701	0.00108217	2.94548	up	protein_coding	NM_080491	CCDS8259.1	GAB2	RefSeq	6118	chr11	-	77926335	78128868		AGAAGTTGAGGCGCTATGCCTGGAAGAAACGCTGGTTTATCCTGCGGAGTGGCCGGATGA	9846	Hs.429434	GO:0005068|GO:0005070|GO:0005515|GO:0005547|GO:0005737|GO:0005829|GO:0005886|GO:0007169|GO:0007229|GO:0008284|GO:0016477|GO:0030316|GO:0043234|GO:0043306|GO:0043325|GO:0048015	GRB2-associated-binding protein 2 isoform a	92.8091	31.1616	6.57579	5.01729	94.5924	93.6751	90.1599	27.7268	29.701	36.0569	6.50069	6.64576	6.58092	4.81837	5.00817	5.22532
ASHGA5P008699	3.88663e-06	8.2385e-05	2.9445	up	protein_coding	NM_133269	CCDS42622.1	FCAR	RefSeq	1605	chr19	+	55385548	55401839	NM_002000, NM_133271, NM_133279	GCACAGGAAGGGGACTTTCCCATGCCTTTCATATCTGCCAAATCGAGTCCTGTGATTCCC	2204	Hs.659872	GO:0005576|GO:0005886|GO:0005887|GO:0006955|GO:0019862	immunoglobulin alpha Fc receptor isoform b precursor	1161.68	433.396	10.2765	8.71847	1230.92	1146.47	1107.65	456.396	403.676	440.114	10.3163	10.2795	10.2337	8.75316	8.64403	8.75822
ASHGA5P001147	4.66041e-06	9.0139e-05	2.94264	up	protein_coding	NM_001828	CCDS33025.1	CLC	RefSeq	649	chr19	-	40221892	40228669		TTGCCTGTTTCTTGAATGAACCATATCTGCAGGTGGATTTCCACACTGAGATGAAGGAGG	1178	Hs.889	GO:0004091|GO:0004622|GO:0007275|GO:0016042|GO:0030246	eosinophil lysophospholipase	57652.7	23570.1	15.8942	14.3371	62282.8	56107.9	54567.6	24740.6	23158.1	22811.6	15.9667	15.8989	15.8169	14.3683	14.3299	14.313
ASHGA5P021273	6.40986e-07	3.6665e-05	2.94188	up	protein_coding	NM_001178040	CCDS53637.1	STX3	RefSeq	6384	chr11	+	59522531	59573355		ACGAAAAAAGCTGTGAAATACCAGAGTCAGGCCCGGAAGAAACTGATTTCACTCCAGACT	6809	Hs.180711	GO:0005484|GO:0005515|GO:0005773|GO:0005911|GO:0006836|GO:0006886|GO:0006887|GO:0006944|GO:0016021|GO:0016324|GO:0030426|GO:0031175|GO:0031201|GO:0034599|GO:0042581|GO:0042582|GO:0043005|GO:0050544	syntaxin-3 isoform 2	3646.79	1444.58	11.9535	10.3968	3628.94	3711.7	3599.73	1504.35	1418.23	1411.15	11.9076	12.0003	11.9527	10.4139	10.3853	10.3912
ASHGA5P012123	0.000313505	0.00133069	2.94121	up	protein_coding	NM_016848	CCDS6681.1	SHC3	RefSeq	9768	chr9	-	91620685	91793682		AGAAGGCACGATCCGGACAAAGGACAGAGTCTTTGACAGTATCAGCCACCTCATCAACCA	53358	Hs.292737	GO:0004871|GO:0005515|GO:0005575|GO:0005829|GO:0007169|GO:0007173|GO:0007265|GO:0007417|GO:0007611|GO:0008286|GO:0035249|GO:0035556|GO:0048011	SHC-transforming protein 3	425.319	150.122	8.78152	7.2251	424.744	474.012	377.202	169.454	131.732	149.181	8.71544	8.98374	8.64537	7.37246	7.07631	7.22655
ASHGA5P034112	0.000114958	0.000648141	2.94002	up	protein_coding	NM_016573	CCDS12408.1	GMIP	RefSeq	3532	chr19	-	19740284	19754455		TGGTGAAGGCTTCGTCCACAGGCACTGAGTCCTCAGATGACTTTGAGGAGCGAGACCCTG	51291	Hs.49427	GO:0005100|GO:0005515|GO:0005622|GO:0005829|GO:0007264|GO:0032321|GO:0034259|GO:0035556|GO:0046872|GO:0051056	GEM-interacting protein	242.255	83.1213	7.95593	6.40011	237.7	240.555	248.51	78.8691	76.8465	93.6484	7.84981	7.98309	8.0349	6.30057	6.32454	6.57521
ASHGA5P013616	0.00070378	0.00243664	2.93982	up	protein_coding	NM_001165903	CCDS55120.1	STX1A	RefSeq	2092	chr7	-	73113534	73134017		TACACGACATGTTCATGGACATGGCCATGCTCGTGGAGAGCCAGACTATGTGGAGAGGGC	6804	Hs.647024	GO:0005484|GO:0005515|GO:0005576|GO:0005886|GO:0006112|GO:0006886|GO:0006887|GO:0007268|GO:0007269|GO:0014047|GO:0016021|GO:0030054|GO:0030672|GO:0031201|GO:0043005|GO:0044281|GO:0050796	syntaxin-1A isoform 2	52.4697	17.0502	5.75105	4.19532	45.5274	54.3869	57.4947	17.8221	15.1677	18.1608	5.4411	5.86725	5.94479	4.21329	4.09814	4.27454
ASHGA5P055295	1.12008e-06	4.6687e-05	2.92824	up	protein_coding	NM_205852	CCDS8610.1	CLEC12B	RefSeq	3044	chr12	+	10163230	10170548		CTCCATCCTTGTACGTCTCTAACTATTGAGGGTAAACACAAGCTTTCCATGGAATCCTGG	387837	Hs.127937	GO:0005886|GO:0016021|GO:0030246	C-type lectin domain family 12 member B isoform 2	255.43	88.1247	8.03554	6.48551	258.225	252.989	255.077	89.0548	87.4199	87.8995	7.9753	8.05993	8.0714	6.46856	6.50617	6.4818
ASHGA5P002491	5.14125e-05	0.000383585	2.9279	up	protein_coding	NM_001177383		CPEB2	RefSeq	6788	chr4	+	15004297	15071777	ENST00000442003, ENST00000538197	CACATCCAGGAACTGACAATCTGTTGATGTTAAATGCAAGGAGTTATGGGCGAAGACGAG	132864	Hs.656937	GO:0000166|GO:0003723|GO:0005737|GO:0006417	cytoplasmic polyadenylation element-binding protein 2 isoform E	146.585	49.2987	7.21756	5.6677	155.372	152.21	132.172	53.7526	48.59	45.5535	7.21654	7.31653	7.11962	5.76133	5.69181	5.54994
ASHGA5P035362	0.000102752	0.000603314	2.92634	up	protein_coding	ENST00000427231	CCDS54408.1	NEB	GENCODE	26202	chr2	-	152341852	152591001	ENST00000397345	AGACTGGAATGACGCCAAGCAGAAAGGCTATGACATAAGGGCAGATGCCATTGAAATCAA	4703	Hs.588655	GO:0055114|GO:0005515	nebulin [Source:HGNC Symbol;Acc:7720]	148.453	50.1654	7.23808	5.68899	152.045	139.27	154.044	54.5114	51.6455	44.3393	7.18478	7.19515	7.33432	5.77924	5.77472	5.513
ASHGA5P031159	9.57436e-06	0.000134554	2.92468	up	protein_coding	ENST00000300590	CCDS10744.1	SNX20	GENCODE	3304	chr16	-	50700210	50715264	NM_001144972, NM_182854	AAACTGCTCTTTGAGATCGCTTCAGCTCGCATCGAGGAGAGAAAAGTCTCTAAGTTTGTG	124460	Hs.715778	GO:0007154|GO:0015031|GO:0005634|GO:0005886|GO:0010008|GO:0005515|GO:0035091	sorting nexin 20 [Source:HGNC Symbol;Acc:30390]	366.632	128.683	8.56522	7.01694	379.459	371.951	348.487	134.578	117.486	133.985	8.54747	8.61919	8.52899	7.04721	6.92328	7.08032
ASHGA5P015186	1.07409e-05	0.000143608	2.92309	up	protein_coding	NM_001172645	CCDS54017.1	TK2	RefSeq	5060	chr16	-	66541905	66584315		ACGACATGCCTGGAATTCTTCTCCAACGCGACAGACGTCGAGGGCCTGATGTACCACGAT	7084	Hs.512619	GO:0004797|GO:0005524|GO:0005759|GO:0006139|GO:0006206|GO:0006260|GO:0016773|GO:0043097|GO:0044281|GO:0055086	thymidine kinase 2, mitochondrial isoform 4 precursor	284.815	98.6682	8.19355	6.64605	297.125	290.063	267.258	104.771	98.6593	92.5746	8.18647	8.25903	8.13514	6.70052	6.67845	6.55919
ASHGA5P051373	1.86529e-05	0.000198496	2.92049	up	protein_coding	NM_175727	CCDS46739.1	IL5RA	RefSeq	1983	chr3	-	3133493	3152058	NM_175724	CTATTTATGTGGGTAAGTAGCTTATGTTTATTTTACATTGGCAGCCTTCCTTGTGATCAA	3568	Hs.68876	GO:0004914|GO:0005515|GO:0005615|GO:0005886|GO:0007165|GO:0008283|GO:0016021|GO:0038043	interleukin-5 receptor subunit alpha isoform 2 precursor	190.561	64.4352	7.60038	6.05417	216.266	184.512	170.905	66.3792	63.0625	63.8639	7.70989	7.60561	7.48564	6.06187	6.0595	6.04114
ASHGA5P012260	7.13343e-07	3.8385e-05	2.92008	up	protein_coding	NM_001127603	CCDS47981.1	NMRK1	RefSeq	1147	chr9	-	77676115	77703133		TTAATTATAATACAAGGGTCTATCAGCCTCCAGACTCTCCGGGATACTTTGATGGCCATG	54981	Hs.494186	GO:0004849|GO:0005524|GO:0009435|GO:0046872|GO:0050262	nicotinamide riboside kinase 1 isoform 2	1013.97	378.899	10.0745	8.52849	1033.44	981.784	1026.7	400.11	372.152	364.433	10.0501	10.0606	10.1128	8.56597	8.52695	8.49255
ASHGA5P001877	3.64758e-06	7.9694e-05	2.91728	up	protein_coding	NM_000203	CCDS3343.1	IDUA	RefSeq	2203	chr4	+	980784	998317		TGGGCTCCAAGTGCCTGTGGACATACGAGATCCAGTTCTCTCAGGACGGTAAGGCGTACA	3425	Hs.89560	GO:0003940|GO:0005975|GO:0005984|GO:0006027|GO:0030203|GO:0030204|GO:0030207|GO:0043169|GO:0043202|GO:0044281	alpha-L-iduronidase precursor	690.741	251.84	9.50349	7.95886	698.828	697.107	676.288	258.553	258.241	238.725	9.46443	9.54319	9.50284	7.95444	8.02455	7.8976
ASHGA5P006525	0.000756881	0.00257403	2.91576	up	protein_coding	NM_005766	CCDS9487.1	FARP1	RefSeq	5028	chr13	+	98795433	99102023		AAGAAAGATTTGATTGGCATTGACAATCTTGTGGTTCCGGGAAGGGAGTTCATCCGTCTG	10160	Hs.403917	GO:0005089|GO:0005543|GO:0005737|GO:0005856|GO:0008092|GO:0010923|GO:0019898|GO:0035023	FERM, RhoGEF and pleckstrin domain-containing protein 1 isoform 1	73.209	24.0132	6.20866	4.66479	90.8256	72.1544	56.6468	25.9689	24.4667	21.6042	6.44017	6.26197	5.92384	4.72574	4.74322	4.52542
ASHGA5P014432	1.74991e-06	5.5547e-05	2.91107	up	protein_coding	NM_001098577	CCDS46373.1	RPL31	RefSeq	1129	chr2	+	101618690	101636155		ACTTTCAAAATTTCTGTGCTAAACAGTGTTACAGTCGCCAAGAGCCCATAAAGGGAGCCC	6160	Hs.469473	GO:0000184|GO:0003723|GO:0003735|GO:0005829|GO:0006412|GO:0006412|GO:0006413|GO:0006414|GO:0006415|GO:0006614|GO:0010467|GO:0016032|GO:0016070|GO:0016071|GO:0019058|GO:0019083|GO:0022625|GO:0044267	60S ribosomal protein L31 isoform 2	779.096	285.41	9.67736	8.1358	814.548	760.12	762.621	298.332	266.682	291.215	9.68924	9.66704	9.67578	8.16266	8.06589	8.17886
ASHGA5P045484	8.0301e-06	0.000123166	2.894	up	protein_coding	NM_001142531	CCDS48028.1	SH2D3C	RefSeq	2557	chr9	-	130500595	130524719	NM_001142532, NM_001142533, NM_001142534, NM_001252334, NM_005489, NM_170600	GTGCCATCCTGTACGAGAAGAAGCTCAAGCCTTTTCTCAAGAGCCTCAACGAGGGCAAAG	10044	Hs.306412	GO:0005070|GO:0005085|GO:0005737|GO:0007254|GO:0007264|GO:0016020	SH2 domain-containing protein 3C isoform c	404.108	144.237	8.70879	7.17572	436.719	401.702	373.903	146.97	147.794	137.949	8.75935	8.73422	8.63279	7.16897	7.23964	7.11856
ASHGA5P027475	5.07826e-07	3.3426e-05	2.89394	up	protein_coding	NM_001946	CCDS9033.1	DUSP6	RefSeq	2842	chr12	-	89741836	89746296		TGAGAACGCAGGAGAGTTTAAATACAAGCAAATCCCCATCTCGGATCACTGGAGCCAAAA	1848	Hs.298654	GO:0000188|GO:0002224|GO:0002755|GO:0002756|GO:0004725|GO:0005654|GO:0005737|GO:0005829|GO:0008063|GO:0009953|GO:0014070|GO:0017017|GO:0030154|GO:0034130|GO:0034134|GO:0034138|GO:0034142|GO:0035335|GO:0035666|GO:0040036|GO:0042493|GO:0042663|GO:0043065|GO:0045087|GO:0048011|GO:0051403|GO:0051409|GO:0060420|GO:0070373|GO:0070848	dual specificity protein phosphatase 6 isoform a	6272.36	2630.74	12.7612	11.2281	6406.2	6153.04	6257.83	2763.53	2655.66	2473.05	12.754	12.7608	12.7687	11.2582	11.2494	11.1767
ASHGA5P008589	0.00823326	0.0171323	2.89152	up	protein_coding	NM_206900	CCDS12666.1	RTN2	RefSeq	2069	chr19	-	45988545	46000313		ATTAGAATTCACGGTGGAGCCACGCCTTCTAGTGGCGGACCTGCTGTACTGGAAGGACAC	6253	Hs.47517	GO:0004871|GO:0005515|GO:0005783|GO:0007165|GO:0008219|GO:0030176	reticulon-2 isoform B	39.1317	13.5402	5.33869	3.80686	36.6347	42.0877	38.6728	20.1931	10.6041	9.82336	5.12292	5.51152	5.38164	4.38368	3.61021	3.4267
ASHGA5P013193	6.64854e-07	3.7282e-05	2.88654	up	protein_coding	NM_003900	CCDS34317.1	SQSTM1	RefSeq	2923	chr5	+	179247841	179265077		CACTACCGCGATGAGGACGGGGACTTGGTTGCCTTTTCCAGTGACGAGGAATTGACAATG	8878	Hs.731427	GO:0000407|GO:0004674|GO:0005080|GO:0005515|GO:0005654|GO:0005770|GO:0005783|GO:0005829|GO:0006511|GO:0006914|GO:0006915|GO:0006950|GO:0008104|GO:0008270|GO:0008624|GO:0016197|GO:0016236|GO:0019901|GO:0030154|GO:0030971|GO:0035556|GO:0042169|GO:0042802|GO:0043122|GO:0043130|GO:0045944|GO:0046578|GO:0048011|GO:0070530	sequestosome-1 isoform 1	3139.55	1262.28	11.7409	10.2116	3169.46	3078.24	3170.96	1288.31	1219.98	1278.56	11.722	11.7303	11.7705	10.1982	10.1792	10.2574
ASHGA5P009609	7.27721e-05	0.000477841	2.88231	up	protein_coding	NM_015677	CCDS42646.2	SH3YL1	RefSeq	1805	chr2	-	218135	264068		GAGAGAGTTGGCAATTTGAATCAACCCATAGAAGTGACAGCGCTGTATTCATTTGAAGGA	26751	Hs.730730	GO:0019902|GO:0032587|GO:0035091	SH3 domain-containing YSC84-like protein 1 isoform 1	695.891	257.667	9.51183	7.98461	701.889	728.475	657.309	278.241	225.579	269.181	9.47202	9.60486	9.45861	8.06208	7.82918	8.06256
ASHGA5P001575	0.00193944	0.00533469	2.88216	up	protein_coding	NM_005627	CCDS5170.1	SGK1	RefSeq	2414	chr6	-	134490383	134496034		ATTCTCATCGCTTTCATGAAGCAGAGGAGGATGGGTCTGAACGACTTTATTCAGAAGATT	6446	Hs.510078	GO:0001558|GO:0004674|GO:0005246|GO:0005524|GO:0005634|GO:0005739|GO:0005789|GO:0005886|GO:0006468|GO:0006814|GO:0006915|GO:0006950|GO:0006974|GO:0007616|GO:0008217|GO:0015459|GO:0017080|GO:0017081|GO:0030334|GO:0032411|GO:0042127|GO:0042981|GO:0050790|GO:0051090|GO:0060453|GO:0070294	serine/threonine-protein kinase Sgk1 isoform 1	80.0541	27.6347	6.36016	4.83301	84.0788	75.7004	80.383	20.7868	28.6704	33.4469	6.33052	6.33052	6.41943	4.42482	4.95854	5.11566
ASHGA5P011399	2.40687e-06	6.455e-05	2.88061	up	protein_coding	ENST00000543964	CCDS53557.1	ENTPD1	GENCODE	12387	chr10	+	97515408	97637023	ENST00000371207, NM_001098175, NM_001164179, NM_001776	ACGGCAGGCATGCGGTTGCTCAGGATGGAAAGTGAAGAGTTGGCAGACAGGGTTCTGGAT	953	Hs.740368	GO:0007186|GO:0006200|GO:0030168|GO:0009181|GO:0005605|GO:0016787|GO:0017111|GO:0017110	ectonucleoside triphosphate diphosphohydrolase 1 [Source:HGNC Symbol;Acc:3363]	251.276	88.1568	8.0099	6.48353	256.852	245.732	251.244	93.831	83.2853	87.3541	7.96453	8.01557	8.04961	6.53816	6.43714	6.47529
ASHGA5P044882	0.0185363	0.0339122	2.87972	up	protein_coding	NM_015364	CCDS6216.1	LY96	RefSeq	642	chr8	+	74903563	74941307		TTAACCCCTGTATAGAATTGAAAAGATCCAAAGGATTATTGCACATTTTCTACATTCCAA	23643	Hs.726603	GO:0001875|GO:0002224|GO:0002755|GO:0005515|GO:0005615|GO:0005886|GO:0006954|GO:0006968|GO:0007166|GO:0007249|GO:0008063|GO:0010008|GO:0015026|GO:0031663|GO:0032496|GO:0032497|GO:0034130|GO:0034134|GO:0034138|GO:0034142|GO:0035666|GO:0045087|GO:0046696	lymphocyte antigen 96 isoform 1 precursor	90.1341	32.2252	6.51024	4.9843	80.1489	111.891	78.3624	29.142	19.4972	48.0364	6.25567	6.89181	6.38323	4.88697	4.43753	5.62842
ASHGA5P016425	1.49869e-06	5.1825e-05	2.87467	up	protein_coding	NM_001145662	CCDS46903.1	GATA2	RefSeq	3263	chr3	-	128198264	128206764		TGGGCAGAACCGACCACTCATCAAGCCCAAGCGAAGACTGACGACAACCACCACCTTATG	2624	Hs.367725	GO:0000122|GO:0000980|GO:0001077|GO:0001158|GO:0001655|GO:0001709|GO:0001892|GO:0003682|GO:0003700|GO:0005515|GO:0005634|GO:0005654|GO:0005730|GO:0006351|GO:0006909|GO:0007596|GO:0008134|GO:0008270|GO:0021514|GO:0021533|GO:0021954|GO:0021983|GO:0035019|GO:0035065|GO:0035854|GO:0042472|GO:0043234|GO:0045599|GO:0045648|GO:0045650|GO:0045654|GO:0045746|GO:0045766|GO:0045944|GO:0045944|GO:0045944|GO:…	endothelial transcription factor GATA-2 isoform 2	2885.56	1156.45	11.62	10.0966	2876.34	2828.75	2951.58	1151.38	1154.13	1163.84	11.5815	11.6143	11.6642	10.0499	10.1094	10.1306
ASHGA5P003644	1.5866e-05	0.000179936	2.86146	up	protein_coding	ENST00000272847	CCDS2383.1	PTH2R	GENCODE	2713	chr2	+	209271555	209359231		CAGAGCCCAGCTGGATTCTGATGGCACCATTACTATAGAGGAGCAGATTGTCCTTGTGCT	5746	Hs.570296	GO:0007186|GO:0007166|GO:0016021|GO:0005886|GO:0016020|GO:0005887|GO:0004930|GO:0004888|GO:0004991	parathyroid hormone 2 receptor [Source:HGNC Symbol;Acc:9609]	271.257	96.0409	8.12295	6.6062	270.909	270.331	272.531	91.6145	96.3356	100.172	8.05215	8.15403	8.16266	6.5072	6.64322	6.66818
ASHGA5P009474	0.00075012	0.00255823	2.85611	up	protein_coding	NM_004100	CCDS5165.1	EYA4	RefSeq	5697	chr6	+	133562494	133853258	NM_172103	GTTGTAATTGGGGATGGTGTAGAAGAAGAACAGGCAGCAAAAAAGCACAACATGCCCTTC	2070	Hs.596680	GO:0004725|GO:0005634|GO:0005737|GO:0006281|GO:0006351|GO:0006355|GO:0007601|GO:0007605|GO:0009653|GO:0016568|GO:0042474|GO:0046872	eyes absent homolog 4 isoform a	49.1096	16.6098	5.6663	4.15225	46.8446	50.4171	50.0671	15.334	19.2601	15.2353	5.48222	5.76309	5.75359	3.99611	4.42043	4.04021
ASHGA5P005563	3.1382e-05	0.000276644	2.85007	up	protein_coding	NM_003711	CCDS34159.1	PPAP2A	RefSeq	1638	chr5	-	54720682	54830873		GTGTTGCTGGCTGGATTGCCTTTTGCAATTCTTACTTCAAGGCATACCCCCTTCCAACGA	8611	Hs.696231	GO:0005886|GO:0005887|GO:0006629|GO:0006644|GO:0006665|GO:0007205|GO:0008195|GO:0008195|GO:0008285|GO:0008354|GO:0016020|GO:0019216|GO:0030148|GO:0030518|GO:0030521|GO:0044281|GO:0046839	lipid phosphate phosphohydrolase 1 isoform 1	2101.98	832.446	11.1482	9.63716	2026.68	2156.1	2123.14	866.958	867.328	763.052	11.0514	11.2127	11.1804	9.65878	9.71661	9.53608
ASHGA5P026371	4.95738e-07	3.3083e-05	2.84622	up	protein_coding	NM_002843	CCDS7945.1	PTPRJ	RefSeq	7854	chr11	+	48002109	48192394		AATTCAGTAAAGGTCAAGTTCAGTGGATTTGAAGCCAGCCACGGACCCATCAAAGCCTAT	5795	Hs.318547	GO:0001570|GO:0001772|GO:0004725|GO:0004725|GO:0005161|GO:0005515|GO:0005886|GO:0005887|GO:0005911|GO:0007507|GO:0008013|GO:0008285|GO:0009986|GO:0010642|GO:0016791|GO:0016791|GO:0019901|GO:0030155|GO:0030308|GO:0030336|GO:0032587|GO:0035335|GO:0035335|GO:0042059|GO:0043116|GO:0043407|GO:0045295|GO:0045785|GO:0048008|GO:0050860|GO:0050860|GO:0050918|GO:0051019|GO:0051894|GO:0051897|GO:0051898|GO:…	receptor-type tyrosine-protein phosphatase eta isoform 1 precursor	816.298	307.017	9.7465	8.23746	847.456	786.146	815.292	311.26	296.432	313.359	9.748	9.72398	9.76753	8.21983	8.21082	8.28172
ASHGA5P051920	0.00102283	0.00324043	2.83714	up	protein_coding	ENST00000368910	CCDS985.1	TNFAIP8L2	GENCODE	1178	chr1	+	151129104	151132225		TCCAGGACCCATGGAGTCCTTCAGCTCAAAGAGCCTGGCACTGCAAGCAGAGAAGAAGCT	79626	Hs.432360	GO:0045087|GO:0005515	tumor necrosis factor, alpha-induced protein 8-like 2 [Source:HGNC Symbol;Acc:26277]	93.8294	32.5211	6.58395	5.07951	82.2691	95.9816	103.238	30.2821	30.1557	37.1256	6.29666	6.67982	6.77536	4.94239	5.02811	5.26802
ASHGA5P009480	0.00234622	0.00620268	2.83646	up	protein_coding	NM_001136127	CCDS44276.1	DNM3	RefSeq	7647	chr1	+	171810620	172381857		CCTGACAAATCTGTAGCTGAAAATGATGAGAATGGACAAGCAGAAAACTTTTCCATGGAC	26052	Hs.654775	GO:0003924|GO:0005515|GO:0005525|GO:0005543|GO:0005739|GO:0005874|GO:0006184|GO:0006897|GO:0007416|GO:0014069|GO:0043197|GO:0046847|GO:0048471	dynamin-3 isoform b	81.0964	28.3104	6.37445	4.87036	81.4622	75.1914	86.6357	32.7232	31.5373	20.6708	6.2794	6.32023	6.52372	5.05961	5.09138	4.46008
ASHGA5P010797	8.09276e-06	0.000123711	2.83544	up	protein_coding	NM_003764	CCDS5205.1	STX11	RefSeq	5509	chr6	+	144471653	144513076		CCCAGTCCAGGCAAAATGAAAGACCGGCTAGCAGAACTTCTGGACTTGTCCAAGCAATAT	8676	Hs.118958	GO:0005484|GO:0005515|GO:0005794|GO:0006886|GO:0006944|GO:0016020|GO:0016192	syntaxin-11	162.039	56.5585	7.36567	5.86209	171.343	160.478	154.296	59.4786	51.3261	58.8708	7.36866	7.39222	7.33613	5.90183	5.76522	5.91923
ASHGA5P010289	7.27566e-06	0.000116283	2.82756	up	protein_coding	NM_052937	CCDS6148.1	PCMTD1	RefSeq	4186	chr8	-	52730139	52811735		GCTTTGATAAATTTGAGTTCTGTGAACCTGCATTTGTTGTTGGTAATTGCCTCCAGATAG	115294	Hs.740483	GO:0004719|GO:0005737	protein-L-isoaspartate O-methyltransferase domain-containing protein 1	882.434	337.365	9.86591	8.36635	886.004	872.253	889.045	326.418	345.412	340.266	9.81554	9.87972	9.90246	8.28245	8.42033	8.39627
ASHGA5P002884	2.86594e-05	0.00026122	2.82547	up	protein_coding	NM_014023	CCDS7057.1	WDR37	RefSeq	4611	chr10	+	1102775	1178237		GCTGTGACAGCTTATTGCAGGAGTGACCAGGACACTACCTCCTAGAAGTAATGCCCACAG	22884	Hs.188495		WD repeat-containing protein 37	474.461	175.296	8.947	7.44851	511.753	460.967	450.663	196.681	163.456	165.75	8.99659	8.94012	8.90429	7.57846	7.38253	7.38455
ASHGA5P005350	8.46199e-06	0.000126865	2.82294	up	protein_coding	NM_138337	CCDS8608.1	CLEC12A	RefSeq	1619	chr12	+	10124007	10138194	NM_001207010	ATTGGATTGGGAGTCTTGGCAAGCATGTTTCACGTAACTTTGAAGATAGAAATGAAAAAA	160364	Hs.190519	GO:0005886|GO:0016021|GO:0030246	C-type lectin domain family 12 member A isoform 1	692.55	261.239	9.50629	8.00909	720.645	691.969	665.036	283.654	240.936	259.127	9.50694	9.53415	9.47776	8.09292	7.92299	8.01134
ASHGA5P013564	2.29659e-06	6.3075e-05	2.8202	up	protein_coding	ENST00000394755	CCDS42293.1	EVI2A	GENCODE	2869	chr17	-	29643427	29648767		ATTTTGTAAGATTGCCAAGCATGCCCACGGACATGGAACACACAGGACATTACCTACATC	2123	Hs.591198	GO:0016021|GO:0004888	ecotropic viral integration site 2A [Source:HGNC Symbol;Acc:3499]	689.455	259.976	9.50047	8.00467	689.792	676.259	702.313	271.026	256.365	252.538	9.44138	9.50198	9.55806	8.02673	8.01343	7.97386
ASHGA5P001711	6.68299e-07	3.7384e-05	2.81888	up	protein_coding	NM_020317	CCDS260.1	C1orf63	RefSeq	1482	chr1	-	25568739	25573985		AAAGCCTGAACTGTCGGAAAAGGTAACAGAAGATGGAACTCGAAATCCCAATGAAAAACC	57035	Hs.259412		UPF0471 protein C1orf63	18402.5	8167.58	14.2992	12.8041	18716.5	17764.4	18726.7	8623.48	7785.95	8093.32	14.3005	14.2777	14.3194	12.8359	12.7558	12.8205
ASHGA5P030556	0.000229169	0.00105706	2.81777	up	protein_coding	NM_001198784		FLJ27352	RefSeq	782	chr15	+	55700722	55710910		GAAAACTGACTTTGCCGAAAAAATTAACAAAGAAGAGCGAAAATGACAGACCGCAACCGG	145788	Hs.97300		uncharacterized protein LOC145788	164.971	58.0742	7.39133	5.89678	159.877	161.079	173.956	59.8072	49.8741	64.5414	7.26478	7.39924	7.50998	5.91087	5.72525	6.05422
ASHGA5P013397	5.09154e-05	0.000381123	2.80995	up	protein_coding	NM_182603	CCDS8265.1	ANKRD42	RefSeq	2562	chr11	+	82905290	82960013		TATGTCTGAGTGACTTGGATAAAACAGATGCCAGAAGACCATCAAAGAACTGCAGGGCCA	338699	Hs.503438	GO:0005634|GO:0051059|GO:0051092|GO:1900017	ankyrin repeat domain-containing protein 42	141.395	49.3417	7.16557	5.67502	149.732	150.89	123.564	49.8774	47.7948	50.3528	7.16307	7.30559	7.02805	5.66235	5.6664	5.69632
ASHGA5P032150	0.000103888	0.000606709	2.8078	up	protein_coding	ENST00000331336	CCDS11141.1	KRBA2	GENCODE	1964	chr17	-	8271972	8274858		AGAAGGCTCTCAAAAGGATTGCTACAGAGACACAATGCTGGACAGTTATGAGAACACGGT	124751	Hs.304604	GO:0006355|GO:0015074|GO:0005622|GO:0003676	KRAB-A domain containing 2 [Source:HGNC Symbol;Acc:26989]	91.3872	32.0342	6.5533	5.06386	86.7325	92.5956	94.8337	31.9502	30.1289	34.0234	6.37637	6.63033	6.65321	5.02334	5.0272	5.14106
ASHGA5P011126	1.96868e-07	2.2243e-05	2.80538	up	protein_coding	NM_001779	CCDS888.1	CD58	RefSeq	1153	chr1	-	117057155	117113715	NR_026665	GACAGAACCAACTCCAATTGATTGGTAACAGAAGATGAAGACAACAGCATAACTAAATTA	965	Hs.34341	GO:0005515|GO:0005886|GO:0005887|GO:0007155|GO:0007596|GO:0016337|GO:0031225|GO:0050900	lymphocyte function-associated antigen 3 isoform 1	6466.63	2800.16	12.8074	11.3192	6596.1	6301.1	6502.7	2889.96	2740.82	2769.69	12.7878	12.7948	12.8395	11.3264	11.2962	11.335
ASHGA5P026500	9.3837e-05	0.000566123	2.8015	up	protein_coding	NM_006244	CCDS8085.1	PPP2R5B	RefSeq	2766	chr11	+	64692142	64701950		ATTTCTGGAACAATGAGTATATCCTAAGCCTCATTGAGGACAACTGCCACACTGTGCTGC	5526	Hs.75199	GO:0000159|GO:0005515|GO:0005737|GO:0005829|GO:0006987|GO:0008601|GO:0010469|GO:0010976|GO:0030968|GO:0031334|GO:0031952|GO:0050730|GO:0051091|GO:0051388|GO:0070317|GO:0071158|GO:0071363	serine/threonine-protein phosphatase 2A 56 kDa regulatory subunit beta isoform	92.1094	32.3711	6.56327	5.07707	94.8088	84.9609	96.5585	31.7497	29.3731	35.9906	6.50341	6.50541	6.68098	5.01363	4.99414	5.22343
ASHGA5P022353	0.0139027	0.0266214	2.79879	up	protein_coding	NM_178441	CCDS41969.1	ZFYVE1	RefSeq	2627	chr14	-	73436158	73453664		TGGAATGATGTGAGGCACTAAGTGACCGCTTCAGCGGTGAGATCCCCGATGACCAGATGG	53349	Hs.335106	GO:0005515|GO:0005545|GO:0005547|GO:0005783|GO:0005795|GO:0008270|GO:0010923|GO:0043325|GO:0048471	zinc finger FYVE domain-containing protein 1 isoform 2	30.2281	10.892	4.97351	3.48871	29.8404	30.4738	30.3701	17.2511	6.60658	8.8182	4.82433	5.05257	5.04364	4.16717	3.02165	3.27731
ASHGA5P013251	1.76455e-06	5.5625e-05	2.79204	up	protein_coding	NM_007237	CCDS42831.1	SP140	RefSeq	3270	chr2	+	231090444	231177930		TGTGGGTCAGTTTCTTGTTTATCTGCAGAGACCTTTGATCTAAAGACTCCCCAAGTCACT	11262	Hs.632549	GO:0003677|GO:0003700|GO:0005634|GO:0005635|GO:0005654|GO:0005730|GO:0005737|GO:0006355|GO:0006952|GO:0008270	nuclear body protein SP140 isoform 1	778.353	297.981	9.67646	8.19514	785.817	772.814	776.429	293.519	298.981	301.444	9.63511	9.69422	9.70005	8.13997	8.22113	8.22431
ASHGA5P003124	2.9457e-06	7.2371e-05	2.78925	up	protein_coding	NM_176895	CCDS34160.1	PPAP2A	RefSeq	1641	chr5	-	54720682	54830873		CATTTCCTCTATTATTCTTGGAGAAACCCTGTCTGTTTACTGTAACCTTTTGCACTCAAA	8611	Hs.696231	GO:0005886|GO:0005887|GO:0006629|GO:0006644|GO:0006665|GO:0007205|GO:0008195|GO:0008195|GO:0008285|GO:0008354|GO:0016020|GO:0019216|GO:0030148|GO:0030518|GO:0030521|GO:0044281|GO:0046839	lipid phosphate phosphohydrolase 1 isoform 2	1871.1	753.695	10.9699	9.49006	1945.54	1870.13	1797.64	809.105	718.811	733.17	10.9839	10.9959	10.9301	9.55457	9.44152	9.47409
ASHGA5P004660	0.000931655	0.0030152	2.78849	up	protein_coding	NM_002852	CCDS3180.1	PTX3	RefSeq	1955	chr3	+	157154579	157161417		CTGCCGGCAGGTTGTGAAACAGCTATTTTATTCCCAATGCGTTCCAAGAAGATTTTTGGA	5806	Hs.591286	GO:0001872|GO:0001878|GO:0005576|GO:0006954|GO:0008228|GO:0045429|GO:0050766	pentraxin-related protein PTX3 precursor	70.6067	24.8441	6.17963	4.70014	76.915	65.3493	69.5559	19.9485	26.6573	27.9264	6.19682	6.12557	6.21649	4.36736	4.86291	4.87016
ASHGA5P013312	3.19893e-06	7.5471e-05	2.78793	up	protein_coding	NM_001163990	CCDS54162.1	RAB37	RefSeq	2587	chr17	+	72733355	72743474		TACGACCTCACGGGCAAGAACAAGGTGGTGACTGTGGATGGCGTGAGAGTGAAGCTGCAG	326624	Hs.351413	GO:0005525|GO:0005793|GO:0007264|GO:0015031|GO:0030141	ras-related protein Rab-37 isoform 5	1039.99	407.861	10.1113	8.63214	1046.17	1042.36	1031.43	405.37	420.119	398.094	10.0688	10.1461	10.1191	8.58358	8.6951	8.61775
ASHGA5P009045	6.95412e-07	3.8285e-05	2.7855	up	protein_coding	NM_018956	CCDS6955.1	C9orf9	RefSeq	726	chr9	+	135754289	135765418		GCTGCAGCACGGGACGACTTAGCTTCTGTATTATTGTTGCTTCCTCAGGGGGAGACAGTC	11092	Hs.62595		uncharacterized protein C9orf9	9415.43	4100.33	13.3247	11.8468	9730.7	9421.51	9094.07	4338.83	4011.45	3950.71	13.342	13.3443	13.2878	11.8866	11.8319	11.8219
ASHGA5P016752	0.000125538	0.000687647	2.78277	up	protein_coding	ENST00000433805	CCDS44921.1	COQ10A	GENCODE	1410	chr12	+	56661066	56664750		TTTGGATAATGCTTTTGCAAGTTGTACGAGAAGGGAAGTTCTCGGGGTTTCTGACCTCCT	93058	Hs.4096		coenzyme Q10 homolog A (S. cerevisiae) [Source:HGNC Symbol;Acc:26515]	112.492	39.7482	6.84481	5.36829	112.341	120.943	104.193	41.4733	41.2299	36.5415	6.7477	6.99974	6.78699	5.40014	5.45833	5.24639
ASHGA5P042246	1.57089e-05	0.000178994	2.77965	up	protein_coding	NM_001491	CCDS4512.1	GCNT2	RefSeq	4691	chr6	+	10555948	10629601		ACTTTCCCTTGGCATATATAATGGTCATCCATCATCACTTTGACACCTTTGCAAGGCTCT	2651	Hs.519884	GO:0000139|GO:0006024|GO:0006486|GO:0007275|GO:0008109|GO:0016020|GO:0016021	N-acetyllactosaminide beta-1,6-N-acetylglucosaminyl-transferase isoform B	486.408	182.807	8.98713	7.51222	495.178	489.863	474.182	185.539	192.636	170.244	8.94942	9.029	8.98296	7.50307	7.61145	7.42216
ASHGA5P048966	8.15986e-08	1.6004e-05	2.77809	up	protein_coding	NM_018045	CCDS363.2	BSDC1	RefSeq	2874	chr1	-	32830704	32860062	NM_001143888	AACAGAGAAGATGAAGAAAGGGTTATCTGACTTCCTAGGGGTGATCTCAGACACCTTTGC	55108	Hs.353454		BSD domain-containing protein 1 isoform b	1139.4	451.703	10.247	8.77294	1167.97	1129.45	1120.77	470.091	448.441	436.576	10.2359	10.2588	10.2464	8.79279	8.7813	8.74473
ASHGA5P038562	3.46027e-08	1.442e-05	2.77795	up	protein_coding	NM_002662	CCDS3216.1	PLD1	RefSeq	6025	chr3	-	171318194	171528284		TAATCCATGGTTTAAAACCCCACTTCAAACTCTTTCACCCGTCCAGTGAGTCTGAGCAAG	5337	Hs.382865	GO:0000139|GO:0004630|GO:0005768|GO:0005789|GO:0005794|GO:0006644|GO:0006654|GO:0006655|GO:0006935|GO:0007264|GO:0007265|GO:0009395|GO:0016020|GO:0030027|GO:0030335|GO:0031902|GO:0031982|GO:0031985|GO:0035091|GO:0043434|GO:0044281|GO:0046474|GO:0048471|GO:0050830|GO:0070290	phospholipase D1 isoform a	1852.15	747.176	10.9549	9.48085	1872.28	1838.5	1845.66	768.611	741.997	730.92	10.9318	10.9682	10.9646	9.48248	9.48957	9.47051
ASHGA5P012280	6.95652e-06	0.000113244	2.77525	up	protein_coding	NM_001142299	CCDS47355.1	SQSTM1	RefSeq	2848	chr5	+	179234002	179265077	NM_001142298	TTGAGAAAGGATGAGGACGGGGACTTGGTTGCCTTTTCCAGTGACGAGGAATTGACAATG	8878	Hs.731427	GO:0000407|GO:0004674|GO:0005080|GO:0005515|GO:0005654|GO:0005770|GO:0005783|GO:0005829|GO:0006511|GO:0006914|GO:0006915|GO:0006950|GO:0008104|GO:0008270|GO:0008624|GO:0016197|GO:0016236|GO:0019901|GO:0030154|GO:0030971|GO:0035556|GO:0042169|GO:0042802|GO:0043122|GO:0043130|GO:0045944|GO:0046578|GO:0048011|GO:0070530	sequestosome-1 isoform 2	2721.3	1128.63	11.5369	10.0643	2676.3	2696.54	2791.06	1130.54	1086.8	1168.55	11.4768	11.546	11.588	10.0257	10.031	10.1361
ASHGA5P021718	0.000324098	0.00136499	2.76681	up	protein_coding	ENST00000539125	CCDS53558.1	ENTPD1	GENCODE	12471	chr10	+	97515672	97637023		AAGCATTGCCAGAAAACGTTAAGGATGGAAAGTGAAGAGTTGGCAGACAGGGTTCTGGAT	953	Hs.740368	GO:0007186|GO:0006200|GO:0030168|GO:0009181|GO:0005605|GO:0016787|GO:0017111|GO:0017110	ectonucleoside triphosphate diphosphohydrolase 1 [Source:HGNC Symbol;Acc:3363]	78.6021	27.8872	6.33503	4.8668	78.878	81.5114	75.4169	24.4201	28.4346	30.807	6.2355	6.44099	6.32859	4.64412	4.94744	5.00885
ASHGA5P002362	3.61887e-07	2.9393e-05	2.76655	up	protein_coding	NM_005981	CCDS8952.1	TSPAN31	RefSeq	1749	chr12	+	58138783	58142026		TCAACGTGGTCTACATGCTGGTGAGCTTGTTGCTCATTGGAGTGGCTGCTTGGGGCAAGG	6302	Hs.632708	GO:0005887|GO:0008284|GO:0016020	tetraspanin-31	743.159	286.221	9.6089	8.14082	759.855	749.967	719.655	289.141	284.593	284.928	9.58596	9.64802	9.59272	8.11755	8.15737	8.14753
ASHGA5P042247	0.00251982	0.00657434	2.76372	up	protein_coding	NM_145655	CCDS4513.1	GCNT2	RefSeq	4219	chr6	+	10585992	10629601		TTACCAGAGACTTTGTCGACTTTGTTCTACGTGACCAAAGGGCCATTGATCTACTACAAT	2651	Hs.519884	GO:0000139|GO:0006024|GO:0006486|GO:0007275|GO:0008109|GO:0016020|GO:0016021	N-acetyllactosaminide beta-1,6-N-acetylglucosaminyl-transferase isoform C	128.643	46.6949	7.03613	5.56952	135.525	118.097	132.308	46.5782	58.0485	35.458	7.02317	6.96356	7.12167	5.56517	5.93979	5.20361
ASHGA5P048734	1.38969e-07	1.9685e-05	2.75801	up	protein_coding	ENST00000261893	CCDS10182.1	LACTB	GENCODE	1972	chr15	+	63413998	63434260		CTATAAATGGGCTGGTGGTGGATTTCTGTCTACAGTGGGTGACCTTCTGAAATTTGGGAA	114294	Hs.410388	GO:0005737|GO:0005739|GO:0016787	lactamase, beta [Source:HGNC Symbol;Acc:16468]	5742.59	2506.73	12.6286	11.1649	5793.95	5662.42	5771.39	2555.53	2458.65	2506	12.6061	12.6341	12.6456	11.1529	11.1496	11.1924
ASHGA5P008738	9.00498e-06	0.000130168	2.75764	up	protein_coding	ENST00000391797	CCDS12835.3	SIGLEC6	GENCODE	2074	chr19	-	52022783	52035110	NM_001177547	ATGGAGAGAACCATCCAGCTCAATGTCTCCTCCTTCAAAATCCTGCAAAACACCTCGTCC	946	Hs.720304	GO:0007155|GO:0007267|GO:0005576|GO:0005624|GO:0005887|GO:0005515|GO:0030246	sialic acid binding Ig-like lectin 6 [Source:HGNC Symbol;Acc:10875]	3103.43	1306.83	11.7218	10.2583	3336.76	2971.5	3002.02	1381.82	1330.78	1207.89	11.7878	11.6835	11.694	10.2951	10.2998	10.1801
ASHGA5P035182	0.000584448	0.0021193	2.75265	up	protein_coding	ENST00000308528	CCDS2043.1	LYG1	GENCODE	990	chr2	-	99900700	99917639		AAATATCAACCCATGATGCAAACCATTGGCCAAAAGTACTGCATGGATCCTGCCGTGATC	129530	Hs.164589	GO:0016998|GO:0009253|GO:0005576|GO:0003796	lysozyme G-like 1 [Source:HGNC Symbol;Acc:27014]	316.437	118.781	8.35377	6.89295	332.6	312.529	304.183	103.763	108.879	143.701	8.35471	8.37388	8.33271	6.68539	6.81618	7.17726
ASHGA5P010421	5.45444e-06	9.7823e-05	2.74394	up	protein_coding	NM_020978	CCDS782.1	AMY2B	RefSeq	2215	chr1	+	104097321	104122149		TTCATCCCAGGAATATAAATAGTTTCTGGAAAGGACACTGACAACTTCAAAGCAAAATGA	280	Hs.484588	GO:0004556|GO:0005576|GO:0005975|GO:0007586|GO:0046872	alpha-amylase 2B precursor	1101.49	441.734	10.1988	8.74256	1155.75	1074.18	1074.55	480.7	411.837	432.664	10.2161	10.1921	10.1882	8.82333	8.67114	8.73319
ASHGA5P019235	0.00449117	0.010453	2.74199	up	protein_coding	NM_001164342	CCDS54626.1	ZBTB20	RefSeq	3317	chr3	-	114056946	114102489		CTCTAAGCTTCCTGACAAATGCTAGAACGGAAGAAACCCAAGACAGCTGAAAACCAGAAG	26137	Hs.655108	GO:0001078|GO:0003677|GO:0005634|GO:0005730|GO:0008270	zinc finger and BTB domain-containing protein 20 isoform 1	23.371	8.21146	4.60072	3.14549	24.8207	22.5241	22.7681	11.7924	5.55211	7.28987	4.56002	4.61917	4.62296	3.62921	2.78369	3.02358
ASHGA5P004966	7.34978e-06	0.000116786	2.74184	up	protein_coding	ENST00000299697	CCDS10805.2	TK2	GENCODE	5114	chr16	-	66541905	66584315	NM_001172643	AGACGTCGAGGTGTTAACGGAGCCTGTGTCCAAGTGGAGAAATGTCCGTGGCCACAATCC	7084	Hs.512619	GO:0044281|GO:0006260|GO:0006264|GO:0009262|GO:0006139|GO:0006206|GO:0043097|GO:0055086|GO:0005759|GO:0005743|GO:0005524|GO:0016301|GO:0016773|GO:0004797	thymidine kinase 2, mitochondrial [Source:HGNC Symbol;Acc:11831]	283.391	104.749	8.18761	6.73246	284.382	274.801	290.989	104.766	106.595	102.886	8.12538	8.17727	8.26018	6.7003	6.78926	6.70783
ASHGA5P055640	5.53328e-06	9.8277e-05	2.73727	up	protein_coding	NM_018639	CCDS9186.1	WSB2	RefSeq	2833	chr12	-	118470491	118498951		AAGAGTTCCTCACATACAGGACTTTTTAAGCAACACCACATCTTGTGCTTCTTTGTAGCA	55884	Hs.506985	GO:0005622|GO:0016567|GO:0035556	WD repeat and SOCS box-containing protein 2	733.39	286.348	9.59005	8.13731	739.253	733.561	727.356	308.56	267.884	282.601	9.54407	9.61627	9.6098	8.20539	8.07121	8.13533
ASHGA5P021645	0.000658727	0.00231901	2.73517	up	protein_coding	NM_001033551	CCDS32584.1	TOM1L2	RefSeq	5675	chr17	-	17746821	17875784		GGCATTAACAGCATGGGCTGATGCCTTTCGAAGCAGTCCTGATCTCACCGGCGTTGTGCA	146691	Hs.462379	GO:0005622|GO:0006886	TOM1-like protein 2 isoform 1	56.8609	20.0283	5.86171	4.41008	66.3437	46.4374	57.8017	21.6527	21.2379	17.1942	5.98238	5.64897	5.95379	4.48203	4.54903	4.19918
ASHGA5P009131	0.000211159	0.000996544	2.73206	up	protein_coding	NM_198900	CCDS41780.1	FMNL3	RefSeq	11039	chr12	-	50031723	50101197		TGGATTACCTGTCCTTTGCCCAGTGTTCTGTCATGTATAGCACTCTCCCTGGGCGCAGGG	91010	Hs.179838	GO:0003779|GO:0005737|GO:0007010|GO:0008360|GO:0016477|GO:0017048|GO:0030036|GO:0032794	formin-like protein 3 isoform 2	23510.2	10749.1	14.6304	13.1804	27078.2	21780.7	21671.6	11661.8	11109	9476.59	14.8087	14.5595	14.523	13.2556	13.2415	13.044
ASHGA5P016886	8.01931e-08	1.6004e-05	2.72845	up	protein_coding	NM_001177507	CCDS55102.1	AOAH	RefSeq	2344	chr7	-	36552548	36764154		ACCTGTGTAGAAAAACTGTTCTTGAAAACCACCTGCTATTTAGTCATTGACAAGTTTGGA	313	Hs.488007	GO:0003824|GO:0004465|GO:0005576|GO:0006629|GO:0006954|GO:0008653|GO:0050528|GO:0050728	acyloxyacyl hydrolase isoform 3 preproprotein	1913.49	787.485	11.0031	9.55501	1960.67	1854.63	1925.16	813.747	773.764	774.944	10.9962	10.9815	11.0315	9.56303	9.54651	9.5555
ASHGA5P027776	8.96865e-06	0.000129963	2.7258	up	protein_coding	NM_001008219	CCDS30784.1	AMY1C	RefSeq	1860	chr1	-	104230040	104238911	NM_000699, NM_001008221, NM_020978	TGACAATCAACGAGGACATGGCGCTGGAGGAGCCTCTATACTTACCTTCTGGGATGCTAG	278	Hs.655232	GO:0004556|GO:0005515|GO:0005576|GO:0005975|GO:0007586|GO:0046872	alpha-amylase 1 precursor	1945.24	802.067	11.0287	9.582	1886.3	1930.21	2019.22	806.327	797.873	802	10.9408	11.0399	11.1053	9.54865	9.59494	9.60239
ASHGA5P006174	0.000787423	0.00265731	2.72534	up	protein_coding	NM_001142534	CCDS48027.1	SH2D3C	RefSeq	2666	chr9	-	130500595	130517561	NM_001142531, NM_001142532, NM_001142533, NM_001252334, NM_005489, NM_170600	AGAAGAAGCTCAAGCCTTTTCTCAAGAGCCTCAACGAGGGCAAAGAAGGCCCGCCGCTGA	10044	Hs.306412	GO:0005070|GO:0005085|GO:0005737|GO:0007254|GO:0007264|GO:0016020	SH2 domain-containing protein 3C isoform e	170.624	62.547	7.44128	5.99484	162.243	167.902	181.727	67.1487	50.1502	70.342	7.28753	7.46021	7.57611	6.07727	5.73326	6.17401
ASHGA5P043728	1.26896e-06	4.8277e-05	2.71987	up	protein_coding	NM_001174108		ZBED6	RefSeq	2940	chr1	+	203766650	203769590		TATGCATCCTTACAACTATTTCTCAACCCCAGCCTTTCAGAGGTTCATGCAGATTGTGGC	100381270	Hs.716666	GO:0000122|GO:0003677|GO:0005634|GO:0005730|GO:0006351|GO:0045892|GO:0046872|GO:0046983	zinc finger BED domain-containing protein 6	7283.14	3243.98	12.9747	11.5311	7202.43	7187.7	7459.28	3246.63	3276.56	3208.76	12.931	12.9816	13.0115	11.4915	11.5573	11.5446
ASHGA5P005644	0.00761398	0.0160604	2.71904	up	protein_coding	NM_018945	CCDS5175.1	PDE7B	RefSeq	5387	chr6	+	136172833	136516709		TCTTGTTTAATGGTTGAGAGGTGTGGCGAAATCTTGTTTGAGAACCCCGATCAGAATGCC	27115	Hs.594417	GO:0004115|GO:0005829|GO:0006198|GO:0007165|GO:0007268|GO:0046872	cAMP-specific 3',5'-cyclic phosphodiesterase 7B	34.3924	12.0872	5.13659	3.69349	28.67	32.3814	42.1259	10.803	9.72425	15.7342	4.76586	5.13613	5.50776	3.49877	3.49727	4.08442
ASHGA5P009660	9.17658e-05	0.000558499	2.71626	up	protein_coding	ENST00000376006	CCDS35278.1	NUDT10	GENCODE	2001	chrX	+	51075082	51080377		GCGATCCCTAGTGAATGGCATAGATGTTGTTCAGATTTACTTTGAAAGAATCAAGTATGT	170685	Hs.375178	GO:0005737|GO:0046872|GO:0016787|GO:0008486|GO:0052840|GO:0052843|GO:0052844|GO:0052845|GO:0052846|GO:0052847|GO:0052848	nudix (nucleoside diphosphate linked moiety X)-type motif 10 [Source:HGNC Symbol;Acc:17621]	43.0066	15.1669	5.47943	4.03782	41.6224	44.8261	42.5713	15.4718	15.1797	14.8492	5.31531	5.60203	5.52097	4.0095	4.09948	4.00447
ASHGA5P056026	4.93719e-05	0.000373984	2.71456	up	protein_coding	NM_182910	CCDS45125.1	SYNE2	RefSeq	2586	chr14	+	64682671	64693167	NM_182913	GTTTTTTAAGGACTTCCACCAGTTGAGTCAAAATCTGCTGCTGTGGTTAGCGAGTGCCAA	23224	Hs.525392	GO:0003779|GO:0005515|GO:0005634|GO:0005635|GO:0005640|GO:0005654|GO:0005737|GO:0005856|GO:0005925|GO:0006998|GO:0007097|GO:0007163|GO:0010761|GO:0016021|GO:0016529|GO:0030018|GO:0030335|GO:0031022|GO:0031258|GO:0031527|GO:0031965|GO:0031981|GO:0033017|GO:0034504|GO:0034993|GO:0044429|GO:0051642|GO:0090286	nesprin-2 isoform 2	215.769	79.8054	7.78574	6.34502	227.839	208.113	211.354	73.5132	85.6459	80.2571	7.78773	7.77327	7.79622	6.20678	6.47386	6.35441
ASHGA5P005494	9.04169e-05	0.000552351	2.71375	up	protein_coding	ENST00000306390	CCDS12130.1	LRG1	GENCODE	1780	chr19	-	4537226	4540036		GACCAAAAAGCCCAGGGGGCATTCAACCCCATGTTTCTAGAACTCTGTTCCTGCTGCTGC	116844	Hs.655559	GO:0008150|GO:0050873|GO:0005576|GO:0005615|GO:0016020|GO:0003674|GO:0005515	leucine-rich alpha-2-glycoprotein 1 [Source:HGNC Symbol;Acc:29480]	472.395	181.169	8.94206	7.50177	447.301	457.454	512.432	179.62	180.526	183.36	8.79707	8.93052	9.09858	7.4552	7.52037	7.52974
ASHGA5P005127	9.42548e-07	4.3241e-05	2.71275	up	protein_coding	NM_139018	CCDS11704.1	CD300LF	RefSeq	1759	chr17	-	72690451	72709108		ACTCTTGGCTTGGAGGATGATGAAGTACCAGCAGAAAGCAGCCGGGATGTCCCCAGAGCA	146722	Hs.567706	GO:0005886|GO:0016021	CMRF35-like molecule 1 precursor	856.232	340.327	9.81743	8.37768	872.679	855.523	840.493	355	341.337	324.643	9.79278	9.84659	9.81292	8.40304	8.40029	8.32969
ASHGA5P044273	0.00151858	0.00440557	2.70971	up	protein_coding	NM_001114634	CCDS6165.1	PLAG1	RefSeq	7233	chr8	-	57073467	57123859	NM_002655	GCCCTACAAGTGCATACAACAAGACTGCACCAAGGCCTTTGTTTCTAAGTACAAATTACA	5324	Hs.14968	GO:0003677|GO:0003700|GO:0005634|GO:0006351|GO:0008270|GO:0010628|GO:0010629|GO:0022612|GO:0035264|GO:0035265|GO:0060252|GO:0060736	zinc finger protein PLAG1 isoform a	28.8467	10.2055	4.90381	3.46567	30.5236	27.8662	28.1503	11.1595	11.6806	7.77637	4.85245	4.92567	4.9333	3.54783	3.7363	3.11288
ASHGA5P008322	4.64655e-05	0.000361481	2.70158	up	protein_coding	NM_001127241	CCDS46130.1	BBC3	RefSeq	1550	chr19	-	47724078	47736023		CAGATTTGTGGTCCTCAGCCCTCGCTCTCGCTGGCGGAGCAGCACCTGGAGTCGCCCGTG	27113	Hs.467020	GO:0001836|GO:0005515|GO:0005739|GO:0005739|GO:0005741|GO:0005829|GO:0006915|GO:0006915|GO:0006915|GO:0006917|GO:0006919|GO:0008340|GO:0008633|GO:0032464|GO:0032471|GO:0042771|GO:0045926|GO:0051209|GO:0070245|GO:0071456|GO:0090200|GO:0090200|GO:1900740|GO:2001244	bcl-2-binding component 3 isoform 2	2437.1	1037.19	11.3722	9.9384	2605.85	2393.53	2311.91	1164.62	995.453	951.501	11.4386	11.3683	11.3097	10.065	9.90888	9.84136
ASHGA5P003920	0.000261293	0.00116384	2.69921	up	protein_coding	NM_006566	CCDS11997.1	CD226	RefSeq	2664	chr18	-	67530192	67624232		ACATCTCAAGAACCAGCCTTTCAAACAGTTTCCAGAGATGGATTATCCTACTTTACTTTT	10666	Hs.660130	GO:0001816|GO:0002860|GO:0002891|GO:0005178|GO:0005515|GO:0005886|GO:0005887|GO:0007155|GO:0007165|GO:0008037|GO:0009986|GO:0019901|GO:0033005|GO:0045121|GO:0045954|GO:0050776|GO:0050839|GO:0060369	CD226 antigen precursor	86.9477	31.5418	6.47899	5.04645	81.6441	91.6877	87.5112	32.8907	32.6418	29.093	6.28317	6.61515	6.53864	5.06583	5.14182	4.93171
ASHGA5P005323	4.82223e-06	9.1471e-05	2.69896	up	protein_coding	NM_022460	CCDS1700.1	HS1BP3	RefSeq	2403	chr2	-	20817563	20850864		AACTGTTCAGAGTTGAAGAGGACTTGGACCAGATTCTGAACCTGGGAGCTGAGCCCAAAC	64342	Hs.531785	GO:0007154|GO:0035091	HCLS1-binding protein 3	827.289	330.338	9.7661	8.3337	851.966	819.834	810.067	345.053	339.068	306.893	9.75725	9.78005	9.76099	8.3607	8.38975	8.25064
ASHGA5P042523	1.18044e-05	0.000151623	2.69771	up	protein_coding	NM_033411	CCDS4998.1	RWDD2A	RefSeq	1432	chr6	+	83903031	83906256		AAAGCCTTCAGCTTCAGCTACTGGAGATGGAAATGCTGTTTTCTATGTTTCCTAACCAAG	112611	Hs.709686		RWD domain-containing protein 2A	233.173	87.1848	7.89838	6.46664	252.859	225.613	221.047	91.9058	79.3307	90.3178	7.94103	7.88816	7.86594	6.51115	6.36894	6.51984
ASHGA5P052336	2.34236e-07	2.376e-05	2.6973	up	protein_coding	NM_031952	CCDS4076.1	SPATA9	RefSeq	1243	chr5	-	94994019	95018714		GAGCAAATCTGAATACAGGTATCACTGAACAGAACTTAAGAGTTATCTATTTAATGGCAC	83890	Hs.50499	GO:0007275|GO:0007283|GO:0016021|GO:0030154	spermatogenesis-associated protein 9	761.672	302.263	9.64458	8.21307	796.443	748.806	739.768	318.881	294.68	293.228	9.6575	9.64386	9.63239	8.24959	8.20235	8.18726
ASHGA5P038597	1.56502e-05	0.000178503	2.69514	up	protein_coding	NM_022149	CCDS3269.1	MAGEF1	RefSeq	1700	chr3	-	184428154	184429836		CTATTTGAGTATCTAGAGAAAAATTAAAATGCAATGAGTTAGCAGTATACCCTGGCACAC	64110	Hs.306123		melanoma-associated antigen F1	35227	16730.9	15.2423	13.8119	36650.8	34767.7	34262.4	18399.4	16033.8	15759.6	15.2548	15.2639	15.2081	13.9219	13.758	13.7559
ASHGA5P041704	6.43741e-05	0.000439267	2.69403	up	protein_coding	ENST00000343677	CCDS4577.1	HIST1H1C	GENCODE	732	chr6	-	26055967	26056699		CAAGAAGAAATAGGCGAACGCCTACTTCTAAAACCCAAAAGGCTCTTTTCAGAGCCACCA	3006	Hs.7644	GO:0006334|GO:0016584|GO:0005634|GO:0000786|GO:0003677|GO:0005515	histone cluster 1, H1c [Source:HGNC Symbol;Acc:4716]	1700.12	706.036	10.8283	9.39854	1685.54	1649.93	1764.88	683.084	667.468	767.558	10.7759	10.8087	10.9004	9.31245	9.3387	9.54448
ASHGA5P012525	3.34865e-05	0.000289109	2.69382	up	protein_coding	NM_207352	CCDS34119.1	CYP4V2	RefSeq	4713	chr4	+	187112673	187134617		TTCTTACAAGTACTGGAAACAAATGGCGCTCCAGGAGAAAGATGTTAACACCCACTTTCC	285440	Hs.587231	GO:0004497|GO:0005506|GO:0005789|GO:0007601|GO:0009055|GO:0010430|GO:0016021|GO:0016705|GO:0020037|GO:0050896	cytochrome P450 4V2	344.944	131.421	8.47448	7.04483	383.565	307.913	343.354	135.077	133.076	126.11	8.56537	8.35182	8.50624	7.05255	7.08994	6.99199
ASHGA5P002019	1.40195e-05	0.000167085	2.69281	up	protein_coding	ENST00000251642	CCDS11416.1	DHX58	GENCODE	2617	chr17	-	40253421	40264751		CCAACTTCTCGAACTACTATAATGTCTCCAGGGATCCTGTGGTCATCAACAAAGTCTTCA	79132	Hs.55918	GO:0045087|GO:0051607|GO:0045824|GO:0045088|GO:0044419|GO:0032481|GO:0032480|GO:1900245|GO:1900246|GO:0039534|GO:0039536|GO:0005737|GO:0003677|GO:0008270|GO:0005515|GO:0005524|GO:0003676|GO:0016817|GO:0016787|GO:0008026|GO:0004386|GO:0003725|GO:0003727	DEXH (Asp-Glu-X-His) box polypeptide 58 [Source:HGNC Symbol;Acc:29517]	265.12	99.8776	8.08902	6.65991	284.316	264.03	247.013	100.683	92.9739	105.976	8.12487	8.11727	8.02493	6.6422	6.59078	6.74677
ASHGA5P040522	0.0165726	0.0308613	2.68564	up	protein_coding	NM_013391	CCDS4044.1	DMGDH	RefSeq	3104	chr5	-	78293428	78365449		TCATAGGAAAGCAAGCACTGAAACAGATTAAAGCCAAGGGGCTGAAACGAAGACTGGTCT	29958	Hs.655653	GO:0004047|GO:0005542|GO:0005759|GO:0006544|GO:0006546|GO:0006579|GO:0009055|GO:0019695|GO:0047865|GO:0050660	dimethylglycine dehydrogenase, mitochondrial precursor	19.6077	7.17409	4.30803	2.88276	23.7144	21.8489	13.2599	9.22114	5	7.30113	4.49094	4.57505	3.85809	3.2786	2.34422	3.02546
ASHGA5P005019	7.54162e-08	1.593e-05	2.68417	up	protein_coding	NM_004177	CCDS7975.1	STX3	RefSeq	6498	chr11	+	59522531	59573355		TTAAGAGTGGCCTAAGAGGCTGCTGCACTGAAATAAACTGATTTCACTCCAGACTGGTGT	6809	Hs.180711	GO:0005484|GO:0005515|GO:0005773|GO:0005911|GO:0006836|GO:0006886|GO:0006887|GO:0006944|GO:0016021|GO:0016324|GO:0030426|GO:0031175|GO:0031201|GO:0034599|GO:0042581|GO:0042582|GO:0043005|GO:0050544	syntaxin-3 isoform 1	2362.8	1007.53	11.3291	9.9046	2424.24	2291.7	2372.45	1040.92	999.649	982.014	11.3299	11.3062	11.3511	9.91013	9.91422	9.88945
ASHGA5P002829	0.000511739	0.0019134	2.68263	up	protein_coding	NM_005036	CCDS33669.1	PPARA	RefSeq	10049	chr22	+	46546498	46639653	NM_001001928	TAACAATCCACCTTTTGTCATACATGATATGGAGACACTGTGTATGGCTGAGAAGACGCT	5465	Hs.103110	GO:0000122|GO:0001103|GO:0001666|GO:0003677|GO:0003700|GO:0003700|GO:0003707|GO:0004879|GO:0005515|GO:0005634|GO:0005654|GO:0006367|GO:0006629|GO:0006631|GO:0007507|GO:0008144|GO:0008270|GO:0008289|GO:0008544|GO:0010467|GO:0010745|GO:0010745|GO:0010871|GO:0010887|GO:0010891|GO:0015908|GO:0019904|GO:0030522|GO:0031624|GO:0032000|GO:0032099|GO:0032868|GO:0042060|GO:0042157|GO:0043565|GO:0044255|GO:…	peroxisome proliferator-activated receptor alpha	74.5091	27.3966	6.25641	4.83276	75.228	75.9969	72.3024	27.7436	22.3172	32.129	6.16481	6.33615	6.26826	4.81963	4.61491	5.06373
ASHGA5P027775	2.0065e-05	0.000207242	2.67545	up	protein_coding	NM_001008218	CCDS30783.1	AMY1B	RefSeq	1838	chr1	-	104230040	104238889	NM_001008221	TATGGATTTACACGAGTAATGTCAAGCTACCGTTGGCCAAGATATTTTGAAAATGGAAAA	277			alpha-amylase 1 precursor	4457.08	1954.22	12.2421	10.8223	4253.55	4463.49	4654.19	1949.47	1959.96	1953.23	12.1317	12.275	12.3196	10.7784	10.8371	10.8514
ASHGA5P051721	2.02682e-06	5.9611e-05	2.67091	up	protein_coding	NM_014879	CCDS3156.1	P2RY14	RefSeq	2504	chr3	-	150929904	150996230	NM_001081455	TACTTTGTGAGTTCCTACCCTCTTCCAAAGAAAGACCACGTGTGCATGTTGTCATCTTCA	9934	Hs.2465	GO:0005886|GO:0006955|GO:0007186|GO:0016021|GO:0045028|GO:0045029	P2Y purinoceptor 14	1405.82	584.033	10.5532	9.13582	1401.19	1389.46	1426.8	586.61	576.952	588.537	10.5	10.5641	10.5953	9.10071	9.13837	9.16839
ASHGA5P022009	0.000100271	0.000593181	2.66994	up	protein_coding	NM_001172681	CCDS53788.1	ZNF641	RefSeq	4371	chr12	-	48733792	48744674		CCTACCGGGGGTCACAATTTGGGTCTGCAGCAGAAATGCTTTCAGAACAGACAGCAGCGC	121274	Hs.23492	GO:0003677|GO:0005634|GO:0005730|GO:0005737|GO:0006351|GO:0006355|GO:0008270	zinc finger protein 641 isoform 2	74.9335	27.3232	6.26182	4.84502	72.0468	79.4458	73.3078	28.1859	26.9806	26.8032	6.09724	6.40358	6.28465	4.84375	4.87887	4.81243
ASHGA5P015821	0.0335152	0.0562811	2.66686	up	protein_coding	NM_002059	CCDS11647.1	GH2	RefSeq	921	chr17	-	61957571	61959302	NM_022556, NM_022558	ATCGCCACCTGAAGGACCTAGAGGAAGGCATCCAAACGCTGATGTGGAGGCTGGAAGATG	2689	Hs.406754	GO:0005179|GO:0005576|GO:0060397	growth hormone variant isoform 1 precursor	17.6955	6.99757	4.18949	2.77435	20.4265	15.7422	16.9178	5	10.9927	5	4.27529	4.09903	4.19414	2.32963	3.65834	2.33507
ASHGA5P005587	4.19833e-05	0.00033643	2.66657	up	protein_coding	NM_030767	CCDS6805.1	AKNA	RefSeq	7387	chr9	-	117096432	117156685		TCGGGAGAAGAGGCTGAAGCAGAGGATGTGGACAGCCCAGCAAGTTCCCATGAGCCTCTT	80709	Hs.494895	GO:0003677|GO:0005634|GO:0006351|GO:0006355	AT-hook-containing transcription factor	911.893	372.238	9.91546	8.50047	943.63	861.375	930.674	417.302	345.72	353.691	9.91607	9.85837	9.97193	8.62998	8.42066	8.45078
ASHGA5P001548	0.00297771	0.00751608	2.66329	up	protein_coding	NM_000655	CCDS53427.1	SELL	RefSeq	2442	chr1	-	169659805	169680843		CAAAGCCATGATATTTCCATGGAAATGTCAGAGCACCCAGAGGGACTTATGGAACATCTT	6402	Hs.728756	GO:0002020|GO:0005515|GO:0005886|GO:0005887|GO:0007155|GO:0007596|GO:0008201|GO:0009897|GO:0030246|GO:0033198|GO:0043208|GO:0050776|GO:0050839|GO:0050900	L-selectin precursor	39.5553	14.3105	5.35205	3.93883	36.4279	43.8915	38.3466	16.611	15.2666	11.054	5.11538	5.57181	5.36895	4.11837	4.10915	3.58898
ASHGA5P051989	4.97766e-06	9.2966e-05	2.66234	up	protein_coding	NM_001145794	CCDS47086.1	ANTXR2	RefSeq	2314	chr4	-	80898661	80994477		CCTCAGGAAGGAGATGAGGTTTGTATATGGGAATGTATTGAGAAAGAGCTAACTGCTTGA	118429	Hs.162963	GO:0004872|GO:0005515|GO:0005576|GO:0005789|GO:0005886|GO:0016021|GO:0022414|GO:0046872	anthrax toxin receptor 2 isoform 2 precursor	817.645	330.047	9.74821	8.33552	891.989	781.575	779.373	332.549	323.225	334.368	9.82536	9.71386	9.70542	8.30785	8.32899	8.36971
ASHGA5P011325	1.20046e-05	0.000153062	2.65935	up	protein_coding	NM_007131	CCDS14648.1	ZNF75D	RefSeq	3293	chrX	-	134419722	134429965		TATGAAAGAGCTGTGCATGATCAACAGATGTTAGCCCTTTCTGAGCAGAAAAGAATCAAA	7626	Hs.533540	GO:0003677|GO:0003700|GO:0005634|GO:0006351|GO:0006355|GO:0008270|GO:0016032	zinc finger protein 75D isoform 1	544.207	215.066	9.14992	7.73885	550.745	532.996	548.878	206.972	219.498	218.728	9.10483	9.15064	9.19429	7.64628	7.79301	7.77725
ASHGA5P003894	0.00127083	0.00383399	2.65884	up	protein_coding	ENST00000279168	CCDS8086.1	GPHA2	GENCODE	747	chr11	-	64701942	64703360		TCAGTGCTGCACCATCAGTGGCCTGAAGAAGGTCAAAGTACAGCTGCAGTGTGTGGGGAG	170589	Hs.436119	GO:0005576|GO:0005179	glycoprotein hormone alpha 2 [Source:HGNC Symbol;Acc:18054]	116.437	42.9613	6.88219	5.4714	124.818	131.206	93.287	50.1179	40.2928	38.4733	6.90339	7.11355	6.62965	5.66918	5.42816	5.31685
ASHGA5P001543	9.9989e-06	0.000137888	2.65389	up	protein_coding	NM_018284	CCDS717.2	GBP3	RefSeq	3051	chr1	-	89472359	89488549		TCACTAGTAAACTTCAGGAACAGGCCCGAGTACTAAAGGAGAGATGCCAAGGTGAAAGTA	2635	Hs.720167	GO:0003924|GO:0005525|GO:0016021	guanylate-binding protein 3	402.723	157.218	8.70506	7.29695	407.975	395.774	404.422	169.301	145.834	156.519	8.65607	8.71218	8.74694	7.37113	7.22135	7.29838
ASHGA5P013005	9.95785e-06	0.000137488	2.64998	up	protein_coding	NM_001177384		CPEB2	RefSeq	6773	chr4	+	15004297	15071777	ENST00000442003	GGTAAGAATGGATCGAAGTAGAATGTATGACAGTTTGAATATGCACTCTTTGGAAAATTC	132864	Hs.656937	GO:0000166|GO:0003723|GO:0005737|GO:0006417	cytoplasmic polyadenylation element-binding protein 2 isoform F	262.944	100.261	8.07447	6.66848	259.579	259.368	269.885	101	97.5862	102.196	7.98296	8.09275	8.14768	6.64682	6.66237	6.69625
ASHGA5P012358	9.29353e-05	0.000562763	2.64952	up	protein_coding	NM_001201380	CCDS55312.1	CNTNAP3B	RefSeq	6383	chr9	+	43684884	43922473	NM_033655	GTCATGGGAGGTGTGATAGCAGTGGTGATATTTATTTTGCTTTGCATCACTGCCATAGCC	728577	Hs.521495	GO:0005102|GO:0007155|GO:0007165|GO:0016021	contactin-associated protein-like 3B precursor	110.972	41.4001	6.82743	5.4217	120.562	102.973	109.38	47.075	39.437	37.6883	6.84967	6.77716	6.85547	5.57975	5.39748	5.28788
ASHGA5P004351	0.000855315	0.00281971	2.64854	up	protein_coding	NM_006763	CCDS1437.1	BTG2	RefSeq	2718	chr1	+	203274663	203278729		AGGAGGCACTCACAGAGCACTACAAACACCACTGGTTTCCCGAAAAGCCGTCCAAGGGCT	7832	Hs.519162	GO:0001077|GO:0005515|GO:0006281|GO:0006479|GO:0006974|GO:0008285|GO:0008306|GO:0009612|GO:0009952|GO:0010243|GO:0014070|GO:0021542|GO:0021954|GO:0031175|GO:0043066|GO:0043434|GO:0051602|GO:0060213|GO:2000178	protein BTG2	195.709	74.4211	7.64341	6.23822	195.725	185.013	206.388	61.1908	79.6625	82.4101	7.56235	7.60933	7.75855	5.94813	6.37675	6.38976
ASHGA5P012573	0.00810252	0.0169077	2.64818	up	protein_coding	NM_018490	CCDS31449.1	LGR4	RefSeq	5248	chr11	-	27387507	27494334		TTTTCTAGAAGAGCTACAATTGGCGGGCAACGACCTTTCTTTTATCCACCCAAAGGCCTT	55366	Hs.502176	GO:0004930|GO:0005886|GO:0016021|GO:0016500|GO:0030539|GO:0045892|GO:0045893|GO:0050673|GO:0061290|GO:0072202|GO:0072224|GO:0072282|GO:0090190	leucine-rich repeat-containing G-protein coupled receptor 4 precursor	49.5403	18.5802	5.67032	4.26532	55.2371	50.742	42.6416	17.6533	25.0734	13.0138	5.71639	5.77068	5.5239	4.20043	4.77494	3.82059
ASHGA5P002997	2.07099e-06	5.998e-05	2.64539	up	protein_coding	NM_004226	CCDS2315.1	STK17B	RefSeq	5324	chr2	-	196998306	197036336		GGCCGGAGCGGTAAAAATAAGTGACTAAAGAAGCAGACCTGGGAATCACCTAACATGTCG	9262	Hs.88297	GO:0004672|GO:0004674|GO:0005524|GO:0005634|GO:0005793|GO:0005886|GO:0006468|GO:0006915|GO:0006917|GO:0007243|GO:0015629|GO:0046777	serine/threonine-protein kinase 17B	7296.13	3353.2	12.9766	11.5731	7211.86	7185.31	7491.21	3329.2	3382.16	3348.25	12.9334	12.9801	13.0163	11.5248	11.5972	11.5973
ASHGA5P046438	0.0486022	0.0773534	2.64267	up	protein_coding	NM_005647	CCDS14133.1	TBL1X	RefSeq	5715	chrX	+	9433200	9687780	NM_001139466	TTGCAGAAACATCGAGGTGACATGTAGCATGACCGAGCTCGCTGGCGCCTCTTCATCGTG	6907	Hs.495656	GO:0000118|GO:0000122|GO:0003714|GO:0003714|GO:0005515|GO:0005634|GO:0005654|GO:0005876|GO:0006351|GO:0006508|GO:0007219|GO:0007605|GO:0008013|GO:0008022|GO:0008134|GO:0017053|GO:0019904|GO:0042393|GO:0043161|GO:0044212|GO:0044255|GO:0044281|GO:0045893|GO:0045944|GO:0060070	F-box-like/WD repeat-containing protein TBL1X isoform a	225.485	74.5495	7.65166	6.24967	404.751	141.439	130.264	83.1534	71.508	68.987	8.64072	7.21434	7.09993	6.37221	6.22932	6.14746
ASHGA5P012780	0.0010066	0.00320102	2.64203	up	protein_coding	NM_017637	CCDS6482.2	BNC2	RefSeq	12926	chr9	-	16409500	16870786		AGCCGAGACAGACACAGTGCCAACATAAACCTACATCGTAAACTGTTGACCAAAGAACTC	54796	Hs.656581	GO:0005634|GO:0005737|GO:0005886|GO:0006351|GO:0006355|GO:0008270	zinc finger protein basonuclin-2	34.1925	12.3971	5.14777	3.74612	33.445	33.5246	35.6078	11.869	14.3928	10.9294	4.99004	5.18508	5.26819	3.63977	4.02492	3.57368
ASHGA5P005167	3.34091e-06	7.7176e-05	2.64133	up	protein_coding	NM_001024843	CCDS46712.1	TNRC6B	RefSeq	15976	chr22	+	40440820	40731812		TCCACCTCCTGGTGAAGAAAGCAAACAAGAGAAGGAGCAAGAAAGGGAAGAACAGTTAAT	23112	Hs.372082	GO:0000166|GO:0000932|GO:0003723|GO:0005829|GO:0006417|GO:0007219|GO:0010467|GO:0031047	trinucleotide repeat-containing gene 6B protein isoform 3	1407.59	590.897	10.5518	9.15054	1462.9	1322.33	1437.54	613.165	568.305	591.221	10.5588	10.4903	10.6063	9.15989	9.11518	9.17655
ASHGA5P052851	5.51244e-06	9.8277e-05	2.63923	up	protein_coding	NM_032438	CCDS34537.1	L3MBTL3	RefSeq	4217	chr6	+	130339727	130462594	NM_001007102	CCAAAATTATCTCTGAAAGCTGACACCAAGGAGGATGGAGAAGAGAGAGATGATGAAATG	84456	Hs.658051	GO:0003674|GO:0005634|GO:0006351|GO:0006355|GO:0016568	lethal(3)malignant brain tumor-like protein 3 isoform a	627.289	252.333	9.36288	7.96276	627.345	627.638	626.883	267.599	249.238	240.162	9.29972	9.39619	9.39271	8.00902	7.97212	7.90713
ASHGA5P049311	0.000795243	0.00267578	2.63879	up	protein_coding	NM_001126102	CCDS45525.1	HP	RefSeq	1284	chr16	+	72088507	72094955	NM_005143	CCGAAAAGAAGACACCGAAGAGCCCTGTAGGGGTGCAGCCCATACTGAATGAACACACCT	3240	Hs.513711	GO:0003824|GO:0005576|GO:0005615|GO:0006879|GO:0006952|GO:0010942|GO:0030492|GO:0031838|GO:0042542|GO:0051354|GO:2000296	haptoglobin isoform 2 preproprotein	136.641	51.4595	7.12132	5.72145	142.743	138.213	128.966	46.4896	44.8943	62.9947	7.09562	7.18315	7.08521	5.56272	5.5804	6.02124
ASHGA5P011937	0.00013198	0.000713787	2.63571	up	protein_coding	NM_001003936	CCDS35104.1	TXNDC8	RefSeq	501	chr9	-	113065866	113100125		GAGCAACCTGTGTCTTGCAGATGATGGAAATGAGTAGGATTTAACTTTTCAATCAGGAAT	255220	Hs.147064	GO:0001669|GO:0001675|GO:0005794|GO:0006662|GO:0007275|GO:0009055|GO:0015035|GO:0019861|GO:0045454	thioredoxin domain-containing protein 8	246.618	94.6384	7.98294	6.58475	239.665	253.066	247.124	91.502	102.447	89.9656	7.86287	8.06043	8.02552	6.50554	6.73444	6.51426
ASHGA5P006595	3.21819e-06	7.572e-05	2.63411	up	protein_coding	NM_014905	CCDS2308.1	GLS	RefSeq	4850	chr2	+	191745546	191830270		CTGCTGCAGAGGGTCATGTTGAAGTTGTTAAATTTTTGCTGGAAGCCTGCAAAGTAAACC	2744	Hs.116448	GO:0002087|GO:0004359|GO:0004359|GO:0005515|GO:0005739|GO:0005739|GO:0005759|GO:0005829|GO:0006537|GO:0006537|GO:0006543|GO:0006543|GO:0007268|GO:0007269|GO:0007610|GO:0008652|GO:0014047|GO:0034641|GO:0044281|GO:0051289	glutaminase kidney isoform, mitochondrial isoform 1	2108.85	907.001	11.1533	9.75598	2104.06	2151.29	2071.19	944.808	863.508	912.685	11.1074	11.2104	11.1421	9.77233	9.71108	9.78454
ASHGA5P039838	0.000430187	0.00167506	2.6317	up	protein_coding	ENST00000538197		CPEB2	GENCODE	6878	chr4	+	15004297	15071777	ENST00000541112	GGCTCAGATTCACTCCAAGATAGTTGGTGCACTGCAGCCGGAACATCCAGAATAGACCAG	132864	Hs.656937	GO:0033125|GO:0045900|GO:0005737|GO:0005844|GO:0000166|GO:0003676|GO:0008187|GO:0005515	cytoplasmic polyadenylation element binding protein 2 [Source:HGNC Symbol;Acc:21745]	129.858	48.9704	7.05125	5.65526	133.269	123.505	132.799	44.4269	56.3753	46.1088	7.00095	7.02553	7.12728	5.49601	5.90051	5.56925
ASHGA5P012192	1.88003e-05	0.000199293	2.63098	up	protein_coding	NM_005803	CCDS4688.1	FLOT1	RefSeq	1839	chr6	-	30695510	30710453		AGCCGAGGCAGAGAAGTCCCAACTAATTATGCAGGCGGAGGCAGAAGCCGCGTCTGTGCG	10211	Hs.179986	GO:0005515|GO:0005768|GO:0005815|GO:0005901|GO:0007409|GO:0008180|GO:0016021|GO:0016600|GO:0034451|GO:0035023|GO:0042383|GO:0042470|GO:0045121|GO:0072659	flotillin-1	814.855	333	9.74305	8.34745	860.232	824.75	759.583	340.085	310.29	348.624	9.77213	9.78687	9.67015	8.34031	8.27149	8.43056
ASHGA5P048967	0.000332419	0.00138572	2.62806	up	protein_coding	NM_001143888	CCDS44103.1	BSDC1	RefSeq	2925	chr1	-	32830704	32860062		TTCTCTATACAGACGGAAGGCTCCTCAGGAGCAACAGAGAAGATGAAGAAAGGGTTATCT	55108	Hs.353454		BSD domain-containing protein 1 isoform a	147.558	55.2626	7.22321	5.82922	176.819	126.29	139.563	59.5194	55.678	50.5905	7.41594	7.05906	7.19464	5.90348	5.881	5.70317
ASHGA5P006173	1.44011e-05	0.000169594	2.62592	up	protein_coding	NM_170600	CCDS6877.1	SH2D3C	RefSeq	3165	chr9	-	130500595	130541048		AAGACCAGCAAAAAGTTCAAGTTCTTCAAGTTCAAGGGCTTTGGGAGTCTCTCCAACCTC	10044	Hs.306412	GO:0005070|GO:0005085|GO:0005737|GO:0007254|GO:0007264|GO:0016020	SH2 domain-containing protein 3C isoform a	622.054	251.313	9.34744	7.95462	628.677	601.288	636.196	252.989	236.321	264.63	9.30265	9.32826	9.41142	7.92755	7.89549	8.04082
ASHGA5P016816	2.00216e-06	5.9344e-05	2.62358	up	protein_coding	NM_001195035	CCDS53441.1	MR1	RefSeq	7479	chr1	+	181002560	181031074		CAAAGAACAGAGCAAAATGGAGCCATCTACCTTCCAACACCAGATCGATGATTGCAGATC	3140	Hs.13500	GO:0002474|GO:0005576|GO:0005783|GO:0006955|GO:0016021|GO:0032393|GO:0042612	major histocompatibility complex class I-related gene protein isoform 4 precursor	739.619	301.577	9.60229	8.21075	798.202	715.835	704.821	316.054	291.912	296.765	9.66192	9.58192	9.56303	8.23789	8.18986	8.20451
ASHGA5P008229	8.38171e-06	0.000126545	2.62089	up	protein_coding	NM_032638	CCDS3049.1	GATA2	RefSeq	3383	chr3	-	128198264	128212030	NM_001145661	GCGAAGACTGTCGGCCGCCAGAAGAGCCGGCACCTGTTGTGCAAATTGTCAGACGACAAC	2624	Hs.367725	GO:0000122|GO:0000980|GO:0001077|GO:0001158|GO:0001655|GO:0001709|GO:0001892|GO:0003682|GO:0003700|GO:0005515|GO:0005634|GO:0005654|GO:0005730|GO:0006351|GO:0006909|GO:0007596|GO:0008134|GO:0008270|GO:0021514|GO:0021533|GO:0021954|GO:0021983|GO:0035019|GO:0035065|GO:0035854|GO:0042472|GO:0043234|GO:0045599|GO:0045648|GO:0045650|GO:0045654|GO:0045746|GO:0045766|GO:0045944|GO:0045944|GO:0045944|GO:…	endothelial transcription factor GATA-2 isoform 1	1633.29	695.903	10.7682	9.37817	1600.29	1615.61	1683.98	702.213	711.379	674.118	10.6916	10.7801	10.833	9.34807	9.42638	9.36007
ASHGA5P003584	5.99665e-07	3.5456e-05	2.61778	up	protein_coding	NM_001040033	CCDS829.1	CD53	RefSeq	1572	chr1	+	111413820	111442558	NM_000560	TCAAGGAAAACAAGTGTCTGCTTATGTCGTTCTTCATCCTGCTGCTGATTATCCTCCTTG	963	Hs.443057	GO:0001772|GO:0005515|GO:0005886|GO:0007165|GO:0009986|GO:0016021	leukocyte surface antigen CD53	2924.23	1300.05	11.6397	10.2514	2950.56	2882.05	2940.1	1309.8	1278.94	1311.41	11.6143	11.6448	11.6601	10.2202	10.2434	10.2906
ASHGA5P011324	3.71024e-05	0.000308056	2.61259	up	protein_coding	NM_001185063	CCDS55503.1	ZNF75D	RefSeq	3008	chrX	-	134419722	134429965		AAAGAATGAGAGTTTGTTGACATTTGAAGATGTGGCTGTGTATTTTTCTGAGGAAGAGTG	7626	Hs.533540	GO:0003677|GO:0003700|GO:0005634|GO:0006351|GO:0006355|GO:0008270|GO:0016032	zinc finger protein 75D isoform 2	897.416	370.713	9.88421	8.49873	1005.63	831.245	855.378	381.52	376.523	354.096	10.0101	9.80085	9.84166	8.49836	8.5451	8.45272
ASHGA5P042558	1.45712e-05	0.000170623	2.60653	up	protein_coding	NM_001198	CCDS5054.2	PRDM1	RefSeq	5165	chr6	+	106534194	106557814		GAACGAGACTTTTCTCAGATGTTGGATATTTGCTTGGAAAAACGTGTGGGTACGACCTTG	639	Hs.436023	GO:0000122|GO:0001892|GO:0001893|GO:0003700|GO:0005634|GO:0005737|GO:0006351|GO:0007281|GO:0008270|GO:0010628|GO:0030889|GO:0031665|GO:0042826|GO:0043565|GO:0045165|GO:0045579	PR domain zinc finger protein 1 isoform 1	275.241	107.103	8.14417	6.76204	270.844	279.67	275.209	110.239	108.095	102.975	8.05163	8.20215	8.17872	6.77153	6.80577	6.70881
ASHGA5P011857	1.69652e-06	5.4612e-05	2.60238	up	protein_coding	NM_004848	CCDS30653.1	THEMIS2	RefSeq	1650	chr1	+	28199054	28213193		AGTATGAGATCCAAGCCATCATGCACATCTTCTCAAGTCTTAGGATTGCAGCAACACGCT	9473	Hs.10649	GO:0006954|GO:0007155	protein THEMIS2 isoform 1	620.793	253.311	9.34635	7.96652	626.078	627.583	608.719	264.524	243.741	251.669	9.29668	9.39576	9.34662	7.98961	7.94124	7.9687
ASHGA5P039440	0.0128056	0.0248249	2.59998	up	protein_coding	NM_001144767		UGT2B10	RefSeq	2504	chr4	-	69870294	69886113		TAAAAAATAACATAAAGCCGTACAAGCTCATATTGAAATTTGTTGCACTTATATTGAAAT	7365	Hs.201634	GO:0005789|GO:0006629|GO:0015020|GO:0016021	UDP-glucuronosyltransferase 2B10 isoform 2 precursor	32.2891	11.3895	5.00507	3.62657	32.6266	20.876	43.3646	13.7404	9.34208	11.086	4.95862	4.50958	5.54701	3.8411	3.44578	3.59283
ASHGA5P054620	3.52988e-05	0.000299155	2.59799	up	protein_coding	NM_130435	CCDS7658.1	PTPRE	RefSeq	5039	chr10	+	129845812	129884164		TGGGAGACACACAGAGGCCAGGCCTTAGCGCGGCTCAGCCATGAGCAACAGGAGTAGCTT	5791	Hs.127022	GO:0005001|GO:0005515|GO:0005634|GO:0005737|GO:0005886|GO:0006468|GO:0006470|GO:0007185|GO:0016021|GO:0033003|GO:0042803|GO:0045111|GO:0046627	receptor-type tyrosine-protein phosphatase epsilon isoform 2	239.466	93.0807	7.93789	6.56049	269.816	221.69	226.892	100.611	88.8442	89.7873	8.04493	7.86502	7.90371	6.64106	6.52927	6.51115
ASHGA5P010836	0.0150548	0.0284662	2.59731	up	protein_coding	NM_000130	CCDS1281.1	F5	RefSeq	9179	chr1	-	169481191	169555769		ATCATGAGCACTATCAATGGCTATGTGCCTGAGAGCATAACTACTCTTGGATTCTGCTTT	2153	Hs.30054	GO:0002576|GO:0005507|GO:0005515|GO:0005576|GO:0005576|GO:0005615|GO:0005886|GO:0007155|GO:0007596|GO:0008015|GO:0030168|GO:0031093	coagulation factor V precursor	34.4557	13.1221	5.15153	3.77451	35.94	38.5266	28.9006	15.1352	16.1718	8.05935	5.09855	5.38471	4.97133	3.97691	4.18866	3.15796
ASHGA5P008298	0.000540418	0.00199192	2.59515	up	protein_coding	NM_020182	CCDS13463.1	PMEPA1	RefSeq	4934	chr20	-	56223447	56285031		ATGGAGATCACGGAGCTGGAGTTTGTTCAGATCATCATCATCGTGGTGGTGATGATGGTG	56937	Hs.517155	GO:0005886|GO:0007179|GO:0016021|GO:0030512|GO:0030521|GO:0031901|GO:0050699	transmembrane prostate androgen-induced protein isoform a	49.5205	18.3119	5.66843	4.29261	54.7919	41.378	52.3916	20.613	18.3518	15.9708	5.70467	5.4848	5.81581	4.4138	4.35951	4.10451
ASHGA5P000815	9.21376e-06	0.00013179	2.59321	up	protein_coding	NM_016616	CCDS5452.1	NME8	RefSeq	2327	chr7	+	37888198	37940002		AAAGGCTTAACAGTGATTGATGTTTACCAAGCCTGGTGTGGACCTTGCAGAGCAATGCAA	51314	Hs.723454	GO:0004550|GO:0005524|GO:0005737|GO:0006183|GO:0006228|GO:0006241|GO:0007275|GO:0007283|GO:0015630|GO:0030154|GO:0045454	thioredoxin domain-containing protein 3	421.738	169.158	8.77675	7.40201	431.351	414.723	419.141	163.655	174.284	169.535	8.74183	8.78554	8.80287	7.31787	7.47158	7.41657
ASHGA5P003929	1.22736e-06	4.7728e-05	2.59244	up	protein_coding	NM_014822	CCDS3710.1	SEC24D	RefSeq	4077	chr4	-	119643977	119757326		TGCGGGAGCGGGAACAGACTTCTTTTGTAGAATTATCCTATGGAATGATATTTTCATAAT	9871	Hs.189641	GO:0000139|GO:0002474|GO:0003674|GO:0005789|GO:0005829|GO:0006886|GO:0006888|GO:0006888|GO:0008270|GO:0012507|GO:0016044|GO:0018279|GO:0019886|GO:0030127|GO:0043687|GO:0044267|GO:0048208|GO:0048471	protein transport protein Sec24D	3423.32	1541.45	11.8614	10.4871	3575.1	3334.03	3360.83	1574.76	1578.87	1470.73	11.8853	11.8463	11.8528	10.4776	10.5373	10.4465
ASHGA5P003170	0.00102065	0.00323651	2.59136	up	protein_coding	NM_030627	CCDS4390.1	CPEB4	RefSeq	7769	chr5	+	173315330	173387313		TCATATCCAGGATCCGATAGCTCTCTGCTTATTAATGCAAGGACATATGGGCGAAGGAGA	80315	Hs.127126	GO:0000166|GO:0003723	cytoplasmic polyadenylation element-binding protein 4	150.285	57.8299	7.25446	5.88076	151.248	157.024	142.583	66.6204	44.9882	61.8811	7.17804	7.36117	7.22418	6.06615	5.58231	5.99381
ASHGA5P001165	1.14594e-07	1.8418e-05	2.5908	up	protein_coding	NM_003830	CCDS33088.1	SIGLEC5	RefSeq	2523	chr19	-	52114755	52133727		CTGTCCAGCTCAATGTCTCCTATGCTCCACAGACCATCACCATCTTCAGGAACGGCATAG	8778	Hs.310333	GO:0007155|GO:0016021|GO:0030246	sialic acid-binding Ig-like lectin 5 precursor	4506.11	2047.72	12.2614	10.888	4550.06	4453.49	4514.79	2108.9	2059.5	1974.77	12.2391	12.2734	12.2717	10.8836	10.9101	10.8704
ASHGA5P037919	4.68907e-06	9.0404e-05	2.58996	up	protein_coding	NM_021090	CCDS13870.1	MTMR3	RefSeq	9008	chr22	+	30279157	30426857		AAAGCAATCTGGATCAGAACTGTTTGTCTCGCTGCAGCACAGAGATTTTCTCTGAAGCCA	8897	Hs.474536	GO:0004438|GO:0004722|GO:0004725|GO:0005634|GO:0005730|GO:0005737|GO:0005829|GO:0006470|GO:0006644|GO:0006661|GO:0016020|GO:0035335|GO:0044281|GO:0046856|GO:0046872	myotubularin-related protein 3 isoform c	913.626	383.457	9.91871	8.54578	904.822	905.418	930.637	402.222	379.346	368.802	9.8491	9.9353	9.97173	8.57239	8.55521	8.50974
ASHGA5P014849	0.00360128	0.00873919	2.58973	up	protein_coding	NM_001143678	CCDS47478.1	SGK1	RefSeq	2638	chr6	-	134490383	134497070		AGCGGACTGGCTTTCATGAAGCAGAGGAGGATGGGTCTGAACGACTTTATTCAGAAGATT	6446	Hs.510078	GO:0001558|GO:0004674|GO:0005246|GO:0005524|GO:0005634|GO:0005739|GO:0005789|GO:0005886|GO:0006468|GO:0006814|GO:0006915|GO:0006950|GO:0006974|GO:0007616|GO:0008217|GO:0015459|GO:0017080|GO:0017081|GO:0030334|GO:0032411|GO:0042127|GO:0042981|GO:0050790|GO:0051090|GO:0060453|GO:0070294	serine/threonine-protein kinase Sgk1 isoform 4	69.6728	26.5937	6.15452	4.78171	62.0108	78.5366	68.4709	25.5857	20.9635	33.2318	5.88516	6.38519	6.1932	4.70525	4.53231	5.10758
ASHGA5P001458	3.89513e-05	0.000318361	2.58909	up	protein_coding	NM_005524	CCDS3305.1	HES1	RefSeq	1475	chr3	+	193853930	193856401		GAAAACACTGATTTTGGATGCTCTGAAGAAAGATAGCTCGCGGCATTCCAAGCTGGAGAA	3280	Hs.250666	GO:0000122|GO:0001078|GO:0001701|GO:0001889|GO:0003143|GO:0003151|GO:0003266|GO:0003281|GO:0003677|GO:0003700|GO:0005515|GO:0005634|GO:0005737|GO:0006461|GO:0007155|GO:0007219|GO:0007219|GO:0007219|GO:0007224|GO:0007262|GO:0007399|GO:0008134|GO:0008284|GO:0016477|GO:0021537|GO:0021555|GO:0021557|GO:0021558|GO:0021575|GO:0021861|GO:0021984|GO:0030324|GO:0030513|GO:0030901|GO:0031018|GO:0035019|GO:…	transcription factor HES-1	281.255	110.85	8.17575	6.80331	287.607	281.175	274.982	121.83	98.6832	112.036	8.1413	8.20949	8.17646	6.90774	6.67913	6.82305
ASHGA5P049400	9.92485e-05	0.000588656	2.58464	up	protein_coding	NM_018289	CCDS10995.1	VPS53	RefSeq	2694	chr17	-	435532	618096		ATGGACGTAGTATCAGGCATTTGCCTGGCAGCTTTTGTTGTAGATCAAGCACATATTCTT	55275	Hs.461819	GO:0005515|GO:0005794|GO:0010008|GO:0015031	vacuolar protein sorting-associated protein 53 homolog isoform 2	600.56	246.279	9.2962	7.92623	594.849	581.376	625.454	229.187	259.472	250.177	9.22014	9.27849	9.38996	7.78666	8.03006	7.96199
ASHGA5P039258	4.76585e-06	9.1025e-05	2.5841	up	protein_coding	NM_000699	CCDS783.1	AMY2A	RefSeq	1660	chr1	+	104159998	104168400	NM_001008218, NM_001008221, NM_020978	TTCGTACCTTCTGACAGAGCGCTTGTCTTTGTGGATAACCATGACAATCAACGAGGACAT	279	Hs.654437	GO:0004556|GO:0005509|GO:0005576|GO:0005615|GO:0005975|GO:0016052|GO:0031404|GO:0044245|GO:0044281	pancreatic alpha-amylase precursor	2483.63	1100.86	11.3994	10.0298	2659.65	2390.19	2401.05	1174.08	1077.72	1050.79	11.4656	11.365	11.3677	10.0753	10.0209	9.99313
ASHGA5P006424	7.44145e-07	3.8953e-05	2.58398	up	protein_coding	NM_152703	CCDS34681.1	SAMD9L	RefSeq	7133	chr7	-	92759367	92777680		GCCCAGTGAGGAAGAAGTTGAAGCTTTGATATGAGTAAACAAGTATCTCTACCTGAAATG	219285	Hs.489118		sterile alpha motif domain-containing protein 9-like	1300.2	558.65	10.4407	9.07113	1298.21	1299.52	1302.88	569.575	555.082	551.293	10.3914	10.465	10.4658	9.05783	9.08318	9.07238
ASHGA5P004171	0.0267895	0.046492	2.58278	up	protein_coding	NM_152525	CCDS2349.1	ALS2CR11	RefSeq	2123	chr2	-	202352143	202483905	NM_001168221	TCTATCAGAGGTGGCTTTTTCACCAAAAGAATATAATTCACCATCTTTCAGACCAGAATA	151254	Hs.335788		amyotrophic lateral sclerosis 2 chromosomal region candidate gene 11 protein isoform 2	34.1988	13.2502	5.13884	3.76992	35.2734	28.7934	38.5296	7.68111	17.0354	15.034	5.0698	4.96977	5.37694	3.02073	4.26607	4.02294
ASHGA5P053084	4.32793e-07	3.1258e-05	2.58223	up	protein_coding	NM_001220775		IKZF1	RefSeq	5542	chr7	+	50344377	50472798	NM_001220765, NM_001220766, NM_001220769, NM_001220773, NM_006060	TGGACAGACTAGCAAGTAACGTCGCCAAACGTAAGAGCTCTATGCCTCAGAAATTTCTTG	10320	Hs.488251	GO:0003677|GO:0005634|GO:0005737|GO:0006351|GO:0006355|GO:0007049|GO:0007275|GO:0007498|GO:0008270|GO:0016568	DNA-binding protein Ikaros isoform 12	12736.2	6094.8	13.7657	12.3971	12948.8	12736.8	12522.9	6348.68	6114.4	5821.32	13.7605	13.7932	13.7434	12.4118	12.4163	12.3631
ASHGA5P010778	2.24267e-08	1.442e-05	2.57771	up	protein_coding	NM_130782	CCDS1374.1	RGS18	RefSeq	2158	chr1	+	192127591	192154945		CCCAAAAGAGGTTAACCTTGATTTTCACACAAAAGAAGTCATTACAAACAGCATCACTCA	64407	Hs.440890	GO:0005096|GO:0005737|GO:0005886|GO:0007186|GO:0038032	regulator of G-protein signaling 18	4859.22	2239.48	12.3739	11.0078	4974.93	4766.54	4836.2	2306.72	2192.8	2218.91	12.3672	12.3749	12.3796	11.0029	10.9934	11.0271
ASHGA5P014048	0.0104332	0.0208637	2.57635	up	protein_coding	NM_003965	CCDS43079.1	CCRL2	RefSeq	1745	chr3	+	46448720	46451014		CAGCCCAGTGGGCAGTCTGAAGATGGCCAATTACACGCTGGCACCAGAGGATGAATATGA	9034	Hs.535713	GO:0004950|GO:0005887|GO:0006935|GO:0006954|GO:0007186|GO:0042379|GO:0048020|GO:0070098	C-C chemokine receptor-like 2 isoform 1	83.3055	32.4857	6.4095	5.04418	85.7067	95.6591	68.5507	22.2794	38.5278	36.65	6.35928	6.67458	6.19465	4.51795	5.3639	5.25068
ASHGA5P016864	0.000175862	0.000872126	2.57554	up	protein_coding	NM_001142885	CCDS45260.1	TMOD2	RefSeq	9078	chr15	+	52043757	52108558		CAACATTAAGGCTTTTGCAGACATGCTGAAAGTAAACAAGACCTTGACAAGTCTAAACAT	29767	Hs.513734	GO:0003779|GO:0005523|GO:0005737|GO:0005856|GO:0007270|GO:0007399|GO:0007611|GO:0030426|GO:0045745	tropomodulin-2 isoform b	208.816	81.8101	7.73662	6.37175	227.805	193.958	204.686	93.9969	79.1806	72.2528	7.78753	7.6758	7.74654	6.54117	6.36508	6.209
ASHGA5P050895	1.26614e-05	0.000157739	2.5733	up	protein_coding	NM_001122962	CCDS42849.1	SIRPB2	RefSeq	2833	chr20	-	1455235	1472233		ATTATTCCATCTATATCCACAATGTCACCAGGGAGCACACTGGAACCTACCACTGTGTGA	284759	Hs.721685	GO:0016021	signal-regulatory protein beta-2 isoform 1 precursor	459.777	186.467	8.90473	7.54111	450.528	463.295	465.509	195.435	178.174	185.793	8.80888	8.94911	8.95619	7.57132	7.50243	7.54958
ASHGA5P035521	8.06872e-07	3.9638e-05	2.57282	up	protein_coding	NM_020919	CCDS42800.1	ALS2	RefSeq	6935	chr2	-	202564985	202645895		TTTTGCCAACCACGAAAGATGCTTGTTTTGCCTCAGCAGTAGAATGTCTGCAGCAGATCA	57679	Hs.471096	GO:0001662|GO:0001701|GO:0001726|GO:0001881|GO:0005085|GO:0005087|GO:0005543|GO:0005769|GO:0005813|GO:0005829|GO:0006979|GO:0007032|GO:0007032|GO:0007409|GO:0007528|GO:0007626|GO:0008104|GO:0008219|GO:0014069|GO:0016020|GO:0016050|GO:0016197|GO:0016601|GO:0017112|GO:0017137|GO:0017137|GO:0030027|GO:0030424|GO:0030425|GO:0030426|GO:0030676|GO:0031982|GO:0032313|GO:0032855|GO:0035022|GO:0035249|GO:…	alsin isoform 1	5141.03	2390.9	12.4629	11.0995	5157.03	5117.37	5148.7	2486.76	2310.36	2375.57	12.4257	12.483	12.4799	11.1118	11.0634	11.1233
ASHGA5P027370	0.000144397	0.000758826	2.56965	up	protein_coding	NM_014770	CCDS8951.1	AGAP2	RefSeq	4860	chr12	-	58118075	58135944		AGTGAGAGCAGAAGTCAGACGACATGAGGTGGCCAAGCAGGCTCTAAACCGCCTCAGGAA	116986	Hs.302435	GO:0005525|GO:0005543|GO:0005634|GO:0005634|GO:0005730|GO:0005739|GO:0007264|GO:0007411|GO:0008060|GO:0008270|GO:0015031|GO:0032312|GO:0042177|GO:0043524	arf-GAP with GTPase, ANK repeat and PH domain-containing protein 2 isoform PIKE-A	373.526	150.289	8.59408	7.23251	364.175	370.356	386.047	152.068	162.719	136.081	8.49212	8.6137	8.67642	7.21986	7.37608	7.10158
ASHGA5P051537	2.77539e-05	0.000256345	2.56923	up	protein_coding	NM_153283	CCDS46832.1	HYAL1	RefSeq	1746	chr3	-	50337319	50341032	NM_033159, NM_153281, NM_153282, NR_047690	ATCTACATGCCCGCAGTGCTGGAGGGCACAGGGAAGTCACAGATGTATGTGCAACACCGT	3373	Hs.75619	GO:0000302|GO:0001618|GO:0004415|GO:0004415|GO:0005615|GO:0005737|GO:0005764|GO:0005975|GO:0006954|GO:0008134|GO:0008219|GO:0008285|GO:0009615|GO:0010634|GO:0030203|GO:0030204|GO:0030207|GO:0030212|GO:0030212|GO:0030213|GO:0030214|GO:0030214|GO:0030307|GO:0030308|GO:0031410|GO:0036117|GO:0036120|GO:0043202|GO:0044281|GO:0044344|GO:0045750|GO:0045766|GO:0045766|GO:0045785|GO:0045927|GO:0046677|GO:…	hyaluronidase-1 isoform 3	67.8233	25.7593	6.12216	4.76082	67.9639	67.1949	68.3112	25.8452	26.0821	25.3505	6.01555	6.16156	6.18936	4.71828	4.82647	4.73772
ASHGA5P050587	7.24984e-06	0.000116033	2.56801	up	protein_coding	NM_144706	CCDS2038.1	C2orf15	RefSeq	1430	chr2	+	99758184	99767928		CACTACTTAAAAAGGTACCTGCAAATTACTTTCACATTTGTTCAGCTATCCTAATGGGAT	150590	Hs.352211		uncharacterized protein C2orf15	728.186	302.834	9.57931	8.21866	726.007	724.663	733.888	298.047	298.659	311.797	9.51845	9.59774	9.62173	8.16138	8.21999	8.2746
ASHGA5P026148	0.00469608	0.0108338	2.56685	up	protein_coding	ENST00000312614	CCDS31355.1	OR52I2	GENCODE	1115	chr11	+	4608020	4609135		ACCATTCCAACCTGGGTTCATGAACACAATATCTGTTCAGATCCAGCCAATTTCAAAGAT	143502	Hs.553607	GO:0007186|GO:0016021|GO:0005886|GO:0004930|GO:0004984	olfactory receptor, family 52, subfamily I, member 2 [Source:HGNC Symbol;Acc:15221]	32.2451	11.9404	5.04324	3.68324	33.7158	37.6747	25.3449	10.7434	10.0542	15.0237	5.00238	5.3524	4.77494	3.49018	3.5379	4.02164
ASHGA5P008797	0.000272046	0.00120002	2.56617	up	protein_coding	NM_199169	CCDS13462.1	PMEPA1	RefSeq	4587	chr20	-	56223447	56285670		CAGGCAATGGCGGAGCTGGAGTTTGTTCAGATCATCATCATCGTGGTGGTGATGATGGTG	56937	Hs.517155	GO:0005886|GO:0007179|GO:0016021|GO:0030512|GO:0030521|GO:0031901|GO:0050699	transmembrane prostate androgen-induced protein isoform b	40.8625	15.418	5.4076	4.04798	41.7924	39.3287	41.4664	15.6351	12.9658	17.6532	5.32162	5.4158	5.4854	4.02294	3.88452	4.23649
ASHGA5P008324	8.71676e-07	4.1719e-05	2.56551	up	protein_coding	NM_016260	CCDS2395.1	IKZF2	RefSeq	9443	chr2	-	213864410	214015058		AGCTGGAAATGCATTGCACTTTGACTATGGAAACAGAGGCTATTGATGGCTATATAACGT	22807	Hs.604950	GO:0003674|GO:0003677|GO:0005634|GO:0006351|GO:0006355|GO:0008150|GO:0008270	zinc finger protein Helios isoform 1	2538.67	1143.21	11.4377	10.0784	2528.16	2504.34	2583.53	1155.81	1132.19	1141.62	11.3974	11.4394	11.4763	10.0531	10.0826	10.0996
ASHGA5P004525	0.000690081	0.00240601	2.55942	up	protein_coding	NM_001077241	CCDS41671.1	SLC25A45	RefSeq	2231	chr11	-	65142662	65150142	ENST00000398802	TACATGCACATCTTCCTAGCGGGCTGCACCGGGGGGTTCCTGCAGGCCTACTGTCTGGCT	283130	Hs.661604	GO:0005743|GO:0016021|GO:0055085	solute carrier family 25 member 45 isoform b	386.573	154.814	8.62942	7.27361	480.428	330.041	349.251	161.442	143.848	159.153	8.90151	8.45454	8.53223	7.30095	7.19879	7.32109
ASHGA5P009004	6.1696e-07	3.6073e-05	2.55818	up	protein_coding	NM_001220771		IKZF1	RefSeq	5788	chr7	+	50344377	50472798		TTGCATCGGGCCCAATGTGCTCATGGTTCACAAAAGAAGCCACACTGGGGACAAGGGCCT	10320	Hs.488251	GO:0003677|GO:0005634|GO:0005737|GO:0006351|GO:0006355|GO:0007049|GO:0007275|GO:0007498|GO:0008270|GO:0016568	DNA-binding protein Ikaros isoform 8	2347.77	1049.27	11.3189	9.96377	2431.73	2329.78	2281.8	1112.85	1024.98	1009.97	11.3339	11.3289	11.2938	10.0041	9.95228	9.93498
ASHGA5P048456	0.000131821	0.000713601	2.55769	up	protein_coding	NM_019021	CCDS8369.2	C11orf71	RefSeq	680	chr11	-	114262169	114271139		TTACTACCTGGACCCTGAAGCTATCTGAGTCTGCAACCCCTGATTTAAGATGGTGTTCAA	54494	Hs.715083		uncharacterized protein C11orf71	218.825	85.9382	7.80087	6.44603	245.272	215.032	196.17	96.4961	82.2347	79.084	7.8949	7.82058	7.68714	6.57983	6.42054	6.33774
ASHGA5P006367	1.11211e-06	4.6657e-05	2.55662	up	protein_coding	NM_130772	CCDS43333.1	S100Z	RefSeq	1164	chr5	+	76145825	76217056		GAAAATAAAGGAAGTTCGTGAATGCTAATCAAGGGCTAAATAAAGTGGAAAGCAGCATCC	170591	Hs.482563	GO:0005509	protein S100-Z	841.044	354.836	9.78962	8.43538	869.765	836.126	817.239	374.278	352.632	337.598	9.7887	9.80803	9.77213	8.4718	8.44965	8.3847
ASHGA5P004647	0.035184	0.0586735	2.55333	up	protein_coding	ENST00000295878	CCDS2977.1	KIAA1407	GENCODE	3976	chr3	-	113682983	113775460		ACAGTGACAGGAGGATCCTCTGGATCACCCTTCGGACATGGAAGAAGTTTGTAAAATTTA	57577	Hs.477159		KIAA1407 [Source:HGNC Symbol;Acc:29272]	16.6547	7.05733	4.11131	2.75893	17.2256	17.9836	14.7549	5	5	11.172	4.03215	4.29585	4.00593	2.32963	2.34422	3.60295
ASHGA5P007228	0.00440815	0.0102944	2.55229	up	protein_coding	NM_080646	CCDS13766.1	TBX1	RefSeq	1482	chr22	+	19744225	19767068		ACGGAGAAAGGTGGACATGTCCTGAAGGACAAGGAAGTGAAAGCTGAGACGTCTAGGAAC	6899	Hs.173984	GO:0001525|GO:0001568|GO:0001708|GO:0001755|GO:0001934|GO:0001945|GO:0001974|GO:0002053|GO:0003007|GO:0003148|GO:0003151|GO:0003677|GO:0003700|GO:0005634|GO:0006351|GO:0006357|GO:0006357|GO:0007368|GO:0007389|GO:0007498|GO:0007507|GO:0007517|GO:0007605|GO:0008283|GO:0008284|GO:0009952|GO:0021644|GO:0030855|GO:0030878|GO:0035176|GO:0035909|GO:0042471|GO:0042472|GO:0042473|GO:0042474|GO:0042475|GO:…	T-box transcription factor TBX1 isoform A	25.4811	9.39893	4.70603	3.35424	30.3864	26.0504	20.0066	12.5782	8.03046	7.58814	4.84641	4.83313	4.43856	3.7201	3.26694	3.07569
ASHGA5P007318	1.22117e-05	0.000154323	2.55177	up	protein_coding	NM_001220767		IKZF1	RefSeq	5926	chr7	+	50344377	50472798	NM_001220766, NM_006060	ACGCACTCCGTTGGTAAACCTCACAAATGTGGATATTGTGGCCGAAGCTATAAACAGCGA	10320	Hs.488251	GO:0003677|GO:0005634|GO:0005737|GO:0006351|GO:0006355|GO:0007049|GO:0007275|GO:0007498|GO:0008270|GO:0016568	DNA-binding protein Ikaros isoform 4	7683.43	3679.62	13.0455	11.694	8067.9	7360.42	7621.98	3977.61	3691.45	3369.81	13.0842	13.0125	13.0398	11.7665	11.7087	11.6067
ASHGA5P003919	4.20114e-05	0.00033643	2.54993	up	protein_coding	NM_014456	CCDS7567.1	PDCD4	RefSeq	3644	chr10	+	112631552	112659764		AACCCTGCAGATCCTGATAACTTAAGTGACTCTCTCTTTTCCGGTGATGAAGAAAATGCT	27250	Hs.711490	GO:0003723|GO:0005515|GO:0005634|GO:0005634|GO:0005634|GO:0005730|GO:0005737|GO:0005829|GO:0006915|GO:0007569|GO:0043508|GO:0045786|GO:0045892|GO:0045892	programmed cell death protein 4 isoform 1	4847.12	2258.78	12.3704	11.0199	5183.43	4600.47	4757.46	2520.89	2201.69	2053.77	12.4363	12.3176	12.3572	11.1332	10.9998	10.9268
ASHGA5P015720	0.00155655	0.00449061	2.54776	up	protein_coding	NM_001161725	CCDS53912.1	PPP2R5C	RefSeq	4494	chr14	+	102228134	102394328		TCAAAAGAAGGACAAGACACAGTAGAATCAGAGGGAACAAGTCCTGAAGAACCCTCAAGC	5527	Hs.368264	GO:0000159|GO:0000159|GO:0000775|GO:0005515|GO:0005634|GO:0006977|GO:0007165|GO:0008285|GO:0008601|GO:0008601|GO:0042771|GO:0043161	serine/threonine-protein phosphatase 2A 56 kDa regulatory subunit gamma isoform isoform e	98.4399	38.6222	6.66204	5.31281	99.086	94.7296	101.504	45.9358	39.6805	30.2502	6.57246	6.66042	6.75325	5.54626	5.40558	4.9866
ASHGA5P007132	0.00027812	0.00121935	2.54725	up	protein_coding	ENST00000328526	CCDS14476.2	XKRX	GENCODE	2851	chrX	-	100168430	100183898		CTGTTATCAGATGTTTGGAGGCCATGATTAAGTACCTCACACTGTGGAAGAAAGAGGAGC	402415	Hs.364911	GO:0016021|GO:0005886	XK, Kell blood group complex subunit-related, X-linked [Source:HGNC Symbol;Acc:29845]	136.792	52.7448	7.11418	5.76524	167.291	125.102	117.984	54.3313	51.5369	52.3662	7.33377	7.04542	6.96334	5.77403	5.77173	5.74995
ASHGA5P001990	1.24557e-07	1.9471e-05	2.54635	up	protein_coding	NM_001174116	CCDS53946.1	DMXL2	RefSeq	10599	chr15	-	51739920	51914967	NM_015263	CCTTCAGCAGGCCATCTGAGTTCTTCTTCAATTTATCCAGTGTGCCTTGCACCTTATTTA	23312	Hs.511386	GO:0008021|GO:0017137|GO:0030054|GO:0030672	dmX-like protein 2 isoform 1	1362.73	594.25	10.5069	9.15849	1422.26	1314.8	1351.14	608.242	595.118	579.39	10.5202	10.4826	10.5179	9.14968	9.17973	9.14606
ASHGA5P042393	5.02792e-05	0.000378098	2.54501	up	protein_coding	ENST00000451237	CCDS34425.1	B3GALT4	GENCODE	1686	chr6	+	33244916	33246602		ATCTGTTTCCTTATACCAGATCCTCAGTCTCACTAAAGACAGCGATATGGGAGACACCCA	8705	Hs.534375	GO:0006486|GO:0016021|GO:0000139|GO:0016020|GO:0008378|GO:0008499|GO:0047915	UDP-Gal:betaGlcNAc beta 1,3-galactosyltransferase, polypeptide 4 [Source:HGNC Symbol;Acc:919]	566.277	234.742	9.20568	7.85801	614.432	574.064	510.334	256.802	225.723	221.701	9.26648	9.25868	9.09187	7.94673	7.83075	7.79654
ASHGA5P010839	0.00832264	0.0172799	2.54269	up	protein_coding	ENST00000367819	CCDS1273.1	XCL2	GENCODE	565	chr1	-	168510002	168513235	ENST00000367818	GAGCAGTAATTTTTATTACCAAACGTGGCCTAAAAGTCTGTGCTGATCCACAAGCCACGT	6846	Hs.458346	GO:0006955|GO:0007165|GO:0006935|GO:0008015|GO:0005576|GO:0005615|GO:0008009	chemokine (C motif) ligand 2 [Source:HGNC Symbol;Acc:10646]	38.6922	15.1105	5.32327	3.97691	43.5829	38.7609	33.7328	18.6122	9.28135	17.4379	5.3841	5.39479	5.19092	4.27089	3.43885	4.22099
ASHGA5P006787	5.42527e-05	0.000396661	2.53981	up	protein_coding	NM_001040031	CCDS46139.1	CD37	RefSeq	1229	chr19	+	49838676	49843861	NM_001774	CCTACTCGAGCTCGGGTTCATGACGCTCTCGATATTCCTGTGCAGAAACCTGGACCACGT	951	Hs.166556	GO:0001772|GO:0002639|GO:0002920|GO:0005515|GO:0016021	leukocyte antigen CD37 isoform B	2413.99	1092.35	11.3563	10.0115	2373.77	2439.39	2428.8	1151.18	1149.25	976.61	11.2916	11.3939	11.3833	10.0494	10.1032	9.88196
ASHGA5P003675	2.89068e-05	0.000262938	2.53801	up	protein_coding	NM_012190	CCDS3034.1	ALDH1L1	RefSeq	3306	chr3	-	125822403	125899645	NM_001270364, NM_001270365	TCATGAAAAGCTGTGCCATAAGTAACGTGAAGAAGGTGTCCCTGGAACTGGGCGGGAAGT	10840	Hs.434435	GO:0003824|GO:0005739|GO:0006730|GO:0008168|GO:0009058|GO:0009258|GO:0016155|GO:0016620|GO:0016742	cytosolic 10-formyltetrahydrofolate dehydrogenase isoform 2	927.853	398.501	9.94144	8.59774	963.142	926.298	894.119	433.358	401.192	360.951	9.94739	9.96724	9.90968	8.67916	8.63545	8.47861
ASHGA5P008666	7.54547e-06	0.000118602	2.53748	up	protein_coding	NM_182646		CPEB2	RefSeq	6764	chr4	+	15004297	15071777	NM_001177383	ACCCTTACAGGATCGAAGTAGAATGTATGACAGTTTGAATATGCACTCTTTGGAAAATTC	132864	Hs.656937	GO:0000166|GO:0003723|GO:0005737|GO:0006417	cytoplasmic polyadenylation element-binding protein 2 isoform A	310.716	125.779	8.32844	6.98504	308.919	311.735	311.495	125.663	126.903	124.77	8.24774	8.36947	8.36811	6.95507	7.02317	6.97689
ASHGA5P021872	0.00112594	0.00349499	2.53454	up	protein_coding	NM_001146029	CCDS53959.1	SEMA7A	RefSeq	3351	chr15	-	74701629	74726299		TTTGACTTCCCCGAGGGCAAGAACGCATCTGTGCGCACGGACTGCGAGAACTACATCACT	8482	Hs.24640	GO:0004872|GO:0005178|GO:0005515|GO:0005886|GO:0006954|GO:0006955|GO:0007229|GO:0007411|GO:0009897|GO:0031225|GO:0045773|GO:0050727|GO:0060907|GO:0070374	semaphorin-7A isoform 2 preproprotein	108.453	42.2966	6.79158	5.44986	102.265	121.758	101.337	47.0393	43.7863	36.0642	6.6163	7.00788	6.75057	5.579	5.54469	5.22589
ASHGA5P005153	7.83753e-07	3.9227e-05	2.53262	up	protein_coding	ENST00000301810	CCDS46794.1	ACAA1	GENCODE	1540	chr3	-	38164200	38178733		TGGCCTGTGGGATAACCTCTGAGAATGTGGCTGAGCGGTTTGGCATTTCACGGGAGAAGC	30	Hs.643487	GO:0008152|GO:0016747|GO:0003824	acetyl-CoA acyltransferase 1 [Source:HGNC Symbol;Acc:82]	4919.53	2313.59	12.3913	11.0507	4974.46	4824.9	4959.23	2358.3	2252.55	2329.92	12.3662	12.3924	12.4153	11.034	11.0253	11.0928
ASHGA5P028762	2.95581e-06	7.244e-05	2.52887	up	protein_coding	NM_023037	CCDS41875.1	FRY	RefSeq	10718	chr13	+	32605436	32870776		AAGCAGCTGTTCCTGAACAGGTGGCACATTTTCCTCAACAACTGCTTGTCCAACCTTAAA	10129	Hs.507669	GO:0006351|GO:0006355|GO:0016021	protein furry homolog	1256.24	550.878	10.3911	9.05257	1252.1	1259	1257.63	557.591	534.007	561.036	10.3391	10.421	10.4131	9.029	9.02799	9.10071
ASHGA5P005002	8.15845e-08	1.6004e-05	2.52684	up	protein_coding	NM_001150	CCDS10356.1	ANPEP	RefSeq	3740	chr15	-	90328125	90358072		AACTGGAAGAAGCTTTTTAACGATTATGGTGGTGGCTCGTTCTCCTTCTCCAACCTCATC	290	Hs.1239	GO:0001525|GO:0004177|GO:0004872|GO:0005793|GO:0005829|GO:0005887|GO:0006508|GO:0006725|GO:0008237|GO:0008270|GO:0009897|GO:0012506|GO:0019048|GO:0030154|GO:0031983|GO:0035814|GO:0042277	aminopeptidase N precursor	21744.6	10793.7	14.5315	13.1942	22132.2	21263.3	21838.2	10918.2	10637.1	10825.8	14.5283	14.5309	14.5353	13.1731	13.188	13.2214
ASHGA5P013628	0.000120531	0.000668827	2.52454	up	protein_coding	NM_001144942	CCDS45636.1	RAB34	RefSeq	1761	chr17	-	27041298	27044908	NM_001142624	TGTGCTTCTCTTCCTTACCCCTGCTCAGTATGCGCTGATGGAGAAAGACGCCCTCCAGGT	83871	Hs.301853	GO:0005525|GO:0005794|GO:0007264|GO:0015031	ras-related protein Rab-34 isoform 4	2510.92	1138.69	11.4107	10.0747	2885.45	2302.77	2344.52	1185.02	1149.46	1081.59	11.5848	11.3128	11.3345	10.0897	10.1039	10.0305
ASHGA5P008253	4.86893e-08	1.442e-05	2.5244	up	protein_coding	NM_012161	CCDS3415.1	FBXL5	RefSeq	3540	chr4	-	15606006	15657035	NM_001193534, NR_036464	CTGCGACAAGCTTTCTAAAACCAATTTTTCCAACAACAACGATTTCCGTGCTCTTCTGCA	26234	Hs.643433	GO:0000151|GO:0004842|GO:0005506|GO:0005515|GO:0016567|GO:0016567|GO:0019005|GO:0031146|GO:0048471|GO:0055072|GO:0055072	F-box/LRR-repeat protein 5 isoform 1	2081.6	935.444	11.1332	9.79722	2148.76	2040.57	2055.48	945.482	935.676	925.176	11.1367	11.1284	11.1344	9.77364	9.81586	9.80216
ASHGA5P049597	0.00523093	0.0118368	2.52272	up	protein_coding	NM_016518	CCDS11248.1	PIPOX	RefSeq	2412	chr17	+	27369917	27384236		TATGAATTAAGCATGAAATTAACACCATCTTATGACTTGGCACCTTTTCGAATCAGCCGT	51268	Hs.462585	GO:0005102|GO:0005777|GO:0008115|GO:0033514|GO:0046653|GO:0050031|GO:0050031|GO:0055114	peroxisomal sarcosine oxidase	38.4492	14.8764	5.30872	3.97374	42.8893	31.2123	41.246	17.2355	10.1415	17.2522	5.36322	5.08665	5.47629	4.1656	3.55045	4.20515
ASHGA5P001158	0.00357669	0.00869084	2.52156	up	protein_coding	NM_003259	CCDS12233.1	ICAM5	RefSeq	3005	chr19	+	10400654	10407454		ACTACAGGCGCGTGGGCTCATTCGCACTTTCCAGCGACCAGATCGCGTAGAGCTGATGCC	7087	Hs.465862	GO:0005886|GO:0005887|GO:0006909|GO:0016337	intercellular adhesion molecule 5 precursor	34.3909	13.0096	5.14676	3.81245	29.2598	39.0562	34.8567	13.6766	10.4774	14.8747	4.79616	5.40545	5.23867	3.83536	3.59521	4.00677
ASHGA5P053075	9.21041e-08	1.6583e-05	2.51995	up	protein_coding	NM_201563	CCDS53413.1	FCGR2C	RefSeq	1510	chr1	+	161551128	161570032	NM_001136219, NM_021642	TCCACATTTTCCCAATAAATACTTGCCTGTGACATTTTGCCACTGGAACACTAAACTTCA	9103	Hs.713617	GO:0004888|GO:0005515|GO:0005737|GO:0005886|GO:0006955|GO:0016021|GO:0019864	low affinity immunoglobulin gamma Fc region receptor II-c precursor	13941.9	6866.44	13.9011	12.5678	14141.5	13683.8	14000.3	6984.8	6885.2	6729.32	13.881	13.9035	13.9189	12.5489	12.5827	12.5716
ASHGA5P011908	6.33719e-07	3.6432e-05	2.51962	up	protein_coding	NM_001079526	CCDS46507.1	IKZF2	RefSeq	9512	chr2	-	213864410	214016333		CAATTTCTTTTCATTGCACTTTGACTATGGAAACAGAGGCTATTGATGGCTATATAACGT	22807	Hs.604950	GO:0003674|GO:0003677|GO:0005634|GO:0006351|GO:0006355|GO:0008150|GO:0008270	zinc finger protein Helios isoform 2	2466.76	1127.79	11.3952	10.062	2481.68	2455.79	2462.8	1125.07	1131.26	1127.05	11.3723	11.4035	11.4099	10.02	10.0813	10.0848
ASHGA5P011653	8.77318e-05	0.00054087	2.51896	up	protein_coding	NM_001011657	CCDS35348.1	ZMAT1	RefSeq	3489	chrX	-	101137259	101187039		CCAGAGATGGCATTTAGTATGAGAACCTATGTTTGCCATATTTGTAGTATTGCTTTTACA	84460	Hs.496512	GO:0003677|GO:0005634|GO:0005730|GO:0008270	zinc finger matrin-type protein 1	452.478	187.545	8.87777	7.54494	458.347	448.213	450.873	171.99	188.835	201.811	8.83046	8.89768	8.90516	7.39232	7.58278	7.65972
ASHGA5P004604	0.00061924	0.00220758	2.51497	up	protein_coding	ENST00000295400	CCDS1905.1	TGFA	GENCODE	4310	chr2	-	70674411	70781147	NM_001099691	TCAGAAACAGTGGTCTGAAGAGCCCAGAGGAGGAGTTTGGCCAGGTGGACTGTGGCAGAT	7039	Hs.170009	GO:0051781|GO:0001525|GO:0008283|GO:0042493|GO:0000187|GO:0042060|GO:0045840|GO:0043524|GO:0006916|GO:0001934|GO:0043526|GO:0050679|GO:0007173|GO:0000165|GO:0045741|GO:0051480|GO:0008284|GO:0048523|GO:0060749|GO:0016021|GO:0005634|GO:0005886|GO:0005615|GO:0009986|GO:0005515|GO:0008083|GO:0005154|GO:0001948|GO:0004708	transforming growth factor, alpha [Source:HGNC Symbol;Acc:11765]	80.1329	31.2096	6.35823	5.02769	74.4284	80.0482	85.9222	31.1647	33.8397	28.6242	6.15001	6.41341	6.51126	4.98608	5.18862	4.90838
ASHGA5P043665	2.36855e-06	6.3822e-05	2.51296	up	protein_coding	NM_001220773		IKZF1	RefSeq	5668	chr7	+	50344377	50472798	NM_001220766, NM_001220767, NM_001220774, NM_006060	AAACAGCGAAGCTCTTTAGAGGAACATAAAGAGCGCTGCCACAACTACTTGGAAAGCATG	10320	Hs.488251	GO:0003677|GO:0005634|GO:0005737|GO:0006351|GO:0006355|GO:0007049|GO:0007275|GO:0007498|GO:0008270|GO:0016568	DNA-binding protein Ikaros isoform 10	1284.93	568.356	10.4228	9.09337	1305.8	1284.4	1264.58	609.805	547.422	547.842	10.3995	10.4489	10.4199	9.1536	9.06246	9.06405
ASHGA5P013229	4.86056e-05	0.000370913	2.51063	up	protein_coding	NM_133274	CCDS42625.1	FCAR	RefSeq	1561	chr19	+	55385548	55401839	NM_133269, NM_133278	GGATCTACAGACTCCATCCACCAAGATTACACGACGCAGAACTTGATCCGCATGGCCGTG	2204	Hs.659872	GO:0005576|GO:0005886|GO:0005887|GO:0006955|GO:0019862	immunoglobulin alpha Fc receptor isoform f	636.421	269.507	9.381	8.05295	687.242	606.153	615.867	297.093	267.042	244.386	9.4376	9.34111	9.36428	8.15778	8.06705	7.93401
ASHGA5P038341	3.90286e-06	8.263e-05	2.50868	up	protein_coding	NM_020654	CCDS2941.2	SENP7	RefSeq	4934	chr3	-	101043117	101232085		TGGCAGCCTAGAATCTTATCAAAATCTAAACCCTCACAAGAGCTGTTATTTATCTGAAAG	57337	Hs.529551	GO:0005622|GO:0005634|GO:0006508|GO:0008234	sentrin-specific protease 7 isoform 1	709.184	302.608	9.54163	8.21471	738.563	688.096	700.894	325.145	283.449	299.229	9.54226	9.52666	9.55598	8.27832	8.15094	8.21486
ASHGA5P045636	0.00465088	0.0107567	2.5083	up	protein_coding	ENST00000359682	CCDS31106.1	OR2M2	GENCODE	1044	chr1	+	248343287	248344331		AGGGCAAGTCTGAGAGTGAGTTACCTCATAAACTTTATGTTTTGCTGTTTGCTAAATTCT	391194	Hs.534728	GO:0007186|GO:0016021|GO:0005886|GO:0004930|GO:0004984	olfactory receptor, family 2, subfamily M, member 2 [Source:HGNC Symbol;Acc:8268]	40.9784	16.0253	5.39933	4.07262	46.9686	35.7125	40.2542	18.2532	10.759	19.0637	5.4854	5.27288	5.43972	4.24381	3.63004	4.34402
ASHGA5P012911	8.64085e-06	0.000127951	2.50731	up	protein_coding	NM_178460	CCDS13018.1	SIRPD	RefSeq	868	chr20	-	1514896	1538343		GAACTGGCAGGAGTCACACATGTGTTCCATGTGCAACAAACGGAGATGTCACAGACTGTA	128646	Hs.729560	GO:0005576	signal-regulatory protein delta precursor	401.024	165.669	8.69855	7.37241	426.261	379.34	397.47	170.045	169.884	157.078	8.72147	8.65004	8.72414	7.37791	7.43724	7.30208
ASHGA5P011272	6.915e-05	0.000462547	2.50448	up	protein_coding	ENST00000370378	CCDS44172.1	KIAA1107	GENCODE	4556	chr1	+	92632608	92650280		TACAAAGGAAATGGGTTTTACGTGCAAGATCCAGGCTCTGCGTGATAAGCTGTGGATCTT	23285	Hs.21554		KIAA1107 [Source:HGNC Symbol;Acc:29192]	68.4479	26.7078	6.13473	4.81022	78.5324	62.5895	64.2217	27.429	23.8758	28.8185	6.23078	6.07051	6.1029	4.80396	4.70913	4.91756
ASHGA5P001752	8.85744e-05	0.000544594	2.50181	up	protein_coding	ENST00000244333	CCDS12620.1	LYPD3	GENCODE	1706	chr19	-	43964945	43969831		TTGACGGCAGCTAATGTGACTGTGTCCTTGCCTGTCCGGGGCTGTGTCCAGGATGAATTC	27076	Hs.631594	GO:0016021|GO:0046658	LY6/PLAUR domain containing 3 [Source:HGNC Symbol;Acc:24880]	4339.84	2038.22	12.2027	10.8798	4946.89	4012.4	4060.21	2175.58	1961.99	1977.11	12.359	12.1183	12.1309	10.9289	10.8384	10.872
ASHGA5P004970	0.0246186	0.0431875	2.50106	up	protein_coding	NM_138451	CCDS9167.1	IQCD	RefSeq	1363	chr12	-	113633245	113658880		TACTCTTGAAAAGGAATTGGCGGAGAGAATGAAGAACAGGAATGCAGAGGAGGAGTTGGA	115811	Hs.568276		IQ domain-containing protein D	24.6517	9.82168	4.67511	3.35257	23.1802	27.0455	23.7294	6.42517	14.11	8.92987	4.45776	4.88315	4.6844	2.76774	3.99643	3.29353
ASHGA5P009255	4.73952e-06	9.0926e-05	2.5004	up	protein_coding	NM_002000	CCDS12907.1	FCAR	RefSeq	1671	chr19	+	55385548	55401839	NM_133271, NM_133272, NM_133273, NM_133277	GTGGTCACAGACTCCATCCACCAAGATTACACGACGCAGAACTTGATCCGCATGGCCGTG	2204	Hs.659872	GO:0005576|GO:0005886|GO:0005887|GO:0006955|GO:0019862	immunoglobulin alpha Fc receptor isoform a precursor	724.51	310.373	9.57175	8.24959	724.797	700.67	748.063	318.901	304.461	307.757	9.51567	9.55196	9.64761	8.24982	8.24407	8.25488
ASHGA5P009497	2.23263e-06	6.2322e-05	2.49886	up	protein_coding	NM_015621	CCDS4312.1	CCDC69	RefSeq	3416	chr5	-	150560612	150603654		TGCAAACCCCCGAAAAAGAAGCGCCAAGAACCAGAACCAGAACAGCCACCCAGACCAGAG	26112	Hs.655336		coiled-coil domain-containing protein 69	1403.78	625.832	10.5519	9.23059	1391.25	1416.73	1403.36	653.999	613.898	609.599	10.492	10.5923	10.5713	9.25334	9.22308	9.21534
ASHGA5P001945	3.00281e-05	0.000269392	2.49837	up	protein_coding	NM_017684	CCDS10180.1	VPS13C	RefSeq	13312	chr15	-	62144589	62352664	NM_018080	CCCTTCAAAAAGCAGCAGAAAAAGATAAGCCAAAAGAAGCCAAAAAGGATACATTTGTGG	54832	Hs.511668	GO:0008104	vacuolar protein sorting-associated protein 13C isoform 1A	2748.24	1278.78	11.5478	10.2268	2912.67	2766.99	2565.06	1402.88	1246.38	1187.07	11.5964	11.5812	11.4656	10.3166	10.207	10.1567
ASHGA5P008603	0.00768002	0.0161758	2.49588	up	protein_coding	NM_152449	CCDS10381.1	LYSMD4	RefSeq	2929	chr15	-	100267611	100273626		CTGCAGTATGGCTGCAAACACATTTTATTTTAGACCTAATGGGGCTGGAGATACCAGGCA	145748	Hs.562568	GO:0016021|GO:0016998	lysM and putative peptidoglycan-binding domain-containing protein 4	34.3634	12.985	5.13028	3.81073	27.978	43.6986	31.4136	13.7952	10.5344	14.6255	4.73203	5.5654	5.0934	3.84813	3.60169	3.98236
ASHGA5P029682	0.00180075	0.00503719	2.49557	up	protein_coding	ENST00000439131	CCDS53906.1	C14orf178	GENCODE	632	chr14	+	78227172	78236085	NM_174943	AGAACATGATCTTAACCATACTGTCTTCCAAGTGAAAGATTCTACCTTTCTAAGACATCT	283579	Hs.375834		chromosome 14 open reading frame 178 [Source:HGNC Symbol;Acc:26385]	119.202	47.683	6.92656	5.6072	117.307	127.321	112.978	44.1153	39.7435	59.1903	6.81167	7.06937	6.89865	5.48594	5.40749	5.92816
ASHGA5P025222	7.64968e-07	3.9154e-05	2.4923	up	protein_coding	NM_001220776		IKZF1	RefSeq	5512	chr7	+	50344377	50472798	NM_001220775	CAAGTTTCAGTCATTAAAGAAGAAACTAATCACAGTGAAATGGCAGAAGACCTGTGCAAG	10320	Hs.488251	GO:0003677|GO:0005634|GO:0005737|GO:0006351|GO:0006355|GO:0007049|GO:0007275|GO:0007498|GO:0008270|GO:0016568	DNA-binding protein Ikaros isoform 13	4744.38	2263.17	12.3392	11.0218	4878	4682.48	4672.66	2292.96	2320.33	2176.24	12.3414	12.3487	12.3277	10.9942	11.0699	11.0012
ASHGA5P003591	0.00154447	0.00446251	2.49228	up	protein_coding	NM_000396	CCDS969.1	CTSK	RefSeq	1825	chr1	-	150768683	150780917		TTGACTCTGAAGATGCCTACCCATATGTGGGACAGGAAGAGAGTTGTATGTACAACCCAA	1513	Hs.632466	GO:0001957|GO:0004197|GO:0005615|GO:0006508|GO:0008234|GO:0036021|GO:0045087|GO:0045453	cathepsin K preproprotein	315.262	131.34	8.34541	7.02795	292.037	327.022	326.727	147.521	141.157	105.342	8.16149	8.44118	8.43356	7.17395	7.17144	6.73845
ASHGA5P041542	0.00274081	0.00703244	2.49223	up	protein_coding	NM_001171183	CCDS54946.1	EFCAB9	RefSeq	712	chr5	+	171621175	171630458		ACTGACTTGAAAAAGGCACAGATCAACATTGTGTTTGACATGCTGGACTGGAACGCTGTG	285588	Hs.716824	GO:0005509	EF-hand calcium-binding domain-containing protein 9	42.1197	16.3137	5.44154	4.12411	41.269	36.7611	48.3291	14.9136	19.2968	14.7306	5.30312	5.31654	5.70498	3.95628	4.42379	3.99225
ASHGA5P010995	0.0120475	0.023579	2.48938	up	protein_coding	ENST00000368695	CCDS31309.1	FANK1	GENCODE	1296	chr10	+	127585107	127698161		GAAATGGCCAGAGTTTTTGACAGACAGAGTGTAGTCTCCTTATTAGAAGAAAGGAAAAAA	92565	Hs.352591	GO:0005515	fibronectin type III and ankyrin repeat domains 1 [Source:HGNC Symbol;Acc:23527]	102.034	40.0176	6.67236	5.35658	84.8709	134.386	86.844	41.3173	30.1466	48.5888	6.34476	7.14548	6.52685	5.39504	5.02791	5.64679
ASHGA5P000651	1.06614e-06	4.6198e-05	2.48863	up	protein_coding	NM_000616	CCDS8562.1	CD4	RefSeq	3134	chr12	+	6898637	6929976		AAGATTCTGGGAAATCAGGGCTCCTTCTTAACTAAAGGTCCATCCAAGCTGAATGATCGC	920	Hs.631659	GO:0001816|GO:0001948|GO:0004872|GO:0004888|GO:0005201|GO:0005515|GO:0005769|GO:0005788|GO:0005789|GO:0005886|GO:0005886|GO:0006948|GO:0006955|GO:0007155|GO:0007165|GO:0007166|GO:0007167|GO:0007169|GO:0008270|GO:0009897|GO:0015026|GO:0016021|GO:0016032|GO:0019899|GO:0019901|GO:0030217|GO:0030260|GO:0031295|GO:0032507|GO:0042101|GO:0042289|GO:0042803|GO:0045058|GO:0045086|GO:0045087|GO:0045121|GO:…	T-cell surface glycoprotein CD4 isoform 1 precursor	737.731	318.098	9.59837	8.28302	766.105	732.051	715.036	336.721	313.655	303.918	9.59885	9.61268	9.58358	8.3252	8.28732	8.23653
ASHGA5P008484	3.04845e-05	0.00027167	2.48618	up	protein_coding	NM_005177	CCDS11426.1	ATP6V0A1	RefSeq	4187	chr17	+	40610861	40674597	NM_001130021	TCAGCAATTTTTTGATGAGATGGCGGATCCAGACTTGTTGGAAGAGTCCTCATCCCTCTT	535	Hs.463074	GO:0000220|GO:0005515|GO:0005634|GO:0005730|GO:0005737|GO:0005794|GO:0005886|GO:0006879|GO:0008286|GO:0010008|GO:0015078|GO:0015991|GO:0016021|GO:0030670|GO:0033572|GO:0042470|GO:0043231|GO:0051117|GO:0051701|GO:0055085|GO:0090382	V-type proton ATPase 116 kDa subunit a isoform 1 isoform c	998.45	440.763	10.0524	8.7385	1007.91	977.05	1010.39	428.699	471.264	422.326	10.0132	10.0522	10.0919	8.66333	8.85338	8.69878
ASHGA5P002490	0.000201628	0.00096373	2.48377	up	protein_coding	ENST00000541112		CPEB2	GENCODE	6854	chr4	+	15004297	15071777	ENST00000538197	ATAGTAATACACTCTTACCCTTACAGGTGAGATCTAGTTTGCAGTTGCCAGCTTGGGGCT	132864	Hs.656937	GO:0006417|GO:0005737|GO:0000166|GO:0003723|GO:0003676|GO:0008187	cytoplasmic polyadenylation element binding protein 2 [Source:HGNC Symbol;Acc:21745]	119.809	48.0291	6.93711	5.62458	124.646	121.211	113.571	55.9831	43.2199	44.8843	6.9014	7.00327	6.90666	5.81519	5.5258	5.53275
ASHGA5P039966	1.54331e-06	5.2303e-05	2.48298	up	protein_coding	ENST00000335568	CCDS3528.1	UGT2B28	GENCODE	1833	chr4	+	70146216	70160768	NM_001073, NM_001207004	AGTGATAAGTAACATGACAGCAGAAAGGGCCAACGTAATTGCAACAGCCCTTGCCAAGAT	54490	Hs.653154	GO:0005975|GO:0030259|GO:0006805|GO:0008152|GO:0016021|GO:0005789|GO:0005783|GO:0005792|GO:0016758|GO:0030246|GO:0015020	UDP glucuronosyltransferase 2 family, polypeptide B28 [Source:HGNC Symbol;Acc:13479]	195.187	78.7149	7.6419	6.32982	205.265	192.497	187.798	82.2179	78.5479	75.3789	7.63444	7.66413	7.62712	6.35928	6.35495	6.27523
ASHGA5P030982	5.71001e-06	0.000100557	2.48254	up	protein_coding	NM_001184998	CCDS53990.1	KIAA0430	RefSeq	7760	chr16	-	15688225	15737023	NM_001184999, NM_014647	ATCCAAAATTGTGCCTCATCAAAGATGCAAGTGAACAATCTTCCAGTGCCAAAGCCACGC	9665	Hs.173524	GO:0000166|GO:0003674|GO:0003723|GO:0005777|GO:0007143|GO:0010468|GO:0010923|GO:0030154|GO:0048477	meiosis arrest female protein 1 isoform 2	1133.65	502.313	10.2366	8.9248	1113.28	1144.16	1143.51	517.009	489.074	500.857	10.1575	10.2769	10.2754	8.92826	8.90452	8.94161
ASHGA5P012591	1.23517e-06	4.7943e-05	2.47633	up	protein_coding	NM_001111038	CCDS47678.1	FBXL13	RefSeq	2804	chr7	-	102453307	102715288		TGGAATTCAGATTACTGACTCAGCAATGGAGATGTTATCGGCAAAATGCCATTACCTGCA	222235	Hs.660029		F-box/LRR-repeat protein 13 isoform 2	4576.76	2190.68	12.2859	10.9777	4822.02	4510.8	4397.46	2299.29	2178.1	2094.66	12.3241	12.2925	12.2412	10.9981	10.9839	10.9512
ASHGA5P006974	2.57087e-06	6.6899e-05	2.4696	up	protein_coding	NM_001190241	CCDS54668.1	IFT80	RefSeq	4542	chr3	-	159974773	160117320	NM_001190242, NM_020800	AAATGGGAAGATGCTGTGAGACTTTGTCGCTTTGTTAAGGAGCAAACCATGTGGGCTTGT	57560	Hs.478095	GO:0005813|GO:0005932|GO:0035085	intraflagellar transport protein 80 homolog isoform b	2345.65	1084.83	11.3147	10.0104	2315.98	2332.76	2388.21	1130.38	1060.6	1063.53	11.2522	11.3312	11.3607	10.0253	9.99737	10.0086
ASHGA5P001710	0.00010348	0.00060526	2.46777	up	protein_coding	NM_138617	CCDS30636.1	RHCE	RefSeq	1223	chr1	-	25688739	25747363		GCAATGGCATGTTTGCTCCTAAATCTCAAAATATGGAAAGCACCTCATGTGGCTAAATAT	6006	Hs.523054	GO:0005887|GO:0008519	blood group Rh(CE) polypeptide isoform 4	186.24	75.4055	7.57306	6.26986	180.708	180.033	197.978	78.538	69.169	78.5094	7.44818	7.56969	7.70132	6.29471	6.18697	6.32789
ASHGA5P004111	4.05116e-06	8.4282e-05	2.46709	up	protein_coding	ENST00000284509	CCDS32238.1	ATP8B4	GENCODE	5677	chr15	-	50150434	50411419		TCTGGGTTGAGGTAGGCCACCTGTTGAGACCTGGTGAAAGATCAGGTATAATAATGTTCT	79895	Hs.511311	GO:0006812|GO:0015914|GO:0016021|GO:0016020|GO:0000166|GO:0005524|GO:0000287|GO:0046872|GO:0015662|GO:0016820|GO:0004012	ATPase, class I, type 8B, member 4 [Source:HGNC Symbol;Acc:13536]	2647.06	1246.59	11.4966	10.1938	2581.78	2680.47	2678.93	1268.88	1232.14	1238.76	11.4251	11.536	11.5287	10.1756	10.193	10.2128
ASHGA5P039769	1.24819e-05	0.000156438	2.46412	up	protein_coding	NM_175918	CCDS3349.1	CRIPAK	RefSeq	4467	chr4	+	1385339	1389782		TCGTATCAGACCTTTTAATGAATTTTCATGGATGCTGATTAAAAGACAAACCTGTGACTC	285464	Hs.26410	GO:0005515|GO:0005634|GO:0005737|GO:0005783|GO:0005886|GO:0006469|GO:0033147|GO:0043627|GO:0051493	cysteine-rich PAK1 inhibitor	10281.5	5107.08	13.4507	12.1497	11123.4	9779.4	9941.76	5302.65	5000.04	5018.56	13.547	13.397	13.4082	12.1661	12.1281	12.1548
ASHGA5P005660	1.72108e-06	5.5014e-05	2.46343	up	protein_coding	NM_022652	CCDS9034.1	DUSP6	RefSeq	2404	chr12	-	89741836	89746296		TACCTGGAAGATGAAGCCCGGGGCAAGAACTGTGGTGTCTTGGTACATTGCTTGGCTGGC	1848	Hs.298654	GO:0000188|GO:0002224|GO:0002755|GO:0002756|GO:0004725|GO:0005654|GO:0005737|GO:0005829|GO:0008063|GO:0009953|GO:0014070|GO:0017017|GO:0030154|GO:0034130|GO:0034134|GO:0034138|GO:0034142|GO:0035335|GO:0035666|GO:0040036|GO:0042493|GO:0042663|GO:0043065|GO:0045087|GO:0048011|GO:0051403|GO:0051409|GO:0060420|GO:0070373|GO:0070848	dual specificity protein phosphatase 6 isoform b	4318.46	2059.38	12.1984	10.8978	4610.96	4173.72	4170.69	2111.86	2034.79	2031.51	12.2561	12.1758	12.1634	10.8874	10.8923	10.9136
ASHGA5P035367	0.00010026	0.000593181	2.46248	up	protein_coding	ENST00000325926	CCDS2198.1	RPRM	GENCODE	1471	chr2	-	154333851	154335322		CGGTTTACGCCACAAAAGTGCTCTTGACATCCGTGACACCGTTTTGACTTTTTGTTTTTT	56475	Hs.100890	GO:0007346|GO:0007050|GO:0016021|GO:0005737	reprimo, TP53 dependent G2 arrest mediator candidate [Source:HGNC Symbol;Acc:24201]	1128.36	507.542	10.2312	8.93106	1147.61	1140.53	1096.95	581.856	480.556	460.214	10.2042	10.2723	10.217	9.0893	8.88236	8.82151
ASHGA5P018144	3.68305e-06	7.9819e-05	2.46231	up	protein_coding	NM_001174117	CCDS53945.1	DMXL2	RefSeq	8688	chr15	-	51739920	51914967		GCATGTTTAGGAAGAGATACATTAGATGAGTGTGGTTTGAGATACTTGTTAGCTATGCGC	23312	Hs.511386	GO:0008021|GO:0017137|GO:0030054|GO:0030672	dmX-like protein 2 isoform 3	2288.4	1058.55	11.2786	9.97855	2447.26	2205.64	2212.29	1083.12	1034.13	1058.39	11.3468	11.249	11.24	9.96747	9.9646	10.0036
ASHGA5P035842	1.51809e-06	5.2258e-05	2.46225	up	protein_coding	NM_012249	CCDS33191.1	RHOQ	RefSeq	4542	chr2	+	46769866	46811827		AAATCAAGAAGTGCATGCCATCAGCAAATTAAAATGTGGACTGGCTTTGAAGACTGTTAA	23433	Hs.709193	GO:0003924|GO:0005522|GO:0005525|GO:0005829|GO:0005884|GO:0005886|GO:0005886|GO:0006184|GO:0007264|GO:0008286|GO:0008360|GO:0030866|GO:0032427|GO:0032869|GO:0032956|GO:0045121|GO:0045944|GO:0046326|GO:0051056|GO:0051491|GO:0090005	rho-related GTP-binding protein RhoQ precursor	631.088	272.922	9.37167	8.0717	649.699	622.332	621.234	279.712	277.886	261.167	9.35547	9.38021	9.37934	8.07121	8.12049	8.02339
ASHGA5P005026	6.80338e-08	1.5067e-05	2.4613	up	protein_coding	NM_012142	CCDS10092.1	CCNDBP1	RefSeq	3669	chr15	+	43477465	43489375	NR_027514	TTTAATCGAGAGATGTTCTGGAGAAGACTCAATGAGGCAGCTGTGACTGTGTCAAGGGAA	23582	Hs.36794	GO:0005515|GO:0005634|GO:0005737|GO:0007049	cyclin-D1-binding protein 1	2097.84	966.502	11.1433	9.84388	2152.58	2078.22	2062.71	1008.27	948.933	942.307	11.1391	11.154	11.1367	9.86779	9.83666	9.82718
ASHGA5P008534	1.90601e-05	0.00020065	2.45938	up	protein_coding	NM_014647	CCDS10562.2	KIAA0430	RefSeq	7760	chr16	-	15688225	15737023	NM_001184998, NM_001184999	TGCTTCAAAATTTGGGTCACCAGAAGTTGCAGTAGCTGGACAGGTGCTAGAAAACTTACC	9665	Hs.173524	GO:0000166|GO:0003674|GO:0003723|GO:0005777|GO:0007143|GO:0010468|GO:0010923|GO:0030154|GO:0048477	meiosis arrest female protein 1 isoform 1	1129.02	505.844	10.2307	8.93244	1111.64	1131.19	1144.23	494.455	524.287	498.789	10.1541	10.2612	10.2769	8.86365	8.99927	8.93441
ASHGA5P007232	8.57622e-06	0.000127598	2.45741	up	protein_coding	NM_013345	CCDS9997.1	GPR132	RefSeq	3652	chr14	-	105515736	105531754		AAGAATGTGAATGTGCCCAATGCTACTGAAAAACGGTTACAATGGAAACGCCACCCCAGT	29933	Hs.532504	GO:0000082|GO:0004930|GO:0005886|GO:0006950|GO:0016021	probable G-protein coupled receptor 132	929.473	412.794	9.94479	8.64765	966.487	913.352	908.58	445.715	409.361	383.305	9.95365	9.94828	9.93245	8.71724	8.66088	8.56484
ASHGA5P029720	0.0129544	0.0250771	2.45641	up	protein_coding	NM_138344	CCDS9914.1	FAM181A	RefSeq	1848	chr14	+	94385239	94395954		TAAAATGTCTTGATGCCCTTAGAAGAGAGAAGATCTTCTGGAGAGAGGAATGATGCAGCC	90050	Hs.525550		protein FAM181A isoform 1	1633.47	769.804	10.7583	9.46171	1942.02	1478.15	1480.22	1060.16	508.526	740.725	10.9811	10.6478	10.6458	9.93575	8.95849	9.49087
ASHGA5P015509	0.000245655	0.00111109	2.45426	up	protein_coding	ENST00000420890		CCDC141	GENCODE	9127	chr2	-	179694483	179914786		ACACTGACATGGTACAAGAAGGGCCAGAAATTGTCTGCAGATGGGCACTTACAGGTTTTA	285025	Hs.324341	GO:0005515	coiled-coil domain containing 141 [Source:HGNC Symbol;Acc:26821]	122.099	49.1124	6.96157	5.66628	117.428	119.093	129.776	48.4046	44.9295	54.003	6.81374	6.97769	7.09327	5.62081	5.58118	5.79684
ASHGA5P010092	3.98148e-07	3.0803e-05	2.4508	up	protein_coding	NM_002649	CCDS5739.1	PIK3CG	RefSeq	5379	chr7	+	106505923	106547592		TGAAGAAAAGTTTCAGGCAGCAGTGGAGAGATTTGTTTATTCCTGTGCAGGCTACTGTGT	5294	Hs.32942	GO:0001525|GO:0001816|GO:0002250|GO:0002407|GO:0002675|GO:0002679|GO:0004672|GO:0004674|GO:0005515|GO:0005524|GO:0005737|GO:0005829|GO:0005886|GO:0005944|GO:0006644|GO:0006661|GO:0006897|GO:0006954|GO:0007186|GO:0007596|GO:0010818|GO:0014065|GO:0014065|GO:0016020|GO:0016303|GO:0030168|GO:0030593|GO:0032252|GO:0033628|GO:0035004|GO:0035747|GO:0036092|GO:0042098|GO:0042110|GO:0043066|GO:0043303|GO:…	phosphatidylinositol 4,5-bisphosphate 3-kinase catalytic subunit gamma isoform	1395.76	633.714	10.5421	9.24883	1403.7	1378.09	1405.49	652.471	625.64	623.03	10.5031	10.5494	10.5737	9.24913	9.25168	9.24566
ASHGA5P012199	0.00176901	0.00497035	2.45052	up	protein_coding	ENST00000376441	CCDS35248.1	GRIPAP1	GENCODE	3032	chrX	-	48830133	48858675		GTTCAGCAAGCTCTGCAGCCAGATGGAACAGCTGGAGCAAGAGAACCAGCAACTGAAGGA	56850	Hs.109929	GO:0008150|GO:0005575|GO:0005769|GO:0003674	GRIP1 associated protein 1 [Source:HGNC Symbol;Acc:18706]	60.9742	24.2145	5.96307	4.66998	61.2721	51.5863	70.0641	21.625	23.1209	27.8977	5.8693	5.79349	6.22643	4.47926	4.66239	4.86831
ASHGA5P010093	1.56782e-05	0.000178733	2.44898	up	protein_coding	NM_001220770		IKZF1	RefSeq	5800	chr7	+	50344377	50472798	NM_001220765, NM_001220769	ACGCACTCCGTCATTAAAGAAGAAACTAATCACAGTGAAATGGCAGAAGACCTGTGCAAG	10320	Hs.488251	GO:0003677|GO:0005634|GO:0005737|GO:0006351|GO:0006355|GO:0007049|GO:0007275|GO:0007498|GO:0008270|GO:0016568	DNA-binding protein Ikaros isoform 7	5566.21	2736.41	12.5767	11.2845	6046.06	5368.24	5284.34	2902.95	2681.28	2625.01	12.6662	12.5498	12.514	11.3333	11.2651	11.2551
ASHGA5P042153	4.54103e-06	8.8961e-05	2.44865	up	protein_coding	NM_152133	CCDS5262.1	TAGAP	RefSeq	3196	chr6	-	159456026	159466184	NM_054114	AATATTTGGGGAGAACATTCCAGTGCATTCCAGTATCACTTCTGATGACTCCCTGGAGCA	117289	Hs.529984	GO:0005085|GO:0005829|GO:0007264|GO:0051056	T-cell activation Rho GTPase-activating protein isoform a	2362.03	1103.01	11.3239	10.0319	2360.9	2292.71	2432.49	1112.62	1125.29	1071.12	11.2796	11.3073	11.3849	10.0036	10.0742	10.0181
ASHGA5P007319	3.57713e-06	7.8728e-05	2.44739	up	protein_coding	NM_001220766		IKZF1	RefSeq	5956	chr7	+	50344377	50472798	NM_001220767, NM_001220773, NM_001220774, NM_006060	CTGTACCCAGTCATTAAAGAAGAAACTAATCACAGTGAAATGGCAGAAGACCTGTGCAAG	10320	Hs.488251	GO:0003677|GO:0005634|GO:0005737|GO:0006351|GO:0006355|GO:0007049|GO:0007275|GO:0007498|GO:0008270|GO:0016568	DNA-binding protein Ikaros isoform 3	6114.15	3034.1	12.7204	11.4291	6364.87	6014.79	5962.8	3249.84	2977.33	2875.14	12.7429	12.7233	12.695	11.4931	11.412	11.3823
ASHGA5P005391	1.13398e-05	0.000147637	2.44112	up	protein_coding	NM_018042	CCDS11295.1	SLFN12	RefSeq	2405	chr17	-	33738080	33759543		CAACCAGGAGAAAAGAATTTCTGCTTGGACACTGCATAGCTGCTGGGAAAATGAACATCA	55106	Hs.663548	GO:0005524	schlafen family member 12	512.335	221.11	9.06371	7.77617	511.908	501.692	523.405	225.209	210.3	227.82	8.99758	9.06341	9.13013	7.76237	7.73476	7.83137
ASHGA5P002678	0.00369763	0.00892178	2.43873	up	protein_coding	NM_018728	CCDS42036.1	MYO5C	RefSeq	6975	chr15	-	52484514	52587995		AAACTGTGAGGAAAGCTATTACTGCAGTGGCCTTAAAAGAAGCTTGGGCAGCCATAATCA	55930	Hs.487036	GO:0003774|GO:0003779|GO:0005516|GO:0005524|GO:0016459	unconventional myosin-Vc	34.6168	13.7236	5.16143	3.8753	32.1505	39.1227	32.5772	12.8071	11.2497	17.1139	4.93268	5.40794	5.14365	3.74521	3.68573	4.19496
ASHGA5P050771	8.81377e-06	0.000128699	2.43601	up	protein_coding	NM_001024948	CCDS53344.1	FNBP1L	RefSeq	5371	chr1	+	93913687	94020218		AACAGTAAAGGTGCAGTAACTTATATCTAAACTAACCAGGCACCTTTGTGCCATGTGTGA	54874	Hs.740402	GO:0005515|GO:0005856|GO:0005886|GO:0005938|GO:0006900|GO:0006914|GO:0008289|GO:0010324|GO:0016023|GO:0016050|GO:0030050|GO:0051491|GO:0072583|GO:0097320	formin-binding protein 1-like isoform 1	654.364	286.787	9.42417	8.13965	697.442	637.655	627.996	311.2	276.046	273.116	9.46044	9.41677	9.39529	8.21932	8.11247	8.08715
ASHGA5P004641	2.50475e-07	2.4747e-05	2.43372	up	protein_coding	NM_005531	CCDS1180.3	IFI16	RefSeq	2750	chr1	+	158979681	159024945		TTCAACTGAGAACCCGAAAACAGTGGCCAAATGTCAGGTAACTCCCAGAAGAAATGTTCT	3428	Hs.380250	GO:0000122|GO:0000122|GO:0001819|GO:0002218|GO:0003690|GO:0005515|GO:0005634|GO:0005654|GO:0005730|GO:0005737|GO:0006351|GO:0006355|GO:0006914|GO:0006954|GO:0008134|GO:0008283|GO:0009615|GO:0010506|GO:0016607|GO:0030097|GO:0030099|GO:0030224|GO:0032731|GO:0042149|GO:0042771|GO:0043392|GO:0045071|GO:0045087|GO:0045824|GO:0045892|GO:0045944|GO:0045944|GO:0051607|GO:0071479|GO:0072332|GO:0097202|GO:…	gamma-interferon-inducible protein 16 isoform 2	2137.97	997.376	11.1714	9.88819	2197.24	2119.35	2097.33	1047.31	966.004	978.811	11.168	11.1868	11.1592	9.91846	9.86194	9.88417
ASHGA5P031554	9.01164e-05	0.000551058	2.43218	up	protein_coding	NM_021133	CCDS1347.1	RNASEL	RefSeq	4258	chr1	-	182542768	182558394		TGATCTGCTAAAGTTCATCCGGAATTTGGGAGAACACATTGATGAAGAAAAGCATAAAAA	6041	Hs.518545	GO:0003723|GO:0004521|GO:0004672|GO:0005524|GO:0005575|GO:0005739|GO:0005829|GO:0006397|GO:0006468|GO:0016891|GO:0019221|GO:0045071|GO:0045944|GO:0046872|GO:0051607|GO:0060337	2-5A-dependent ribonuclease	944.596	423.672	9.96569	8.68343	1009.85	962.576	861.358	471.233	401.487	398.296	10.0174	10.0292	9.85046	8.79477	8.63654	8.619
ASHGA5P055369	0.00180668	0.00505132	2.4308	up	protein_coding	NM_138371	CCDS8752.1	PCED1B	RefSeq	2091	chr12	+	47610051	47630443		GCCTCAATAGACGGACCTAGGCCTTATTTCCTCTTTATGAACATGGATTGGACAGATCTG	91523	Hs.560100	GO:0016787	protein FAM113B	203.159	83.6971	7.69039	6.40895	189.049	179.74	240.689	87.6828	72.2563	91.152	7.51351	7.56657	7.99108	6.44748	6.24451	6.53487
ASHGA5P029975	0.0192866	0.0350652	2.43064	up	protein_coding	NM_153700	CCDS10098.1	STRC	RefSeq	5515	chr15	-	43891760	43910998		TTTGAGGACTGCCTGACATTATTTGCAGGAGACCCAGGACTTGGGCCTGAGGAACTGCGG	161497	Hs.657395	GO:0009986|GO:0032420|GO:0032426|GO:0050910|GO:0060088|GO:0060091	stereocilin precursor	18.4646	7.76428	4.25883	2.9775	17.2606	18.6206	19.5126	9.75795	5	8.53491	4.03401	4.34424	4.39825	3.35478	2.34422	3.23349
ASHGA5P000636	1.85333e-06	5.693e-05	2.42794	up	protein_coding	NM_000694		ALDH3B1	RefSeq	2857	chr11	+	67777789	67796743	NM_001161473	ACTGGCCCAGGACCTGCACAAGTCAGCCTTCGAGTCGGAGGTGTCTGAGGTTGCCATCAG	221	Hs.523841	GO:0004028|GO:0004030|GO:0005737|GO:0006066|GO:0006068|GO:0006629|GO:0034599|GO:0046185|GO:0055114	aldehyde dehydrogenase family 3 member B1 isoform a	257.825	107.798	8.04983	6.7701	272.277	254.291	246.907	114.758	103.035	105.601	8.05921	8.0664	8.02388	6.82446	6.744	6.74183
ASHGA5P033861	0.00810115	0.0169068	2.4246	up	protein_coding	NM_004163	CCDS11958.1	RAB27B	RefSeq	7003	chr18	+	52495707	52562747		AATGGATCTTCAGGGAAAGCATTTAAAGTGCATCTTCAGCTTTGGGACACTGCGGGACAA	5874	Hs.25318	GO:0003924|GO:0005525|GO:0005795|GO:0007264|GO:0015031|GO:0016324|GO:0019904|GO:0030140|GO:0032585|GO:0042589|GO:0045921|GO:0071985	ras-related protein Rab-27B	126.671	52.9655	7.01121	5.73346	127.543	140.31	112.159	62.6577	35.3895	60.8493	6.94041	7.20469	6.88852	5.98208	5.249	5.9693
ASHGA5P002327	3.22251e-07	2.7947e-05	2.42374	up	protein_coding	NM_000700	CCDS6645.1	ANXA1	RefSeq	1399	chr9	+	75766780	75785307		AAGCCATGAAAGGTGTTGGAACTCGCCATAAGGCATTGATCAGGATTATGGTTTCCCGTT	301	Hs.494173	GO:0001533|GO:0001780|GO:0002674|GO:0003697|GO:0003727|GO:0005102|GO:0005198|GO:0005509|GO:0005515|GO:0005543|GO:0005544|GO:0005576|GO:0005615|GO:0005634|GO:0005737|GO:0005737|GO:0005886|GO:0005929|GO:0006928|GO:0006954|GO:0007049|GO:0007165|GO:0007166|GO:0010165|GO:0014070|GO:0016323|GO:0018149|GO:0019834|GO:0030073|GO:0030216|GO:0030674|GO:0031018|GO:0031340|GO:0031394|GO:0031966|GO:0032355|GO:…	annexin A1	47805.3	24409.8	15.6577	14.3804	49336.2	46714.1	47365.5	25541.6	23897.6	23790.3	15.671	15.671	15.631	14.4081	14.3613	14.3718
ASHGA5P052615	0.000171269	0.000855839	2.42338	up	protein_coding	NM_030899	CCDS4649.1	ZNF323	RefSeq	3039	chr6	-	28292514	28304152	NM_001135216	TTACTTAAAGCCAGAGTAAGCCTTCCAAATTAACCCCAGGAATGGCTTCAACAGAGGAAC	64288	Hs.656413	GO:0003677|GO:0003700|GO:0005634|GO:0006351|GO:0008270|GO:0016032	zinc finger protein 323 isoform 1	165.393	67.9564	7.39642	6.1194	169.584	160.25	166.346	78.8191	61.7292	63.3209	7.3539	7.38971	7.44565	6.30003	6.02741	6.03076
ASHGA5P020329	0.000113043	0.000640991	2.42292	up	protein_coding	NM_001159707	CCDS54957.1	BTNL8	RefSeq	1761	chr5	+	180326076	180377906	NM_001159710	CTGGGATCAGCACTGGGCTCAGTTCCTCTCATTTCCATCACGGGATATGTTGATAGAGAC	79908	Hs.189109	GO:0005515|GO:0016021	butyrophilin-like protein 8 isoform 3 precursor	332.782	141.725	8.42549	7.14875	329.675	340.429	328.242	132.617	138.526	154.033	8.34079	8.49482	8.44087	7.0279	7.14227	7.27607
ASHGA5P014355	0.000388583	0.00155372	2.4229	up	protein_coding	ENST00000405990	CCDS55322.1	IDNK	GENCODE	936	chr9	+	86238032	86259044		GCTCGGGGAACTGGGATGGAAATTCTATGATGCTGATGATTATCACCCGGAGGAAAATCG	414328	Hs.530261		idnK, gluconokinase homolog (E. coli) [Source:HGNC Symbol;Acc:31367]	210.508	87.7659	7.75189	6.47515	212.049	202.028	217.447	80.5492	81.6273	101.121	7.68142	7.73378	7.84046	6.33028	6.41295	6.68222
ASHGA5P047034	3.30642e-06	7.6689e-05	2.42151	up	protein_coding	NM_000195	CCDS7475.1	HPS1	RefSeq	3729	chr10	-	100175954	100206704		AGTCAAAAGACCTCGTCGGAGTTGGGCAAGGGGCCGCTGGCTGCCTTTGTCAAAACTAAG	3257	Hs.404568	GO:0005515|GO:0005737|GO:0005764|GO:0005887|GO:0007040|GO:0007601|GO:0016023|GO:0046983|GO:0050896	Hermansky-Pudlak syndrome 1 protein isoform a	866.584	387.039	9.83519	8.55929	878.567	853.243	867.942	383.107	381.84	396.169	9.80216	9.84166	9.86177	8.50535	8.56318	8.60934
ASHGA5P008910	0.000274986	0.00121054	2.42124	up	protein_coding	NM_080921	CCDS1398.1	PTPRC	RefSeq	4946	chr1	+	198608097	198726605		TCCCCCACTGATGCCTACCTTAATGCCTCTGAAACAACCACTCTGAGCCCTTCTGGAAGC	5788	Hs.654514	GO:0000187|GO:0001915|GO:0001916|GO:0001960|GO:0002244|GO:0002378|GO:0002925|GO:0004725|GO:0005001|GO:0005515|GO:0005886|GO:0005887|GO:0005925|GO:0006469|GO:0006469|GO:0006470|GO:0006933|GO:0007159|GO:0007166|GO:0007411|GO:0008201|GO:0009897|GO:0010332|GO:0016311|GO:0019901|GO:0030183|GO:0030217|GO:0030890|GO:0031953|GO:0033261|GO:0034113|GO:0035335|GO:0042098|GO:0042100|GO:0042102|GO:0043065|GO:…	receptor-type tyrosine-protein phosphatase C isoform 2 precursor	3580.4	1714.77	11.9152	10.6395	4226.71	3320.06	3194.42	1788.58	1678.17	1677.55	12.1238	11.8408	11.7812	10.6581	10.6226	10.6378
ASHGA5P039800	1.69514e-05	0.000187443	2.41989	up	protein_coding	NM_005980	CCDS3391.1	S100P	RefSeq	510	chr4	+	6695565	6698897		AGACAGCCATGGGCATGATCATAGACGTCTTTTCCCGATATTCGGGCAGCGAGGGCAGCA	6286	Hs.2962	GO:0000287|GO:0005509|GO:0005515|GO:0005634|GO:0005737|GO:0005737|GO:0010033|GO:0043542|GO:0048306	protein S100-P	13822.6	7136.45	13.893	12.6181	13348.8	14010	14109	7062.6	7260.09	7086.65	13.8009	13.9463	13.9319	12.5698	12.651	12.6335
ASHGA5P002138	4.96655e-05	0.000375452	2.41983	up	protein_coding	NM_032855		HSH2D	RefSeq	2369	chr19	+	16244837	16269377		TCTCCTACAAAGCCCAAAGCAGCTGCTGCCATTTCATGGTGAAGCTCTTGGATGATGGGA	84941	Hs.631617	GO:0002903|GO:0005070|GO:0005634|GO:0005739|GO:0005829|GO:0042110|GO:0051902	hematopoietic SH2 domain-containing protein	1887.65	875.108	10.9789	9.70399	2102.7	1780.03	1780.23	933.413	834.49	857.421	11.1047	10.9188	10.9132	9.75361	9.6583	9.70005
ASHGA5P006421	0.000261538	0.00116447	2.41886	up	protein_coding	NM_016112	CCDS7492.1	PKD2L1	RefSeq	3060	chr10	-	102047902	102090243		GGCATCAGAGGACTTTGGGGAACAACCCTGACTGAGAACACAGCTGAGAACCGGGAACTT	9033	Hs.159241	GO:0001581|GO:0005227|GO:0005261|GO:0005272|GO:0005509|GO:0005515|GO:0005783|GO:0005886|GO:0006812|GO:0008092|GO:0008324|GO:0009986|GO:0015269|GO:0016021|GO:0033040|GO:0035725|GO:0042802|GO:0043231|GO:0051371|GO:0051393|GO:0071468|GO:0071805	polycystic kidney disease 2-like 1 protein isoform 1	11.7391	5	3.61064	2.33631	11.9266	12.8957	10.395	5	5	5	3.49785	3.81965	3.51441	2.32963	2.34422	2.33507
ASHGA5P005702	0.0285064	0.0489837	2.41692	up	protein_coding	ENST00000308910	CCDS2964.1	GCET2	GENCODE	3336	chr3	-	111839687	111852152	NM_001190259	TTGGAATGTGAGAATGCAAAGCCCCAAACAGAGAACATCCAGATGCTGGGATCACCATAT	257144	Hs.49614	GO:2000402|GO:0005886|GO:0005739|GO:0005515|GO:0003779|GO:0045159	germinal center expressed transcript 2 [Source:HGNC Symbol;Acc:20253]	31.4598	13.0121	5.02098	3.74781	27.8329	36.1502	30.3963	17.3891	6.86871	14.7784	4.72483	5.29254	5.04558	4.17571	3.07088	3.99685
ASHGA5P009653	1.43457e-06	5.1256e-05	2.41383	up	protein_coding	NM_001080156	CCDS44928.1	ARHGAP9	RefSeq	2102	chr12	-	57866037	57871728	ENST00000393791	GCTGCCCTTGCACTCTCCGAATCAGAGCAGTGCCTCTCTCAGATACAAGAATTAATAGGC	64333	Hs.437126	GO:0005096|GO:0005543|GO:0005829|GO:0007264|GO:0043547|GO:0051056	rho GTPase-activating protein 9 isoform 3	5798.33	2902.27	12.6409	11.3695	6017.96	5676.53	5700.49	3068.91	2892.06	2745.84	12.6602	12.6368	12.6256	11.412	11.3749	11.3217
ASHGA5P008700	1.17639e-06	4.7325e-05	2.41336	up	protein_coding	NM_133271	CCDS12908.1	FCAR	RefSeq	1383	chr19	+	55385548	55401839	NM_002000, NM_133272, NM_133273, NM_133277	GTAGTGACAGACTCCATCCACCAAGATTACACGACGCAGAACTTGATCCGCATGGCCGTG	2204	Hs.659872	GO:0005576|GO:0005886|GO:0005887|GO:0006955|GO:0019862	immunoglobulin alpha Fc receptor isoform c precursor	634.598	279.858	9.3797	8.10866	641.242	635.16	627.393	287.174	279.539	272.863	9.33346	9.41161	9.39404	8.10993	8.12964	8.08642
ASHGA5P016992	0.0076299	0.0160866	2.41293	up	protein_coding	NM_145892	CCDS45405.1	RBFOX1	RefSeq	4024	chr16	+	7382750	7763340		TTGGTGCCATGGCTAGTATATACCGAGGGGGATACAACCGTTTTGCTCCATACTAAATGA	54715	Hs.459842	GO:0000166|GO:0003723|GO:0005515|GO:0005634|GO:0005737|GO:0005802|GO:0006397|GO:0008022|GO:0008380|GO:0043484|GO:0050658	RNA binding protein fox-1 homolog 1 isoform 2	14.6881	5.97135	3.92302	2.65223	13.683	17.1583	13.2229	7.74663	5	5.16742	3.69174	4.22299	3.85432	3.03112	2.34422	2.58136
ASHGA5P002214	2.97314e-05	0.000267641	2.40873	up	protein_coding	NM_001276	CCDS1435.1	CHI3L1	RefSeq	1867	chr1	-	203148058	203155922		CTACTATGAGATCTGTGACTTCCTCCGCGGAGCCACAGTCCATAGAATCCTCGGCCAGCA	1116	Hs.382202	GO:0004568|GO:0005201|GO:0005578|GO:0005615|GO:0005737|GO:0005783|GO:0005975|GO:0006032|GO:0006954|GO:0007250|GO:0008061|GO:0009612|GO:0010800|GO:0030324|GO:0034612|GO:0043169|GO:0045766|GO:0051216|GO:0051897|GO:0070374|GO:0070555|GO:0070741|GO:0071347|GO:0071356|GO:0072606	chitinase-3-like protein 1 precursor	112.035	45.9981	6.84171	5.57344	117.777	109.132	109.194	43.2269	47.2573	47.51	6.81667	6.85583	6.85262	5.45811	5.65046	5.61174
ASHGA5P052775	0.0018005	0.00503719	2.40698	up	protein_coding	NM_001161444	CCDS1159.1	SH2D2A	RefSeq	1445	chr1	-	156776848	156786640		TCAGTAGGCGGTAAGTCTGAGCTTGGTGAGGATAACTTGGAGCATCAGGTCCAGAGACCT	9047	Hs.103527	GO:0001525|GO:0005070|GO:0005737|GO:0007165|GO:0008283|GO:0017124|GO:0030154	SH2 domain-containing protein 2A isoform 2	47.3522	18.8892	5.60677	4.33955	40.7701	47.475	53.8114	18.9779	18.9956	18.6941	5.28462	5.68108	5.85461	4.29865	4.40388	4.31611
ASHGA5P036365	3.63915e-05	0.000305242	2.40627	up	protein_coding	NM_001104586	CCDS42801.1	ALS2CR8	RefSeq	5171	chr2	+	203776977	203851060	NM_024744	ATCAATTACCACCAAAGTGGAAACAAATCAGACCAGGGGTTCTTTGTCTCCTGAGCCAAC	79800	Hs.444982	GO:0003700|GO:0005654|GO:0005730	amyotrophic lateral sclerosis 2 chromosomal region candidate gene 8 protein	259.757	109.414	8.05876	6.79195	288.666	252.899	237.704	111.769	101.965	114.508	8.14614	8.05945	7.97068	6.78965	6.72788	6.85833
ASHGA5P016765	0.0194344	0.0352866	2.40555	up	protein_coding	NM_001128934	CCDS47128.1	SYNPO2	RefSeq	4866	chr4	+	119809995	119959669		CACAATTCAGGTGAAATGTAAATCTGGGATCCATAGTCAAGATATCATAAGGACCTACTT	171024	Hs.655519	GO:0003779|GO:0005515|GO:0005634|GO:0015629|GO:0030018|GO:0051371|GO:0071889	synaptopodin-2 isoform c	17.7611	7.1722	4.20207	2.93571	17.7593	19.6617	15.8623	5	6.93419	9.58242	4.07544	4.42324	4.10753	2.32963	3.08301	3.39448
ASHGA5P002581	2.82632e-05	0.000259832	2.40257	up	protein_coding	NM_016475	CCDS45116.1	JKAMP	RefSeq	2377	chr14	+	59951160	59972081		CGGCCCATGGCTGTCGATATTCAACCAGCATGCCTTGGACTTTATTGTGGGAAGACCCTA	51528	Hs.446850	GO:0005789|GO:0006986|GO:0016021|GO:0030433|GO:0031625	JNK1/MAPK8-associated membrane protein isoform 1	539.572	237.239	9.13686	7.87228	572.032	517.9	528.786	231.943	224.972	254.801	9.15692	9.10923	9.14443	7.80522	7.82516	7.98645
ASHGA5P036363	9.98848e-06	0.000137828	2.40175	up	protein_coding	NM_001204	CCDS33361.1	BMPR2	RefSeq	12086	chr2	+	203241049	203432474		AACAACAGCAATCCATGTTCAGAACAAGATGTTCTTGCACAGGGTGTTCCAAGCACAGCA	659	Hs.471119	GO:0001707|GO:0001938|GO:0001946|GO:0001974|GO:0003085|GO:0005024|GO:0005515|GO:0005524|GO:0005737|GO:0005886|GO:0005886|GO:0005887|GO:0005901|GO:0006366|GO:0007178|GO:0007420|GO:0009267|GO:0009925|GO:0009952|GO:0009986|GO:0010595|GO:0010634|GO:0010862|GO:0014916|GO:0014916|GO:0016324|GO:0016362|GO:0019838|GO:0030308|GO:0030425|GO:0030501|GO:0030509|GO:0030509|GO:0030509|GO:0030509|GO:0030513|GO:…	bone morphogenetic protein receptor type-2 precursor	604.273	266.306	9.30415	8.04006	601.767	604.535	606.517	265.867	257.574	275.477	9.23617	9.33648	9.33979	7.99958	8.0214	8.09922
ASHGA5P053135	9.20135e-05	0.000559112	2.40144	up	protein_coding	NM_198924	CCDS34665.1	TRIM73	RefSeq	1351	chr7	+	75024902	75034888		TGGCCTCCAGGTAATAACCTTGGAGAGAGCTCAGCCAGGGTCTGGTGGCTGCGGGCACGG	375593	Hs.632307	GO:0005622|GO:0008270	tripartite motif-containing protein 73	154.033	63.1924	7.28868	6.02478	177.601	141.843	142.655	60.7869	63.743	65.0473	7.42224	7.21878	7.22502	5.93826	6.07147	6.06462
ASHGA5P053577	1.72559e-05	0.000189175	2.40051	up	protein_coding	ENST00000329397	CCDS6383.1	PTP4A3	GENCODE	1332	chr8	+	142432006	142441620		GGCGCTGGCCCTTATTGAGAGCGGGATGAAGTACGAGGACGCCATCCAGTTCATCCGCCA	11156	Hs.43666	GO:0006470|GO:0016311|GO:0005886|GO:0005769|GO:0004725|GO:0008138|GO:0016791|GO:0004727	protein tyrosine phosphatase type IVA, member 3 [Source:HGNC Symbol;Acc:9636]	370.77	159.738	8.58425	7.32091	362.779	378.125	371.407	162.9	159.192	157.122	8.48441	8.64537	8.62296	7.31262	7.3477	7.3024
ASHGA5P041841	5.09026e-06	9.4375e-05	2.40038	up	protein_coding	NM_001008739	CCDS43463.1	C6orf226	RefSeq	572	chr6	-	42858002	42858554		GGTTTTGCATTTACATTTGTGGACCATGTTACAGTTAAGAAAAATCCTGTTTCAGTCCTT	441150	Hs.571098		uncharacterized protein C6orf226	4189.04	2053.69	12.1539	10.8906	4226.57	4188.22	4152.34	2100.1	1960.83	2100.15	12.1232	12.1801	12.1583	10.8786	10.8375	10.9557
ASHGA5P027105	1.94586e-06	5.8666e-05	2.39974	up	protein_coding	NM_004388	CCDS698.1	CTBS	RefSeq	3152	chr1	-	85018803	85040163		TTAACTGCTTTAGTCAAAGAAACTACAGACTCTTTCCATCGTGAAATTGAGGGATCACAG	1486	Hs.513557	GO:0004568|GO:0005764|GO:0006032|GO:0009313|GO:0043169	di-N-acetylchitobiase precursor	2112.43	999.95	11.1553	9.89241	2142.94	2059.95	2134.41	1045.19	1001.35	953.315	11.1341	11.1414	11.1903	9.91553	9.91818	9.84351
ASHGA5P050163	0.000170595	0.000853461	2.39962	up	protein_coding	NM_005304	CCDS12459.1	FFAR3	RefSeq	1709	chr19	+	35849487	35851389		TGAAAGCTAGGTCCTCCGGGGGAGGAGGGTGTAGCTGGCATGTCATCCTCAGGGCGCTTC	2865	Hs.248055	GO:0004930|GO:0005886|GO:0005887|GO:0007186|GO:0008289	free fatty acid receptor 3	246.105	104.007	7.97855	6.71574	275.682	230.78	231.853	95.2743	105.98	110.768	8.07933	7.92179	7.93454	6.56024	6.78016	6.80683
ASHGA5P011863	0.000166595	0.00083749	2.39946	up	protein_coding	ENST00000373960	CCDS33383.1	DES	GENCODE	2248	chr2	+	220283098	220291461		AACTTCCGAGAAACCAGCCCTGAGCAAAGGGGTTCTGAGGTCCATACCAAGAAGACGGTG	1674	Hs.594952	GO:0007010|GO:0008016|GO:0006936|GO:0030049|GO:0005829|GO:0005882|GO:0042383|GO:0031594|GO:0005916|GO:0030018|GO:0005626|GO:0045098|GO:0043292|GO:0005856|GO:0005622|GO:0005515|GO:0008092|GO:0005200	desmin [Source:HGNC Symbol;Acc:2770]	52.6593	21.2967	5.76177	4.49906	59.5939	48.2593	50.1246	19.9464	20.0729	23.8709	5.82744	5.70259	5.75529	4.36718	4.47182	4.65818
ASHGA5P009228	1.22811e-05	0.000154772	2.39857	up	protein_coding	NM_004355	CCDS47308.1	CD74	RefSeq	1506	chr5	-	149781199	149792499		ATGAGCAGGCACTCCTTGGAGCAAAAGCCCACTGACGCTCCACCGAAAGAGTCACTGGAA	972	Hs.436568	GO:0000139|GO:0000187|GO:0001516|GO:0001540|GO:0001961|GO:0002606|GO:0002792|GO:0002830|GO:0002906|GO:0004896|GO:0005622|GO:0005765|GO:0005771|GO:0005773|GO:0005886|GO:0006461|GO:0006886|GO:0006952|GO:0007165|GO:0008283|GO:0009897|GO:0009986|GO:0012507|GO:0016021|GO:0016064|GO:0019883|GO:0019886|GO:0019955|GO:0030658|GO:0030666|GO:0030669|GO:0030890|GO:0032588|GO:0035691|GO:0035692|GO:0035693|GO:…	HLA class II histocompatibility antigen gamma chain isoform b	897.874	406.58	9.89037	8.6282	902.157	915.831	875.634	435.715	401.378	382.647	9.84398	9.95079	9.87634	8.6861	8.63608	8.56242
ASHGA5P055563	2.44314e-07	2.4456e-05	2.39652	up	protein_coding	NM_001731	CCDS9043.1	BTG1	RefSeq	4704	chr12	-	92534053	92539673		AGAACGAGCCCTTCCAAAAACTACAATATGATGACTGTATCAGGTTAAGATATAGTCTGT	694	Hs.255935	GO:0003712|GO:0005515|GO:0005634|GO:0005634|GO:0005737|GO:0005737|GO:0006355|GO:0006479|GO:0006979|GO:0007283|GO:0008285|GO:0016477|GO:0019899|GO:0019900|GO:0030308|GO:0042981|GO:0043434|GO:0045603|GO:0045663|GO:0045663|GO:0045766	protein BTG1	18795.9	9841.35	14.3273	13.0663	19351.9	18031.9	19003.9	10028.1	9799.85	9696.15	14.3518	14.298	14.332	13.0491	13.074	13.076
ASHGA5P038592	4.40755e-06	8.824e-05	2.39378	up	protein_coding	NM_130446	CCDS3245.2	KLHL6	RefSeq	6320	chr3	-	183205318	183273499		AGAATAAGAAGTGGGTGGAGTTTGCATGCGTGACATTGAAAAATGAGGTCTACATCTCAG	89857	Hs.659147	GO:0002467|GO:0050853	kelch-like protein 6	919.642	418.756	9.92944	8.67014	926.796	930.294	901.836	413.599	418.478	424.189	9.88973	9.97382	9.92477	8.61534	8.69029	8.70481
ASHGA5P007299	0.000583523	0.00211729	2.39274	up	protein_coding	NM_182854	CCDS10745.1	SNX20	RefSeq	1555	chr16	-	50706885	50715264		TAAGTTTGTGGTGTACCAAATCATCGTCATCCAGACTGGGAGCTTTGACAACAACAAGGC	124460	Hs.715778	GO:0005515|GO:0005634|GO:0005886|GO:0007154|GO:0010008|GO:0015031|GO:0035091	sorting nexin-20 isoform 1	294.6	126.723	8.24486	6.98619	281.601	316.898	285.301	131.516	138.003	110.65	8.10941	8.39317	8.232	7.0165	7.13692	6.80516
ASHGA5P003417	8.45066e-06	0.000126804	2.39024	up	protein_coding	NM_006537	CCDS32265.1	USP3	RefSeq	5606	chr15	+	63796709	63886839	NR_046341	GGTCTGTTTGACTTGTTCAAGTGTCCACTGTGGAAGGTATGTGAATGGCCATGCAAAAAA	9960	Hs.458499	GO:0000278|GO:0000790|GO:0004221|GO:0004843|GO:0006281|GO:0006511|GO:0008270|GO:0016578|GO:0031647|GO:0042393	ubiquitin carboxyl-terminal hydrolase 3 isoform 1	1130.26	524.096	10.2371	8.9799	1194.21	1088.36	1108.21	560.199	524.968	487.12	10.2651	10.2121	10.234	9.0368	9.00154	8.90136
ASHGA5P004675	2.86349e-05	0.000261173	2.38955	up	protein_coding	NM_133462	CCDS3237.1	TTC14	RefSeq	3059	chr3	+	180319917	180328918		ATATATGCAGAAATCTTTGGAATTAAGAGAAAAACAAGCTGAAAAGGAAGAAAAGCAGAA	151613	Hs.740529	GO:0003723	tetratricopeptide repeat protein 14 isoform a	2550.63	1239.45	11.4388	10.1821	2719.88	2533.79	2398.24	1318.13	1266.38	1133.84	11.4955	11.4544	11.3667	10.2266	10.2278	10.0919
ASHGA5P053618	0.000204944	0.000973859	2.38582	up	protein_coding	NM_138367	CCDS47944.1	ZNF251	RefSeq	3024	chr8	-	145946293	145980970		GGCAAACTCAAAGAGCGCGTGGGAAATTCTGCCGGGCAGAGTTTGAACAAACCCAATATT	90987	Hs.534516	GO:0003677|GO:0005634|GO:0006351|GO:0006355|GO:0008270	zinc finger protein 251	235.973	99.7233	7.91322	6.65874	225.963	227.458	254.497	97.8696	95.1509	106.15	7.77246	7.89958	8.06764	6.6017	6.62581	6.74872
ASHGA5P055387	9.78736e-06	0.000136205	2.3852	up	protein_coding	NM_006009	CCDS8781.1	TUBA1A	RefSeq	1930	chr12	-	49578577	49583107	NM_001270399, NM_001270400	GGAATACTAAAGTTAAAACGTCACAAAGGTGCTGCTTTTACAGGGAAGCTTATTCTGTTT	7846	Hs.654422	GO:0000086|GO:0000278|GO:0003924|GO:0005198|GO:0005525|GO:0005829|GO:0005874|GO:0005874|GO:0005881|GO:0006457|GO:0007017|GO:0007018|GO:0015630|GO:0019904|GO:0030705|GO:0044267|GO:0051084|GO:0051258|GO:0051301	tubulin alpha-1A chain isoform 1	35037.3	18754.4	15.2381	13.984	34184.2	34775.8	36152	18367.3	19253.5	18642.2	15.1798	15.2666	15.2679	13.9207	14.0381	13.9931
ASHGA5P008118	7.22944e-05	0.000475772	2.38512	up	protein_coding	NM_001001417	CCDS42300.1	TBC1D3B	RefSeq	2114	chr17	-	34493060	34503988	NM_001001418, NM_001040282, NM_001123391, NM_001123392	AAGCCTTTTCGAAGCTACAACAACAACGTCGATCATTTGGGGATTGTACATGAGACGGAG	414059		GO:0005097|GO:0005622	TBC1 domain family member 3B	601.703	267.506	9.29701	8.04295	627.129	605.468	572.511	275.291	285.276	241.952	9.29882	9.33923	9.25298	8.04863	8.16127	7.91894
ASHGA5P009560	2.18849e-05	0.000218974	2.38512	up	protein_coding	NM_013450	CCDS2209.2	BAZ2B	RefSeq	8145	chr2	-	160175489	160473059		TCTTTTCCAGGTGCAGAATGGTGGCGAACAACTGATGCTCATACTCGTACAGGAGCAACC	29994	Hs.470369	GO:0003677|GO:0005515|GO:0005634|GO:0006351|GO:0006355|GO:0008270	bromodomain adjacent to zinc finger domain protein 2B	343.202	147.932	8.46812	7.21406	380.031	314.878	334.698	151.81	149.604	142.381	8.55091	8.38489	8.46857	7.21781	7.25874	7.16563
ASHGA5P049749	3.21891e-05	0.000281584	2.38448	up	protein_coding	ENST00000393271	CCDS54141.1	EME1	GENCODE	2354	chr17	+	48450580	48458820		CCTGCACCAGTGCTCAGAATCCTCCAAGAAGAGGGAAACAGGGAGCAAATAAACAGACCA	146956	Hs.514330	GO:0006281|GO:0006310|GO:0006259|GO:0005730|GO:0003677|GO:0005515|GO:0046872|GO:0004519|GO:0004518	essential meiotic endonuclease 1 homolog 1 (S. pombe) [Source:HGNC Symbol;Acc:24965]	15554.4	8194.19	14.0597	12.806	15587.6	15939.8	15136	8559.33	8529.19	7494.04	14.0205	14.1288	14.0298	12.828	12.879	12.7112
ASHGA5P055044	0.000104231	0.000607473	2.3819	up	protein_coding	NM_001029859	CCDS31645.1	KCTD21	RefSeq	3396	chr11	-	77882297	77899664		ATTATTCGATTAATACGGTACAGGTAAAAGGACCCCAACAACACTGGAGATGGGGAGTCC	283219	Hs.528439	GO:0051260	BTB/POZ domain-containing protein KCTD21	191.056	80.5551	7.60796	6.35585	209.878	185.4	177.889	91.2643	73.8404	76.5606	7.66698	7.61268	7.54423	6.50161	6.27027	6.29567
ASHGA5P011523	3.69447e-06	7.9898e-05	2.38035	up	protein_coding	NM_020820	CCDS13410.1	PREX1	RefSeq	6633	chr20	-	47240792	47444420		TTTCTTGGCAATGAGTTCGTTGCCTGGCTCCTAGAAATTGGTGAAATCAGCAAGACGGAA	57580	Hs.731771	GO:0005089|GO:0005100|GO:0005515|GO:0005543|GO:0005737|GO:0005829|GO:0005829|GO:0005886|GO:0006801|GO:0006915|GO:0007264|GO:0008624|GO:0019899|GO:0030041|GO:0032321|GO:0042119|GO:0043231|GO:0048011|GO:0051056	phosphatidylinositol 3,4,5-trisphosphate-dependent Rac exchanger 1 protein	2000.54	951.089	11.0722	9.82108	2057.09	1993	1951.53	1014.04	943.473	895.754	11.0715	11.0917	11.0536	9.87472	9.8285	9.76001
ASHGA5P051483	0.000295305	0.00127599	2.37968	up	protein_coding	NM_001295	CCDS2737.1	CCR1	RefSeq	2690	chr3	-	46243199	46249832		TGCTGGGTTCTGACTCAGACCATAGGAGGCCAACCCAAAATAAGCAGGCGTGACCTGCCA	1230	Hs.301921	GO:0002407|GO:0004435|GO:0004950|GO:0005515|GO:0005886|GO:0005886|GO:0005886|GO:0005887|GO:0006816|GO:0006874|GO:0006887|GO:0006935|GO:0006954|GO:0006955|GO:0007155|GO:0007166|GO:0007187|GO:0007204|GO:0007267|GO:0009611|GO:0009897|GO:0010629|GO:0016493|GO:0019221|GO:0019957|GO:0030502|GO:0035717|GO:0045672|GO:0051928|GO:0070098|GO:0070374|GO:0071791|GO:0090026	C-C chemokine receptor type 1	97.2937	40.6392	6.64606	5.39529	99.2456	92.3251	100.31	46.1593	39.6858	36.0726	6.57485	6.62546	6.73788	5.55321	5.40604	5.22663
ASHGA5P006648	1.61239e-06	5.302e-05	2.37857	up	protein_coding	NM_001127715	CCDS47499.1	STXBP5	RefSeq	9352	chr6	+	147525493	147711612		AATGATATAGCAAAGATGTCAAGGAAGTTAAGCTTACCTACTGACCTAAAGCCTGATTTA	134957	Hs.86320	GO:0005892|GO:0006887|GO:0008021|GO:0015031|GO:0017075|GO:0030054|GO:0030659|GO:0045921	syntaxin-binding protein 5 isoform b	3405.88	1671.23	11.8533	10.6032	3615.37	3334.34	3267.94	1738.98	1628.68	1646.03	11.9017	11.8468	11.8115	10.6182	10.5816	10.6099
ASHGA5P010784	2.46269e-06	6.528e-05	2.37792	up	protein_coding	NM_139244	CCDS5211.1	STXBP5	RefSeq	9244	chr6	+	147525493	147711612		CCAACCTCTGCAAAGATGTCAAGGAAGTTAAGCTTACCTACTGACCTAAAGCCTGATTTA	134957	Hs.86320	GO:0005892|GO:0006887|GO:0008021|GO:0015031|GO:0017075|GO:0030054|GO:0030659|GO:0045921	syntaxin-binding protein 5 isoform a	3531.76	1741.71	11.908	10.6583	3529.26	3461.69	3604.34	1746.53	1766.14	1712.46	11.8662	11.9036	11.9542	10.6235	10.688	10.6634
ASHGA5P003074	0.00138007	0.00408843	2.37735	up	protein_coding	NM_175862	CCDS3009.1	CD86	RefSeq	2735	chr3	+	121774208	121839988	NM_001206924	AGAAGCAGCCAAAATGGATCCCCAGTGCACTATGGGACTGAGTAACATTCTCTTTGTGAT	942	Hs.171182	GO:0002224|GO:0004872|GO:0005515|GO:0005886|GO:0006955|GO:0007267|GO:0008284|GO:0009897|GO:0015026|GO:0016021|GO:0019048|GO:0031295|GO:0042110|GO:0042113|GO:0043017|GO:0043231|GO:0045086|GO:0045404|GO:0045630|GO:0045893|GO:0051607	T-lymphocyte activation antigen CD86 isoform 1 precursor	90.2305	37.5796	6.5315	5.28215	84.4723	87.1341	99.0852	37.0477	42.2833	33.4077	6.33629	6.53941	6.7188	5.23613	5.49639	5.11392
ASHGA5P013880	0.000126072	0.000689517	2.3764	up	protein_coding	NM_001142393	CCDS47373.1	NEDD9	RefSeq	4745	chr6	-	11183530	11382581		ATTCCTTGGGGCAAAATGTGGACAAGGAATCTTATGGCAAGGGCCTTATATGACAATGTC	4739	Hs.37982	GO:0000922|GO:0005515|GO:0005634|GO:0005737|GO:0005794|GO:0005819|GO:0005925|GO:0005938|GO:0007010|GO:0007067|GO:0007155|GO:0007165|GO:0007229|GO:0030027|GO:0040008|GO:0051017|GO:0051301	enhancer of filamentation 1 isoform 3	359.392	156.318	8.53746	7.28868	351.173	345.531	381.472	166.707	158.372	143.875	8.43597	8.51803	8.65838	7.3477	7.33989	7.17845
ASHGA5P004054	6.31779e-05	0.000434572	2.37613	up	protein_coding	NM_001040274	CCDS43423.1	SYCP2L	RefSeq	3139	chr6	+	10887063	10974541		TATGCAAGCGAAAAACAAAGATGCTTTGCAGCCTATTAAGGAAGACAGGACTGGGAAGGC	221711	Hs.729128	GO:0005634|GO:0005730	synaptonemal complex protein 2-like	534.454	236.865	9.12265	7.87404	513.856	534.067	555.438	235.618	244.146	230.83	9.00345	9.15327	9.21123	7.82738	7.94441	7.85031
ASHGA5P028225	0.000494079	0.00186448	2.37567	up	protein_coding	ENST00000266736	CCDS9057.1	AMDHD1	GENCODE	2136	chr12	+	96337070	96362370		TTTGGTGGATGCACACACACATCCAGTATGGGCTGGTGAAAGAGTTCACGAATTTGCAAT	144193	Hs.424907	GO:0044281|GO:0034641|GO:0006548|GO:0019556|GO:0019557|GO:0005737|GO:0005829|GO:0003674|GO:0046872|GO:0016787|GO:0016810|GO:0016812|GO:0050480	amidohydrolase domain containing 1 [Source:HGNC Symbol;Acc:28577]	154.33	64.5921	7.29366	6.04533	150.821	163.224	148.946	74.8547	56.1577	62.7637	7.17472	7.41898	7.28729	6.22801	5.8926	6.01537
ASHGA5P009199	2.94698e-05	0.000265951	2.37203	up	protein_coding	ENST00000353005	CCDS32932.1	EMR2	GENCODE	6345	chr19	-	14843204	14889353		AAACATTCAAGAATGAGAGCGAGAACACGTGTCAAGATATGACTTTCTCCACCTGGACCC	30817	Hs.531619	GO:0006954|GO:0007186|GO:0007218|GO:0007155|GO:0007166|GO:0016477|GO:0071621|GO:0016021|GO:0005886|GO:0016020|GO:0032587|GO:0031256|GO:0005515|GO:0005509|GO:0004930|GO:0004888|GO:0035374	egf-like module containing, mucin-like, hormone receptor-like 2 [Source:HGNC Symbol;Acc:3337]	627.402	281.175	9.36134	8.11522	608.93	625.746	647.53	295.974	269.262	278.288	9.25516	9.39068	9.43819	8.15238	8.07807	8.11521
ASHGA5P011397	1.03321e-05	0.00014095	2.37085	up	protein_coding	NM_001776	CCDS7444.1	ENTPD1	RefSeq	12740	chr10	+	97515672	97637023	ENST00000539125, NM_001164179, NM_001164182	GATACAAAGGAGTCTAACGTGAAGACATTTTGCTCCAAGAATATCCTAGCCATCCTTGGC	953	Hs.740368	GO:0005524|GO:0005605|GO:0005886|GO:0005887|GO:0006200|GO:0007155|GO:0007186|GO:0007596|GO:0009181|GO:0017110|GO:0017111|GO:0030168	ectonucleoside triphosphate diphosphohydrolase 1 isoform 1	294.249	127.134	8.24367	6.99826	309.654	291.739	281.355	136.686	124.285	120.433	8.25099	8.27001	8.21	7.07195	6.99487	6.92796
ASHGA5P014638	1.83471e-06	5.6663e-05	2.37001	up	protein_coding	NM_001193535	CCDS54745.1	FBXL5	RefSeq	3489	chr4	-	15606006	15657035		CTGCGACAAGTCTTTGTATGCTACTTTCAAGGAGTTCAAAATGCATGAGCAGATTGAAAA	26234	Hs.643433	GO:0000151|GO:0004842|GO:0005506|GO:0005515|GO:0016567|GO:0016567|GO:0019005|GO:0031146|GO:0048471|GO:0055072|GO:0055072	F-box/LRR-repeat protein 5 isoform 4	1799.98	849.037	10.9125	9.66759	1839.12	1822.61	1738.22	852.396	852.572	842.141	10.906	10.9562	10.8753	9.63465	9.69368	9.67443
ASHGA5P010279	0.000102485	0.000602064	2.369	up	protein_coding	NM_194447	CCDS41745.1	CLEC4A	RefSeq	1167	chr12	+	8276227	8291203		GCATCAACACAGCCTCTTCTGCAGTTTTCTTTCAAAAATATTCTCAGCTTCTTGAAAAAA	50856	Hs.504657	GO:0004888|GO:0005887|GO:0007155|GO:0007166|GO:0030246|GO:0045087	C-type lectin domain family 4 member A isoform 3	252.697	108.331	8.01961	6.77534	258.685	250.221	249.186	99.0665	111.759	114.166	7.97792	8.04238	8.03854	6.61975	6.85455	6.8517
ASHGA5P001903	8.20453e-08	1.6004e-05	2.36739	up	protein_coding	NM_000631	CCDS13934.1	NCF4	RefSeq	1401	chr22	+	37257029	37274059		TCAGCACCATCAAGGACATCGCGGTGGAGGAAGATCTCAGCAGCACTCCCCTATTGAAAG	4689	Hs.474781	GO:0002474|GO:0002479|GO:0005515|GO:0005829|GO:0005829|GO:0006955|GO:0007154|GO:0016020|GO:0032010|GO:0035091|GO:0042590|GO:0043020|GO:0046983|GO:0051701|GO:0055114|GO:0090382	neutrophil cytosol factor 4 isoform 1	13330.8	6951.27	13.8295	12.5862	13585.6	13167	13239.9	7065.32	6883.79	6904.68	13.8254	13.8458	13.8174	12.5706	12.5819	12.6061
ASHGA5P011507	0.0117867	0.0231504	2.36422	up	protein_coding	NM_001547	CCDS41548.1	IFIT2	RefSeq	3505	chr10	+	91061705	91069033		CAACCATGAGTGAGAACAATAAGAATTCCTTGGAGAGCAGCCTACGGCAACTAAAATGCC	3433	Hs.437609	GO:0005515|GO:0005575|GO:0005737|GO:0005783|GO:0005829|GO:0008637|GO:0009615|GO:0009615|GO:0019221|GO:0032091|GO:0035457|GO:0043065|GO:0060337	interferon-induced protein with tetratricopeptide repeats 2	15.7068	6.35794	4.01652	2.77516	14.7477	18.7901	13.5827	7.97362	6.10018	5	3.80082	4.35568	3.89307	3.07441	2.91599	2.33507
ASHGA5P003092	3.95675e-05	0.000321599	2.36217	up	protein_coding	NM_001130020	CCDS45683.1	ATP6V0A1	RefSeq	4208	chr17	+	40610861	40674597		TTTTTTGATGAGGCTGAATTGCATCATCAGCAGATGGCGGATCCAGACTTGTTGGAAGAG	535	Hs.463074	GO:0000220|GO:0005515|GO:0005634|GO:0005730|GO:0005737|GO:0005794|GO:0005886|GO:0006879|GO:0008286|GO:0010008|GO:0015078|GO:0015991|GO:0016021|GO:0030670|GO:0033572|GO:0042470|GO:0043231|GO:0051117|GO:0051701|GO:0055085|GO:0090382	V-type proton ATPase 116 kDa subunit a isoform 1 isoform a	308.841	134.486	8.31578	7.07567	315.532	289.067	321.925	145.143	126.832	131.484	8.27976	8.25377	8.41383	7.15174	7.02238	7.0529
ASHGA5P025221	8.68992e-06	0.000128169	2.36204	up	protein_coding	NM_001220774		IKZF1	RefSeq	5638	chr7	+	50344377	50472798	NM_001220773	CAAGTTTCAGTTGGTAAACCTCACAAATGTGGATATTGTGGCCGAAGCTATAAACAGCGA	10320	Hs.488251	GO:0003677|GO:0005634|GO:0005737|GO:0006351|GO:0006355|GO:0007049|GO:0007275|GO:0007498|GO:0008270|GO:0016568	DNA-binding protein Ikaros isoform 11	4763.25	2402.95	12.347	11.1069	4642.59	4779.2	4867.97	2421.68	2420.97	2366.2	12.2684	12.3796	12.393	11.0732	11.1301	11.1175
ASHGA5P046161	1.51452e-05	0.000174929	2.36169	up	protein_coding	NM_002621	CCDS14282.1	CFP	RefSeq	1785	chrX	-	47483611	47489704	NM_001145252	TGCAAAGACCCTGAGGAAGAGGAACTCTAACACTTCTCTCCTCCACTCTGAGCCCCCTGA	5199	Hs.53155	GO:0005576|GO:0005615|GO:0006955|GO:0006956|GO:0006957|GO:0030449|GO:0031012|GO:0042742|GO:0045087	properdin precursor	2497.02	1221.71	11.4075	10.1676	2654.68	2434.36	2402	1206.93	1282.62	1175.58	11.463	11.3911	11.3683	10.113	10.2468	10.1431
ASHGA5P010621	0.000565521	0.0020651	2.36166	up	protein_coding	NM_145278	CCDS1635.1	C1orf150	RefSeq	2644	chr1	+	247712450	247739848		TATCTCCTGCGAAAACTCAGTTGCCTGGGAGAGAATCAAAAGAAGCCCAAGAAAGGAAAC	148823	Hs.732113		putative uncharacterized protein C1orf150	90.7371	38.0091	6.53855	5.29875	101.038	93.0791	78.0942	33.9286	38.9488	41.1498	6.59975	6.63644	6.37946	5.10992	5.37911	5.40724
ASHGA5P055744	0.000886945	0.00290343	2.36073	up	protein_coding	NM_181785	CCDS9332.1	SLC46A3	RefSeq	3372	chr13	-	29274217	29293150		TACAAGAAGAATCCAGTGAAGATGCTTCAGACAGGTGACTGTGATTTAAACAAACAAAAA	283537	Hs.117167	GO:0016021|GO:0055085	solute carrier family 46 member 3 isoform a precursor	190.232	81.1937	7.60301	6.36378	199.623	178.789	192.284	71.201	75.5587	96.8213	7.59248	7.5575	7.65905	6.16326	6.30418	6.6239
ASHGA5P055493	0.000173081	0.000862309	2.35927	up	protein_coding	NM_001080157	CCDS44929.1	ARHGAP9	RefSeq	2604	chr12	-	57866037	57873424		TTTCTCACAGGTGACAGTGCTGGCTACAATGCTATCCAGCCGGTGGTGGCCAAGTTCCTG	64333	Hs.437126	GO:0005096|GO:0005543|GO:0005829|GO:0007264|GO:0043547|GO:0051056	rho GTPase-activating protein 9 isoform 2	76.3917	31.7607	6.28921	5.05087	75.6338	71.2294	82.3118	31.0646	31.1088	33.1086	6.17252	6.24313	6.45199	4.97962	5.07124	5.10175
ASHGA5P011153	0.000130908	0.000710007	2.35898	up	protein_coding	NM_001042351	CCDS44023.1	G6PD	RefSeq	2270	chrX	-	153759605	153775787	NM_000402	CGGAAGCTCGACAGCGTCATGGCAGAGCAGGTGGCCCTGAGCCGGACCCAGGTGTGCGGG	2539	Hs.461047	GO:0001816|GO:0004345|GO:0005536|GO:0005536|GO:0005737|GO:0005813|GO:0005829|GO:0005829|GO:0005975|GO:0006098|GO:0006098|GO:0006629|GO:0006695|GO:0006740|GO:0006749|GO:0009051|GO:0009898|GO:0010734|GO:0019322|GO:0034599|GO:0042803|GO:0043231|GO:0043249|GO:0044281|GO:0046390|GO:0050661|GO:0051156|GO:0055114	glucose-6-phosphate 1-dehydrogenase isoform b	555.314	249.414	9.17944	7.94128	589.64	544.095	532.208	283.615	241.824	222.802	9.20552	9.18085	9.15194	8.09255	7.92842	7.80287
ASHGA5P012534	3.72655e-07	2.9948e-05	2.35888	up	protein_coding	NM_001191036	CCDS55261.1	TRIQK	RefSeq	3634	chr8	-	93895757	93977817	NM_001171795, NM_001171796, NM_001171797, NM_001171798, NM_001171799, NM_001191035	AGGCATAAAGGAAGTTGGCCTTGTACTTGCAGCTATATTGGCACTACTACTGGCTTTCTA	286144	Hs.440643	GO:0005789|GO:0016021	triple QxxK/R motif-containing protein	1429.15	675.097	10.5744	9.33631	1493.44	1384.4	1409.59	711.53	655.279	658.481	10.5888	10.5575	10.5769	9.36971	9.31182	9.32742
ASHGA5P029021	0.000324653	0.00136619	2.35689	up	protein_coding	NM_001144829	CCDS44209.1	FMO5	RefSeq	2014	chr1	-	146655883	146697230	ENST00000254090	AAGTGAAAGGAAATGTGAAGGAATTCACGGAGACAGCTGCCATATTTGAGGATGGCTCCA	2330	Hs.642706	GO:0004499|GO:0008150|GO:0016021|GO:0031227|GO:0043231|GO:0050660|GO:0050661	dimethylaniline monooxygenase [N-oxide-forming] 5 isoform 2	37.2016	15.0771	5.26262	4.02574	42.1191	31.832	37.6537	14.1422	15.5484	15.5408	5.33391	5.11191	5.34204	3.87784	4.13362	4.06576
ASHGA5P034075	1.47674e-06	5.1696e-05	2.35587	up	protein_coding	ENST00000392967	CCDS46003.1	EMR2	GENCODE	6738	chr19	-	14843204	14889353	ENST00000315576, ENST00000346057, ENST00000353005, ENST00000353876, NM_152920, NM_152921	TCCCGAGACAGAAGGTGCTCTGTGTCTTCTGGGAGCATGGCCAGAATGGATGTGGTCACT	30817	Hs.531619	GO:0006954|GO:0007186|GO:0007218|GO:0007155|GO:0007166|GO:0016477|GO:0071621|GO:0016021|GO:0005886|GO:0016020|GO:0032587|GO:0031256|GO:0005515|GO:0005509|GO:0004930|GO:0004888|GO:0035374	egf-like module containing, mucin-like, hormone receptor-like 2 [Source:HGNC Symbol;Acc:3337]	321.689	140.666	8.37636	7.1401	328.379	311.778	324.909	144.016	139.232	138.75	8.33376	8.36971	8.42559	7.14281	7.15021	7.12728
ASHGA5P051929	1.10339e-05	0.000145437	2.35516	up	protein_coding	ENST00000381799	CCDS3458.1	RHOH	GENCODE	1999	chr4	+	40198526	40246281		TAAACCCCAAGAGACTTCACACAACACTTATGTATGCACCCCAAAGACTAATGGGGAGAG	399	Hs.654594	GO:0007264|GO:0051056|GO:0015031|GO:0006355|GO:0007165|GO:0006184|GO:0042326|GO:0045576|GO:0043124|GO:0030217|GO:0005737|GO:0005886|GO:0005622|GO:0005829|GO:0005739|GO:0016020|GO:0001772|GO:0005515|GO:0005525|GO:0003924|GO:0017048|GO:0005095|GO:0019210	ras homolog family member H [Source:HGNC Symbol;Acc:686]	11808.9	6147.6	13.6528	12.417	12698.2	11534	11194.7	6409.36	6043.33	5990.1	13.7325	13.6482	13.5778	12.4324	12.4011	12.4175
ASHGA5P003914	0.000195605	0.000943429	2.35404	up	protein_coding	NM_001031719	CCDS31976.1	DHRS12	RefSeq	1403	chr13	-	52344912	52378298		ATTTTTCTTCCATGCATCCTGGCTGGGCCGACACCCCAGACAGGAATGAGCAGGAGCTGA	79758	Hs.266728	GO:0000166|GO:0016491	dehydrogenase/reductase SDR family member 12 isoform 1	154.42	64.8633	7.29424	6.0591	150.628	165.943	146.688	69.9188	59.0354	65.6356	7.17214	7.44435	7.26622	6.13521	5.96465	6.07744
ASHGA5P035333	9.40008e-06	0.000133336	2.35372	up	protein_coding	ENST00000409817	CCDS33295.1	CXCR4	GENCODE	1895	chr2	-	136871918	136873813		TAACTGGGTTAATGCTTGCTGAATTGGAAGTGAATGTCCATTCCTTTGCCTCTTTTGCAG	7852	Hs.593413	GO:0006915|GO:0006954|GO:0007186|GO:0048714|GO:0001666|GO:0009615|GO:0019722|GO:0016032|GO:0000187|GO:0007204|GO:0002407|GO:0019059|GO:0030260|GO:0050920|GO:0043217|GO:0008354|GO:0061351|GO:0001667|GO:0042098|GO:0001569|GO:0008045|GO:0001764|GO:0007281|GO:0030334|GO:0048699|GO:0007420|GO:0016021|GO:0005737|GO:0005886|GO:0009986|GO:0031410|GO:0031252|GO:0016023|GO:0030426|GO:0009897|GO:0005515|GO:…	chemokine (C-X-C motif) receptor 4 [Source:HGNC Symbol;Acc:2561]	1390.32	658.644	10.5376	9.30268	1369.96	1373.43	1427.56	657.779	650.371	667.782	10.4709	10.5457	10.5962	9.26101	9.30168	9.34534
ASHGA5P009806	0.0121975	0.0238215	2.35334	up	protein_coding	ENST00000357392	CCDS46814.1	CCRL2	GENCODE	1593	chr3	+	46449048	46451014		CAGAAATTATGATCTACACCCGTTTCTTAAAAGGCAGTCTGAAGATGGCCAATTACACGC	9034	Hs.535713	GO:0006954|GO:0007186|GO:0006935|GO:0070098|GO:0016021|GO:0005887|GO:0004950|GO:0042379|GO:0048020	chemokine (C-C motif) receptor-like 2 [Source:HGNC Symbol;Acc:1612]	32.8774	13.6712	5.08091	3.8462	35.7331	35.7235	27.1756	17.6498	14.1504	9.2133	5.0877	5.274	4.88104	4.19979	4.00071	3.3381
ASHGA5P003967	0.00695935	0.0149195	2.34865	up	protein_coding	NM_138788	CCDS8482.1	TMEM45B	RefSeq	2207	chr11	+	129685740	129729898		TTGTTTACTGCCTTTTGACTCGGATGAAGAGACACGGAAGGGGAGAAATCATTGGAATTC	120224	Hs.504301	GO:0016021	transmembrane protein 45B	19.9467	8.03845	4.36165	3.12982	22.8393	17.2016	19.7993	11.5099	6.07723	6.52818	4.43735	4.22717	4.42043	3.59302	2.90988	2.88655
ASHGA5P028669	4.52806e-05	0.000355868	2.34828	up	protein_coding	NM_001080396	CCDS32006.1	FAM155A	RefSeq	3859	chr13	-	107820878	108519460		TTATATTGCCCGACAATGATGAAGTCATCTACGGAGGCCTCTCCAGTTTCATCTGTACAG	728215	Hs.535394	GO:0016021	transmembrane protein FAM155A	2627.34	1299.4	11.4815	10.2499	2728.7	2460.11	2693.2	1388.44	1332.29	1177.47	11.5004	11.4073	11.5368	10.3018	10.3023	10.1456
ASHGA5P007492	0.000237147	0.00108335	2.34758	up	protein_coding	NM_016733	CCDS13892.1	LIMK2	RefSeq	3848	chr22	+	31644347	31676066	NM_001031801	ACCTGTTTCGGTGTTCAGAATGCCAGGATTCCCTCACCAACTGGTACTATGAGAAGGATG	3985	Hs.474596	GO:0004674|GO:0005524|GO:0005634|GO:0005737|GO:0005801|GO:0007283|GO:0008270|GO:0016310|GO:0046982	LIM domain kinase 2 isoform 2b	5009.16	2563.22	12.4187	11.1875	5437.82	4918.94	4670.73	2874.15	2591.71	2223.8	12.5021	12.4268	12.327	11.3174	11.2164	11.0286
ASHGA5P001007	0.000179345	0.000884438	2.34727	up	protein_coding	NM_003098	CCDS13220.1	SNTA1	RefSeq	2345	chr20	-	31995762	32031698		ACAGCTGGGAGCCAGGACATCAAGCAGATTGGCTGGCTAACTGAGCAGCTGCCCAGTGGG	6640	Hs.31121	GO:0003779|GO:0005515|GO:0005516|GO:0005543|GO:0005622|GO:0005737|GO:0005856|GO:0006936|GO:0007528|GO:0030054|GO:0030165|GO:0042383|GO:0045211	alpha-1-syntrophin	135.367	56.9635	7.10625	5.87527	140	124.022	142.079	53.4823	55.2435	62.1648	7.06798	7.03132	7.21946	5.75419	5.86969	6.00194
ASHGA5P041431	1.73365e-05	0.000189765	2.34502	up	protein_coding	NM_018930	CCDS4252.1	PCDHB10	RefSeq	3284	chr5	+	140571951	140575213		CTCTACTACTATGCTCATGACAAAATGAAACAAAGCATATTGTGAGCAATACTGAACATC	56126	Hs.657953	GO:0005509|GO:0005886|GO:0007156|GO:0007268|GO:0007416|GO:0016021|GO:0016339	protocadherin beta-10 precursor	248.277	107.25	7.99273	6.76313	258.475	243.457	242.898	110.453	110.966	100.33	7.97621	8.00028	8.0017	6.77499	6.84347	6.67092
ASHGA5P010800	0.000829091	0.0027553	2.34462	up	protein_coding	NM_001194999	CCDS53442.1	MR1	RefSeq	7725	chr1	+	181002560	181031074		AATCACTCAGATAATGTGGCTCACACCATCAAGCAGGCATGGGAGGCCAATCAGCATGAG	3140	Hs.13500	GO:0002474|GO:0005576|GO:0005783|GO:0006955|GO:0016021|GO:0032393|GO:0042612	major histocompatibility complex class I-related gene protein isoform 2 precursor	456.68	205.131	8.88984	7.66049	494.041	470.865	405.134	239.017	203.372	173.004	8.94625	8.97407	8.74921	7.84685	7.68725	7.44736
ASHGA5P013968	3.50698e-06	7.8011e-05	2.34447	up	protein_coding	NM_001145146	CCDS45712.1	CRHR1	RefSeq	2681	chr17	+	43861645	43913194		TTTGTCCTCTTTCTGCGGCTCAGGCCAGGCTGCACCCATTGGGGTGACCAGGCAGATGGA	1394	Hs.417628	GO:0005515|GO:0005886|GO:0005887|GO:0006955|GO:0007186|GO:0007188|GO:0007190|GO:0007565|GO:0007567|GO:0015056|GO:0071376	corticotropin-releasing factor receptor 1 isoform 1 precursor	283.694	123.302	8.18683	6.95756	303.85	273.555	273.677	130.976	116.251	122.679	8.22092	8.17098	8.16859	7.01108	6.9095	6.95211
ASHGA5P007283	0.000903271	0.00294379	2.3444	up	protein_coding	NM_002463	CCDS13672.1	MX2	RefSeq	2961	chr21	+	42733949	42780869		AGAGCTTCAGGACCCTGGCCAGGTGGAGAAAGAGATACACAAAGCCCAGAACGTCATGGC	4600	Hs.926	GO:0003924|GO:0005525|GO:0005634|GO:0005643|GO:0005737|GO:0005829|GO:0006184|GO:0006952|GO:0009615|GO:0019221|GO:0046822|GO:0051726|GO:0060337	interferon-induced GTP-binding protein Mx2	38.1385	15.5945	5.30172	4.0725	38.615	34.7337	41.0667	14.1667	16.9992	15.6176	5.20289	5.23308	5.4692	3.88026	4.26349	4.07376
ASHGA5P012338	0.00293903	0.00743572	2.34343	up	protein_coding	NM_001042437	CCDS42705.1	ST3GAL5	RefSeq	2262	chr2	-	86066271	86094793	NM_003896	AAAGGAAACCCTGCCATTCTGGGTACGACTCTTCTTTTGGAAGCAGGTGGCAGAAAAAAT	8869	Hs.415117	GO:0000139|GO:0001574|GO:0004513|GO:0005887|GO:0005975|GO:0006486|GO:0006688|GO:0008373|GO:0016021|GO:0030173|GO:0047291	lactosylceramide alpha-2,3-sialyltransferase isoform 2	296.156	129.43	8.24351	7.01489	266.669	344.782	277.016	130.75	107.776	149.764	8.02712	8.51515	8.18825	7.00818	6.80308	7.23341
ASHGA5P008478	6.73997e-06	0.000111227	2.34215	up	protein_coding	NM_001220769		IKZF1	RefSeq	5830	chr7	+	50344377	50472798	NM_001220766, NM_001220767, NM_001220770	ACAGCAAAGCTCCAAGAGTGACAGAGTCGTGGGAGAACGGCCCTTCCAGTGCAATCAGTG	10320	Hs.488251	GO:0003677|GO:0005634|GO:0005737|GO:0006351|GO:0006355|GO:0007049|GO:0007275|GO:0007498|GO:0008270|GO:0016568	DNA-binding protein Ikaros isoform 6	4624.21	2347.84	12.3011	11.0732	4605.96	4510.75	4755.92	2344.77	2395.54	2303.21	12.2545	12.2919	12.3567	11.0253	11.1175	11.0769
ASHGA5P012395	2.33025e-05	0.000227961	2.34183	up	protein_coding	NM_001025158	CCDS34276.1	CD74	RefSeq	1322	chr5	-	149781199	149792499		ATGACAGAGGACCATGTGATGCACCTGCTCCAGAGTCACTGGAACTGGAGGACCCGTCTT	972	Hs.436568	GO:0000139|GO:0000187|GO:0001516|GO:0001540|GO:0001961|GO:0002606|GO:0002792|GO:0002830|GO:0002906|GO:0004896|GO:0005622|GO:0005765|GO:0005771|GO:0005773|GO:0005886|GO:0006461|GO:0006886|GO:0006952|GO:0007165|GO:0008283|GO:0009897|GO:0009986|GO:0012507|GO:0016021|GO:0016064|GO:0019883|GO:0019886|GO:0019955|GO:0030658|GO:0030666|GO:0030669|GO:0030890|GO:0032588|GO:0035691|GO:0035692|GO:0035693|GO:…	HLA class II histocompatibility antigen gamma chain isoform c	1269.97	604.519	10.4085	9.1809	1235.07	1257.69	1317.15	618.269	618.393	576.896	10.3217	10.4199	10.484	9.17086	9.233	9.13884
ASHGA5P038378	3.55988e-06	7.8639e-05	2.34027	up	protein_coding	NM_005335	CCDS3003.1	HCLS1	RefSeq	2050	chr3	-	121350245	121379791		TATGTCAAGCTTCTGGAGTGACTAGAGCTCACTGTCTACTGCAACTGTGATTTCCCATGT	3059	Hs.14601	GO:0003677|GO:0003700|GO:0005634|GO:0005737|GO:0005737|GO:0005739|GO:0005886|GO:0006355|GO:0008284|GO:0009725|GO:0017124|GO:0030218|GO:0032403|GO:0035556|GO:0042531	hematopoietic lineage cell-specific protein	29852.6	16191.8	14.9909	13.7643	29575.7	29412.9	30569.2	16180.7	16056.3	16338.4	14.943	15.014	15.0158	13.723	13.7628	13.807
ASHGA5P034231	0.0173551	0.0321297	2.34003	up	protein_coding	ENST00000222374	CCDS12627.1	CADM4	GENCODE	2176	chr19	-	44126521	44143991		ACGGTTTCGTGTGGACCGTAAGGACGACGGTGGTATCATCATCTGTGAGGCGCAGAACCA	199731	Hs.370984	GO:0007155|GO:0016021|GO:0005515	cell adhesion molecule 4 [Source:HGNC Symbol;Acc:30825]	33.7248	14.2043	5.11917	3.89264	34.128	38.5948	28.4516	10.9085	19.6099	12.0944	5.01995	5.38826	4.94929	3.513	4.44461	3.7203
ASHGA5P034618	5.5286e-05	0.000401333	2.33856	up	protein_coding	NM_004285	CCDS101.1	H6PD	RefSeq	9117	chr1	+	9294862	9331394		TGGAACCGGCACCATGTGGAGCGGGTGGAGATCATCATGAAAGAGACCGTGGATGCTGAA	9563	Hs.463511	GO:0004345|GO:0005788|GO:0006098|GO:0017057|GO:0047936|GO:0050661	GDH/6PGL endoplasmic bifunctional protein precursor	286.276	125.199	8.20339	6.97777	282.908	272.581	303.34	132.325	121.275	121.997	8.11773	8.16565	8.3268	7.02571	6.9638	6.94381
ASHGA5P047103	5.93222e-05	0.000418221	2.33673	up	protein_coding	ENST00000369209	CCDS41569.1	HSPA12A	GENCODE	5722	chr10	-	118430702	118502085		CGGTCCGGGGCTGCGCGACCATGGCGGACAAGGAGGCCGGCGGCAGCGACGGGCCCCGAG	259217	Hs.648448	GO:0005524	heat shock 70kDa protein 12A [Source:HGNC Symbol;Acc:19022]	4898.74	2511.35	12.3864	11.162	4913.14	5100.96	4682.12	2742.4	2495.24	2296.4	12.3506	12.4784	12.3303	11.247	11.1687	11.0702
ASHGA5P003066	0.000131955	0.000713787	2.33592	up	protein_coding	NM_014247	CCDS43277.1	RAPGEF2	RefSeq	6824	chr4	+	160188997	160281301		ATTTTAACTCAATGTTTGCAATCATCAGTGGCCTAAACCTGGCACCAGTGGCAAGACTGC	9693	Hs.113912	GO:0000165|GO:0004871|GO:0005509|GO:0005622|GO:0005887|GO:0007264|GO:0016020|GO:0017034|GO:0019933|GO:0019992|GO:0032854|GO:0035556|GO:0046582|GO:0048167	rap guanine nucleotide exchange factor 2	287.246	125.968	8.20989	6.9859	274.567	294.571	292.6	137.492	116.179	124.232	8.07324	8.28757	8.26885	7.07794	6.90881	6.97094
ASHGA5P010791	7.40934e-06	0.000117351	2.33532	up	protein_coding	NM_007124	CCDS34547.1	UTRN	RefSeq	12436	chr6	+	144612872	145174170		AGAACAGCAATTACAGAAAAATTGGAAAGGGTCAAGAACCAGTGGGATGGCACCCAGCAT	7402	Hs.133135	GO:0001954|GO:0003779|GO:0005509|GO:0005515|GO:0005634|GO:0005730|GO:0005737|GO:0005856|GO:0005886|GO:0006936|GO:0007517|GO:0008270|GO:0016020|GO:0030054|GO:0043234|GO:0045211	utrophin	570.929	257.748	9.21688	7.99326	569.065	573.013	570.708	270.594	254.956	247.694	9.1488	9.25435	9.2475	8.0244	8.00588	7.9495
ASHGA5P012198	0.000260576	0.00116155	2.33411	up	protein_coding	NM_207672	CCDS35249.1	GRIPAP1	RefSeq	3260	chrX	-	48833332	48858675		GCACACTAATGGCCGAGTTCAGCAAGGAACGCTATGGGAAAGAAGCCGGGAAGTTCTCAG	56850	Hs.109929	GO:0003674|GO:0005575|GO:0005769|GO:0008150	GRIP1-associated protein 1 isoform 2	73.0937	30.7713	6.22719	5.00432	80.5488	68.7523	69.9801	35.8758	28.7992	27.6388	6.26314	6.19304	6.2254	5.19037	4.96641	4.85619
ASHGA5P011522	0.00582556	0.0129047	2.33033	up	protein_coding	ENST00000371939	CCDS31240.1	LIPJ	GENCODE	1484	chr10	+	90346518	90366733		TAAAAATCTAGCTCAGAGGGTTGTTGTATACTTGCAACATGGTTTGCTTACATCTGCCAG	142910	Hs.440959	GO:0006629|GO:0016042|GO:0016788	lipase, family member J [Source:HGNC Symbol;Acc:21773]	13.977	5.7563	3.83011	2.60958	18.8737	11.4769	11.5803	7.0458	5	5.2231	4.15697	3.6623	3.67108	2.89157	2.34422	2.59295
ASHGA5P019172	4.25334e-06	8.6442e-05	2.33029	up	protein_coding	NM_016940	CCDS13582.1	RWDD2B	RefSeq	1712	chr21	-	30378079	30391685		CGAAAAAATGGCGATGTTTTCTCTGGCCTGTATTCTTCCCTTTAAATACCCGGCAGTTCT	10069	Hs.732554	GO:0003674|GO:0005575|GO:0008150	RWD domain-containing protein 2B	3117.72	1562.91	11.7291	10.5086	3114.04	3066.6	3172.51	1589.36	1506.81	1592.55	11.6909	11.7255	11.7711	10.4934	10.4717	10.5608
ASHGA5P044837	2.97627e-05	0.000267641	2.3302	up	protein_coding	ENST00000260130	CCDS6172.1	SDCBP	GENCODE	2167	chr8	+	59465727	59495419	NM_001007067, NM_001007068, NM_001007069, NM_001007070	TTATGAAAAGCCTAATGGACCACACCATTCCTGAGGTTTAAAATTCACGGCACCATGGAA	6386	Hs.200804	GO:0007411|GO:0035556|GO:0030036|GO:0007268|GO:0046330|GO:0006612|GO:0007265|GO:0006930|GO:0042327|GO:0005634|GO:0005737|GO:0005886|GO:0005829|GO:0005789|GO:0016020|GO:0005856|GO:0005912|GO:0042470|GO:0005925|GO:0005895|GO:0005515|GO:0008093|GO:0046982|GO:0042803|GO:0008022|GO:0005109|GO:0046875|GO:0019838|GO:0047485|GO:0001948|GO:0050839|GO:0005137|GO:0045545	syndecan binding protein (syntenin) [Source:HGNC Symbol;Acc:10662]	8267.88	4358.1	13.1516	11.9311	8706.86	8441.5	7655.29	4568.36	4163.88	4342.06	13.1996	13.2102	13.0448	11.952	11.8872	11.9542
ASHGA5P039078	0.000290768	0.00126094	2.32864	up	protein_coding	NM_001870	CCDS3138.1	CPA3	RefSeq	1699	chr3	+	148583042	148614872		ATGAAAGAAGAAAGGCTATTTTTACGGATTGTGGCATTCACGCACGAGAATGGGTCTCCC	1359	Hs.646	GO:0002002|GO:0004181|GO:0004181|GO:0006508|GO:0008270|GO:0030133|GO:0030141	mast cell carboxypeptidase A precursor	262.804	115.4	8.07684	6.85735	271.839	266.944	249.63	127.066	119.548	99.5873	8.05582	8.13388	8.04082	6.96824	6.94359	6.66022
ASHGA5P012661	9.39163e-05	0.000566451	2.32758	up	protein_coding	NM_020233	CCDS11159.2	ADPRM	RefSeq	1518	chr17	+	10600926	10614875		ATTCTCTGACACAAACCAAGAAAAGGTGGTGATTGTGAGCCATCTTCCCATTTACCCGGA	56985	Hs.47668	GO:0046872|GO:0047631|GO:0047734	manganese-dependent ADP-ribose/CDP-alcohol diphosphatase	2069.4	1008.28	11.1197	9.90085	2281.62	2006.91	1919.68	1105.27	978.45	941.137	11.2287	11.1032	11.0271	9.9955	9.88154	9.82552
ASHGA5P001436	3.23521e-06	7.5758e-05	2.32754	up	protein_coding	NM_005668	CCDS4091.1	ST8SIA4	RefSeq	6330	chr5	-	100142638	100238987		ATTCATGCTGTCAGAGGTTACTGGCTGACCAACAAAGTTCCTATCAAAAGACCCAGCACA	7903	Hs.308628	GO:0000139|GO:0001574|GO:0003828|GO:0006464|GO:0006486|GO:0006491|GO:0007399|GO:0007411|GO:0009311|GO:0030173|GO:0033691	CMP-N-acetylneuraminate-poly-alpha-2, 8-sialyltransferase isoform a precursor	1561.48	749.977	10.7027	9.48386	1595.03	1565.33	1524.08	801.471	724.658	723.802	10.6862	10.736	10.6858	9.54094	9.45318	9.45745
ASHGA5P008179	3.3663e-05	0.00029014	2.32754	up	protein_coding	NM_004487	CCDS3004.1	GOLGB1	RefSeq	11213	chr3	-	121382045	121468614		AGCTGCACAGCAGGTGGTCCGAGAGAAAGATGCCCGCTTTGAAACACAAGTTCGTCTTCA	2804	Hs.213389	GO:0000139|GO:0005515|GO:0005793|GO:0005794|GO:0005795|GO:0007030|GO:0016021	Golgin subfamily B member 1 isoform 2	545.752	247.993	9.15577	7.93697	529.274	546.276	561.706	245.436	244.351	254.192	9.05393	9.18752	9.22585	7.88328	7.94556	7.98205
ASHGA5P051608	1.2434e-05	0.00015601	2.32044	up	protein_coding	ENST00000383694	CCDS43119.1	FILIP1L	GENCODE	3274	chr3	-	99566771	99595046	NM_001042459	CCAACAGCCACACCTCTTCCTCGACAATCACAAATTACAGTAAGTAATATATATAACTGA	11259	Hs.104672	GO:0008150|GO:0005634|GO:0005737|GO:0016020|GO:0016459|GO:0003674	filamin A interacting protein 1-like [Source:HGNC Symbol;Acc:24589]	710.63	327.719	9.5401	8.32571	755.44	723.438	653.013	338.824	322.265	322.066	9.57541	9.59604	9.44886	8.33271	8.32576	8.31865
ASHGA5P011476	0.000111179	0.000634041	2.31902	up	protein_coding	ENST00000371655	CCDS560.1	RAB3B	GENCODE	12844	chr1	-	52373627	52456436		AGAGCAGCTTGGGTTTGATTTCTTTGAAGCCAGTGCAAAGGAGAACATCAGTGTAAGGCA	5865	Hs.123072	GO:0007264|GO:0015031|GO:0007165|GO:0006886|GO:0006913|GO:0006184|GO:0017157|GO:0018125|GO:0005634|GO:0005737|GO:0005886|GO:0005622|GO:0005829|GO:0016020|GO:0008021|GO:0030141|GO:0005525|GO:0003924|GO:0005515	RAB3B, member RAS oncogene family [Source:HGNC Symbol;Acc:9778]	73.7764	31.2081	6.24172	5.02821	77.0512	69.6085	74.6696	34.944	30.1154	28.5651	6.19916	6.2118	6.31422	5.15275	5.02659	4.90528
ASHGA5P021936	8.31719e-05	0.000522353	2.31873	up	protein_coding	NM_001172644	CCDS54016.1	TK2	RefSeq	5039	chr16	-	66541905	66584315		GAAAAAGAGAAAAAATCAGTGGTGTTAACGGAGCCTGTGTCCAAGTGGAGAAATGTCCGT	7084	Hs.512619	GO:0004797|GO:0005524|GO:0005759|GO:0006139|GO:0006206|GO:0006260|GO:0016773|GO:0043097|GO:0044281|GO:0055086	thymidine kinase 2, mitochondrial isoform 3 precursor	159.648	68.2763	7.34425	6.13092	166.335	146.432	166.176	67.4702	71.8439	65.515	7.3257	7.26227	7.44479	6.08284	6.23452	6.0754
ASHGA5P021500	0.00025202	0.00113248	2.31684	up	protein_coding	NM_007105	CCDS7739.1	SLC22A18AS	RefSeq	1565	chr11	-	2909326	2925175		AGGTGGCTTCTCAGAGGAGGTGATGCCTCAGCCAGTCTTAAAGGCAATGCGGTGTGCAGA	5003	Hs.300076	GO:0003674|GO:0005575|GO:0008150	beckwith-Wiedemann syndrome chromosomal region 1 candidate gene B protein	63.0481	26.5723	6.01542	4.80326	61.2447	68.8295	59.07	26.4868	26.185	27.0451	5.86882	6.19433	5.98311	4.75276	4.83196	4.82507
ASHGA5P027754	4.85716e-07	3.2892e-05	2.31652	up	protein_coding	NM_001759	CCDS8524.1	CCND2	RefSeq	6531	chr12	+	4382901	4414522		TTCAAGTGCGTGCAGAAGGACATCCAACCCTACATGCGCAGAATGGTGGCCACCTGGATG	894	Hs.376071	GO:0000307|GO:0000785|GO:0001541|GO:0001889|GO:0001934|GO:0005634|GO:0005730|GO:0005730|GO:0005829|GO:0007049|GO:0007283|GO:0014070|GO:0019901|GO:0031965|GO:0032355|GO:0032869|GO:0033574|GO:0045471|GO:0045664|GO:0045737|GO:0050679|GO:0051301|GO:0051591	G1/S-specific cyclin-D2	13873.6	7495.81	13.8937	12.6817	14309	13776	13535.8	7852.09	7429.85	7205.48	13.9058	13.913	13.8623	12.7026	12.6846	12.6581
ASHGA5P000659	4.36823e-05	0.000346288	2.31579	up	protein_coding	ENST00000369809	CCDS14747.1	DNASE1L1	GENCODE	3008	chrX	-	153629578	153640427	NM_001009933, NM_001009934, NM_006730	ACTTCCCCACGAGCTTCCAGCTCACCGAGGAGGAGGCCCTCAACATCAGTGACCACTACC	1774	Hs.401929	GO:0006308|GO:0006259|GO:0005783|GO:0003677|GO:0016888|GO:0004536	deoxyribonuclease I-like 1 [Source:HGNC Symbol;Acc:2957]	248.613	108.583	7.99376	6.78225	246.02	251.89	247.929	107.642	103.25	114.856	7.89846	8.05186	8.03096	6.73617	6.74634	6.86425
ASHGA5P007792	1.25416e-06	4.8125e-05	2.31273	up	protein_coding	NM_005338	CCDS34669.1	HIP1	RefSeq	8051	chr7	-	75162618	75368283		AAATTGGAGGTGAATGAAAGGATCCTTGGTTGCTGTACCAGCCTCATGCAAGCTATTCAG	3092	Hs.329266	GO:0003779|GO:0005200|GO:0005515|GO:0005634|GO:0005737|GO:0005794|GO:0005856|GO:0006351|GO:0006355|GO:0006897|GO:0006915|GO:0006917|GO:0006919|GO:0016020|GO:0030136|GO:0030154|GO:0030276|GO:0030665|GO:0035091|GO:0042981|GO:0043231|GO:0048260|GO:0048268	huntingtin-interacting protein 1 isoform 1	147.767	62.9945	7.23216	6.02256	155.95	139.563	147.789	63.5142	61.8791	63.5903	7.22185	7.19757	7.27706	6.00116	6.03064	6.0359
ASHGA5P038233	2.51676e-05	0.000240839	2.31059	up	protein_coding	NM_000387	CCDS2779.1	SLC25A20	RefSeq	1909	chr3	-	48894355	48936426		TATCTGGCGTATTCACCACAGGAATCATGACTCCTGGAGAACGGATCAAGTGCTTATTAC	788	Hs.13845	GO:0005737|GO:0005739|GO:0005743|GO:0006853|GO:0016021|GO:0044255|GO:0044281|GO:0046320	mitochondrial carnitine/acylcarnitine carrier protein	1963.19	960.239	11.0428	9.8345	1898.09	2028.68	1962.8	957.496	969.859	953.362	10.9477	11.1171	11.0634	9.79147	9.86806	9.84398
ASHGA5P007676	0.00110497	0.00344331	2.30987	up	protein_coding	NM_152718	CCDS8002.1	VWCE	RefSeq	3536	chr11	-	61025757	61062788		TCCTGTGTAGATGTAAACGAGTGTCGGAGGCCATTGGAGAGGCGAGTCTGTCACCATTCC	220001	Hs.60640	GO:0005509|GO:0005576	von Willebrand factor C and EGF domain-containing protein precursor	258.842	112.773	8.03764	6.82983	320.069	236.182	220.276	124.154	103.11	111.055	8.29755	7.95496	7.86041	6.93465	6.74494	6.80989
ASHGA5P001241	6.12641e-05	0.000426262	2.30763	up	protein_coding	NM_030971	CCDS7508.2	SFXN3	RefSeq	3129	chr10	+	102790995	102800998		AGAGAGCGATGGAAAGCAAAATGGGTGAATTGCCTTTAGACATCAACATCCAGGAACCTC	81855	Hs.283844	GO:0005739|GO:0008324|GO:0016021|GO:0031966|GO:0055072	sideroflexin-3	425.819	191.821	8.78808	7.58167	417.957	417.017	442.484	185.472	196.23	193.761	8.68954	8.79443	8.88026	7.50269	7.63849	7.60382
ASHGA5P053269	1.86273e-05	0.000198382	2.30302	up	protein_coding	NM_021994	CCDS5755.2	ZNF277	RefSeq	2687	chr7	+	111846642	111983989		TTATTCGGAGGCAAGTTCACCAATGCAGATGTTATGGCTGCCATGTGAAGTTCAAATCCA	11179	Hs.655904	GO:0003677|GO:0003700|GO:0005634|GO:0006351|GO:0006355|GO:0008270	zinc finger protein 277	14937.2	8142.5	14.0039	12.8004	14332.4	15300.5	15178.6	8235.76	8201.38	7990.35	13.9086	14.0677	14.0354	12.7746	12.8249	12.8016
ASHGA5P000966	1.11032e-05	0.000145679	2.30239	up	protein_coding	NM_016029	CCDS9743.1	DHRS7	RefSeq	1404	chr14	-	60611499	60632211		GGAAGAAAAGGATTGAGAACTTTAAGAGTGGTGTGGATGCAGACTCTTCTTATTTTAAAA	51635	Hs.59719	GO:0000166|GO:0016491	dehydrogenase/reductase SDR family member 7 precursor	31951.8	17783.7	15.1068	13.9037	31543.7	30869.7	33441.9	17575.9	17764.1	18011	15.0571	15.0925	15.1709	13.8504	13.9101	13.9506
ASHGA5P007078	4.35539e-06	8.758e-05	2.30172	up	protein_coding	NM_032765	CCDS4467.1	TRIM52	RefSeq	2244	chr5	-	180683385	180688119		GGAGTACCAGGAAATAAAGTTGGAAACAACTCTGGTGGGAATACTTCAGATAGAGCAAGA	84851	Hs.458412	GO:0005622|GO:0008270	tripartite motif-containing protein 52	1646.08	800.455	10.7814	9.57869	1645.82	1619.27	1673.16	818.746	769.852	812.766	10.7376	10.7832	10.8234	9.57272	9.53879	9.62455
ASHGA5P014389	1.44451e-05	0.00016985	2.30162	up	protein_coding	NM_018328	CCDS33302.1	MBD5	RefSeq	6032	chr2	+	148778579	149271044		GCAGGAGAAGGTGATATGTCATCAATAAACAATACTTTGAGTAACCATCAACTGACTCAT	55777	Hs.458312	GO:0003677|GO:0003682|GO:0005634|GO:0005694	methyl-CpG-binding domain protein 5	214.017	93.8095	7.77539	6.57274	216.746	207.146	218.16	97.8365	93.5488	90.0433	7.71404	7.76718	7.84496	6.60101	6.60142	6.5158
ASHGA5P006252	0.00129962	0.00389941	2.3002	up	protein_coding	NM_001005914		SEMA3B	RefSeq	2986	chr3	+	50305039	50314572	NM_004636	GGACATTGGTACTGAGTGCATGAACTTCGTGAAGTTGCTGCATGCCTACAACCGCACCCA	7869	Hs.82222	GO:0004872|GO:0005576|GO:0005783|GO:0007267|GO:0007411|GO:0016020	semaphorin-3B isoform 2 precursor	26.7542	11.1231	4.79698	3.59523	28.0887	24.257	27.9168	9.54578	11.8658	11.9578	4.73772	4.73216	4.92107	3.32514	3.75815	3.70239
ASHGA5P011127	0.0311831	0.0528981	2.3	up	protein_coding	ENST00000369500	CCDS886.1	MAB21L3	GENCODE	3229	chr1	+	116654375	116677861		AAATACCTTACTGTGGGAGACTTAGAAGATTGCCTACTGAATAAGGTGGACTTGAGGCGC	126868	Hs.376194		mab-21-like 3 (C. elegans) [Source:HGNC Symbol;Acc:26787]	15.9133	6.61962	4.01885	2.81722	11.9045	17.9218	17.9137	8.86023	5.99864	5	3.49467	4.28893	4.27295	3.22556	2.89103	2.33507
ASHGA5P052998	8.05588e-06	0.000123395	2.29862	up	protein_coding	ENST00000307471	CCDS5384.1	CCDC126	GENCODE	2473	chr7	+	23636997	23684327		TATATTGTTGTGAATGGCTCAGCAGCCAACACCACCAATGGTACTAGTGGGAATTTGGTG	90693	Hs.232296	GO:0005576	coiled-coil domain containing 126 [Source:HGNC Symbol;Acc:22398]	684.208	319.343	9.48943	8.28866	701.122	677.897	673.606	316.033	308.411	333.584	9.46958	9.50511	9.4936	8.23782	8.26151	8.36666
ASHGA5P052901	3.61118e-05	0.000303617	2.29639	up	protein_coding	NM_138810	CCDS5263.1	TAGAP	RefSeq	1344	chr6	-	159459943	159466184		GAACAACAAGGTTTGTTCTGCTTACTGATGAGAAATCCCCAACTTATGATCTCACCATCT	117289	Hs.529984	GO:0005085|GO:0005829|GO:0007264|GO:0051056	T-cell activation Rho GTPase-activating protein isoform c	1085.89	522.306	10.1773	8.97798	1095.25	1080.75	1081.66	518.986	556.869	491.064	10.1316	10.202	10.1984	8.93404	9.08744	8.91245
ASHGA5P034455	4.99047e-05	0.000376396	2.2958	up	protein_coding	NM_001544	CCDS12232.1	ICAM4	RefSeq	1354	chr19	+	10397642	10399260	NM_022377	ATTTTGGAGCCTCCGGTCTTAAAGGGCAGGAAATACACTTTGCGCTGCCACGTGACGCAG	3386	Hs.706750	GO:0005178|GO:0005576|GO:0005886|GO:0016021|GO:0016337|GO:0050776	intercellular adhesion molecule 4 isoform 1 precursor	384.109	173.031	8.6326	7.4336	423.292	364.498	364.539	189.844	160.867	168.382	8.71074	8.59241	8.59466	7.53346	7.36132	7.40603
ASHGA5P005089	0.000102179	0.000601335	2.29415	up	protein_coding	NM_144686	CCDS12882.1	TMC4	RefSeq	2476	chr19	-	54663833	54676944		GCCAGAGGAGGCCCATCGCTGTCTTCTGTGCTGAACGAGCTGCCCAGTGCTGCCACCCTT	147798	Hs.355126	GO:0016021	transmembrane channel-like protein 4 isoform 2	16038	8798.39	14.1046	12.9067	18243.2	14668.8	15202	9255.41	8511.29	8628.48	14.2553	14.0205	14.0381	12.9362	12.8757	12.9081
ASHGA5P004951	7.78514e-06	0.00012078	2.29385	up	protein_coding	ENST00000299550		TRIM66	GENCODE	9753	chr11	-	8633583	8680383		TGCTCTGTGTAAGGTAAAACTGGAGGAGCCAATTAACCTCTCTGTGAAGAAACCTCCACT	9866	Hs.130836	GO:0005634|GO:0005622|GO:0016235|GO:0008270|GO:0005515	tripartite motif containing 66 [Source:HGNC Symbol;Acc:29005]	706.056	330.454	9.53522	8.33745	737.916	656.697	723.554	339.655	324.695	327.012	9.54116	9.46232	9.6022	8.33803	8.33551	8.33883
ASHGA5P006649	1.21793e-06	4.7679e-05	2.29245	up	protein_coding	NM_005528	CCDS41666.1	DNAJC4	RefSeq	1300	chr11	+	63997752	64001753		ATCATCACAGCCTTCTACAACGAAGCCCGGGCACGGGCCAGGGCCAACAGAGGCATCCTT	3338	Hs.172847	GO:0006457|GO:0006986|GO:0016020|GO:0016021|GO:0031072|GO:0051082	dnaJ homolog subfamily C member 4	4972.06	2603.29	12.409	11.2121	5018.05	4809.97	5088.15	2682.91	2573.4	2553.56	12.3803	12.3873	12.4595	11.2147	11.2072	11.2144
ASHGA5P004412	2.4027e-05	0.000233431	2.29226	up	protein_coding	NM_053003	CCDS12833.1	SIGLEC12	RefSeq	2126	chr19	-	51994612	52005043		ATAAATATGACCAGCTCTCTGTGAATGTGACAGCGTCCCAGGACCTACTGTCAAGATACA	89858	Hs.249741	GO:0007155|GO:0016021|GO:0030246	sialic acid-binding Ig-like lectin 12 isoform a precursor	455.477	207.985	8.88705	7.69028	467.186	437.57	461.676	213.192	216.168	194.594	8.85969	8.85928	8.94218	7.688	7.77125	7.61159
ASHGA5P054408	3.67064e-05	0.000306195	2.29006	up	protein_coding	NM_005204	CCDS7166.1	MAP3K8	RefSeq	3013	chr10	+	30722949	30750762	NM_001244134	ATATGGCTGAAGGATGCCATGTTTGCTCTAAATTAAGACAGCATTGATCTCCTGGAGGCT	1326	Hs.432453	GO:0000287|GO:0004674|GO:0004709|GO:0005515|GO:0005524|GO:0005737|GO:0005829|GO:0006468|GO:0007049|GO:0031295	mitogen-activated protein kinase kinase kinase 8	1068.08	514.072	10.1492	8.95383	1076.72	1111.94	1015.59	552.503	509.258	480.453	10.1077	10.2398	10.1001	9.01769	8.9602	8.88361
ASHGA5P005934	3.08177e-06	7.3933e-05	2.28849	up	protein_coding	NM_015247	CCDS45482.1	CYLD	RefSeq	8730	chr16	+	50775960	50835846	NM_001042355, NM_001042412	GATCGGGATGGTGGTCAGAATGGCTTCAACATTCCTCAAGTCACCCCATGCCCAGAAGTA	1540	Hs.578973	GO:0004221|GO:0004843|GO:0005515|GO:0005829|GO:0005829|GO:0005881|GO:0006511|GO:0006917|GO:0007049|GO:0007346|GO:0008270|GO:0016055|GO:0019901|GO:0030496|GO:0031234|GO:0032088|GO:0032480|GO:0035872|GO:0042347|GO:0045087|GO:0048471|GO:0070064|GO:0070423|GO:0070507|GO:0070536|GO:0090090|GO:2001238	ubiquitin carboxyl-terminal hydrolase CYLD isoform 1	2070.11	1022.57	11.1225	9.92811	2134.71	2103.63	1971.98	1038.78	1021.86	1007.06	11.1256	11.1727	11.0692	9.90773	9.94708	9.92952
ASHGA5P006069	9.53948e-06	0.00013429	2.28574	up	protein_coding	ENST00000313426	CCDS13487.1	C20orf197	GENCODE	2732	chr20	+	58630979	58648008		CAGGCTGAAGTGTCAACACTTCAAACAACACAGACAGTACAATGACAAATTGGAGATCAG	284756	Hs.335319		chromosome 20 open reading frame 197 [Source:HGNC Symbol;Acc:26601]	2371.34	1196.05	11.3308	10.1381	2344.38	2393.55	2376.08	1205.12	1235.58	1147.46	11.27	11.3686	11.3538	10.1114	10.1966	10.1063
ASHGA5P037755	0.0458794	0.0736516	2.28522	up	protein_coding	ENST00000253255	CCDS14073.1	PKDREJ	GENCODE	7660	chr22	-	46651559	46659219		GCTGTACTATTTTCACTCAGAAGCATGTTCATTTATGTAGATGCCACTTTAAGCTTTATC	10343	Hs.241383	GO:0055085|GO:0006811|GO:0007218|GO:0007340|GO:0060046|GO:0016021|GO:0005886|GO:0016020|GO:0005216|GO:0005515|GO:0005509	polycystic kidney disease (polycystin) and REJ homolog (sperm receptor for egg jelly homolog, sea urchin) [Source:HGNC Symbol;Acc:9015]	16.5634	6.7751	4.04781	2.85548	16.8194	10.8207	22.0501	5	5.89275	9.43256	3.99581	3.57621	4.57143	2.32963	2.86545	3.37136
ASHGA5P054662	4.73661e-05	0.000365957	2.28471	up	protein_coding	ENST00000405957	CCDS31335.1	LSP1	GENCODE	1785	chr11	+	1889902	1913493	ENST00000311604, NM_001013254, NM_001013255, NM_001242932	TCTGGGAAGAGGTATAAGTTTGTGGCCACCGGGCATGGGAAGTATGAGAAGGTGCTTGTG	4046	Hs.56729	GO:0006935|GO:0006952|GO:0005886|GO:0005794|GO:0004871	lymphocyte-specific protein 1 [Source:HGNC Symbol;Acc:6707]	4077.91	2100.31	12.114	10.9219	3920.76	4115.93	4197.05	2048.31	2163.75	2088.86	12.0148	12.1552	12.1719	10.8449	10.9746	10.9464
ASHGA5P027241	3.05976e-06	7.3586e-05	2.28408	up	protein_coding	NM_001172682	CCDS53787.1	ZNF641	RefSeq	4277	chr12	-	48733792	48745029		CTGCCTTTGTATTGCTTTCGCATCAGCCCATTGATGAGTTGGCTCACATGATCATCAATG	121274	Hs.23492	GO:0003677|GO:0005634|GO:0005730|GO:0005737|GO:0006351|GO:0006355|GO:0008270	zinc finger protein 641 isoform 3	227.392	100.768	7.86536	6.67374	235.482	222.633	224.061	106.439	94.8805	100.984	7.83873	7.87078	7.88655	6.71998	6.62144	6.67982
ASHGA5P049747	1.68226e-05	0.000186742	2.28096	up	protein_coding	NM_003629	CCDS529.1	PIK3R3	RefSeq	5693	chr1	-	46505811	46598380		TAAAAAATATATGCCTTCTATATATCTCCTGGCGACCTGCCCCTGACAGCGCGATGTACA	8503	Hs.655387	GO:0005829|GO:0005942|GO:0006644|GO:0006661|GO:0007596|GO:0008286|GO:0016303|GO:0030168|GO:0031295|GO:0036092|GO:0044281|GO:0046935	phosphatidylinositol 3-kinase regulatory subunit gamma	3013.96	1543.91	11.6793	10.4897	3224.96	2976.4	2840.5	1636.71	1466.97	1528.06	11.7446	11.6852	11.6082	10.5309	10.4344	10.5038
ASHGA5P014406	0.00225104	0.00599551	2.27955	up	protein_coding	NM_004720	CCDS12407.1	LPAR2	RefSeq	1803	chr19	-	19734465	19739039		GGAGGCCCAGATGGTCATCATGGGCCAGTGCTACTACAACGAGACCATCGGCTTCTTCTA	9170	Hs.122575	GO:0000187|GO:0004930|GO:0005515|GO:0005886|GO:0005887|GO:0007186|GO:0007202|GO:0007204|GO:0008289|GO:0009986|GO:0030139|GO:0030165|GO:0030274|GO:0035025|GO:0043410|GO:0070915	lysophosphatidic acid receptor 2	140.667	61.3916	7.16042	5.97167	143.379	148.253	130.37	50.1277	70.7989	63.2483	7.10102	7.27921	7.10102	5.6695	6.21597	6.02954
ASHGA5P055297	0.00046013	0.00176408	2.27953	up	protein_coding	NM_031412	CCDS8620.1	GABARAPL1	RefSeq	1885	chr12	+	10365488	10375724		AAGGAGGCAGGCCCCGCGCGGGGATCTCGGAAGCCCTGCGGTGCATCATGAAGTTCCAGT	23710	Hs.524250	GO:0005515|GO:0005622|GO:0005776|GO:0005783|GO:0005794|GO:0005874|GO:0031410|GO:0032590|GO:0032839|GO:0044297|GO:0048487|GO:0050811	gamma-aminobutyric acid receptor-associated protein-like 1	129.396	56.5882	7.04754	5.85881	130.182	130.88	127.125	59.1147	47.6442	63.0056	6.96893	7.10965	7.06404	5.89271	5.66235	6.02135
ASHGA5P008995	2.99601e-08	1.442e-05	2.27859	up	protein_coding	NM_173087	CCDS10085.1	CAPN3	RefSeq	3040	chr15	+	42651697	42704515		ATCGGCCAGTGCCACAGCCTGGCAGCTCTGATCAGGAAAGTGAGGAACAGCAACAATTCC	825	Hs.143261	GO:0003824|GO:0004198|GO:0004198|GO:0004871|GO:0005509|GO:0005622|GO:0005634|GO:0005737|GO:0005829|GO:0005886|GO:0006461|GO:0006508|GO:0006915|GO:0007165|GO:0007517|GO:0008233|GO:0008234|GO:0008307|GO:0014718|GO:0014850|GO:0030016|GO:0030018|GO:0030239|GO:0030239|GO:0030315|GO:0031402|GO:0031432|GO:0032947|GO:0033234|GO:0043066|GO:0043122|GO:0043234|GO:0045214|GO:0045862|GO:0045892|GO:0045893|GO:…	calpain-3 isoform c	96.1702	41.7494	6.62596	5.43782	103.441	92.049	93.0212	43.1164	40.0743	42.0574	6.63204	6.62038	6.62546	5.45401	5.42144	5.43801
ASHGA5P013381	6.2115e-05	0.000430112	2.27819	up	protein_coding	NM_032536	CCDS6946.1	NTNG2	RefSeq	3113	chr9	+	135037333	135118220		TCCTTTGGCAACTGCGAATGCTACGGTCACTCCAACCGCTGCAGCTACATTGACTTCCTG	84628	Hs.163642	GO:0003674|GO:0007409|GO:0046658	netrin-G2 precursor	371.711	168.099	8.58089	7.393	413.76	365.148	336.225	172.295	171.893	160.108	8.67297	8.59482	8.47486	7.39564	7.45337	7.32998
ASHGA5P016701	0.000562328	0.00205706	2.27806	up	protein_coding	ENST00000433154	CCDS45505.1	CCDC79	GENCODE	2446	chr16	-	66788878	66835523		TCTCAATCAAGTGACCATGTTTTTAAACACCCAGTTCACATTGCCAAAAATATAAAGCAG	283847	Hs.376505	GO:0003677|GO:0005488	coiled-coil domain containing 79 [Source:HGNC Symbol;Acc:26675]	534.139	245.156	9.1104	7.92259	644.564	494.65	463.204	251.04	242.087	242.341	9.34175	9.04115	8.94831	7.9171	7.93	7.92069
ASHGA5P033960	0.00281681	0.00718704	2.27717	up	protein_coding	NM_021217	CCDS12099.1	ZNF77	RefSeq	2057	chr19	-	2933215	2944969		AGAAAATTGGAGATTTGATAACACTGGAGATCAGCACCAAATCCCACAGAGGCATCTGAG	58492	Hs.38004	GO:0003674|GO:0003677|GO:0005634|GO:0005730|GO:0005737|GO:0006351|GO:0006355|GO:0008150|GO:0008270	zinc finger protein 77	34.7104	14.5855	5.15538	3.96814	38.305	27.5285	38.2976	15.4867	11.6897	16.58	5.19302	4.90723	5.3659	4.01103	3.73771	4.15568
ASHGA5P042447	3.52287e-05	0.000299005	2.27705	up	protein_coding	NM_001143889	CCDS44102.1	BSDC1	RefSeq	2706	chr1	-	32830704	32860062	NM_001143888, NM_018045	AGTTTATGAAGCGGGACCTGACGGAGTTTACCCAGGTGGTGCAGCATGACACGGCCTGTA	55108	Hs.353454		BSD domain-containing protein 1 isoform c	457.217	210.849	8.894	7.70683	469.3	463.316	439.035	232.892	198.685	200.969	8.8655	8.94925	8.86723	7.81035	7.65597	7.65417
ASHGA5P051964	1.88844e-05	0.00019988	2.27697	up	protein_coding	ENST00000305107	CCDS43234.1	UGT2B4	GENCODE	2103	chr4	-	70345882	70361626		ATGAGGTGACTGTATTGGCATCTTCAGCTTCCATTTCTTTCGATCCCAACAGCCCATCTA	7363	Hs.285887	GO:0005975|GO:0030259|GO:0006805|GO:0008152|GO:0006711|GO:0052695|GO:0016021|GO:0005789|GO:0005792|GO:0016758|GO:0030246|GO:0015020	UDP glucuronosyltransferase 2 family, polypeptide B4 [Source:HGNC Symbol;Acc:12553]	1157.78	563.006	10.2703	9.08322	1247.06	1126.7	1099.59	548.743	565.478	574.797	10.3328	10.2561	10.2222	9.00888	9.10673	9.13406
ASHGA5P022320	4.29015e-05	0.000341521	2.27536	up	protein_coding	NM_006432	CCDS32121.1	NPC2	RefSeq	921	chr14	-	74946642	74960084		TCTTCTGCTGGGAAATCCCAGTACAGATCGTTTCTCATCTCTAAGTGCCTCATTGAGTTC	10577	Hs.433222	GO:0005515|GO:0005576|GO:0005764|GO:0005783|GO:0008203|GO:0009615|GO:0015485|GO:0015914|GO:0019747|GO:0019899|GO:0030301|GO:0032366|GO:0032367|GO:0032367|GO:0033344|GO:0042632|GO:0046836	epididymal secretory protein E1 precursor	4805.94	2511.31	12.3512	11.1651	5282.73	4617.6	4517.5	2668.08	2502.28	2363.57	12.4583	12.3232	12.272	11.206	11.1741	11.1151
ASHGA5P052445	9.42295e-05	0.00056819	2.2743	up	protein_coding	NM_001127496	CCDS47296.1	SPRY4	RefSeq	4941	chr5	-	141689991	141704620	NM_030964	GCCTTTCTGACAGTTTGTGTCGAAGCCCCAGTGCTCTGCCTGGAAACCTGGTTCTCTTCT	81848	Hs.323308	GO:0005515|GO:0005737|GO:0007275|GO:0032587|GO:0043407	protein sprouty homolog 4 isoform 2	62442.5	33331.3	15.9985	14.8131	69522.8	57645.9	60158.7	36331.8	32193.7	31468.4	16.1131	15.9424	15.9401	14.9096	14.7747	14.7551
ASHGA5P003344	1.52966e-05	0.000175788	2.27328	up	protein_coding	NM_006851	CCDS9011.1	GLIPR1	RefSeq	3924	chr12	+	75874512	75895716		CAAGTCAAACGTTACTACTCTGTTGTATATCCAGGCTGGCCCATATATCCACGTAACAGA	11010	Hs.205558	GO:0005576|GO:0005886|GO:0016021|GO:0044255|GO:0044281	glioma pathogenesis-related protein 1 precursor	6771.36	3661.56	12.8747	11.6899	6667.09	6734.89	6912.11	3611.86	3791.46	3581.36	12.8107	12.896	12.9173	11.6327	11.7521	11.6849
ASHGA5P033459	0.000116233	0.000651915	2.27306	up	protein_coding	NM_005529		HSPG2	RefSeq	14294	chr1	-	22148736	22263750		ATTTCATCAGCTAAACCATCAGATGCGGGCACTTATGTGTGCCTTGCTCAGAATGCACTA	3339	Hs.562227	GO:0001525|GO:0005515|GO:0005576|GO:0005604|GO:0005615|GO:0005796|GO:0005886|GO:0005975|GO:0006024|GO:0006027|GO:0006629|GO:0008022|GO:0030203|GO:0030204|GO:0031012|GO:0031012|GO:0042157|GO:0043202|GO:0044281	basement membrane-specific heparan sulfate proteoglycan core protein precursor	51.97	22.2583	5.74534	4.5607	53.0378	54.0079	48.8645	24.3235	19.8664	22.5851	5.65916	5.85823	5.71863	4.63828	4.45987	4.58396
ASHGA5P012683	0.0374181	0.061888	2.2727	up	protein_coding	NM_001170692	CCDS54965.1	CAGE1	RefSeq	3255	chr6	-	7326886	7389942		TGATTTCTTGATCACAAAACTGGGACATCTCCTAGAGTCAAAAGAAAACCACTGCAACAG	285782	Hs.721486		cancer-associated gene 1 protein isoform 1	18.4303	8.39572	4.2541	3.06969	16.8474	19.4911	18.9525	10.7253	5	9.46182	3.99838	4.40779	4.35612	3.48804	2.34422	3.3768
ASHGA5P048899	3.02425e-07	2.7413e-05	2.2726	up	protein_coding	NM_002005	CCDS10365.1	FES	RefSeq	2783	chr15	+	91427687	91439006	NM_001143783	TACGTGCTGTCGGTGCTGTGGGATGGTCTGCCCCGGCACTTCATCATCCAGTCCTTGGAT	2242	Hs.7636	GO:0004713|GO:0004715|GO:0005524|GO:0005737|GO:0005794|GO:0005829|GO:0005925|GO:0006468|GO:0007275|GO:0007411|GO:0008283|GO:0008360|GO:0010976|GO:0015630|GO:0016023|GO:0018108|GO:0030155|GO:0031116|GO:0031234|GO:0031410|GO:0034987|GO:0035091|GO:0042127|GO:0043304|GO:0045595|GO:0045639|GO:0046777|GO:0060627|GO:2000145|GO:2000251	tyrosine-protein kinase Fes/Fps isoform 1	4430.13	2317.69	12.2379	11.0535	4473.68	4446.03	4370.69	2398.14	2272.3	2282.63	12.215	12.2696	12.229	11.0617	11.0399	11.059
ASHGA5P008325	4.36745e-05	0.000346288	2.27007	up	protein_coding	NM_001721	CCDS14168.1	BMX	RefSeq	2530	chrX	+	15525430	15574652		GCTCTAGCGAGTCTAAGGATGATAATATGGATACAAAATCTATTCTAGAAGAACTTCTTC	660	Hs.495731	GO:0004713|GO:0004715|GO:0004871|GO:0005515|GO:0005524|GO:0005543|GO:0005829|GO:0006468|GO:0006915|GO:0006921|GO:0006950|GO:0007155|GO:0007165|GO:0007498|GO:0032587|GO:0035556|GO:0046777|GO:0046872	cytoplasmic tyrosine-protein kinase BMX	121.353	53.1174	6.95707	5.77433	124.457	118.366	121.238	57.3542	52.5888	49.4091	6.89925	6.96905	7.00291	5.8508	5.80126	5.67094
ASHGA5P046352	8.26181e-06	0.000125455	2.26876	up	protein_coding	NM_004840	CCDS14660.1	ARHGEF6	RefSeq	5282	chrX	-	135747711	135863503		TGAAGCTGACTGCATCAACAACATCAATGACTTCCTGAAAGGATGTGCAACCCTCCAAGT	9459	Hs.522795	GO:0005089|GO:0005096|GO:0005515|GO:0005543|GO:0005622|GO:0005737|GO:0005829|GO:0006915|GO:0006915|GO:0007254|GO:0007264|GO:0008624|GO:0034329|GO:0035023|GO:0043547|GO:0048011|GO:0051056	rho guanine nucleotide exchange factor 6	1457.9	718.137	10.604	9.42212	1539.37	1430.23	1404.1	774.932	694.876	684.602	10.6372	10.6031	10.5718	9.4936	9.39227	9.3805
ASHGA5P007446	7.35096e-05	0.00048127	2.26422	up	protein_coding	NM_153050	CCDS13871.1	MTMR3	RefSeq	8924	chr22	+	30279157	30426857		ATCAAACGTGGAATTGTGGGAACGTATTCTGCTCCAGTTGTTGTAACCAGAAGGTTCCAG	8897	Hs.474536	GO:0004438|GO:0004722|GO:0004725|GO:0005634|GO:0005730|GO:0005737|GO:0005829|GO:0006470|GO:0006644|GO:0006661|GO:0016020|GO:0035335|GO:0044281|GO:0046856|GO:0046872	myotubularin-related protein 3 isoform a	675.228	318.608	9.46575	8.28674	766.05	641.093	618.541	323.367	310.276	322.18	9.59866	9.42573	9.37286	8.26911	8.2713	8.31981
ASHGA5P034972	7.93544e-06	0.000122042	2.26355	up	protein_coding	NM_019024	CCDS33181.1	HEATR5B	RefSeq	6792	chr2	-	37208152	37311485		AAAGTGCTCGTTTGGTGGCAGCCACAGTTACCATACTCTCTGATTTACCATCCCTTTGTT	54497	Hs.468186		HEAT repeat-containing protein 5B	2488.67	1276.28	11.4059	10.2273	2469.54	2448.65	2547.83	1261.13	1293.66	1274.06	11.3624	11.3989	11.4564	10.169	10.2605	10.2525
ASHGA5P047064	1.81333e-07	2.1555e-05	2.25975	up	protein_coding	NM_024928	CCDS7552.1	OBFC1	RefSeq	6483	chr10	-	105637317	105678045		TGCAGCAAGAGAGCTCAGCTTAACCTCACAACTTAAGAAGCTACAAGAGACCATTGAGCA	79991	Hs.62314	GO:0000723|GO:0000784|GO:0003697|GO:0005515|GO:0005634|GO:0005634|GO:0005730|GO:0005730|GO:0010833|GO:0043047|GO:0043231|GO:0045111|GO:0045740|GO:0070188	CST complex subunit STN1	2634.49	1362.34	11.4912	10.315	2664.12	2641.87	2597.47	1406.13	1353.25	1327.65	11.469	11.5196	11.4849	10.3197	10.3187	10.3065
ASHGA5P008057	0.000120806	0.000669698	2.25966	up	protein_coding	NM_001017921	CCDS32881.1	VMAC	RefSeq	1708	chr19	+	5904851	5910263		CCAAGGACCGTGAGATTGCCACACTCCAGGAGCAGCTGATGACCTCAGAAGCCACTGTCC	400673	Hs.620821	GO:0005737	vimentin-type intermediate filament-associated coiled-coil protein	148.115	64.6784	7.23383	6.05772	146.679	139.539	158.126	66.1688	60.5386	67.3279	7.13124	7.1973	7.37296	6.05707	6.00066	6.11545
ASHGA5P055908	0.00126792	0.00382673	2.25961	up	protein_coding	NM_022060	CCDS9572.1	ABHD4	RefSeq	2543	chr14	+	23067146	23081265		ACACATCTTCAATGCTGTGGTGGAGGAGATCTGCGACTCAGTTGATTGAGCTGCTCTCTG	63874	Hs.445665	GO:0016042|GO:0016787	abhydrolase domain-containing protein 4	75.2048	32.737	6.26605	5.08998	69.8484	81.1103	74.6558	34.1245	27.8244	36.262	6.05194	6.43244	6.31379	5.11646	4.91878	5.2347
ASHGA5P054311	1.96411e-06	5.8897e-05	2.25715	up	protein_coding	NM_003272	CCDS1609.1	GPR137B	RefSeq	2046	chr1	+	236305831	236372209		TTTGCTCCAGATTACTATGATTGGGGACAACAAACTAACAGCTTCCTGGCACAAGCAGGA	7107	Hs.498160	GO:0005887|GO:0016020	integral membrane protein GPR137B	1620.06	802.431	10.7569	9.58238	1619.45	1640.4	1600.34	813.969	793.016	800.309	10.7099	10.8007	10.76	9.56393	9.58456	9.59866
ASHGA5P034946	0.000150396	0.000779933	2.25607	up	protein_coding	NM_022128	CCDS1762.1	RBKS	RefSeq	1196	chr2	-	28004265	28113223		CCTTCCGCTTACTCTGTTTTGATTGCTATTAGTCCCAAAATAAATATACCTGGGAATAAA	64080	Hs.11916	GO:0004747|GO:0005524|GO:0019303	ribokinase	3097.49	1612.67	11.7208	10.5469	3103.7	3112.34	3076.44	1783.19	1419.68	1635.13	11.6866	11.7497	11.726	10.6528	10.3862	10.6019
ASHGA5P054235	1.90799e-05	0.000200766	2.25488	up	protein_coding	NM_001114752	CCDS44307.1	CD55	RefSeq	2930	chr1	+	207494816	207534311	NM_000574	GCGCGTCCTTGTTCTAACCCGGCGCGCCATGACCGTCGCGCGGCCGAGCGTGCCCGCGGC	1604	Hs.126517	GO:0005576|GO:0005886|GO:0005887|GO:0006958|GO:0007204|GO:0009986|GO:0030449|GO:0031225|GO:0045087|GO:0045121|GO:0045730	complement decay-accelerating factor isoform 2 precursor	321.698	147.112	8.37733	7.20428	319.319	313.233	332.54	149.078	146.914	145.344	8.29504	8.37649	8.46047	7.18823	7.23153	7.19307
ASHGA5P025220	6.17695e-07	3.6073e-05	2.25421	up	protein_coding	NM_001220772		IKZF1	RefSeq	5407	chr7	+	50344377	50472798		TGGATGCTGATGAGGGTCAAGACATGTCCCAAGTTTCAGGGGACAAGGGCCTGTCCGACA	10320	Hs.488251	GO:0003677|GO:0005634|GO:0005737|GO:0006351|GO:0006355|GO:0007049|GO:0007275|GO:0007498|GO:0008270|GO:0016568	DNA-binding protein Ikaros isoform 9	3121.48	1619.72	11.7311	10.5585	3124.85	3080.57	3159.01	1655.24	1605.08	1598.83	11.6965	11.7307	11.7661	10.5466	10.562	10.567
ASHGA5P000701	0.000117184	0.000655515	2.2537	up	protein_coding	NM_006931	CCDS8586.1	SLC2A3	RefSeq	3938	chr12	-	8071823	8088892		AAGACTTGAATTAGATTACAGCGATGGGGACACAGAAGGTCACCCCAGCTCTGATATTTG	6515	Hs.419240	GO:0005355|GO:0005886|GO:0005975|GO:0006766|GO:0006767|GO:0008645|GO:0015758|GO:0016021|GO:0019852|GO:0044281|GO:0055085	solute carrier family 2, facilitated glucose transporter member 3	400.68	184.275	8.69392	7.52162	449.78	387.661	364.598	195.428	187.014	170.383	8.80585	8.68108	8.59482	7.57112	7.57035	7.42341
ASHGA5P039103	4.66026e-06	9.0139e-05	2.25367	up	protein_coding	NM_002886	CCDS3170.1	RAP2B	RefSeq	6237	chr3	+	152880028	152886263		GAAAGGCCCTTACTCAAATCTCCATTTTCATTTTTAATGCTTCCTGGACTTCAGTTATTT	5912	Hs.98643	GO:0003924|GO:0005525|GO:0005829|GO:0007165|GO:0019904|GO:0030336|GO:0031954|GO:0032486|GO:0055038|GO:0061097	ras-related protein Rap-2b	2371.59	1212.49	11.3311	10.1588	2362.58	2369	2383.19	1203.48	1224.71	1209.27	11.2808	11.3547	11.3577	10.1105	10.1837	10.1821
ASHGA5P008006	1.68257e-06	5.4393e-05	2.25363	up	protein_coding	NM_002659	CCDS12628.1	PLAUR	RefSeq	1570	chr19	-	44152722	44174498	NM_001005376	CTGCAACACCACCAAATGCAACGAGGGCCCAATCCTGGAGCTTGAAAATCTGCCGCAGAA	5329	Hs.466871	GO:0004872|GO:0005515|GO:0005576|GO:0005788|GO:0005789|GO:0005886|GO:0005887|GO:0006501|GO:0006928|GO:0006935|GO:0007165|GO:0007596|GO:0007596|GO:0009986|GO:0010628|GO:0010629|GO:0016021|GO:0016255|GO:0019898|GO:0019899|GO:0030162|GO:0030377|GO:0031225|GO:0042730|GO:0043066|GO:0043403|GO:0043687|GO:0044267|GO:0048762|GO:0060742	urokinase plasminogen activator surface receptor isoform 1 precursor	1167.54	575.231	10.2841	9.11185	1186.91	1176.06	1139.66	604.612	567.705	553.375	10.2558	10.3247	10.2718	9.14116	9.1127	9.08168
ASHGA5P009638	3.25164e-06	7.6037e-05	2.25279	up	protein_coding	NM_001130081	CCDS46957.1	PLD1	RefSeq	5911	chr3	-	171318194	171528284		ACAGCACCTCCAATACCGGGTCCATCCGTAGTTTACAGACAGGTGTGGGAGAGCTGCATG	5337	Hs.382865	GO:0000139|GO:0004630|GO:0005768|GO:0005789|GO:0005794|GO:0006644|GO:0006654|GO:0006655|GO:0006935|GO:0007264|GO:0007265|GO:0009395|GO:0016020|GO:0030027|GO:0030335|GO:0031902|GO:0031982|GO:0031985|GO:0035091|GO:0043434|GO:0044281|GO:0046474|GO:0048471|GO:0050830|GO:0070290	phospholipase D1 isoform b	1114.72	547.545	10.2138	9.0421	1111.71	1127.42	1105.03	570.512	538.241	533.881	10.1549	10.2566	10.2299	9.05976	9.03809	9.02844
ASHGA5P008275	0.000182601	0.000895083	2.2486	up	protein_coding	NM_016162	CCDS8555.1	ING4	RefSeq	1458	chr12	-	6759703	6772308	NM_001127582, NM_001127583, NM_001127584, NM_001127585	AAAGCTCGTGCGCACAAGTCCTGAGTATGGGATGCCCTCAGTGACCTTTGGCAGTGTCCA	51147	Hs.524210	GO:0000123|GO:0003713|GO:0005515|GO:0005634|GO:0006260|GO:0006473|GO:0006915|GO:0006978|GO:0007050|GO:0008270|GO:0008285|GO:0035064|GO:0043065|GO:0043966|GO:0043981|GO:0043982|GO:0043983|GO:0043984|GO:0045892|GO:0045926	inhibitor of growth protein 4 isoform 1	910.939	442.003	9.91012	8.74109	999.668	907.272	825.876	493.976	412.49	419.542	10.0029	9.93835	9.7891	8.86196	8.67297	8.68835
ASHGA5P007317	5.90634e-07	3.5375e-05	2.24787	up	protein_coding	NM_006060		IKZF1	RefSeq	6217	chr7	+	50344377	50472798	NM_001220765, NM_001220768	ACAAAAGAAGCCACACTGGAGAACGGCCCTTCCAGTGCAATCAGTGCGGGGCCTCATTCA	10320	Hs.488251	GO:0003677|GO:0005634|GO:0005737|GO:0006351|GO:0006355|GO:0007049|GO:0007275|GO:0007498|GO:0008270|GO:0016568	DNA-binding protein Ikaros isoform 1	1459.06	723.561	10.6033	9.4347	1471.57	1468.42	1437.19	739.15	718.055	713.478	10.5673	10.6367	10.6057	9.42445	9.43982	9.43982
ASHGA5P005810	0.00013322	0.00071913	2.24731	up	protein_coding	NM_005125	CCDS8146.1	CCS	RefSeq	1068	chr11	+	66360689	66373490		GGCCAGTTGCAGAATCTGGGGGCAGCAGTGGCCATCCTGGGGGGGCCTGGCACCGTGCAG	9973	Hs.502917	GO:0004784|GO:0005375|GO:0005507|GO:0005515|GO:0005634|GO:0005737|GO:0005743|GO:0005829|GO:0006801|GO:0008270|GO:0015680|GO:0016532|GO:0019430|GO:0019899|GO:0035434|GO:0051353	copper chaperone for superoxide dismutase	495.368	232.664	9.01181	7.84361	532.849	496.718	456.535	262.382	215.187	220.424	9.06246	9.04785	8.92512	7.97909	7.76392	7.78783
ASHGA5P002529	1.31543e-06	4.9136e-05	2.24513	up	protein_coding	ENST00000260605	CCDS1813.1	DYNC2LI1	GENCODE	1399	chr2	+	44001177	44037149	NM_001193464	GAAGGATCTGGAACTGGAACAGTACAAAAGAAGTTCTTCCAAGTCTTGGAAACAAATCGA	51626	Hs.371597	GO:0007368|GO:0042384|GO:0005881|GO:0005932|GO:0045177|GO:0035085|GO:0031512|GO:0072372|GO:0005858|GO:0030990|GO:0003774	dynein, cytoplasmic 2, light intermediate chain 1 [Source:HGNC Symbol;Acc:24595]	6248.38	3395.35	12.7557	11.5889	6245.37	6191.49	6308.29	3473.28	3437.82	3274.95	12.7163	12.7687	12.782	11.5784	11.6191	11.5691
ASHGA5P003057	0.0166374	0.0309695	2.24442	up	protein_coding	NM_000055	CCDS3198.1	BCHE	RefSeq	2461	chr3	-	165490691	165555253		CAAAATATGGGAATCCAAATGAGACTCAGAACAATAGCACAAGCTGGCCTGTCTTCAAAA	590	Hs.420483	GO:0001540|GO:0003824|GO:0003990|GO:0003990|GO:0004091|GO:0004104|GO:0004104|GO:0005576|GO:0005576|GO:0005615|GO:0005641|GO:0005788|GO:0007271|GO:0007612|GO:0016020|GO:0019695|GO:0019899|GO:0033265|GO:0042493|GO:0043279|GO:0050783|GO:0050805|GO:0051384|GO:0051593	cholinesterase precursor	67.7111	29.4783	6.0886	4.92225	78.9986	76.7417	47.3931	23.3249	26.9926	38.1174	6.23669	6.34891	5.6802	4.58263	4.87966	5.30448
ASHGA5P002256	0.0147223	0.0279494	2.24425	up	protein_coding	ENST00000256257	CCDS6091.1	RNF122	GENCODE	1868	chr8	-	33405272	33424643		TGATGCCAAGAAGTTACAATTATATGGGCAGACCTGCGCAGTCTGTCTGGAAGACTTCAA	79845	Hs.151237	GO:0016021|GO:0005783|GO:0005794|GO:0008270|GO:0005515	ring finger protein 122 [Source:HGNC Symbol;Acc:21147]	14.52	6.21796	3.90841	2.74218	13.1909	16.6468	13.7224	6.30491	7.34898	5	3.63756	4.18018	3.90748	2.73705	3.1544	2.33507
ASHGA5P011274	7.51923e-06	0.000118531	2.24394	up	protein_coding	NM_000252	CCDS14694.1	MTM1	RefSeq	3452	chrX	+	149737046	149841616		TTTGGAAACGGATTCTTCTCTAATACTTGATGTTCCTCTGGGTGTGATCTCGAGAATTGA	4534	Hs.655056	GO:0001726|GO:0004438|GO:0004721|GO:0004725|GO:0005737|GO:0005770|GO:0005829|GO:0005886|GO:0006470|GO:0006644|GO:0006661|GO:0008333|GO:0015031|GO:0019215|GO:0030175|GO:0035091|GO:0044088|GO:0044281|GO:0045109|GO:0046856|GO:0048311|GO:0052629|GO:0070584	myotubularin	2228.74	1133.79	11.2345	10.0685	2215.64	2250	2220.57	1126.28	1126.8	1148.29	11.1782	11.2787	11.2467	10.0212	10.0756	10.1087
ASHGA5P033900	0.0060322	0.0132851	2.24372	up	protein_coding	NM_001004691	CCDS31111.1	OR2M7	RefSeq	939	chr1	-	248486931	248487870	NM_001004689	AACAAGGAAGTGACCAGAGCATTAATGAAAATCTTAGGAAAGGGCAAGTCTGGAGATTGA	391196	Hs.530570	GO:0004930|GO:0004984|GO:0005886|GO:0016021	olfactory receptor 2M7	203.51	89.6203	7.66779	6.5019	272.623	174.786	163.119	102.951	85.1206	80.7891	8.06187	7.52391	7.41759	6.67503	6.46691	6.36375
ASHGA5P043173	7.64572e-06	0.000119683	2.24352	up	protein_coding	NM_000601	CCDS5597.1	HGF	RefSeq	2820	chr7	-	81331443	81399452	NM_001010932	ATGTTTCCCAGCTGGTATATGGCCCTGAAGGATCAGATCTGGTTTTAATGAAGCTTGCCA	3082	Hs.396530	GO:0000187|GO:0001837|GO:0001889|GO:0002576|GO:0004252|GO:0005515|GO:0005576|GO:0005615|GO:0006508|GO:0007067|GO:0007596|GO:0008083|GO:0014068|GO:0030168|GO:0031093|GO:0031100|GO:0035729|GO:0043154|GO:0046982|GO:0048012|GO:0050731|GO:0051450|GO:0060326|GO:0060665|GO:0090201|GO:1901299|GO:2000573	hepatocyte growth factor isoform 1 preproprotein	425.288	197.419	8.78661	7.62084	432.435	434.837	408.591	197.154	199.285	195.816	8.74473	8.85041	8.76468	7.58278	7.65938	7.62038
ASHGA5P029245	1.60571e-06	5.2989e-05	2.24312	up	protein_coding	NM_024496	CCDS9854.1	IRF2BPL	RefSeq	4213	chr14	-	77490885	77495042		GTCCTTTATACATTTCTGTAGTTAACAGAACACTGTAATGTGCCTTGGAGCTTAGTAACT	64207	Hs.740684	GO:0003674|GO:0005634|GO:0008150|GO:0046872	interferon regulatory factor 2-binding protein-like	17533.7	9798.06	14.2269	13.0613	17482.5	17347.3	17771.2	9803.07	9891.15	9699.95	14.1887	14.2459	14.2459	13.0246	13.0829	13.0765
ASHGA5P010338	2.10341e-05	0.000213352	2.24304	up	protein_coding	NM_001098612	CCDS42604.1	SIGLEC14	RefSeq	2113	chr19	-	52145805	52150132		AATGTCTCCTATGCTCCACAGAACCTCGCCATCAGCATCTTCTTCAGAAATGGCACAGGC	100049587	Hs.740946	GO:0005886|GO:0007155|GO:0016021|GO:0030246	sialic acid-binding Ig-like lectin 14 precursor	2330.99	1196.99	11.3071	10.1416	2540.61	2228.94	2223.43	1228.93	1166.94	1195.1	11.4047	11.2676	11.249	10.1348	10.1248	10.1653
ASHGA5P043944	8.79017e-06	0.000128635	2.24098	up	protein_coding	NM_001061	CCDS5855.1	TBXAS1	RefSeq	2082	chr7	+	139528951	139720125	NM_001130966, NM_001166253, NM_001166254, NR_029394	TAGGGCTGCTTGAGGTCAAGTTGACACTGCTCCACGTGCTGCACAAGTTCCGGTTCCAAG	6916	Hs.520757	GO:0001516|GO:0004497|GO:0004796|GO:0005506|GO:0005789|GO:0006690|GO:0006805|GO:0009055|GO:0016021|GO:0016705|GO:0020037|GO:0044281	thromboxane-A synthase isoform 1	2398.69	1239.41	11.3501	10.1859	2567.02	2315.54	2313.51	1317.11	1192.62	1208.5	11.4185	11.3204	11.3114	10.2257	10.1511	10.1809
ASHGA5P051104	3.04214e-06	7.3316e-05	2.24032	up	protein_coding	NM_000628	CCDS13623.1	IL10RB	RefSeq	1966	chr21	+	34638664	34669539		AGGGGCCCCAAAGCTAGGCTCTGAGAAGGAAACACACTCGGCTGGGCACAGTGACGTACT	3588	Hs.654593	GO:0004872|GO:0004920|GO:0005515|GO:0005886|GO:0006954|GO:0006955|GO:0007165|GO:0016021|GO:0032002	interleukin-10 receptor subunit beta precursor	2268.89	1161.82	11.2647	10.101	2284.97	2198.51	2323.21	1183.77	1172.07	1129.62	11.2305	11.2444	11.3194	10.087	10.1296	10.0864
ASHGA5P014114	0.000903032	0.00294343	2.23602	up	protein_coding	NM_019000	CCDS43305.1	FAM134B	RefSeq	3184	chr5	-	16473146	16509107		TGAAGGTGAAGACTTTGGACCAGGCAAAAGCTGGGAAGTTATCAATTCCAAACCAGATGA	54463	Hs.662367	GO:0005783|GO:0005794|GO:0005801|GO:0016021|GO:0019233	protein FAM134B isoform 2	122.956	54.7973	6.97266	5.81173	123.281	119.288	126.299	57.1237	60.6385	46.6298	6.88165	6.98016	7.05617	5.84621	6.00225	5.58673
ASHGA5P007731	8.74687e-05	0.000540498	2.23429	up	protein_coding	NM_000235	CCDS7401.1	LIPA	RefSeq	2654	chr10	-	90973329	91011660		ACAGCTCCAGAATGAAAATGCGGTTCTTGGGGTTGGTGGTCTGTTTGGTTCTCTGGACCC	3988	Hs.643030	GO:0000902|GO:0001816|GO:0004771|GO:0005764|GO:0006631|GO:0006954|GO:0008283|GO:0016042|GO:0016125|GO:0016298|GO:0030324|GO:0048771|GO:0048873	lysosomal acid lipase/cholesteryl ester hydrolase precursor	1713.4	861	10.8398	9.68	1645.43	1683.11	1811.68	937.496	813.578	831.927	10.7368	10.8415	10.9412	9.76099	9.62413	9.65487
ASHGA5P008913	9.03947e-06	0.000130327	2.23418	up	protein_coding	NM_001077203	CCDS43121.1	SENP7	RefSeq	4739	chr3	-	101043117	101232085	NM_020654	CACCAGAAAGGCAACTCAAAGTTATGTTGACGAATGTCCTATGGACGGATTTAGGACGAA	57337	Hs.529551	GO:0005622|GO:0005634|GO:0006508|GO:0008234	sentrin-specific protease 7 isoform 2	1087.16	538.282	10.1778	9.01806	1110.22	1057.09	1094.18	575.496	534.612	504.74	10.1506	10.1682	10.2146	9.07393	9.02936	8.95091
ASHGA5P053421	2.84154e-05	0.000260452	2.22992	up	protein_coding	NM_001007070	CCDS47862.1	SDCBP	RefSeq	2167	chr8	+	59465727	59495419	ENST00000260130, NM_001007067, NM_001007069	CCTGCAAAAATGTCTCTCTATCCATCTCTCGAAGACTTGAAGGTAGACAAAGTAATTCAG	6386	Hs.200804	GO:0001948|GO:0005109|GO:0005137|GO:0005634|GO:0005737|GO:0005789|GO:0005829|GO:0005856|GO:0005886|GO:0005895|GO:0005912|GO:0005925|GO:0006612|GO:0006930|GO:0007265|GO:0007268|GO:0007411|GO:0008022|GO:0008093|GO:0016020|GO:0019838|GO:0030036|GO:0035556|GO:0042327|GO:0042470|GO:0042803|GO:0045545|GO:0045545|GO:0046330|GO:0046875|GO:0046982|GO:0047485|GO:0050839	syntenin-1 isoform 3	1144.69	567.109	10.2502	9.09321	1106.67	1157.1	1170.31	594.402	548.52	558.404	10.1463	10.2988	10.3054	9.11894	9.06606	9.09463
ASHGA5P001982	0.00014525	0.000762078	2.22934	up	protein_coding	NM_015133	CCDS10442.2	MAPK8IP3	RefSeq	5653	chr16	+	1756220	1820318	NM_001040439	GATTTCTTTGGAATGGGCAAAGAAGTGGGGAATCTGCTACTGGAAAACTCACAGCTTCTG	23162	Hs.207763	GO:0000139|GO:0001701|GO:0005078|GO:0005790|GO:0007257|GO:0007411|GO:0007585|GO:0008104|GO:0008432|GO:0009791|GO:0010468|GO:0016192|GO:0019894|GO:0019901|GO:0030425|GO:0030673|GO:0030900|GO:0031434|GO:0031435|GO:0046328|GO:0048286|GO:0060425	C-Jun-amino-terminal kinase-interacting protein 3 isoform 1	359.897	167.071	8.5401	7.38348	340.614	364.768	374.308	177.989	163.303	159.919	8.39215	8.59314	8.63501	7.44143	7.381	7.32803
ASHGA5P051962	0.000188824	0.000918874	2.22801	up	protein_coding	NM_001076	CCDS3524.1	UGT2B15	RefSeq	2264	chr4	-	69512314	69536494	NM_001077	AAGCATTGCATAAGACCAGGATGTCTCTGAAATGGACGTCAGTCTTTCTGCTGATACAGC	7366	Hs.150207	GO:0001972|GO:0005789|GO:0006805|GO:0008202|GO:0015020|GO:0016021|GO:0052695	UDP-glucuronosyltransferase 2B15 precursor	256.294	116.721	8.03532	6.87957	246.722	252.851	269.309	120.771	106.155	123.239	7.90256	8.05862	8.14479	6.89521	6.78429	6.95921
ASHGA5P056069	1.48717e-06	5.1696e-05	2.22752	up	protein_coding	NM_015484	CCDS259.1	SYF2	RefSeq	1777	chr1	-	25548766	25559013		ACCTGCAAATTGGGAAGCCAAAAAAGCTCGTTTGGAGTGGGAACTAAAGGAAGAGGAAAA	25949	Hs.20013	GO:0000398|GO:0005634|GO:0005634|GO:0071013	pre-mRNA-splicing factor SYF2 isoform 1	36207.2	20514.1	15.2728	14.1174	36072.6	35741.2	36807.7	20821	20492.6	20228.6	15.2262	15.3062	15.286	14.0989	14.1302	14.1229
ASHGA5P037971	1.41062e-05	0.000167593	2.2263	up	protein_coding	NM_013416	CCDS13935.1	NCF4	RefSeq	1646	chr22	+	37257029	37274059		AGATGAGCCACAATGCTGTAACAAGCCATCAACGTCCAGGGTGGCCTGGCCAGCCTCATT	4689	Hs.474781	GO:0002474|GO:0002479|GO:0005515|GO:0005829|GO:0005829|GO:0006955|GO:0007154|GO:0016020|GO:0032010|GO:0035091|GO:0042590|GO:0043020|GO:0046983|GO:0051701|GO:0055114|GO:0090382	neutrophil cytosol factor 4 isoform 2	2113.25	1078.42	11.1559	10.0013	2091.91	2089.32	2158.51	1079.99	1116.52	1038.75	11.0969	11.1623	11.2086	9.96209	10.0641	9.97769
ASHGA5P003738	3.81643e-06	8.1328e-05	2.22134	up	protein_coding	NM_033515	CCDS34535.1	ARHGAP18	RefSeq	3503	chr6	-	129898239	130031370		GAAAAATATGAAAAGCAAGATAAGAGTACAAATGATGCTGACGTTCCTCAGGGAGTGATT	93663	Hs.486458	GO:0005096|GO:0005829|GO:0007264|GO:0051056	rho GTPase-activating protein 18	747.91	362.974	9.61866	8.46723	799.985	713.067	730.677	382.541	356.926	349.455	9.66466	9.5761	9.61521	8.50332	8.46447	8.43389
ASHGA5P008579	0.00347319	0.00849246	2.21592	up	protein_coding	NM_001003680	CCDS30741.1	LEPR	RefSeq	3079	chr1	+	65886334	66096095	ENST00000371060, NM_002303	AGGATTATGGGTGTACTTCTCTGAAGTAAGATGATTTGTCAAAAATTCTGTGTGGTTTTG	3953	Hs.723178	GO:0004888|GO:0004896|GO:0005515|GO:0005576|GO:0005886|GO:0006112|GO:0007166|GO:0007275|GO:0008203|GO:0016021|GO:0051346	leptin receptor isoform 2 precursor	65.0998	28.9785	6.05562	4.90772	68.2576	54.6608	72.3809	31.7865	22.4293	32.7197	6.0229	5.87416	6.26981	5.0165	4.61981	5.08685
ASHGA5P027079	5.11652e-06	9.4784e-05	2.21296	up	protein_coding	NM_023921	CCDS8634.1	TAS2R10	RefSeq	924	chr12	-	10977944	10978868		TTGAGGGTACTGCAGCAATTGAAGTGCTGTGAGAAAAGGAAAAATCTCAGAGTCACATAG	50839	Hs.533756	GO:0008150|GO:0008527|GO:0016021|GO:0050912	taste receptor type 2 member 10	733.268	356.487	9.589	8.44302	749.784	753.033	696.988	373.539	348.844	347.079	9.56493	9.65292	9.54915	8.4689	8.43457	8.42559
ASHGA5P009548	6.24298e-06	0.000105622	2.20785	up	protein_coding	NM_012434	CCDS4981.1	SLC17A5	RefSeq	3333	chr6	-	74303101	74363737		AAGAAATCAGCTTTCTTCACAGAAGTCAGTGCCGTGGGTACCCATTTTAAAATCCCTGCC	26503	Hs.597422	GO:0005351|GO:0005765|GO:0005765|GO:0005887|GO:0006811|GO:0006820|GO:0015136|GO:0015739|GO:0016020|GO:0016023|GO:0055085	sialin	592.605	284.914	9.27369	8.13105	627.39	579.491	570.932	301.611	266.563	286.568	9.3001	9.27295	9.24803	8.17347	8.06533	8.15436
ASHGA5P052293	1.17565e-06	4.7325e-05	2.20744	up	protein_coding	ENST00000261416	CCDS4022.1	HEXB	GENCODE	1901	chr5	+	73980968	74017113		TTTATACACCAAATGATGTCCGTATGGTGATTGAATATGCCAGATTACGAGGAATTCGAG	3074	Hs.69293	GO:0044281|GO:0007605|GO:0001501|GO:0045944|GO:0005975|GO:0008654|GO:0050885|GO:0044267|GO:0008360|GO:0007626|GO:0006874|GO:0048477|GO:0008219|GO:0042552|GO:0006665|GO:0006044|GO:0007341|GO:0007040|GO:0030203|GO:0019915|GO:0006687|GO:0006689|GO:0008049|GO:0009313|GO:0043615|GO:0031323|GO:0007338|GO:0019953|GO:0050905|GO:0016020|GO:0005764|GO:0005625|GO:0001669|GO:0043202|GO:0046982|GO:0042803|GO:…	hexosaminidase B (beta polypeptide) [Source:HGNC Symbol;Acc:4879]	2419.03	1272.97	11.364	10.2217	2544.69	2379.84	2332.56	1301.76	1267.8	1249.34	11.407	11.3587	11.3264	10.2113	10.2298	10.2239
ASHGA5P004500	0.0098566	0.0199007	2.20582	up	protein_coding	ENST00000293636	CCDS8812.1	CELA1	GENCODE	952	chr12	-	51722226	51740463		GATAAATAATGTCATCGCCTCCAACTGAACATTTTCCTGAGTCCAACGACCTTCCCAAAA	1990	Hs.348395	GO:0006508|GO:0016055|GO:0000122|GO:0006954|GO:0035264|GO:0045944|GO:0009791|GO:0045595|GO:0042127|GO:0031017|GO:0061113|GO:0055123|GO:0005576|GO:0046872|GO:0004252|GO:0003824	chymotrypsin-like elastase family, member 1 [Source:HGNC Symbol;Acc:3308]	344.199	157.34	8.43765	7.29633	301.119	454.355	277.123	165.402	142.264	164.354	8.20639	8.91752	8.18903	7.33457	7.18264	7.37179
ASHGA5P042268	3.9103e-07	3.0546e-05	2.20577	up	protein_coding	NM_016255	CCDS4540.1	FAM8A1	RefSeq	4762	chr6	+	17600517	17611950		CCACAGATTTATGGCAGAGATGGTGGATTTCTTTATTCTCTTCTTTATAAAAGCAACCAT	51439	Hs.95260	GO:0016021	protein FAM8A1	1523.41	771.154	10.6668	9.52556	1569.11	1510.79	1490.34	793.508	745.63	774.324	10.6653	10.6804	10.6548	9.52478	9.49709	9.5548
ASHGA5P006713	6.35618e-05	0.000435679	2.20392	up	protein_coding	NM_003461	CCDS5883.1	ZYX	RefSeq	2325	chr7	+	143078359	143088206	NM_001010972	TACAAGTGTGAGGACTGCGGGAAGCCCCTGTCGATTGAGGCAGATGACAATGGCTGCTTC	7791	Hs.490415	GO:0001725|GO:0005515|GO:0005634|GO:0005737|GO:0005886|GO:0005887|GO:0005913|GO:0005925|GO:0007155|GO:0007165|GO:0007267|GO:0008270|GO:0019048	zyxin	7213.89	4049.36	12.9631	11.823	7719.9	7145.49	6776.28	4491.91	3901.18	3755	13.0266	12.972	12.8908	11.9252	11.7905	11.7535
ASHGA5P007541	1.54917e-06	5.2303e-05	2.20376	up	protein_coding	NM_015242	CCDS8217.2	ARAP1	RefSeq	4966	chr11	-	72396113	72433403	NM_001040118	CCCTGAGACCAGTCACCGGCCTGAGAAGGAGTGGCCTATTAAGAGTCTCAAAGTCTACCT	116985	Hs.503165	GO:0005100|GO:0005515|GO:0005547|GO:0005794|GO:0005829|GO:0005886|GO:0007264|GO:0008060|GO:0008270|GO:0008360|GO:0030037|GO:0032312|GO:0032580|GO:0043089|GO:0051056|GO:0051270|GO:0051491|GO:0051497	arf-GAP with Rho-GAP domain, ANK repeat and PH domain-containing protein 1 isoform a	2654.55	1408.81	11.5009	10.3609	2761.29	2574.27	2628.09	1497.03	1377.86	1351.54	11.5192	11.4797	11.5038	10.4063	10.3452	10.3314
ASHGA5P003864	1.4699e-05	0.000171511	2.2023	up	protein_coding	ENST00000278616	CCDS31669.1	ATM	GENCODE	13147	chr11	+	108093558	108239826		AAGTTATTTACTGGGTCAGCCTGCAGACCTTCATGTCCTGCAGTATGCTGTTTGACTTTG	472	Hs.367437	GO:0043066|GO:0007131|GO:0007507|GO:0007420|GO:0006281|GO:0007165|GO:0001666|GO:0000075|GO:0006977|GO:0001756|GO:0043065|GO:0007050|GO:0006974|GO:0043525|GO:0008630|GO:0018105|GO:0046777|GO:0030889|GO:0006302|GO:0010212|GO:0000077|GO:0000724|GO:0051402|GO:0007292|GO:0042159|GO:0002331|GO:0006975|GO:0031572|GO:0036092|GO:0007094|GO:0090399|GO:0071044|GO:0043517|GO:0071480|GO:0006468|GO:0006915|GO:…	ataxia telangiectasia mutated [Source:HGNC Symbol;Acc:795]	968.841	481.575	10.0051	8.86612	1045.89	957.47	903.167	501.465	479.933	463.327	10.0686	10.0205	9.92631	8.8857	8.88078	8.83187
ASHGA5P012237	6.86558e-08	1.5067e-05	2.20108	up	protein_coding	NM_005516	CCDS34379.1	HLA-E	RefSeq	2679	chr6	+	30457182	30461982		GCTTGTAAAGCCTGAGACAGCTGCCTTGTGTGCGACTGAGATGCACAGCTGCCTTGTGTG	3133	Hs.650174	GO:0000139|GO:0002474|GO:0002479|GO:0002480|GO:0005886|GO:0012507|GO:0019221|GO:0030670|GO:0031901|GO:0032393|GO:0042590|GO:0042612|GO:0050776|GO:0060333|GO:0060337|GO:0071556	HLA class I histocompatibility antigen, alpha chain E precursor	13841.9	7855.47	13.8879	12.7497	14111.8	13722.5	13691.3	8139.98	7700.93	7725.51	13.8744	13.9058	13.8835	12.7579	12.7354	12.7558
ASHGA5P021705	1.87988e-05	0.000199293	2.20081	up	protein_coding	NM_001076674	CCDS54134.1	TMUB2	RefSeq	2010	chr17	+	42264353	42269099		ATTTTGCTTCGATGATTTCACGTCATCTTCAAAACAACCTCATGAGCGTGGACCCTGCCA	79089	Hs.181391	GO:0016021	transmembrane and ubiquitin-like domain-containing protein 2 isoform b	657.77	321.101	9.43189	8.29385	682.344	644.029	646.937	338.866	329.289	295.147	9.42717	9.43254	9.43595	8.33289	8.3502	8.19847
ASHGA5P010165	4.57928e-06	8.9327e-05	2.2002	up	protein_coding	NM_015967	CCDS863.1	PTPN22	RefSeq	3672	chr1	-	114356432	114414375	NM_001193431	TAAAAGATGGGATAATTCCTGAGAACTTCAGTGTTTTCAGTTTGATCCGGGAAATGCGGA	26191	Hs.535276	GO:0004725|GO:0005515|GO:0005634|GO:0005737|GO:0005737|GO:0006470|GO:0006470|GO:0009898|GO:0017124|GO:0019900|GO:0030217|GO:0032817|GO:0035335|GO:0035644|GO:0045088|GO:0048471|GO:0050852|GO:0050855|GO:0050860|GO:0050868	tyrosine-protein phosphatase non-receptor type 22 isoform 1	2954.32	1567.15	11.6511	10.5135	2952.46	3012.24	2898.28	1585.19	1598.83	1517.44	11.6161	11.7006	11.6366	10.4895	10.5575	10.4934
ASHGA5P002942	0.0156616	0.0294266	2.19942	up	protein_coding	ENST00000263640	CCDS2206.1	ACVR1	GENCODE	3045	chr2	-	158592957	158731623	NM_001111067	TTCTGGTTAAGAAGAATGGACAGTGTTGCATAGCAGATTTGGGCCTGGCAGTCATGCATT	90	Hs.470316	GO:0045893|GO:0043066|GO:0007507|GO:0060037|GO:0003197|GO:0045944|GO:0007368|GO:0001701|GO:0006468|GO:0001755|GO:0018107|GO:0007179|GO:0007281|GO:0001655|GO:0071385|GO:0001707|GO:0001702|GO:0030509|GO:0001569|GO:0045669|GO:0051145|GO:2000017|GO:0002526|GO:0060389|GO:0048641|GO:0030501|GO:0009968|GO:0000082|GO:0003289|GO:0030278|GO:0007178|GO:0010862|GO:0003143|GO:0060923|GO:0032924|GO:0032926|GO:…	activin A receptor, type I [Source:HGNC Symbol;Acc:171]	43.0367	19.7061	5.47552	4.3384	47.963	41.5361	39.611	15.4903	15.25	28.378	5.51644	5.49106	5.41907	4.0115	4.10753	4.89618
ASHGA5P029181	4.00626e-06	8.3808e-05	2.19909	up	protein_coding	NM_030791	CCDS9760.1	SGPP1	RefSeq	3323	chr14	-	64150934	64194756		CCCTGCTGGTGTTCTCTAGTTTGCCTAAGTAGAATTTACATGGGAATGCACTCTATTCTG	81537	Hs.24678	GO:0005789|GO:0006644|GO:0006665|GO:0006668|GO:0006670|GO:0006915|GO:0016021|GO:0030148|GO:0042392|GO:0044281	sphingosine-1-phosphate phosphatase 1	1165.47	587.873	10.2812	9.14433	1181.31	1184.15	1130.96	589.361	589.014	585.244	10.2491	10.3345	10.26	9.10765	9.16544	9.15989
ASHGA5P005492	2.61467e-05	0.000246997	2.19819	up	protein_coding	NM_006634	CCDS1980.1	VAMP5	RefSeq	694	chr2	+	85811530	85820511		AGCAGCGATGGCAGGAATAGAGTTGGAGCGGTGCCAGCAGCAGGCGAACGAGGTGACGGA	10791	Hs.534373	GO:0005794|GO:0005802|GO:0005886|GO:0005887|GO:0007517|GO:0007519|GO:0012505|GO:0016192|GO:0030154	vesicle-associated membrane protein 5	1363.75	693.445	10.5099	9.37357	1341.74	1329.11	1420.39	685.944	693.883	700.506	10.4425	10.4977	10.5894	9.31636	9.38871	9.41563
ASHGA5P042204	2.17367e-06	6.1246e-05	2.19776	up	protein_coding	NM_001453	CCDS4473.1	FOXC1	RefSeq	3452	chr6	+	1610680	1614129		CTTAAGCAGTAATTGCTGTTGCTTGTTGTCAAAATTTGATCATTGTTAAAGGATTGCTGC	2296	Hs.348883	GO:0001501|GO:0001503|GO:0001541|GO:0001570|GO:0001654|GO:0001656|GO:0001657|GO:0001701|GO:0001756|GO:0001946|GO:0001974|GO:0003677|GO:0003690|GO:0003700|GO:0003705|GO:0005515|GO:0005634|GO:0005634|GO:0005667|GO:0005720|GO:0005730|GO:0005737|GO:0006355|GO:0007219|GO:0007420|GO:0007507|GO:0008134|GO:0008301|GO:0008354|GO:0014032|GO:0014034|GO:0030199|GO:0030203|GO:0031490|GO:0032808|GO:0035050|GO:…	forkhead box protein C1	3666.85	1960.44	11.9618	10.8258	3672.23	3550.76	3777.57	2002.19	1964.28	1914.87	11.9271	11.9435	12.0148	10.8157	10.84	10.8217
ASHGA5P055304	0.000332888	0.00138714	2.1976	up	protein_coding	NM_018050	CCDS8648.1	MANSC1	RefSeq	2297	chr12	-	12482217	12503169		TCATTGACATCCAGTCATCTCTTTCTAAGGGAATCAGAGGCAATGAGCCCGTATATACTT	54682	Hs.591145	GO:0016021	MANSC domain-containing protein 1 precursor	146.878	66.175	7.22209	6.08616	141.634	146.486	152.514	74.2356	62.8474	61.4419	7.08461	7.26255	7.31912	6.21934	6.05545	5.98369
ASHGA5P019284	0.000685162	0.00239361	2.19721	up	protein_coding	NM_194441	CCDS4609.1	BTN3A1	RefSeq	3728	chr6	+	26402464	26415444		ATGCTAAGAGTATCTCCTGATATGCAGCATGAATGAAAATGGCAAGTTTCCTGGCCTTCC	11119	Hs.191510	GO:0005515|GO:0006629|GO:0016021	butyrophilin subfamily 3 member A1 isoform b precursor	92.4653	41.7201	6.569	5.43333	88.3803	93.7266	95.2891	47.6624	38.7868	38.7111	6.40034	6.64625	6.66042	5.60035	5.37353	5.32611
ASHGA5P012245	2.27513e-05	0.000224688	2.19626	up	protein_coding	NM_000377	CCDS14303.1	WAS	RefSeq	1844	chrX	+	48542185	48549817		TGGATTTGACGTGAACAACCTCGACCCAGATCTGCGGAGTCTGTTCTCCAGGGCAGGAAT	7454	Hs.2157	GO:0003779|GO:0005083|GO:0005515|GO:0005829|GO:0006461|GO:0006952|GO:0006955|GO:0007596|GO:0008154|GO:0008544|GO:0012506|GO:0015629|GO:0016197|GO:0030041|GO:0030048|GO:0042110|GO:0042802|GO:0050852	wiskott-Aldrich syndrome protein	754.842	370.687	9.63133	8.49629	814.93	725.34	724.256	397.992	345.785	368.283	9.69064	9.59985	9.60352	8.5601	8.42102	8.50774
ASHGA5P011211	3.17529e-05	0.000278622	2.19538	up	protein_coding	ENST00000370028	CCDS55540.1	ARHGAP4	GENCODE	3372	chrX	-	153172829	153191714		CACTCATCAGCGGCAGGCCAAGTTCATGGAGCACAAACTCAAGTGCACAAAGGCGCGCAA	393	Hs.701324	GO:0006915|GO:0007010|GO:0007264|GO:0051056|GO:0007165|GO:0007266|GO:0032321|GO:0008624|GO:0048011|GO:0005634|GO:0005737|GO:0005622|GO:0005829|GO:0005925|GO:0005515|GO:0005100|GO:0005070	Rho GTPase activating protein 4 [Source:HGNC Symbol;Acc:674]	1919.3	986.804	11.007	9.87249	2051.02	1886.65	1820.21	1048.37	996.134	915.912	11.067	11.0073	10.9465	9.91917	9.90988	9.78843
ASHGA5P014277	1.68792e-06	5.4488e-05	2.19301	up	protein_coding	NM_058172	CCDS47085.1	ANTXR2	RefSeq	8058	chr4	-	80822770	80994477		AGGAGATGAGGGCCGGTGCATAAACTTCTCCCGAGTTCCATCTCAGTAAAAGGGAAGCAG	118429	Hs.162963	GO:0004872|GO:0005515|GO:0005576|GO:0005789|GO:0005886|GO:0016021|GO:0022414|GO:0046872	anthrax toxin receptor 2 isoform 1 precursor	984.822	493.632	10.0338	8.90091	988.809	978.2	987.458	502.43	494.038	484.427	9.98518	10.0545	10.0618	8.88949	8.91927	8.89398
ASHGA5P011984	0.000120639	0.000669262	2.19287	up	protein_coding	NM_002800	CCDS4759.1	PSMB9	RefSeq	1048	chr6	+	32821937	32827628		ACCACAGACGCTATTGCTCTGGCCATGAGCCGGGATGGCTCAAGCGGGGGTGTCATCTAC	5698	Hs.654585	GO:0000075|GO:0000082|GO:0000084|GO:0000209|GO:0000216|GO:0000278|GO:0000502|GO:0002474|GO:0002479|GO:0004298|GO:0005515|GO:0005654|GO:0005829|GO:0005839|GO:0006521|GO:0006915|GO:0006977|GO:0010467|GO:0016032|GO:0016070|GO:0016071|GO:0019048|GO:0031145|GO:0034641|GO:0042590|GO:0042981|GO:0044281|GO:0051436|GO:0051437|GO:0051439	proteasome subunit beta type-9 proprotein	1077.03	542.318	10.1647	9.03192	1029.06	1078.25	1123.77	522.877	550.285	553.79	10.0448	10.1984	10.251	8.94238	9.07061	9.08278
ASHGA5P047592	3.5821e-05	0.000302218	2.19173	up	protein_coding	ENST00000285949	CCDS7425.1	CYP26C1	GENCODE	1569	chr10	+	94821020	94828454		TTCACGAGGACAAGGCTGCAGAGCCGGGTGATGCCCTCGACCTAATCATTCACAGTGCAA	340665	Hs.369993	GO:0055114|GO:0044281|GO:0009952|GO:0048387|GO:0007417|GO:0014032|GO:0006805|GO:0006766|GO:0034653|GO:0048284|GO:0016021|GO:0005789|GO:0005792|GO:0020037|GO:0009055|GO:0016705|GO:0005506|GO:0001972|GO:0008401	cytochrome P450, family 26, subfamily C, polypeptide 1 [Source:HGNC Symbol;Acc:20577]	198.06	90.9911	7.66083	6.52876	196.21	194.356	203.615	93.3131	91.524	88.1361	7.56526	7.67933	7.7379	6.53139	6.56938	6.48552
ASHGA5P001839	9.1397e-06	0.000131192	2.19113	up	protein_coding	ENST00000437550	CCDS46057.1	HCST	GENCODE	504	chr19	+	36393381	36395173	ENST00000246551	TTCCTGCTTTTGCTCCCAGTGGCTGCAGCTCAGACGACTCCAGGAGAGAGATCATCACTC	10870	Hs.117339	GO:0050776|GO:0016021|GO:0005886	hematopoietic cell signal transducer [Source:HGNC Symbol;Acc:16977]	641.904	313.436	9.39538	8.2637	676.693	640.265	608.754	324.121	319.401	296.786	9.41627	9.42291	9.34695	8.27327	8.31299	8.20486
ASHGA5P011263	1.3207e-05	0.000161795	2.19079	up	protein_coding	NM_015490	CCDS7495.1	SEC31B	RefSeq	4631	chr10	-	102246402	102279595		GTAAGGCCTGCTTCATCTCAGCCACAGCTATTAGGAGGGCAAAGGGTGCAAGTTCCTAAC	25956	Hs.18889	GO:0005789|GO:0012507|GO:0015031|GO:0016192	protein transport protein Sec31B	640.114	312.399	9.39026	8.25881	630.565	636.249	653.527	318.349	308.193	310.655	9.30637	9.41435	9.45007	8.2467	8.2605	8.26924
ASHGA5P003830	0.00256089	0.00665988	2.19042	up	protein_coding	NM_000872	CCDS7409.1	HTR7	RefSeq	3280	chr10	-	92500575	92617671	ENST00000538670, NM_019860	TGCTGAGAGGCCAGAGAGACCTGAGTTTGTGCTACAAAATGCTGACTACTGTAGAAAAAA	3363	Hs.73739	GO:0004993|GO:0005886|GO:0005887|GO:0007187|GO:0007192|GO:0007268|GO:0007623|GO:0008015|GO:0030594	5-hydroxytryptamine receptor 7 isoform a	41.7215	18.6795	5.43777	4.30656	43.1595	42.8858	39.1193	22.7053	18.5083	14.8248	5.37105	5.54049	5.40178	4.5458	4.37151	4.00238
ASHGA5P041408	0.000215098	0.00101012	2.18938	up	protein_coding	ENST00000333305	CCDS34244.1	IGIP	GENCODE	2871	chr5	+	139505520	139508391		TAGCGAGGTCTGCTGTACTGCTTATTGAAGTATTGTGATTATTTTAGGCATTGATTCTTA	492311	Hs.696360	GO:0005576	IgA-inducing protein homolog (Bos taurus) [Source:HGNC Symbol;Acc:33847]	4555.08	2485.95	12.278	11.1475	4375.46	4574.3	4715.47	2595.32	2671.37	2191.17	12.1804	12.3141	12.3396	11.1735	11.2595	11.0096
ASHGA5P034631	0.00885083	0.0181624	2.18652	up	protein_coding	NM_016154	CCDS33030.1	RAB4B	RefSeq	1200	chr19	+	41284123	41302849	NR_037791	GGCCGCGGCGCCATATTGCGGCCCTCAGCGGCCGCGACCGAGTCATGGCTGAGACCTACG	53916	Hs.631539	GO:0003924|GO:0005525|GO:0005622|GO:0005739|GO:0005886|GO:0006184|GO:0007264|GO:0015031|GO:0016192	ras-related protein Rab-4B	34.5588	15.0546	5.13942	4.01079	44.9735	28.5006	30.2024	11.8506	16.5023	16.811	5.42573	4.95523	5.03731	3.63782	4.22141	4.17313
ASHGA5P017132	0.00254864	0.00663484	2.18554	up	protein_coding	NM_001037290	CCDS41716.1	BCO2	RefSeq	2813	chr11	+	112047088	112089649	NM_001256397	GATGAGTTAGTTTTCAAAAGGTACATGGGAAATACTCCTCAGAAAAAAGCCGTCTTTGGG	83875	Hs.728325	GO:0005622|GO:0005739|GO:0005739|GO:0016116|GO:0016119|GO:0016121|GO:0016702|GO:0042573|GO:0042574|GO:0046872|GO:0051881|GO:0055114|GO:2000377	beta,beta-carotene 9',10'-oxygenase isoform b	63.2472	28.8388	6.02457	4.89659	65.3048	63.4939	60.9429	29.2871	22.3072	34.9222	5.95941	6.08748	6.02684	4.89557	4.61366	5.18053
ASHGA5P002169	4.58786e-08	1.442e-05	2.1833	up	protein_coding	NM_003141	CCDS44525.1	TRIM21	RefSeq	1946	chr11	-	4406126	4414926		TCGAAGGTGCCACAGCTCAGCACTGGAACTGCTGCAGGAGGTGATAATTGTCCTGGAAAG	6737	Hs.532357	GO:0000209|GO:0000932|GO:0003677|GO:0003723|GO:0004842|GO:0005515|GO:0005634|GO:0005730|GO:0005737|GO:0006513|GO:0007049|GO:0008270|GO:0016567|GO:0019005|GO:0030529|GO:0031648|GO:0032088|GO:0045787|GO:0051865|GO:0070206|GO:0090086	E3 ubiquitin-protein ligase TRIM21	741.319	365.627	9.60508	8.47857	770.542	732.605	720.811	372.954	358.593	365.335	9.60512	9.61367	9.59644	8.46643	8.47245	8.49682
ASHGA5P011400	0.000357822	0.00146014	2.18221	up	protein_coding	ENST00000371207	CCDS53556.1	ENTPD1	GENCODE	12515	chr10	+	97515408	97637023		GGGTTTCAAGAGTCTAACGTGAAGACATTTTGCTCCAAGAATATCCTAGCCATCCTTGGC	953	Hs.740368	GO:0007186|GO:0006200|GO:0030168|GO:0009181|GO:0005605|GO:0016787|GO:0017111|GO:0017110	ectonucleoside triphosphate diphosphohydrolase 1 [Source:HGNC Symbol;Acc:3363]	252.935	117.684	8.01414	6.88835	247.018	241.159	270.628	116.076	126.943	110.034	7.90412	7.98645	8.15186	6.84205	7.0238	6.79921
ASHGA5P002228	1.10942e-05	0.000145679	2.18169	up	protein_coding	NM_001142535	CCDS44633.1	LGALS12	RefSeq	1736	chr11	+	63273523	63284246	NM_001142536, NM_033101	CTTCCACCCGGTGGTTCCTTATGTCACGACGATTTTTGGAGGCCTGCATGCAGGCAAGAT	85329	Hs.502774	GO:0005634|GO:0006915|GO:0030395	galectin-12 isoform 1	2278.89	1202.07	11.2719	10.1465	2278.4	2252.34	2305.95	1175.88	1222.85	1207.5	11.2277	11.2808	11.3073	10.0777	10.1824	10.1793
ASHGA5P011234	0.000326046	0.00137041	2.18129	up	protein_coding	NM_000110	CCDS30777.1	DPYD	RefSeq	4451	chr1	-	97543299	98386615		ATACATCCAAAGACTTTTTGCCACTTGTAGCCAAAGGCAGTAAAGCAGGAATGTGCGCCT	1806	Hs.335034	GO:0004158|GO:0005737|GO:0005829|GO:0005829|GO:0006145|GO:0006206|GO:0006208|GO:0006208|GO:0006210|GO:0006212|GO:0006214|GO:0006222|GO:0017113|GO:0017113|GO:0017113|GO:0017113|GO:0019483|GO:0042803|GO:0042803|GO:0044281|GO:0046135|GO:0046872|GO:0050660|GO:0050661|GO:0051539|GO:0055086	dihydropyrimidine dehydrogenase [NADP(+)] isoform 1	198.878	91.7701	7.66546	6.54028	186.888	214.783	194.964	95.87	92.0524	87.3879	7.49935	7.81869	7.67834	6.56938	6.57521	6.47625
ASHGA5P001330	4.1573e-05	0.000333857	2.18066	up	protein_coding	NM_005127	CCDS8605.1	CLEC2B	RefSeq	2052	chr12	-	10004967	10022458		AGAAGAAATGAATTTTCTTAGGCGGTATAAATGCAGTTCTGATCACTGGATTGGACTGAA	9976	Hs.85201	GO:0005887|GO:0030246	C-type lectin domain family 2 member B	1053.51	534.053	10.1335	9.0087	1059.84	1030.67	1070.03	509.409	545.25	547.499	10.0881	10.1307	10.1815	8.90618	9.05689	9.06303
ASHGA5P011328	0.000176213	0.000873176	2.17734	up	protein_coding	NM_138819	CCDS14644.1	FAM122C	RefSeq	1375	chrX	+	133941222	133988641		AGACTGGGAAGTCTACTTCCAGCTACTTTTGATGGAAACGACAGCAATGCTGGATCTTCT	159091	Hs.269127		protein FAM122C isoform 2	68.0164	30.7586	6.12649	5.00392	69.4941	63.8932	70.6617	31.4257	27.5242	33.3258	6.04451	6.0962	6.23876	4.99749	4.90364	5.11063
ASHGA5P051447	7.66108e-05	0.000495811	2.17733	up	protein_coding	NM_014831	CCDS46789.2	TRANK1	RefSeq	10499	chr3	-	36868307	36986548		TTGCTGGATCGACAGTCTCGGTCTGTTGTGGATGTCCTGAAGAGGAATAAGAACTTCAAA	9881	Hs.170999	GO:0005524|GO:0016787	TPR and ankyrin repeat-containing protein 1	965.649	486.753	10.0021	8.87958	923.837	956.579	1016.53	490.819	473.27	496.17	9.88471	10.0195	10.1022	8.85382	8.859	8.92591
ASHGA5P004127	1.47112e-06	5.1696e-05	2.17442	up	protein_coding	NM_004202	CCDS14786.1	TMSB4Y	RefSeq	1702	chrY	+	15815446	15817902		TGTCTTCCAAAGAAACTATCGAACAGGAGAGGCAAGCAGGCGAATCTTAAACAGGCATGT	9087	Hs.159201	GO:0003779|GO:0005737|GO:0005856|GO:0008064|GO:0030036|GO:0042989	thymosin beta-4, Y-chromosomal	13911.5	8013.57	13.8972	12.7765	14185.3	13791.7	13757.5	8521.37	7718.61	7800.74	13.8847	13.9151	13.8917	12.8197	12.7402	12.7698
ASHGA5P043898	9.54178e-05	0.000572933	2.17311	up	protein_coding	NM_001195150		LOC100130705	RefSeq	3803	chr7	+	128506463	128512101		TTCTGGAAGGAGGAATATCTGAGGGAAAAGATGTTGCGCTGTGAATGGTACCGCAAGTAT	100130705	Hs.641532		uncharacterized protein LOC100130705	101.87	46.3123	6.70423	5.58447	110.226	90.175	105.209	45.1793	47.1726	46.5848	6.72135	6.59093	6.8004	5.52081	5.6475	5.5851
ASHGA5P010910	0.000306344	0.001308	2.17181	up	protein_coding	NM_198930	CCDS30908.1	PYHIN1	RefSeq	1968	chr1	+	158901336	158946849	NM_198928	AAGTTAAAAGTCAAAGGAATAATCCCATCTAAAAAGACGAAACAGAAAGAAGTGTATCCT	149628	Hs.734876	GO:0007049|GO:0016607	pyrin and HIN domain-containing protein 1 isoform beta 2	48.9107	21.7606	5.65323	4.53433	52.7252	41.4994	52.5076	22.7047	20.7039	21.8733	5.65148	5.48915	5.81906	4.54569	4.5152	4.5421
ASHGA5P003207	7.30818e-06	0.000116483	2.17177	up	protein_coding	NM_014780	CCDS4881.1	CUL7	RefSeq	5520	chr6	-	43005354	43021683		CATGACGCTGGGACCCGGACTCAGATCCTTCTGTCACTGAGCCAACAAGAAGCCATTGAG	9820	Hs.520136	GO:0001570|GO:0005515|GO:0005634|GO:0005680|GO:0005730|GO:0005737|GO:0005829|GO:0006508|GO:0006511|GO:0006987|GO:0016567|GO:0019048|GO:0030968|GO:0031625	cullin-7 isoform 2	398.777	190.487	8.68983	7.57096	407.753	405.238	383.341	201.815	184.953	184.691	8.65506	8.7479	8.66653	7.61623	7.5561	7.54054
ASHGA5P012722	6.99871e-05	0.000465962	2.16945	up	protein_coding	NM_052818	CCDS9345.2	N4BP2L1	RefSeq	3051	chr13	-	32974859	33002315		AGTTAGCAAGAAGAAACATTCATGGTGTCTCAAGAGAAAAAATCCACCGAATGAAAGAAC	90634	Hs.732118		NEDD4-binding protein 2-like 1 isoform 1	1986.77	1033.68	11.0617	9.9444	1879.3	2055.56	2025.47	1039.08	1028.53	1033.42	10.9367	11.1383	11.1102	9.90822	9.9563	9.9687
ASHGA5P011365	2.01211e-05	0.00020749	2.16774	up	protein_coding	NM_001924	CCDS640.1	GADD45A	RefSeq	1398	chr1	+	68150859	68154021		TGTACGAAGCGGCCAAGCTGCTCAACGTCGACCCCGATAACGTGGTGTTGTGCCTGCTGG	1647	Hs.80409	GO:0000079|GO:0000086|GO:0005515|GO:0005634|GO:0006281|GO:0006469|GO:0006915|GO:0007050|GO:0007098|GO:0042770|GO:0071260|GO:0071479|GO:2000379	growth arrest and DNA damage-inducible protein GADD45 alpha isoform 1	1106.55	565.069	10.2032	9.08696	1107.76	1077.88	1134.03	586.921	531.724	576.564	10.1483	10.1974	10.2637	9.10169	9.02154	9.13765
ASHGA5P005614	1.18133e-05	0.000151623	2.1676	up	protein_coding	NM_001031716	CCDS33352.1	NABP1	RefSeq	3866	chr2	+	192542860	192553248	NR_045623	AACTTAAATGTCGTCTTTATTGTCCTGGAGATAGGACGCGTGACCAAAACCAAAGACGGC	64859	Hs.591610	GO:0000724|GO:0003697|GO:0003723|GO:0005634|GO:0006281|GO:0006974|GO:0010212|GO:0031576|GO:0070876	SOSS complex subunit B2 isoform 1	847.606	423.715	9.80071	8.68461	884.748	839.967	818.104	458.869	410.998	401.28	9.81408	9.81502	9.77303	8.76013	8.66725	8.62645
ASHGA5P002780	4.35087e-05	0.000345391	2.16753	up	protein_coding	NM_000419	CCDS32665.1	ITGA2B	RefSeq	3334	chr17	-	42449549	42466873		CCTCTACCAGAGGCCTCTGGATCAGTTTGTGCTGCAGTCGCACGCATGGTTCAACGTGTC	3674	Hs.411312	GO:0002576|GO:0005515|GO:0005886|GO:0005887|GO:0005925|GO:0007155|GO:0007160|GO:0007229|GO:0007411|GO:0007596|GO:0008305|GO:0009897|GO:0030168|GO:0031092|GO:0042802|GO:0050840	integrin alpha-IIb preproprotein	110.651	50.5219	6.82377	5.70772	116.122	100.954	114.877	50.8487	51.1197	49.5973	6.79763	6.74996	6.92372	5.68778	5.76004	5.67532
ASHGA5P034191	7.36653e-05	0.000481737	2.16676	up	protein_coding	NM_198445	CCDS12522.1	RINL	RefSeq	3046	chr19	-	39358471	39368919	NM_001195833	AACAGGACACCCCAGGGAAGGTGCTTTCCATTGTGAACCAGCTCTACCTGGAGACCCACA	126432	Hs.446933	GO:0001726|GO:0005085|GO:0005096|GO:0006897|GO:0015629	ras and Rab interactor-like protein isoform 2	146.993	67.0331	7.22342	6.10789	150.126	150.164	140.69	64.6799	70.3158	66.1037	7.16683	7.2982	7.20524	6.02604	6.20922	6.08841
ASHGA5P009663	0.000181807	0.000892532	2.16634	up	protein_coding	NM_007075	CCDS14318.1	WDR45	RefSeq	1925	chrX	-	48932091	48958059		TTATATATATAGGAACAATCCTGCACCATGACTCAACAGCCACTTCGAGGAGTGACCAGC	11152	Hs.632807	GO:0000045|GO:0005737|GO:0032266|GO:0080025	WD repeat domain phosphoinositide-interacting protein 4 isoform 1	213.628	99.6218	7.772	6.65674	217.48	214.669	208.735	95.4399	108.664	94.7615	7.72008	7.81815	7.77776	6.56259	6.81265	6.59497
ASHGA5P003217	8.07328e-05	0.000513535	2.16491	up	protein_coding	ENST00000265404	CCDS3515.1	STAP1	GENCODE	1511	chr4	+	68424445	68472616		TGTACTGAACCCTATGCCAGCATGTTTTTATACAGTGTCCCGGAAAGAGGCAACTGAGAT	26228	Hs.435579	GO:0007169|GO:0007165|GO:0006886|GO:0006944|GO:0005634|GO:0005737|GO:0005622|GO:0005739|GO:0043231|GO:0005515|GO:0005543|GO:0005070	signal transducing adaptor family member 1 [Source:HGNC Symbol;Acc:24133]	7999.25	4552.17	13.1024	11.9881	8852.05	7615.95	7529.75	4886.5	4405.86	4364.17	13.2214	13.0618	13.024	12.0496	11.9536	11.9611
ASHGA5P014209	1.06041e-05	0.000142371	2.1646	up	protein_coding	NM_001135598	CCDS46287.1	CLHC1	RefSeq	4909	chr2	-	55399686	55459699	NM_152385	TATTTACAAGGTGACCAAGGCATTGTTGAAGAACTAATGGAAGATGATCCACGCAGGGCA	130162	Hs.347014		uncharacterized protein C2orf63 isoform 2	532.943	260.546	9.12201	8.00791	527.041	530.077	541.711	265.168	259.249	257.22	9.04603	9.14264	9.17738	7.99392	8.02883	8.00099
ASHGA5P009347	5.68416e-05	0.000408455	2.16454	up	protein_coding	NM_001193544	CCDS54941.1	ANXA6	RefSeq	2879	chr5	-	150480266	150521216	NM_001155	TGAGCGAGGACCTGGTACAACAGGATGTCCAGGACCTATACGAGGCAGGGGAACTGAAAT	309	Hs.412117	GO:0005509|GO:0005515|GO:0005544|GO:0006816|GO:0006937|GO:0016324|GO:0042470|GO:0043234|GO:0048471	annexin A6 isoform 2	1108.51	565.65	10.2041	9.09001	1055.91	1127.58	1142.04	575.555	560.23	561.165	10.0813	10.2572	10.2738	9.07414	9.09421	9.10169
ASHGA5P034013	1.30205e-05	0.000160738	2.16428	up	protein_coding	NM_012335	CCDS42494.1	MYO1F	RefSeq	4173	chr19	-	8585673	8642331		ATCAACTTCGTCAATGAGAAGCTGCAGCAAATCTTTATCGAACTTACCCTGAAGGCCGAG	4542	Hs.465818	GO:0003774|GO:0003779|GO:0005516|GO:0005524|GO:0007162|GO:0008150|GO:0016461|GO:0030335|GO:0030864|GO:0031941|GO:0032956|GO:0043312|GO:0045088|GO:0050830	unconventional myosin-If	1813.98	942.078	10.9213	9.80745	1965.48	1730.76	1745.7	983.442	912.875	929.917	11.0019	10.8788	10.8833	9.83149	9.78104	9.80983
ASHGA5P053615	1.4882e-06	5.1696e-05	2.16421	up	protein_coding	NM_138431	CCDS6431.1	MFSD3	RefSeq	1468	chr8	+	145734551	145736589		CCCAGCACCTTTCTCTGAGCTGAGTGGCTGGAGTGGTCAATAAAGCCACATGTGCCTGTG	113655	Hs.7678	GO:0016021|GO:0055085	major facilitator superfamily domain-containing protein 3	6617.2	3771.82	12.8431	11.7293	6658.79	6628.74	6564.07	3959.51	3730.62	3625.33	12.8094	12.8704	12.8496	11.7609	11.7255	11.7015
ASHGA5P021136	4.80471e-05	0.00036897	2.16336	up	protein_coding	NM_001143890	CCDS44101.1	BSDC1	RefSeq	2589	chr1	-	32830704	32860062		CAAAGAGAAGGCTCGCCTCTATAGCCTGCAGTCGGACCCAGCAACCTACTGTAATGAACC	55108	Hs.353454		BSD domain-containing protein 1 isoform d	392.122	188.203	8.6633	7.55002	412.434	375.287	388.645	203.757	170.015	190.835	8.66968	8.6337	8.68651	7.628	7.43801	7.58407
ASHGA5P001299	1.74519e-06	5.5474e-05	2.16301	up	protein_coding	NM_005908	CCDS3658.1	MANBA	RefSeq	3311	chr4	-	103552642	103682151		AGAAGGGTGAATGCCATGTCAACTTTGTTCGGAAGGAGCAATGTTCCTTTAGTTGGGACT	4126	Hs.480415	GO:0004567|GO:0005537|GO:0005764|GO:0005975|GO:0006464|GO:0006516|GO:0043169	beta-mannosidase precursor	3418.83	1858.86	11.8606	10.7476	3510.52	3356.04	3389.91	1959.21	1780.39	1836.97	11.8573	11.8566	11.8679	10.7865	10.6993	10.7569
[truncated: 222 more rows]
