# Supplementary material for: Molecular mechanism of G1 arrest and cellular senescence induced by LEE011, a novel CDK4/CDK6 inhibitor, in leukemia cells
Source: Cancer Cell Int. 2017 Mar 6;17:35. doi: 10.1186/s12935-017-0405-y (PMC5340031; doi:10.1186/s12935-017-0405-y)
Supplement: Supplementary file 4 — Additional file 4. Differentially Expressed mRNAs down regulated in HL-60 cells treated with LEE011. [file 12935_2017_405_MOESM4_ESM.xls]

## Sheet: Sheet1
# Fold Change cut-off: 2.0 # P-value cut-off: 0.05 # Condition pairs: LEE_vs_HL-60 # Column A: ProbeName it represents probe name. # Column B: P-value, P-value calculated from unpaired t-test. # Column C: FDR, FDR is calculated from Benjamini Hochberg FDR. # Column D: Fold Change, the absolute ratio (no log scale) of normalized intensities between two conditions. # Column E: Regulation, it depict…
LEE_vs_HL-60 2.0 fold down regulated mRNAs
	P-value and FDR		Fold change and Regulation		Annotations																Group--Raw Intensity		Group--Normalized Intensity		Raw Intensity						Normalized Intensity
ProbeName	P-value	FDR	Fold Change	Regulation	type	seqname	ccdsID	GeneSymbol	source	RNAlength	chrom	strand	txStart	txEnd	Xhyb	Sequence	EntrezID	Unigene	GO	product	group-LEE(raw)	group-HL-60(raw)	group-LEE(normalized)	group-HL-60(normalized)	[LEE-A, LEE](raw)	[LEE-B, LEE](raw)	[LEE-C, LEE](raw)	[HL-60-A, HL-60](raw)	[HL-60-B, HL-60](raw)	[HL-60-C, HL-60](raw)	[LEE-A, LEE](normalized)	[LEE-B, LEE](normalized)	[LEE-C, LEE](normalized)	[HL-60-A, HL-60](normalized)	[HL-60-B, HL-60](normalized)	[HL-60-C, HL-60](normalized)
ASHGA5P052412	1.52078e-07	2.0459e-05	19.2822	down	protein_coding	NM_005733	CCDS4199.1	KIF20A	RefSeq	3471	chr5	+	137514416	137523404		ACAAGTTGTGGAAGCCATGAAGACACTGCTTTTGAAGGAACGACAGGAAAAGCTACAGCT	10112	Hs.718626	GO:0000087|GO:0000278|GO:0000910|GO:0000910|GO:0001578|GO:0003777|GO:0005215|GO:0005524|GO:0005654|GO:0005794|GO:0005819|GO:0005874|GO:0007018|GO:0015031|GO:0016192|GO:0019901	kinesin-like protein KIF20A	64.5123	1369.94	6.05257	10.3218	68.3537	59.1264	66.0567	1445.53	1377.83	1286.46	6.02501	5.98998	6.14273	10.354	10.3448	10.2666
ASHGA5P013631	4.10501e-07	3.1088e-05	15.2453	down	protein_coding	ENST00000395284	CCDS44408.1	CDK1	GENCODE	1913	chr10	+	62538211	62554610		ACTTGTTAAGAGTTATTTATACCAAATCCTACAGGGGATTGTGTTTTGTCACTCTAGAAG	983	Hs.732435	GO:0007049|GO:0045087|GO:0007411|GO:0006915|GO:0007264|GO:0007067|GO:0051301|GO:0031100|GO:0006281|GO:0000278|GO:0014070|GO:0042493|GO:0000075|GO:0031145|GO:0051437|GO:0051439|GO:0000226|GO:0006260|GO:0055015|GO:0060045|GO:0008063|GO:0045995|GO:0006468|GO:0000187|GO:0045471|GO:0009636|GO:0000086|GO:0006461|GO:0008286|GO:0014823|GO:0006916|GO:0002224|GO:0010628|GO:0045740|GO:0016477|GO:0046686|GO:…	cyclin-dependent kinase 1 [Source:HGNC Symbol;Acc:1722]	338.553	6012.46	8.45002	12.3803	331.766	355.591	328.302	6086.62	6128.73	5822.02	8.35046	8.55863	8.44096	12.3567	12.4207	12.3635
ASHGA5P010405	1.83061e-06	5.6663e-05	14.9396	down	protein_coding	ENST00000378714	CCDS7095.1	MCM10	GENCODE	4547	chr10	+	13203553	13253104	NM_182751	AATGCTAAAGGAAAAGACTGGTCCAAAGATAGGAGGAGAAACTCTGTTACCAAGAGGAGA	55388	Hs.198363	GO:0000278|GO:0000075|GO:0000216|GO:0006260|GO:0000082|GO:0005634|GO:0005737|GO:0005730|GO:0005654|GO:0005515|GO:0046872	minichromosome maintenance complex component 10 [Source:HGNC Symbol;Acc:18043]	104.465	1715.36	6.73774	10.6388	105.076	113.857	94.4614	1808.69	1722.19	1615.2	6.65249	6.91226	6.64848	10.6754	10.6581	10.5829
ASHGA5P001861	1.96203e-08	1.442e-05	14.7196	down	protein_coding	NM_014750	CCDS9723.1	DLGAP5	RefSeq	2993	chr14	-	55614833	55658396		TCTTGATTCACCAGGTCTAAACTGCAGTAATCCATTTACTCAGCTGGAGAGGAGACATCA	9787	Hs.77695	GO:0000087|GO:0004721|GO:0005515|GO:0005634|GO:0007079|GO:0007267|GO:0008283|GO:0031616|GO:0045842	disks large-associated protein 5 isoform a	492.031	8659.37	9.00456	12.8842	497.742	482.213	496.137	8884.93	8708.48	8384.71	8.95642	9.00635	9.05091	12.8775	12.9053	12.8699
ASHGA5P006283	1.11748e-08	1.442e-05	14.6799	down	protein_coding	NM_033379	CCDS7260.1	CDK1	RefSeq	1752	chr10	+	62538211	62554610		TCACTTGTTAAGGTAGTAACACTCTGGTACAGATCTCCAGAAGTATTGCTGGGGTCAGCT	983	Hs.732435	GO:0000075|GO:0000082|GO:0000083|GO:0000086|GO:0000165|GO:0000186|GO:0000187|GO:0000226|GO:0000278|GO:0002224|GO:0002755|GO:0002756|GO:0004672|GO:0004693|GO:0004693|GO:0005515|GO:0005524|GO:0005634|GO:0005654|GO:0005737|GO:0005739|GO:0005815|GO:0005829|GO:0005876|GO:0006260|GO:0006281|GO:0006461|GO:0006915|GO:0007067|GO:0007095|GO:0007098|GO:0007173|GO:0007264|GO:0007265|GO:0007344|GO:0007411|GO:…	cyclin-dependent kinase 1 isoform 2	215.732	3593.29	7.78724	11.663	227.785	203.411	216	3672.1	3553.54	3554.22	7.78682	7.74463	7.83026	11.6575	11.6563	11.6752
ASHGA5P002435	6.33741e-06	0.000106823	14.5354	down	protein_coding	NM_032043	CCDS11631.1	BRIP1	RefSeq	8166	chr17	-	59756546	59940920		TATCTCCAGAAAGGAGAAAAATGATCCAGTATTCCTGGAAGAAGCAGGGAAAGCAGAAAA	83990	Hs.128903	GO:0000077|GO:0003677|GO:0004003|GO:0005515|GO:0005524|GO:0005634|GO:0005634|GO:0005737|GO:0006302|GO:0006357|GO:0031965|GO:0046872|GO:0051539	Fanconi anemia group J protein	18.7158	285.148	4.27198	8.13348	18.8394	20.9031	16.405	289.412	271.729	294.304	4.15383	4.51229	4.14981	8.11836	8.08961	8.19247
ASHGA5P003991	2.5262e-08	1.442e-05	14.5019	down	protein_coding	NM_020675	CCDS2229.1	SPC25	RefSeq	1375	chr2	-	169727400	169746944		GACTATGAAGTGTCAGATAGTGCCCCTCATCTTGAGGGCCTAGCAGAATTTCAAGAGAAT	57405	Hs.421956	GO:0000087|GO:0000236|GO:0000278|GO:0000777|GO:0005515|GO:0005634|GO:0005829|GO:0007052|GO:0007059|GO:0031262|GO:0051301	kinetochore protein Spc25	527.243	9133.51	9.10714	12.9653	531.428	536.335	513.965	9434.77	9114.69	8851.06	9.05856	9.15935	9.10351	12.9694	12.9816	12.9449
ASHGA5P039578	4.56266e-08	1.442e-05	13.1276	down	protein_coding	NM_001237	CCDS3723.1	CCNA2	RefSeq	2811	chr4	-	122737598	122745088		TATTTGCCATCAGTTATTGCTGGAGCTGCCTTTCATTTAGCACTCTACACAGTCACGGGA	890	Hs.58974	GO:0000079|GO:0000086|GO:0000278|GO:0001939|GO:0001940|GO:0005515|GO:0005634|GO:0005654|GO:0005737|GO:0007067|GO:0007095|GO:0007265|GO:0019901|GO:0045893|GO:0051301	cyclin-A2	831.172	13288.6	9.77239	13.4869	826.96	829.907	836.648	13520.9	13555.9	12788.9	9.71176	9.7976	9.80782	13.4739	13.5199	13.467
ASHGA5P001365	4.33334e-08	1.442e-05	12.887	down	protein_coding	NM_031299	CCDS8565.1	CDCA3	RefSeq	1170	chr12	-	6957971	6960456		ACTCCCAGATCTTCAGGTTCTATGCGCAATAGATGGAAACCAAACAGCAGCAAGGTACTA	83461	Hs.524216	GO:0003674|GO:0005575|GO:0005829|GO:0007067|GO:0008150|GO:0016567|GO:0051301	cell division cycle-associated protein 3	253.358	3726.97	8.02219	11.71	268.081	239.086	252.907	3939.72	3684.1	3557.08	8.03634	7.97159	8.05862	11.7503	11.7044	11.6754
ASHGA5P002637	1.44048e-07	1.9925e-05	12.8115	down	protein_coding	ENST00000261597	CCDS11827.1	NDC80	GENCODE	2172	chr18	+	2571509	2616634		TTCAGCGGGAATACCAACTAGTTGTGCAAACCACGACTGAAGAAAGACGAAAAGTGGGAA	10403	Hs.414407	GO:0007049|GO:0007067|GO:0051301|GO:0000278|GO:0048015|GO:0016192|GO:0007052|GO:0000132|GO:0007059|GO:0000070|GO:0000087|GO:0000236|GO:0007051|GO:0008608|GO:0005634|GO:0005829|GO:0000775|GO:0016020|GO:0000776|GO:0000777|GO:0000942|GO:0031262|GO:0005515	NDC80 kinetochore complex component homolog (S. cerevisiae) [Source:HGNC Symbol;Acc:16909]	1133.91	17992.5	10.2369	13.9163	1112.77	1146.49	1142.46	18878.6	17862	17236.8	10.1566	10.2797	10.2744	13.9538	13.9174	13.8777
ASHGA5P042395	2.03181e-06	5.9681e-05	11.0669	down	protein_coding	NM_002263	CCDS34430.1	KIFC1	RefSeq	2721	chr6	+	33359312	33377699		TTTTCCTTTGACCGGGTATTCCCACCAGGAAGTGGACAGGATGAAGTGTTTGAAGAGATT	3833	Hs.436912	GO:0000070|GO:0003777|GO:0005524|GO:0005634|GO:0005769|GO:0005815|GO:0005819|GO:0005874|GO:0005875|GO:0007018|GO:0007596|GO:0051301	kinesin-like protein KIFC1	96.3474	1157.42	6.62934	10.0975	93.2595	95.4085	100.374	1145.19	1152.3	1174.76	6.47754	6.67092	6.73957	10.0424	10.1077	10.1424
ASHGA5P002010	4.60518e-07	3.2357e-05	10.696	down	protein_coding	NM_022346	CCDS3424.1	NCAPG	RefSeq	4682	chr4	+	17812524	17846487		AAGGAGGAAGAAAAAAACTGCTGGCTGTTTTACAGGAGATTCTTATTTTACCCACAATCC	64151	Hs.567567	GO:0000796|GO:0005515|GO:0005634|GO:0005737|GO:0005813|GO:0007076|GO:0007076|GO:0015629|GO:0051301	condensin complex subunit 3	560.618	7096.61	9.19167	12.6107	621.888	532.423	527.542	7657.25	6831.42	6801.17	9.28577	9.1488	9.14046	12.6742	12.5728	12.585
ASHGA5P018505	4.57605e-08	1.442e-05	10.4583	down	protein_coding	ENST00000454366	CCDS14074.2	GTSE1	GENCODE	3112	chr22	+	46692637	46726707		TGACCCTAAGAAGGAAGACATTCTTCTTTTGGCCGATGAAAAATTTGACTTCGATCTTTC	51512	Hs.386189	GO:0006977|GO:0007017|GO:0000085|GO:0005881|GO:0003674	G-2 and S-phase expressed 1 [Source:HGNC Symbol;Acc:13698]	198.061	2305.93	7.65972	11.0463	215.629	193.267	185.288	2413.99	2259.94	2243.88	7.70468	7.66941	7.60508	11.0706	11.0305	11.0379
ASHGA5P014133	1.33048e-06	4.9307e-05	10.4246	down	protein_coding	NM_001166017	CCDS53856.1	SKA3	RefSeq	2808	chr13	-	21727733	21750741		TATTCTCCAGAAATTCCAGTGGATCTATCCAACACAGAAACTGAACAAAATGAGATGAAA	221150	Hs.88523	GO:0000940|GO:0005515|GO:0005737|GO:0005876|GO:0007059|GO:0007067|GO:0031110|GO:0051301	spindle and kinetochore-associated protein 3 isoform 2	221.587	2592.85	7.82568	11.2076	216.141	226.655	221.967	2708.77	2694.29	2375.49	7.70873	7.89588	7.87241	11.23	11.27	11.1228
ASHGA5P031821	3.23273e-07	2.7947e-05	10.3807	down	protein_coding	NM_018136	CCDS1389.1	ASPM	RefSeq	10906	chr1	-	197053256	197115824		AGTTAGACGGACTCTTAGAAAGATGCAGACTGCAGCAACACTCATTCAGTCAAACTACAG	259266	Hs.121028	GO:0000922|GO:0001764|GO:0002052|GO:0005516|GO:0005634|GO:0005737|GO:0007067|GO:0007283|GO:0021873|GO:0030496|GO:0045665|GO:0045769|GO:0048477|GO:0048589|GO:0051661|GO:0090263	abnormal spindle-like microcephaly-associated protein isoform 1	490.784	5997.9	8.99869	12.3745	491.301	505.843	475.207	6418.88	5778.48	5796.35	8.93571	9.07393	8.98641	12.4357	12.3282	12.3597
ASHGA5P010404	2.28848e-07	2.358e-05	10.3441	down	protein_coding	NM_182751	CCDS7096.1	MCM10	RefSeq	4562	chr10	+	13203553	13253104	ENST00000378714	TTAAGGGCACAAACTTGATCATCCAGGAAACACGGCAAAAACTCGGAATACCCCAGAAGA	55388	Hs.198363	GO:0000075|GO:0000082|GO:0000216|GO:0000278|GO:0005515|GO:0005634|GO:0005654|GO:0005730|GO:0005737|GO:0006260|GO:0046872	protein MCM10 homolog isoform 1	92.7638	1036	6.57466	9.9454	94.4797	92.3504	91.4615	1104.39	990.175	1013.45	6.49923	6.62563	6.59912	9.99482	9.90103	9.94036
ASHGA5P030739	4.65408e-06	9.0139e-05	10.2859	down	protein_coding	NM_152259	CCDS10352.2	TICRR	RefSeq	6688	chr15	+	90118817	90171253		AGCTCGAATGAAAAAGCGTTCAAGAAACACTTTGGATTCGGAGGTACCTGCAGCTTACCA	90381	Hs.441708	GO:0001731|GO:0003682|GO:0005515|GO:0005634|GO:0006260|GO:0006281|GO:0007049|GO:0010212|GO:0030174|GO:0031576|GO:0033314	treslin	70.7143	779.165	6.17947	9.54207	68.2709	67.109	76.7631	778.606	794.972	763.917	6.02315	6.15972	6.35555	9.49875	9.58904	9.53842
ASHGA5P004852	6.26259e-07	3.6188e-05	10.1965	down	protein_coding	ENST00000314759	CCDS31946.1	SKA3	GENCODE	2919	chr13	-	21727733	21750741		CAGAAGATATTCTCCAGCTTTTATCAAAATACAACTCAAACCTAGCTACTCCAATAGCAA	221150	Hs.88523	GO:0007067|GO:0051301|GO:0007059|GO:0031110|GO:0005737|GO:0005876|GO:0000940|GO:0005515	spindle and kinetochore associated complex subunit 3 [Source:HGNC Symbol;Acc:20262]	308.342	3598.27	8.3155	11.6655	300.181	317.74	307.104	3656.02	3652.11	3486.68	8.20129	8.39718	8.34802	11.6523	11.6914	11.6528
ASHGA5P049127	1.64557e-06	5.3576e-05	10.153	down	protein_coding	NM_005030	CCDS10616.1	PLK1	RefSeq	2204	chr16	+	23690200	23701688		ACAAGCTGCTGAGCTCACGCTCGGCCAGCAACCGTCTCAAGGCCTCCTAATAGCTGCCCT	5347	Hs.592049	GO:0000086|GO:0000086|GO:0000087|GO:0000088|GO:0000122|GO:0000236|GO:0000278|GO:0000776|GO:0000910|GO:0000910|GO:0000910|GO:0000922|GO:0000942|GO:0001578|GO:0004672|GO:0004674|GO:0004674|GO:0005515|GO:0005524|GO:0005634|GO:0005654|GO:0005813|GO:0005819|GO:0005829|GO:0005876|GO:0006468|GO:0007067|GO:0007067|GO:0007091|GO:0007092|GO:0007346|GO:0008017|GO:0008283|GO:0010800|GO:0010997|GO:0016567|GO:…	serine/threonine-protein kinase PLK1	81.9862	890.873	6.38718	9.73101	96.0197	74.1209	75.8181	962.876	854.268	855.476	6.52211	6.30111	6.33831	9.80025	9.69638	9.69638
ASHGA5P001346	2.18632e-07	2.329e-05	10.1168	down	protein_coding	NM_001130862	CCDS44805.1	RAD51AP1	RefSeq	2269	chr12	+	4647949	4669213		CTAAAAAAAGACTCCCTGAAGGTACTTTTAGTATTCCAGCTAGTGCAGTGCCTTGTACAA	10635	Hs.730696	GO:0000724|GO:0003690|GO:0003697|GO:0003723|GO:0005515|GO:0005634|GO:0006281	RAD51-associated protein 1 isoform a	102.206	1118.69	6.71308	10.0518	105.71	101.656	99.252	1107.75	1161.91	1086.4	6.65921	6.7582	6.72184	9.99782	10.1199	10.0375
ASHGA5P055189	3.64898e-06	7.9694e-05	9.88553	down	protein_coding	NM_203286	CCDS8427.1	PVRL1	RefSeq	1451	chr11	-	119545098	119599435		TAGGATGTTCTGAGGAGAGACTTCACCTGGGACGTGAAAGGAGCATGGGCTTGATGTCAG	5818	Hs.334846	GO:0002089|GO:0005515|GO:0005576|GO:0005886|GO:0005912|GO:0005913|GO:0006826|GO:0006955|GO:0007155|GO:0007156|GO:0007157|GO:0007411|GO:0015026|GO:0016020|GO:0016021|GO:0016337|GO:0016342|GO:0030246|GO:0030424|GO:0032584|GO:0034329|GO:0034332|GO:0042803|GO:0045202|GO:0045216|GO:0046718|GO:0046790|GO:0046982|GO:0050839|GO:0051963|GO:0060041|GO:0070166	poliovirus receptor-related protein 1 isoform 3 precursor	51.8329	548.569	5.74096	9.04628	49.4947	53.9429	52.0612	560.742	549.144	535.821	5.55973	5.85654	5.80662	9.03809	9.06824	9.03251
ASHGA5P041710	3.23192e-08	1.442e-05	9.76713	down	protein_coding	NM_003547	CCDS4599.1	HIST1H4G	RefSeq	367	chr6	-	26246838	26247205		TGGTCTACGTGCTCAAACGCCAGGGAAGAACCCTGTAAGGCTTTGGCGGTTAAGTGAGGC	8369	Hs.553507	GO:0000786|GO:0003677|GO:0005634|GO:0005730|GO:0006334|GO:0015629|GO:0046982	histone H4-like protein type G	50.386	526.511	5.70082	8.98875	55.5914	46.4942	49.0723	534.762	516.818	527.953	5.72629	5.65032	5.72585	8.97427	8.97837	9.01363
ASHGA5P001995	6.04479e-08	1.4728e-05	9.69815	down	protein_coding	NM_022111	CCDS396.1	CLSPN	RefSeq	8484	chr1	-	36197712	36235551		ATACTTGAACCTGAAACCAACAGAGAACTGGAAGCCTTGAAGCAGCGTTTCTGGAAGCAT	63967	Hs.175613	GO:0000075|GO:0000077|GO:0003677|GO:0005515|GO:0005654|GO:0006260|GO:0006281|GO:0006915|GO:0006921|GO:0007049|GO:0010997|GO:0018105|GO:0031572|GO:0032147|GO:0033314	claspin isoform 1	370.164	4145.93	8.58118	11.8589	389.015	358.09	363.388	4463.57	4056.37	3917.86	8.58405	8.56974	8.58975	11.9195	11.8481	11.8092
ASHGA5P005165	4.69881e-07	3.2637e-05	9.65682	down	protein_coding	NM_018492	CCDS6063.1	PBK	RefSeq	1899	chr8	-	27667137	27695349		ATGAAAATATGACTGTGACTGACCCTGAGGCTTGTTACATTGGCACAGAGCCATGGAAAC	55872	Hs.104741	GO:0004674|GO:0005515|GO:0005524|GO:0005575|GO:0006468|GO:0007067	lymphokine-activated killer T-cell-originated protein kinase	45.398	468.329	5.55492	8.82647	46.6704	46.2784	43.2452	468.079	476.708	460.202	5.47701	5.64502	5.54273	8.78652	8.87151	8.82137
ASHGA5P003415	2.37194e-05	0.00023095	9.63185	down	protein_coding	NM_025049	CCDS10195.2	PIF1	RefSeq	2659	chr15	-	65107832	65117838		ACTGGGAGTGCAGGAACAGGGAAGTCATATCTGCTAAAGCGAATCCTGGGCTCACTGCCC	80119	Hs.112160	GO:0000287|GO:0000784|GO:0005524|GO:0017116|GO:0032204|GO:0033682|GO:0042162|GO:0043141|GO:0051974	ATP-dependent DNA helicase PIF1	27.6477	276.018	4.81951	8.08732	34.0485	21.3636	27.531	292.844	272.734	262.477	5.01694	4.54161	4.89999	8.13573	8.0951	8.03115
ASHGA5P050621	8.03906e-08	1.6004e-05	9.60938	down	protein_coding	NM_152515	CCDS2100.1	CKAP2L	RefSeq	3273	chr2	-	113495443	113522254		AACAATAATGGCTTTCAGCAAAAAGCACAGACTTTGGACTCCAAGTTGAAAAAGGCTGTT	150468	Hs.434250	GO:0005813	cytoskeleton-associated protein 2-like	423.604	4733.75	8.78034	12.0448	429.333	408.345	433.133	4866.46	4706.96	4627.82	8.73219	8.76013	8.84869	12.0456	12.046	12.0428
ASHGA5P002969	1.85082e-06	5.6929e-05	9.54985	down	protein_coding	NM_024908	CCDS10106.1	WDR76	RefSeq	4037	chr15	+	44119111	44160617		CCAGATGAAGGTAAATGAATATAAAGAAAATCAAAACATCGCTTATGTGTCTCTGAGACC	79968	Hs.250154		WD repeat-containing protein 76 isoform 1	76.9108	787.881	6.30187	9.55734	77.4312	81.3806	71.9206	776.341	799.908	787.392	6.20647	6.43825	6.26088	9.49546	9.59964	9.57694
ASHGA5P011744	8.87673e-07	4.1945e-05	9.45819	down	protein_coding	NM_001190481	CCDS53297.1	CLSPN	RefSeq	8292	chr1	-	36197712	36235551		ACCAACAGAGGTGAAAAGCTTCAGGTGTTAAAAGCTAAACTGCAAGAAGCAATGAAACTC	63967	Hs.175613	GO:0000075|GO:0000077|GO:0003677|GO:0005515|GO:0005654|GO:0006260|GO:0006281|GO:0006915|GO:0006921|GO:0007049|GO:0010997|GO:0018105|GO:0031572|GO:0032147|GO:0033314	claspin isoform 2	336.972	3654.5	8.44358	11.6851	326.686	336.371	347.858	3645.66	3656.83	3661	8.32576	8.47942	8.52555	11.6471	11.6934	11.7148
ASHGA5P002796	9.16143e-07	4.2459e-05	9.41384	down	protein_coding	NM_021067	CCDS33451.1	GINS1	RefSeq	3289	chr20	+	25388322	25429191		CGATTTCACATGGCTGCTGAAGAAATGGAGTGGTTTAATAATTATAAAAGATCTCTTGCT	9837	Hs.658464	GO:0000084|GO:0000278|GO:0001833|GO:0005634|GO:0005654|GO:0005737|GO:0006271	DNA replication complex GINS protein PSF1	374.947	4056.94	8.60019	11.835	363.38	370.524	390.938	4154.87	4102.59	3913.37	8.48741	8.61423	8.69895	11.8302	11.8679	11.8069
ASHGA5P041462	3.36778e-07	2.8574e-05	9.29633	down	protein_coding	NM_000024	CCDS4292.1	ADRB2	RefSeq	2058	chr5	+	148206155	148208197		TTTTCCCGAGCAAAGTCTAAAGTTTACAGTAAATAAATTGTTTGACCATGCCTTCATTGC	154	Hs.2551	GO:0002024|GO:0002025|GO:0002032|GO:0002086|GO:0003059|GO:0004941|GO:0005515|GO:0005634|GO:0005764|GO:0005768|GO:0005886|GO:0005886|GO:0005887|GO:0005901|GO:0006898|GO:0007166|GO:0007171|GO:0007188|GO:0007189|GO:0007190|GO:0008144|GO:0008179|GO:0008284|GO:0008333|GO:0009409|GO:0010765|GO:0015459|GO:0016324|GO:0030279|GO:0030424|GO:0030501|GO:0031398|GO:0031649|GO:0032809|GO:0035240|GO:0035249|GO:…	beta-2 adrenergic receptor	266.188	2783.59	8.09349	11.3102	261.917	270.248	266.399	2854.44	2746.69	2749.64	7.99648	8.15331	8.13069	11.3062	11.2995	11.3248
ASHGA5P041703	0.000106569	0.000616408	9.22294	down	protein_coding	ENST00000357905	CCDS4575.1	HIST1H2BB	GENCODE	431	chr6	-	26043454	26043885		CTCTAAATAAGTGCTTATGTAAGCACTTCCAAACCCAAAGGCTCTTTTCAGAGCCACCTA	3018	Hs.553494	GO:0006334|GO:0005634|GO:0005622|GO:0000786|GO:0003677|GO:0043565	histone cluster 1, H2bb [Source:HGNC Symbol;Acc:4751]	17.9993	172.611	4.20882	7.41404	18.0011	14.9944	21.0024	193.158	186.676	137.999	4.0904	4.0312	4.50485	7.55544	7.56727	7.11942
ASHGA5P007690	1.84893e-07	2.1613e-05	9.22137	down	protein_coding	NM_001809	CCDS1729.1	CENPA	RefSeq	1431	chr2	+	27008881	27017455		TTCAGCCGCCTGGCAAGAGAAATATGTGTTAAATTCACTCGTGGTGTGGACTTCAATTGG	1058	Hs.1594	GO:0000087|GO:0000132|GO:0000236|GO:0000278|GO:0000775|GO:0000778|GO:0000780|GO:0000786|GO:0000939|GO:0003677|GO:0003682|GO:0005515|GO:0005634|GO:0005654|GO:0005829|GO:0006334|GO:0019048|GO:0034080|GO:0046982|GO:0051382|GO:0071459	histone H3-like centromeric protein A isoform a	284.736	2959.44	8.19137	11.3964	300.634	263.113	290.46	3056.45	2934.43	2887.43	8.20408	8.11271	8.25732	11.4053	11.3939	11.3899
ASHGA5P014575	2.0802e-07	2.3047e-05	9.12558	down	protein_coding	ENST00000411486	CCDS33406.1	HJURP	GENCODE	3050	chr2	-	234745485	234763212		CTGGGAGCCGATTCAAAAAGCGGTGAGGTCGATGCCACGTCAGACCAGGAAGAGTCAGTT	55355	Hs.532968	GO:0007049|GO:0006334|GO:0007059|GO:0051101|GO:0034080|GO:0043254|GO:0034509|GO:0005634|GO:0005737|GO:0000775|GO:0005730|GO:0005654|GO:0000777|GO:0003677|GO:0005515|GO:0042393	Holliday junction recognition protein [Source:HGNC Symbol;Acc:25444]	140.318	1396.32	7.15661	10.3465	149.022	142.43	129.501	1480.25	1358.85	1349.86	7.15515	7.22407	7.0906	10.3869	10.3233	10.3293
ASHGA5P034801	4.78918e-07	3.282e-05	9.07611	down	protein_coding	NM_003160	CCDS46206.1	AURKC	RefSeq	1125	chr19	+	57742376	57746916	NM_001015878, NM_001015879	AAGGAAAGCCATTTCATTGTGGCCCTGAAGGTTCTCTTCAAGTCGCAGATAGAGAAGGAA	6795	Hs.98338	GO:0000775|GO:0000793|GO:0000910|GO:0004672|GO:0004674|GO:0004712|GO:0005524|GO:0005634|GO:0005737|GO:0005819|GO:0006468|GO:0007126|GO:0008608|GO:0016570|GO:0030496|GO:0030496|GO:0032133|GO:0051233|GO:0051256|GO:0071777	aurora kinase C isoform 3	54.8583	532.402	5.8231	9.00517	55.4207	55.0425	54.1117	533.662	530.712	532.833	5.72277	5.88516	5.86136	8.97076	9.01911	9.02565
ASHGA5P002511	5.09667e-07	3.3426e-05	8.99775	down	protein_coding	NM_138555	CCDS32278.1	KIF23	RefSeq	3697	chr15	+	69706626	69740764		TAGAAATAGAAGAGGATCATTGCGGCAGGTTACTCTTTCAACCTGATCAGAACGCACCAC	9493	Hs.270845	GO:0000022|GO:0000087|GO:0000278|GO:0000910|GO:0003777|GO:0005515|GO:0005524|GO:0005634|GO:0005654|GO:0005813|GO:0005819|GO:0005829|GO:0005871|GO:0005874|GO:0007018|GO:0007596|GO:0008017|GO:0019886|GO:0030496|GO:0033205|GO:0045171|GO:0051256|GO:0071777|GO:0072686|GO:0097149	kinesin-like protein KIF23 isoform 1	174.321	1723.01	7.47509	10.6447	183.362	179.942	159.659	1741.42	1728.14	1699.48	7.47025	7.56838	7.38663	10.6192	10.6629	10.6518
ASHGA5P002891	1.19092e-06	4.7325e-05	8.94122	down	protein_coding	NM_003504	CCDS13762.1	CDC45	RefSeq	1938	chr22	+	19467415	19508135	NM_001178011	GAGGCCCGGAGAAGAGACATCCTCTTTGACTACGAGCAGTATGAATATCATGGGACATCG	8318	Hs.474217	GO:0000075|GO:0000076|GO:0000082|GO:0000083|GO:0000084|GO:0000216|GO:0000278|GO:0005515|GO:0005634|GO:0005654|GO:0005813|GO:0006260|GO:0006270|GO:0006271	cell division control protein 45 homolog isoform 2	484.024	5069.29	8.97819	12.1387	467.482	480.952	503.637	5033.75	5137.33	5036.8	8.86047	9.00172	9.07238	12.0909	12.1668	12.1583
ASHGA5P011566	7.67101e-08	1.593e-05	8.89175	down	protein_coding	NM_006845	CCDS512.1	KIF2C	RefSeq	2896	chr1	+	45205489	45233438		TGTGACATTCTTCGAGATCTACAATGGGAAGCTGTTTGACCTGCTCAACAAGAAGGCCAA	11004	Hs.720061	GO:0000087|GO:0000236|GO:0000278|GO:0000775|GO:0000776|GO:0000777|GO:0003777|GO:0005515|GO:0005524|GO:0005634|GO:0005829|GO:0005871|GO:0005881|GO:0007018|GO:0007019|GO:0007059|GO:0007067|GO:0007596|GO:0008283|GO:0015630|GO:0019237|GO:0019886|GO:0030951|GO:0051010|GO:0051301|GO:0051983	kinesin-like protein KIF2C	274.239	2740.2	8.13572	11.2882	297.299	257.601	267.818	2860.65	2676.45	2683.49	8.18736	8.08217	8.13762	11.3114	11.2624	11.2908
ASHGA5P009162	7.12047e-08	1.5477e-05	8.77936	down	protein_coding	NM_181800	CCDS13372.1	UBE2C	RefSeq	744	chr20	+	44441254	44445596		GACCCTCATGGTATATGAAGACCTGAGGTATAAGCTCTCGCTAGAGTTCCCCAGTGGCTA	11065	Hs.93002	GO:0000075|GO:0000278|GO:0004842|GO:0004842|GO:0005515|GO:0005524|GO:0005654|GO:0005680|GO:0005829|GO:0006511|GO:0007049|GO:0007051|GO:0007067|GO:0007094|GO:0008054|GO:0010458|GO:0010994|GO:0016567|GO:0031145|GO:0031145|GO:0031536|GO:0048015|GO:0051301|GO:0051436|GO:0051437|GO:0051439|GO:0051488|GO:0070936|GO:0070979	ubiquitin-conjugating enzyme E2 C isoform 3	175.068	1685.34	7.48003	10.6141	188.673	172.931	163.601	1769.98	1664.21	1621.84	7.51091	7.50669	7.42249	10.6424	10.6113	10.5888
ASHGA5P055432	3.08775e-05	0.000274084	8.69373	down	protein_coding	ENST00000257934	CCDS8852.1	ESPL1	GENCODE	6623	chr12	+	53662082	53687427		ATTTGATGCCAGTGGCCATGGTCTAAATGAAGCAGATGCTGATTTCCTAGATGACCTGCT	9700	Hs.153479	GO:0006508|GO:0006915|GO:0000212|GO:0000070|GO:0000910|GO:0008152|GO:0045143|GO:0045842|GO:0040001|GO:0045875|GO:0000090|GO:0007127|GO:0007059|GO:0005634|GO:0005813|GO:0005515|GO:0003824|GO:0008234|GO:0008233	extra spindle pole bodies homolog 1 (S. cerevisiae) [Source:HGNC Symbol;Acc:16856]	21.646	191.546	4.45914	7.57912	28.0828	17.5145	19.3408	192.793	198.457	183.389	4.73745	4.25428	4.3857	7.55344	7.65399	7.52992
ASHGA5P031470	2.47163e-05	0.000238151	8.67834	down	protein_coding	NM_001761	CCDS10467.1	CCNF	RefSeq	4287	chr16	+	2479394	2508859		TCTGACCGCCGTGAAGCAGCGGTTTGAGGACAAGCGCTATGGAGAAATCAGCCAGGAAGA	899	Hs.1973	GO:0000320|GO:0001890|GO:0005515|GO:0005634|GO:0005814|GO:0007067|GO:0010826|GO:0016567|GO:0019005|GO:0031146|GO:0051301	cyclin-F	21.6983	195.236	4.48735	7.60476	20.1838	20.129	24.7821	198.898	192.894	193.915	4.25791	4.4606	4.74353	7.59524	7.61345	7.60561
ASHGA5P011920	1.68986e-05	0.000187222	8.67239	down	protein_coding	NM_012310	CCDS14401.1	KIF4A	RefSeq	4504	chrX	+	69509878	69640774	NM_001099293	CCAAGAGAAGGTGCTGTACCTTCTCAGCCAGCTGCAGCAAAGCCAAATGGCAGAGAAGCA	24137	Hs.648326	GO:0003677|GO:0003777|GO:0005524|GO:0005634|GO:0005694|GO:0005730|GO:0005737|GO:0005829|GO:0005876|GO:0006996|GO:0007018|GO:0007411|GO:0007596|GO:0008089|GO:0016363|GO:0019886|GO:0030496	chromosome-associated kinesin KIF4A	13.0138	116.903	3.76264	6.87907	12.3543	13.6567	13.0305	121.23	122.901	106.578	3.548	3.90388	3.83604	6.90067	6.98281	6.75372
ASHGA5P010632	1.13196e-08	1.442e-05	8.65302	down	protein_coding	NM_130398	CCDS1620.1	EXO1	RefSeq	3478	chr1	+	242011492	242053241		TGTCAACAGGGTAGTTAATTTGGCACCATGGGGATACAGGGATTGCTACAATTTATCAAA	9156	Hs.498248	GO:0003677|GO:0004523|GO:0004527|GO:0005515|GO:0005634|GO:0006281|GO:0006298|GO:0006298|GO:0006298|GO:0006298|GO:0006310|GO:0007126|GO:0008409|GO:0035312|GO:0045145|GO:0046872|GO:0048256|GO:0051908	exonuclease 1 isoform b	307.423	3008.9	8.30944	11.4226	324.955	298.382	298.932	3005.27	3044.85	2976.58	8.31771	8.30603	8.30458	11.3833	11.4493	11.4353
ASHGA5P002859	9.64067e-07	4.3465e-05	8.53856	down	protein_coding	NM_001048201		UHRF1	RefSeq	3922	chr19	+	4909509	4962165		GACCGGAGAGCGCCGACACCATGTGGATCCAGGTTCGGACCATGGACGGGAGGCAGACCC	29128	Hs.108106	GO:0000122|GO:0000790|GO:0000790|GO:0000791|GO:0000792|GO:0000987|GO:0003700|GO:0004842|GO:0004842|GO:0005515|GO:0005634|GO:0005657|GO:0006281|GO:0006351|GO:0007049|GO:0008270|GO:0008283|GO:0008327|GO:0010216|GO:0010390|GO:0016363|GO:0016574|GO:0031493|GO:0032270|GO:0035064|GO:0042393|GO:0042787|GO:0042802|GO:0045944|GO:0051865|GO:2000373	E3 ubiquitin-protein ligase UHRF1 isoform 1	43.5193	395.682	5.49758	8.59157	43.6384	43.7283	43.1911	414.127	375.341	397.577	5.3856	5.56664	5.54049	8.61853	8.54059	8.6156
ASHGA5P001617	5.87921e-07	3.5375e-05	8.52069	down	protein_coding	ENST00000348459	CCDS7434.1	HELLS	GENCODE	3099	chr10	+	96305573	96361856		TGCGTTACAGCATTGCTATTGGAAATACTTAATAGTAGATGAAGGACACAGGATTAAGAA	3070	Hs.655830	GO:0006351|GO:0007275|GO:0007067|GO:0051301|GO:0001655|GO:0006346|GO:0006916|GO:0010216|GO:0031508|GO:0046651|GO:0005634|GO:0000775|GO:0005721|GO:0003677|GO:0005524|GO:0003676|GO:0004386|GO:0003682	helicase, lymphoid-specific [Source:HGNC Symbol;Acc:4861]	454.165	4507.99	8.88481	11.9758	443.271	462.72	456.503	4529.39	4567.87	4426.7	8.78282	8.94664	8.92497	11.9407	12.0051	11.9815
ASHGA5P041701	2.55233e-07	2.4809e-05	8.47808	down	protein_coding	ENST00000244661	CCDS4573.1	HIST1H3B	GENCODE	472	chr6	-	26031816	26032288		GTAAATGTAAAGTCACTTTTTCATCAGTCTTAAAACCCAAAGGCTCTTTTCAGAGCCACC	8358	Hs.533292	GO:0006334|GO:0007596|GO:0060968|GO:0051320|GO:0005634|GO:0005576|GO:0000786|GO:0005654|GO:0003677|GO:0005515	histone cluster 1, H3b [Source:HGNC Symbol;Acc:4776]	247.979	2351.47	7.9909	11.0746	250.53	251.459	241.947	2339.85	2369.41	2345.14	7.92592	8.04961	7.99718	11.0226	11.099	11.1023
ASHGA5P008911	5.3632e-08	1.442e-05	8.46832	down	protein_coding	NM_003686	CCDS44336.1	EXO1	RefSeq	3208	chr1	+	242012032	242053241	NM_006027	CATCTGAGAGGTAGTTAATTTGGCACCATGGGGATACAGGGATTGCTACAATTTATCAAA	9156	Hs.498248	GO:0003677|GO:0004523|GO:0004527|GO:0005515|GO:0005634|GO:0006281|GO:0006298|GO:0006298|GO:0006298|GO:0006298|GO:0006310|GO:0007126|GO:0008409|GO:0035312|GO:0045145|GO:0046872|GO:0048256|GO:0051908	exonuclease 1 isoform a	287.876	2750.98	8.21042	11.2925	292.194	285.892	285.541	2775.45	2727.64	2749.85	8.16239	8.23523	8.23365	11.2634	11.2889	11.3252
ASHGA5P052602	7.67324e-07	3.9154e-05	8.23721	down	protein_coding	NM_021058	CCDS4618.1	HIST1H2BJ	RefSeq	481	chr6	-	27100094	27100575		TAAGTAAACAGTGAGTTGGTTGCAAACTCTCAACCCTAACGGCTCTTTTAAGAGCCACCC	8970	Hs.656567	GO:0000786|GO:0003677|GO:0005634|GO:0006334|GO:0042742|GO:0046982	histone H2B type 1-J	163.277	1468.89	7.37756	10.4197	161.459	159.094	169.278	1480.88	1473.68	1452.12	7.2805	7.38061	7.47158	10.3876	10.4415	10.43
ASHGA5P001488	1.68407e-07	2.0813e-05	8.20534	down	protein_coding	NM_001042426	CCDS42662.1	CENPA	RefSeq	1352	chr2	+	27008882	27017455		CAGCCGCCTGGCAGCAGAAGCATTTCTAGTTCATCTCTTTGAGGACGCCTATCTCCTCAC	1058	Hs.1594	GO:0000087|GO:0000132|GO:0000236|GO:0000278|GO:0000775|GO:0000778|GO:0000780|GO:0000786|GO:0000939|GO:0003677|GO:0003682|GO:0005515|GO:0005634|GO:0005654|GO:0005829|GO:0006334|GO:0019048|GO:0034080|GO:0046982|GO:0051382|GO:0071459	histone H3-like centromeric protein A isoform b	234.124	2128.26	7.90455	10.9411	241.985	238.281	222.105	2282.95	2074.06	2027.78	7.87429	7.96592	7.87343	10.9898	10.9226	10.9109
ASHGA5P040456	1.8656e-07	2.1613e-05	8.14866	down	protein_coding	NM_018369	CCDS3977.1	DEPDC1B	RefSeq	2516	chr5	-	59892738	59995993		TGGAGGAAGTCATAACAGATGCCAAACTCTCCAACAAAGAGAAAAAGAAGAAACTGAAGC	55789	Hs.482233	GO:0005096|GO:0005829|GO:0007264|GO:0051056	DEP domain-containing protein 1B isoform 1	396.482	3712.21	8.68106	11.7076	414.914	377.548	396.983	3919.23	3751.79	3465.62	8.67788	8.64311	8.7222	11.7448	11.7363	11.6417
ASHGA5P029139	6.2015e-08	1.4728e-05	8.00196	down	protein_coding	NM_001146015	CCDS53897.1	DLGAP5	RefSeq	3084	chr14	-	55614833	55658396	NM_014750	ATCACTTGAAAGAAATGAAGGTCGAATTGCTCAGCCCCACCATGGTGTGCCATATTTCAG	9787	Hs.77695	GO:0000087|GO:0004721|GO:0005515|GO:0005634|GO:0007079|GO:0007267|GO:0008283|GO:0031616|GO:0045842	disks large-associated protein 5 isoform b	286.208	2581.27	8.20218	11.2025	294.095	288.372	276.157	2723.54	2534	2486.27	8.17135	8.25042	8.18476	11.2381	11.1868	11.1826
ASHGA5P055996	4.43995e-06	8.8295e-05	7.97655	down	protein_coding	NM_005192	CCDS9716.1	CDKN3	RefSeq	906	chr14	+	54863672	54886934		ATACAAACAAGTGAGTTTGACTCATCAGATGAAGAGCCTATTGAAGATGAACAGACTCCA	1033	Hs.84113	GO:0000079|GO:0000082|GO:0004722|GO:0004725|GO:0005515|GO:0007050|GO:0008138|GO:0008285|GO:0035335|GO:0048471	cyclin-dependent kinase inhibitor 3 isoform 1	188.639	1656.93	7.59034	10.5861	193.196	196.809	175.911	1868.91	1585.01	1516.85	7.54468	7.6982	7.52813	10.7215	10.5447	10.4922
ASHGA5P014286	5.1284e-08	1.442e-05	7.95387	down	protein_coding	NM_001002876	CCDS46720.1	CENPM	RefSeq	855	chr22	-	42334740	42343148		TTCTTCTTGGGGAAGGTGTGTTTCCTCGCCACAGGTGGTGGAAGGCTTTAGGGCCACCAT	79019	Hs.208912	GO:0000087|GO:0000236|GO:0000278|GO:0000777|GO:0005634|GO:0005829	centromere protein M isoform b	308.712	2785.08	8.31965	11.3113	311.84	307.915	306.382	2847.9	2779.1	2728.23	8.26314	8.35199	8.3438	11.3018	11.3181	11.314
ASHGA5P018395	1.32473e-07	1.9506e-05	7.95231	down	protein_coding	NM_001145208	CCDS47214.1	DEPDC1B	RefSeq	2330	chr5	-	59892738	59995993		AAGAGTCCAGTTTCAGAAATCCTATCCTGAAGTCTATCAAGAACGATTTCCTACACCAGA	55789	Hs.482233	GO:0005096|GO:0005829|GO:0007264|GO:0051056	DEP domain-containing protein 1B isoform 2	533.933	4988.28	9.1235	12.1149	537.154	520.421	544.223	5117.08	5067.39	4780.37	9.07279	9.11563	9.18207	12.1114	12.1474	12.0858
ASHGA5P006922	0.0022815	0.00606585	7.85247	down	protein_coding	NM_004362	CCDS3751.1	CLGN	RefSeq	2744	chr4	-	141309606	141348815		CGCAAGAGAGATAATCAATATGCATTTCCAAGCCTTTTGGCTATGTTTGGGTCTTCTGTT	1047	Hs.86368	GO:0005509|GO:0005635|GO:0005783|GO:0005789|GO:0006457|GO:0006461|GO:0007338|GO:0007339|GO:0016021|GO:0051082	calmegin precursor	13.4152	97.7624	3.65292	6.62607	21.4676	12.0313	6.74674	94.6419	91.2866	107.359	4.3481	3.72541	2.88526	6.54941	6.56666	6.76213
ASHGA5P003374	8.51357e-05	0.000530309	7.81326	down	protein_coding	NM_001042517	CCDS41898.1	DIAPH3	RefSeq	4812	chr13	-	60239722	60738119	NM_001258369	GGATGATATGCTGGACAAATTTGCCAGCATAAGAATTCCAGGGAGCAAGAAAGAGAGACC	81624	Hs.283127	GO:0003779|GO:0005829|GO:0017048|GO:0030036	protein diaphanous homolog 3 isoform a	66.2597	545.381	6.07022	9.03615	66.451	80.3829	51.9452	567.629	528.885	539.63	5.98538	6.4207	5.8046	9.05263	9.01468	9.04115
ASHGA5P011361	5.02645e-08	1.442e-05	7.77686	down	protein_coding	NM_017779	CCDS644.1	DEPDC1	RefSeq	4504	chr1	-	68939834	68962799		AACATTTTGGGCTTGCTGCAACCTCATTTAGAGAGGGTTGCCATCGATGCTCTACAGTTA	55635	Hs.445098	GO:0005096|GO:0005515|GO:0005634|GO:0006351|GO:0017053|GO:0035556|GO:0045892	DEP domain-containing protein 1A isoform b	283.72	2477.73	8.18876	11.1479	297.409	270.548	283.203	2614.21	2462.17	2356.82	8.18837	8.15553	8.22237	11.1816	11.1521	11.1102
ASHGA5P007624	2.32047e-06	6.3349e-05	7.72359	down	protein_coding	NM_181799	CCDS13371.1	UBE2C	RefSeq	766	chr20	+	44441254	44445596		AGCTTACTCTGCAACTGTTTCTCCAAATGCCAGAACCCAACATTGATAGTCCCTTGAACA	11065	Hs.93002	GO:0000075|GO:0000278|GO:0004842|GO:0004842|GO:0005515|GO:0005524|GO:0005654|GO:0005680|GO:0005829|GO:0006511|GO:0007049|GO:0007051|GO:0007067|GO:0007094|GO:0008054|GO:0010458|GO:0010994|GO:0016567|GO:0031145|GO:0031145|GO:0031536|GO:0048015|GO:0051301|GO:0051436|GO:0051437|GO:0051439|GO:0051488|GO:0070936|GO:0070979	ubiquitin-conjugating enzyme E2 C isoform 2	129.678	1069.27	7.04099	9.99026	149.479	114.277	125.277	1115.73	1075.46	1016.62	7.16042	6.91805	7.04449	10.0077	10.0181	9.94496
ASHGA5P005784	0.0327845	0.0552247	7.65354	down	protein_coding	NM_001017920	CCDS33307.1	DAPL1	RefSeq	551	chr2	+	159651828	159672496		ACTGGAGAAGCTCAACTATAAATTTCCAGCAACAGTGCACATGGCGCATCAAAAACCCAC	92196	Hs.59761	GO:0006915|GO:0030154	death-associated protein-like 1	7.9141	75.7627	2.87549	5.81162	5.11867	5	13.6236	164.816	32.9424	29.53	2.39577	2.33286	3.89785	7.32803	5.15466	4.95217
ASHGA5P001518	0.000317774	0.00134431	7.64516	down	protein_coding	ENST00000234347	CCDS32860.1	PRTN3	GENCODE	1001	chr19	+	840984	848175		CTGCTGAGCGGTGCTGCCCGAGCTGCGGAGATCGTGGGCGGGCACGAGGCGCAGCCACAC	5657	Hs.928	GO:0006508|GO:0008284|GO:0030574|GO:0097029|GO:0050765|GO:0005886|GO:0005829|GO:0031012|GO:0005515|GO:0004252|GO:0003824|GO:0019899|GO:0008236	proteinase 3 [Source:HGNC Symbol;Acc:9495]	23.7712	182.95	4.58123	7.51578	25.678	16.079	29.5565	187.779	178.144	182.928	4.61013	4.12873	5.00483	7.51991	7.50141	7.52602
ASHGA5P000948	2.09889e-06	6.018e-05	7.61621	down	protein_coding	NM_001911	CCDS9631.1	CTSG	RefSeq	924	chr14	-	25042723	25045466		GCTGGGGAAGCAATATAAATGTCACCCTGGGCGCCCACAATATCCAGAGACGGGAAAACA	1511	Hs.421724	GO:0004252|GO:0005576|GO:0005615|GO:0005886|GO:0005886|GO:0006508|GO:0006955|GO:0008201|GO:0008233|GO:0009986|GO:0022617|GO:0030141|GO:0030198|GO:0031012|GO:0032496|GO:0044130|GO:0050778|GO:0050832|GO:0070946	cathepsin G preproprotein	349.478	3022.62	8.49849	11.4276	338.704	337.461	372.268	3097.01	3041.22	2929.64	8.38396	8.48441	8.62711	11.4228	11.4474	11.4125
ASHGA5P006751	4.15971e-08	1.442e-05	7.5833	down	protein_coding	NM_001071	CCDS11821.1	TYMS	RefSeq	1603	chr18	+	657603	673499		ATGGAATCAGATTATTCAGGACAGGGAGTTGACCAACTGCAAAGAGTGATTGACACCATC	7298	Hs.369762	GO:0000082|GO:0000083|GO:0000278|GO:0004799|GO:0005634|GO:0005654|GO:0005737|GO:0005739|GO:0005743|GO:0005759|GO:0005829|GO:0006139|GO:0006206|GO:0006231|GO:0006235|GO:0006260|GO:0006281|GO:0009157|GO:0044281|GO:0046134|GO:0046683|GO:0048015|GO:0055086	thymidylate synthase	1367.98	12787.8	10.5131	13.436	1401.61	1323.79	1378.52	13396.3	12888.2	12078.9	10.5008	10.492	10.5466	13.4601	13.4529	13.3949
ASHGA5P049664	7.55567e-07	3.9103e-05	7.56171	down	protein_coding	NM_001067	CCDS45672.1	TOP2A	RefSeq	5753	chr17	-	38544772	38574202		AAACACAAATGGCTGAAGTTTTGCCTTCTCCGCGTGGTCAAAGAGTCATTCCACGAATAA	7153	Hs.156346	GO:0000228|GO:0000278|GO:0000712|GO:0000795|GO:0000819|GO:0003677|GO:0003682|GO:0003918|GO:0005080|GO:0005515|GO:0005524|GO:0005634|GO:0005654|GO:0005654|GO:0005730|GO:0005730|GO:0005814|GO:0006260|GO:0006261|GO:0006265|GO:0006266|GO:0006281|GO:0006312|GO:0006974|GO:0007059|GO:0007568|GO:0008022|GO:0008094|GO:0008144|GO:0009295|GO:0009330|GO:0019035|GO:0019899|GO:0030263|GO:0040016|GO:0042493|GO:…	DNA topoisomerase 2-alpha	12887.7	114645	13.7773	16.696	12348.2	13027.8	13287.2	110289	121278	112367	13.6845	13.8231	13.8242	16.6556	16.7536	16.6787
ASHGA5P003275	7.15683e-07	3.8385e-05	7.55745	down	protein_coding	NM_018685	CCDS5447.1	ANLN	RefSeq	4786	chr7	+	36429431	36493400		AGACCCAAAGGTTGAGCAGAAAATTGAAGTGATACGTGAAATTGAGATGAGTGTGGATGA	54443	Hs.62180	GO:0000910|GO:0000921|GO:0003779|GO:0005543|GO:0005634|GO:0005826|GO:0007067|GO:0007096|GO:0015629	actin-binding protein anillin	162.391	1333.29	7.36671	10.2846	179.649	158.209	149.314	1441.74	1283.67	1274.46	7.43734	7.37246	7.29034	10.3519	10.2486	10.2533
ASHGA5P005583	1.40364e-05	0.000167199	7.54925	down	protein_coding	NM_032180	CCDS42687.2	FAM161A	RefSeq	3692	chr2	-	62051982	62081278	NR_037710	TCTTCCAGAGGACGAGAACAAGCCGTAAGAAAGAGCGAAAAGGAAAGGATGAGAGAATAC	84140	Hs.440466	GO:0005813|GO:0007601|GO:0050896	protein FAM161A isoform 2	37.4218	297.598	5.27518	8.19151	36.1081	41.5014	34.6558	309.858	295.208	287.727	5.10451	5.48927	5.23175	8.21018	8.20539	8.15897
ASHGA5P039525	3.37814e-05	0.000290385	7.5411	down	protein_coding	ENST00000265148	CCDS34042.1	CENPE	GENCODE	8612	chr4	-	104026962	104119566		GAATCTCTCAAAATGGAAAGGGACCAATTCATAGCAACCTTAAGGGAAATGATAGCTAGA	1062	Hs.75573	GO:0007275|GO:0051301|GO:0006355|GO:0000278|GO:0007165|GO:0007018|GO:0045860|GO:0000089|GO:0000087|GO:0007596|GO:0000236|GO:0006614|GO:0007080|GO:0051382|GO:0007079|GO:0005634|GO:0005737|GO:0005829|GO:0000775|GO:0005819|GO:0005874|GO:0015630|GO:0000776|GO:0000940|GO:0000779|GO:0003700|GO:0005515|GO:0005524|GO:0005525|GO:0004871|GO:0003777|GO:0043515	centromere protein E, 312kDa [Source:HGNC Symbol;Acc:1856]	39.9016	316.908	5.36641	8.28119	35.8347	43.1112	40.7587	311.165	321.401	318.156	5.09318	5.54772	5.45833	8.21908	8.32101	8.30346
ASHGA5P041723	2.59665e-06	6.7169e-05	7.52361	down	protein_coding	ENST00000355981	CCDS4637.1	HIST1H4L	GENCODE	364	chr6	-	27840925	27841289		GGAGTTCTTAAAGTGTTTTTGGAGAATGTAATCCGCGATGCAGTTACCTACACGGAGCAC	8368	Hs.533295	GO:0006352|GO:0048015|GO:0006334|GO:0000723|GO:0006325|GO:0034080|GO:0045653|GO:0005634|GO:0005576|GO:0000786|GO:0005654|GO:0003677|GO:0005515	histone cluster 1, H4l [Source:HGNC Symbol;Acc:4791]	790.802	7085.32	9.69539	12.6068	891.628	734.314	746.464	7683.67	6947.52	6624.77	9.8247	9.61716	9.64432	12.6758	12.594	12.5506
ASHGA5P042305	1.39391e-07	1.9685e-05	7.48962	down	protein_coding	NM_003495	CCDS4620.1	HIST1H4I	RefSeq	370	chr6	+	27107087	27107457		AAATGGCATTTTGAAGCCCAGTCATTCTCTAAAAAGGCCCTTTTTAGGGCCCCTAAGCTT	8294	Hs.248172		histone H4	390.908	3333.39	8.66096	11.5658	390.973	389.931	391.819	3458.18	3294.95	3247.03	8.59039	8.68908	8.70341	11.5753	11.5639	11.5584
ASHGA5P007274	3.19552e-07	2.7947e-05	7.48468	down	protein_coding	NM_152562	CCDS6049.1	CDCA2	RefSeq	3735	chr8	+	25316512	25365425		AATAATGCTGGAAATGCCTCTTTCATTTTGGGAACTGGGAAGATTGTGACTCCTCAGAAG	157313	Hs.33366	GO:0005634|GO:0005730|GO:0005737|GO:0007067|GO:0051301	cell division cycle-associated protein 2	160.947	1305.18	7.35443	10.2584	180.062	151.011	151.768	1341.53	1292.72	1281.3	7.44255	7.30732	7.31343	10.2548	10.2596	10.2608
ASHGA5P015748	1.58237e-06	5.2989e-05	7.45046	down	protein_coding	NM_001164270	CCDS53932.1	RAD51	RefSeq	2177	chr15	+	40987326	41024356		CGCTGATGAGATTGTATCTGAGGAAAGGAAGAGGGGAAACCAGAATCTGCAAAATCTACG	5888	Hs.631709	GO:0000724|GO:0000724|GO:0000730|GO:0000793|GO:0000794|GO:0000800|GO:0003684|GO:0003690|GO:0003697|GO:0005515|GO:0005524|GO:0005634|GO:0005634|GO:0005654|GO:0005737|GO:0005739|GO:0005759|GO:0006268|GO:0006281|GO:0006302|GO:0006310|GO:0006312|GO:0007126|GO:0007131|GO:0008022|GO:0016605|GO:0042802|GO:0043142|GO:0048471|GO:0051106|GO:0051260	DNA repair protein RAD51 homolog 1 isoform 3	347.731	2943.4	8.4917	11.389	334.595	352.703	355.894	2933.51	2975.66	2921.04	8.36666	8.54804	8.56039	11.3492	11.4105	11.4073
ASHGA5P001347	4.62182e-07	3.2357e-05	7.38115	down	protein_coding	NM_006479	CCDS8529.1	RAD51AP1	RefSeq	2218	chr12	+	4647949	4669213	NM_001130862	AGCTGAAAGCAAGAAACCTAAATGGGTCCCACCAGCGGCATCTGGAGGTAGCAGAAGTAG	10635	Hs.730696	GO:0000724|GO:0003690|GO:0003697|GO:0003723|GO:0005515|GO:0005634|GO:0006281	RAD51-associated protein 1 isoform b	243.503	1994.02	7.96263	10.8465	243.344	241.129	246.037	2122.59	1954.63	1904.83	7.88208	7.98625	8.01956	10.8937	10.8336	10.8122
ASHGA5P041718	1.60327e-08	1.442e-05	7.32714	down	protein_coding	ENST00000377401	CCDS4625.1	HIST1H2BL	GENCODE	453	chr6	-	27775256	27775709		AGTACACCAGCTCCAAGTAAATTCTCAAGCTCTTGTCCAACCCAAAGGCTCTTTTCAGAG	8340	Hs.137594	GO:0006334|GO:0005634|GO:0005622|GO:0000786|GO:0003677|GO:0043565	histone cluster 1, H2bl [Source:HGNC Symbol;Acc:4748]	3276.98	30151.1	11.8017	14.6749	3305.69	3224.19	3301.07	30840.5	29337.9	30274.9	11.7762	11.8033	11.8255	14.6618	14.6582	14.7048
ASHGA5P014103	1.39726e-07	1.9685e-05	7.23841	down	protein_coding	ENST00000399668	CCDS42024.1	CASC5	GENCODE	7607	chr15	+	40886446	40954881		AATAGTGAGAAAGTCAGAAATGGAAGAAACAGAAACAGGAGAAAATCTTCTTTTGATACA	57082	Hs.181855	GO:0051301|GO:0000278|GO:0006334|GO:0010923|GO:0071173|GO:0000087|GO:0001675|GO:0000236|GO:0008608|GO:0034080|GO:0005634|GO:0005829|GO:0005654|GO:0000777|GO:0001669|GO:0005515	cancer susceptibility candidate 5 [Source:HGNC Symbol;Acc:24054]	89.8281	697.191	6.52575	9.38142	95.3684	83.4368	90.6791	717.584	678.495	695.492	6.51248	6.4771	6.58766	9.37999	9.35876	9.4055
ASHGA5P041706	9.70893e-06	0.000135196	7.2132	down	protein_coding	ENST00000340756	CCDS4589.1	HIST1H4D	GENCODE	367	chr6	-	26188937	26189304		TTATGAGGAAACTCGCGGAGTGCTGAAAGTTTTCCTGGAAAATGTAATCCGCGATGCTGT	8360	Hs.248179	GO:0006352|GO:0048015|GO:0006334|GO:0000723|GO:0006325|GO:0034080|GO:0045653|GO:0005634|GO:0005576|GO:0000786|GO:0005654|GO:0003677|GO:0005515	histone cluster 1, H4d [Source:HGNC Symbol;Acc:4782]	45.0748	344.096	5.54343	8.39407	44.3774	41.6622	49.1847	339.614	353.704	338.97	5.40533	5.49653	5.72845	8.33756	8.45391	8.39075
ASHGA5P003407	5.30966e-08	1.442e-05	7.16426	down	protein_coding	NM_002875	CCDS10062.1	RAD51	RefSeq	2299	chr15	+	40987326	41024356	NM_001164270	TAAAATTCTGGCTGAGGCAGCTAAATTAGTTCCAATGGGTTTCACCACTGCAACTGAATT	5888	Hs.631709	GO:0000724|GO:0000724|GO:0000730|GO:0000793|GO:0000794|GO:0000800|GO:0003684|GO:0003690|GO:0003697|GO:0005515|GO:0005524|GO:0005634|GO:0005634|GO:0005654|GO:0005737|GO:0005739|GO:0005759|GO:0006268|GO:0006281|GO:0006302|GO:0006310|GO:0006312|GO:0007126|GO:0007131|GO:0008022|GO:0016605|GO:0042802|GO:0043142|GO:0048471|GO:0051106|GO:0051260	DNA repair protein RAD51 homolog 1 isoform 1	234.208	1851.96	7.905	10.7458	253.577	219.703	229.343	1895.6	1845.35	1814.92	7.94401	7.85222	7.91875	10.7423	10.7521	10.743
ASHGA5P009262	0.000196309	0.000945624	7.05972	down	protein_coding	NM_012485	CCDS4363.1	HMMR	RefSeq	3096	chr5	+	162887516	162918953		CAGCTAGAAAAGTTAAGTCTTCGGAATCAAAGATTCGTGTTCTTCTACAGGAACGTGGTG	3161	Hs.740467	GO:0005540|GO:0005737|GO:0005886|GO:0005975|GO:0009986|GO:0030203|GO:0030212|GO:0030214|GO:0044281	hyaluronan mediated motility receptor isoform c	28.0527	203.768	4.83993	7.65954	25.6517	23.0812	35.4252	222.731	191.468	197.104	4.60763	4.65203	5.26012	7.74891	7.60192	7.62779
ASHGA5P013020	3.83781e-07	3.035e-05	7.02762	down	protein_coding	NM_001164269	CCDS53931.1	RAD51	RefSeq	2147	chr15	+	40987377	41024356		GAAGTGGAGCTAATGGCAATGCAGATGCAGCTTGAAGCAAATGCAGATACTTCAGTGGAA	5888	Hs.631709	GO:0000724|GO:0000724|GO:0000730|GO:0000793|GO:0000794|GO:0000800|GO:0003684|GO:0003690|GO:0003697|GO:0005515|GO:0005524|GO:0005634|GO:0005634|GO:0005654|GO:0005737|GO:0005739|GO:0005759|GO:0006268|GO:0006281|GO:0006302|GO:0006310|GO:0006312|GO:0007126|GO:0007131|GO:0008022|GO:0016605|GO:0042802|GO:0043142|GO:0048471|GO:0051106|GO:0051260	DNA repair protein RAD51 homolog 1 isoform 2	189.55	1458.88	7.59728	10.4103	193.928	195.001	179.72	1528.38	1429.99	1418.29	7.54917	7.68321	7.55946	10.4347	10.3983	10.398
ASHGA5P052603	7.7731e-06	0.00012078	7.00987	down	protein_coding	NM_021064	CCDS4619.1	HIST1H2AG	RefSeq	498	chr6	+	27100816	27101314		CTTTGTGGTTGCTCGTAGTGAGTTGCGCTCGCTATGTCTGGACGTGGCAAGCAGGGAGGC	8969	Hs.51011	GO:0000786|GO:0003677|GO:0005634|GO:0006334|GO:0019899|GO:0046982	histone H2A type 1	61.9726	463.869	5.99672	8.80611	60.7252	63.062	62.1305	514.649	453.578	423.38	5.85629	6.0795	6.05438	8.92125	8.79501	8.70206
ASHGA5P012973	1.1638e-06	4.7322e-05	6.99345	down	protein_coding	NM_153023	CCDS9305.1	SPATA13	RefSeq	6693	chr13	+	24734860	24881212	ENST00000382108	TTGTATGGGACCAACCAGACGGAGGAACTGGACAATCTTCTGACCCAACCGGCTTCCAGG	221178	Hs.595391	GO:0005085|GO:0005085|GO:0005515|GO:0005543|GO:0005634|GO:0005730|GO:0005737|GO:0016477|GO:0030027|GO:0030032|GO:0030175|GO:0030334|GO:0030676|GO:0030676|GO:0032587|GO:0035023|GO:0046847	spermatogenesis-associated protein 13 isoform 2	122.233	917.813	6.96426	9.77027	122.155	119.463	125.081	912.532	901.348	939.56	6.86795	6.98208	7.04276	9.72247	9.76541	9.82292
ASHGA5P051759	3.9153e-07	3.0546e-05	6.96661	down	protein_coding	NM_001034077	CCDS30851.1	HIST2H4B	RefSeq	396	chr1	+	149804220	149804616		ATCGGGCTCCAGCGGTCATGTCCGGCAGAGGAAAGGGCGGAAAAGGCTTAGGCAAAGGGG	554313	Hs.706635	GO:0000723|GO:0000786|GO:0003677|GO:0005515|GO:0005576|GO:0005634|GO:0005654|GO:0005730|GO:0006325|GO:0006334|GO:0015629|GO:0034080|GO:0045653|GO:0046982|GO:0048015	histone H4	162.379	1227.56	7.37	10.1705	169.279	157.132	160.725	1306.33	1248.16	1128.21	7.35024	7.36266	7.39711	10.2174	10.2084	10.0856
ASHGA5P010508	0.000209981	0.000992343	6.94935	down	protein_coding	NM_004091	CCDS236.1	E2F2	RefSeq	5201	chr1	-	23832919	23857712		AACATCCAGTGGGTAGGCAGGGGAATGTTTGAAGACCCCACCAGACCTGGGAAGCAGCAA	1870	Hs.194333	GO:0000080|GO:0000278|GO:0001047|GO:0003677|GO:0003700|GO:0005515|GO:0005654|GO:0005667|GO:0006367|GO:0006915|GO:0008134|GO:0051726	transcription factor E2F2	26.5872	189.698	4.76396	7.56084	24.1555	22.0464	33.5598	209.441	175.992	183.66	4.52085	4.58784	5.18318	7.66498	7.48533	7.5322
ASHGA5P037049	1.51545e-07	2.0459e-05	6.91389	down	protein_coding	ENST00000217429	CCDS42872.1	FAM83D	GENCODE	2429	chr20	+	37554954	37581703		AAGATTATTGGGAAGGTTCACGAAAAGTTCACGTTGATTGATGGCATCCGCGTGGCAACA	81610	Hs.726442	GO:0007067|GO:0051301|GO:0005737|GO:0000922	family with sequence similarity 83, member D [Source:HGNC Symbol;Acc:16122]	235.971	1801.78	7.9176	10.7071	240.672	228.053	239.187	1839.63	1776.73	1789	7.86731	7.90362	7.98187	10.6998	10.6951	10.7264
ASHGA5P054248	3.94437e-08	1.442e-05	6.89334	down	protein_coding	NM_002497	CCDS1500.1	NEK2	RefSeq	2161	chr1	-	211836113	211848972		CCATCCTCAGTAATTAAGAAGAAAGTTCATTTCAGTGGGGAAAGTAAAGAGAACATCATG	4751	Hs.153704	GO:0000070|GO:0000086|GO:0000278|GO:0000776|GO:0000776|GO:0000777|GO:0000794|GO:0000922|GO:0004672|GO:0004674|GO:0005515|GO:0005524|GO:0005730|GO:0005813|GO:0005829|GO:0005874|GO:0006468|GO:0007059|GO:0007067|GO:0007088|GO:0007126|GO:0019903|GO:0030496|GO:0043234|GO:0043392|GO:0046602|GO:0046777|GO:0046777|GO:0046872|GO:0051225|GO:0051299|GO:0051301|GO:0051988	serine/threonine-protein kinase Nek2 isoform 1	597.538	4838.46	9.28815	12.0734	631.861	575.38	585.374	5123.04	4709.26	4683.09	9.31057	9.26333	9.29055	12.1148	12.0465	12.0588
ASHGA5P037989	1.61388e-07	2.0756e-05	6.89306	down	protein_coding	NM_004900	CCDS13982.1	APOBEC3B	RefSeq	1560	chr22	+	39378403	39388784	NM_001270411	TTTCAACTTTAATAATGACCCTTTGGTCCTTCGACGGCGCCAGACCTACTTGTGCTATGA	9582		GO:0003723|GO:0008270|GO:0010529|GO:0016814	probable DNA dC->dU-editing enzyme APOBEC-3B isoform a	163.581	1218.75	7.38005	10.1652	173.742	154.795	162.206	1220.65	1188.74	1246.84	7.38971	7.33989	7.41055	10.1264	10.1475	10.2216
ASHGA5P041702	0.00010821	0.00062224	6.84676	down	protein_coding	ENST00000259791	CCDS4574.1	HIST1H2AB	GENCODE	477	chr6	-	26033319	26033796		GTTTTTCTGTCAGCAGACAAAATCAGCCTAACAGCAAAGGCTCTTTTCAGAGCCACCTAC	8335	Hs.248174	GO:0006334|GO:0005634|GO:0005622|GO:0000786|GO:0003677|GO:0043565	histone cluster 1, H2ab [Source:HGNC Symbol;Acc:4734]	54.8942	394.905	5.81084	8.58627	47.052	53.565	64.0655	397.524	411.24	375.952	5.48757	5.84638	6.09858	8.55723	8.66886	8.53271
ASHGA5P010764	7.85605e-07	3.9234e-05	6.8197	down	protein_coding	NM_014875	CCDS30963.1	KIF14	RefSeq	7293	chr1	-	200520624	200589862		CCAGAAAACAAACCCAAGAGGTCAGCTATCACATTGAAATGAGCTTCTTTGAAGTATATA	9928	Hs.3104	GO:0003777|GO:0005515|GO:0005524|GO:0005634|GO:0005737|GO:0005819|GO:0005874|GO:0007018	kinesin-like protein KIF14	257.161	1939.52	8.04145	10.8112	255.555	249.708	266.219	1950.92	1953.69	1913.95	7.9561	8.03835	8.12991	10.7797	10.833	10.8208
ASHGA5P006945	1.10411e-05	0.000145437	6.81522	down	protein_coding	NM_020242	CCDS33744.1	KIF15	RefSeq	4857	chr3	+	44803208	44894748		ACCAACCAAGTAATGAAGGTGATGCCATCAAAGTTTTTGTGCGAATTCGTCCTCCTGCAG	56992	Hs.658939	GO:0003677|GO:0003774|GO:0003777|GO:0005524|GO:0005813|GO:0005819|GO:0005829|GO:0005873|GO:0005874|GO:0007018|GO:0007067|GO:0007596|GO:0008283|GO:0019886	kinesin-like protein KIF15	82.1295	596.947	6.39684	9.1656	76.832	86.0432	83.5134	610.729	589.537	590.574	6.19482	6.52311	6.47259	9.15507	9.16774	9.17399
ASHGA5P031412	1.3649e-05	0.000165346	6.78954	down	protein_coding	NM_000135	CCDS32515.1	FANCA	RefSeq	5460	chr16	-	89803958	89883065		GTTTCTATAGAAAACATGGGACTCTACGAGGATTTGTCATCAGCTGGGGACATTACTGAG	2175	Hs.740490	GO:0005515|GO:0005634|GO:0005654|GO:0005737|GO:0006281|GO:0006461|GO:0043240	Fanconi anemia group A protein isoform a	73.4765	529.25	6.22825	8.99156	84.7522	74.0229	61.6544	584.591	496.191	506.966	6.34287	6.29949	6.04238	9.09535	8.92339	8.95594
ASHGA5P008780	1.21905e-05	0.000154144	6.77961	down	protein_coding	NM_170589	CCDS42023.1	CASC5	RefSeq	7685	chr15	+	40886446	40954881	ENST00000399668	ATCAGTTACCCAAGATGCTTGAAGAATTCTCACTGGTAGTGCACCATTGCAGACTCCTTG	57082	Hs.181855	GO:0000087|GO:0000236|GO:0000278|GO:0000777|GO:0001669|GO:0001675|GO:0005515|GO:0005634|GO:0005654|GO:0005730|GO:0005829|GO:0006334|GO:0008608|GO:0010923|GO:0034080|GO:0034501|GO:0051301|GO:0071173	protein CASC5 isoform 1	240.627	1802.47	7.94206	10.7033	280.116	222.059	219.707	2036	1686.9	1684.52	8.10166	7.86789	7.85662	10.8379	10.6307	10.6412
ASHGA5P051119	3.1952e-06	7.5471e-05	6.75177	down	protein_coding	NM_005441	CCDS13644.1	CHAF1B	RefSeq	2297	chr21	+	37757688	37789125		CACCAAGTTCTGTACCAACCAGTGTGATTTCCACCCCTTCTACAGAAGAAATTCAGTCAG	8208	Hs.75238	GO:0003682|GO:0005515|GO:0005634|GO:0005634|GO:0005654|GO:0005678|GO:0005730|GO:0005737|GO:0005829|GO:0006260|GO:0006281|GO:0006335|GO:0006351|GO:0006355|GO:0006461|GO:0007049|GO:0031497|GO:0033186|GO:0042393|GO:0051082	chromatin assembly factor 1 subunit B	157.645	1140.14	7.32113	10.0764	180.869	152.63	139.436	1184.93	1129.11	1106.38	7.44956	7.3209	7.19292	10.0893	10.0783	10.0616
ASHGA5P005372	3.08393e-06	7.3933e-05	6.74904	down	protein_coding	NM_001034	CCDS1669.1	RRM2	RefSeq	3284	chr2	+	10262862	10271546		TTTTAGCAAGGTTTTCAGAGTAGAGAACCCATTTGACTTTATGGAGAATATTTCACTGGA	6241	Hs.226390	GO:0000082|GO:0000083|GO:0000278|GO:0004748|GO:0004748|GO:0005515|GO:0005654|GO:0005737|GO:0005829|GO:0005971|GO:0006260|GO:0006260|GO:0009186|GO:0009263|GO:0015949|GO:0044281|GO:0046914|GO:0051290|GO:0055086	ribonucleoside-diphosphate reductase subunit M2 isoform 2	3691.27	31279.1	11.9692	14.7239	4052.19	3486.73	3534.88	34123.2	31182.6	28531.5	12.0646	11.9158	11.9271	14.8157	14.7342	14.6216
ASHGA5P008386	1.43317e-06	5.1256e-05	6.7384	down	protein_coding	NM_202002	CCDS8516.1	FOXM1	RefSeq	3665	chr12	-	2966846	2986321		ATCTTTCTTTGTTTATCAGTGCTGCTAGCTGAGGAGGGGATAGCTCCTCTTTCTTCTGCA	2305	Hs.239	GO:0000086|GO:0000122|GO:0001558|GO:0001570|GO:0001889|GO:0003677|GO:0003677|GO:0003690|GO:0003700|GO:0003700|GO:0003705|GO:0005515|GO:0005634|GO:0005667|GO:0005730|GO:0005737|GO:0006281|GO:0006355|GO:0006355|GO:0006366|GO:0006978|GO:0007049|GO:0007389|GO:0008134|GO:0008284|GO:0008301|GO:0009790|GO:0009888|GO:0019901|GO:0019904|GO:0032873|GO:0042127|GO:0043565|GO:0045892|GO:0045893|GO:0045944|GO:…	forkhead box protein M1 isoform 1	40.0803	284.062	5.37746	8.12986	41.7861	36.8322	41.6226	286.365	275.755	290.064	5.32123	5.31961	5.49153	8.10579	8.11138	8.17242
ASHGA5P025188	1.28856e-07	1.9506e-05	6.73187	down	protein_coding	NM_001127182	CCDS7428.1	CEP55	RefSeq	2534	chr10	+	95256368	95288849		GGGAGGGCAGACCATTTCAGAGATGTCTTCCAGAAGTACCAAAGATTTAATTAAAAGTAA	55165	Hs.14559	GO:0000910|GO:0005813|GO:0005814|GO:0007067|GO:0030496|GO:0032154|GO:0045171	centrosomal protein of 55 kDa	155.777	1126.57	7.30964	10.0607	161.472	158.382	147.476	1158.91	1125.75	1095.05	7.28065	7.37441	7.27387	10.0579	10.0749	10.0492
ASHGA5P048637	5.82775e-08	1.4616e-05	6.7155	down	protein_coding	NM_001211	CCDS10053.1	BUB1B	RefSeq	3749	chr15	+	40453209	40513337		AACAAAGCCTTATGGAAGGTAGGGAAGTTAACTAGTCCTGGGGCTTTGCTCTTTCAGTGA	701		GO:0000075|GO:0000087|GO:0000236|GO:0000278|GO:0000776|GO:0000776|GO:0000776|GO:0000776|GO:0000777|GO:0000940|GO:0004672|GO:0004674|GO:0005515|GO:0005524|GO:0005680|GO:0005737|GO:0005815|GO:0005829|GO:0006915|GO:0007049|GO:0007051|GO:0007067|GO:0007091|GO:0007093|GO:0007094|GO:0008283|GO:0031145|GO:0034501|GO:0048015|GO:0048471|GO:0051233|GO:0051301|GO:0051436|GO:0051439	mitotic checkpoint serine/threonine-protein kinase BUB1 beta	1932.65	16183.2	11.0187	13.7662	1941.9	1883.05	1973.01	16661.4	16087.4	15800.8	10.9807	11.0047	11.0706	13.7752	13.7647	13.7587
ASHGA5P002146	3.37556e-06	7.7198e-05	6.6922	down	protein_coding	NM_013290	CCDS11431.1	PSMC3IP	RefSeq	1440	chr17	-	40724327	40729849		ATGGAGGCTGAGATGCAGAAAGAAATCCAGGAGTTAAAGAAGGAATGCGCTGGCTACAGA	29893	Hs.383019	GO:0003677|GO:0005575|GO:0005634|GO:0006310|GO:0007126|GO:0008150|GO:0030331|GO:0030374|GO:0035259|GO:0042803|GO:0045944|GO:0046966|GO:0050681|GO:0050692	homologous-pairing protein 2 homolog isoform 1	94.1814	677.73	6.59663	9.33911	92.3534	94.2801	95.9109	724.482	673.654	635.052	6.4646	6.6536	6.67169	9.39452	9.35023	9.27257
ASHGA5P010988	2.20423e-07	2.329e-05	6.69103	down	protein_coding	NM_001145966	CCDS53588.1	MKI67	RefSeq	11427	chr10	-	129894924	129924468		CAAGATCTAGCTTCTCTTCTGACCCTGATGAGAGTGAGGGAATACCTTTGAAAAGAAGGC	4288	Hs.80976	GO:0000775|GO:0000793|GO:0005515|GO:0005524|GO:0005634|GO:0005730|GO:0005737|GO:0006259|GO:0007126|GO:0008022|GO:0008283|GO:0031100|GO:0034605	antigen KI-67 isoform 2	449.021	3440.07	8.86579	11.608	477.361	452.005	417.697	3615.49	3341.02	3363.71	8.89179	8.90864	8.79693	11.6361	11.5835	11.6044
ASHGA5P005638	5.08243e-07	3.3426e-05	6.65704	down	protein_coding	NM_057749	CCDS6264.1	CCNE2	RefSeq	2739	chr8	-	95892452	95907482		GGCTATGCTGGAGGAAGTAAATTACATAAACACCTTCAGAAAAGGGGGACAGTTGTCACC	9134	Hs.521693	GO:0000075|GO:0000079|GO:0000082|GO:0000278|GO:0005515|GO:0005654|GO:0005829|GO:0006270|GO:0016538|GO:0019901|GO:0051301	G1/S-specific cyclin-E2	69.13	488.166	6.14935	8.88423	72.6987	64.5039	70.1873	513.031	487.132	464.334	6.1102	6.10916	6.22867	8.91663	8.90011	8.83594
ASHGA5P014308	2.26364e-06	6.2628e-05	6.64381	down	protein_coding	NM_001178011	CCDS54500.1	CDC45	RefSeq	1802	chr22	+	19467413	19508135		TAAAGAACAGATCAAATTACTCATTAAACAAGATGATGACCTTGAAGTTCCCGCCTATGA	8318	Hs.474217	GO:0000075|GO:0000076|GO:0000082|GO:0000083|GO:0000084|GO:0000216|GO:0000278|GO:0005515|GO:0005634|GO:0005654|GO:0005813|GO:0006260|GO:0006270|GO:0006271	cell division control protein 45 homolog isoform 3	94.951	673.484	6.602	9.33401	105.401	83.6159	95.8356	710.417	635.503	674.533	6.65551	6.48055	6.66994	9.36646	9.27446	9.36112
ASHGA5P041001	8.62481e-06	0.000127922	6.55988	down	protein_coding	NM_019018	CCDS3884.1	FAM105A	RefSeq	7064	chr5	+	14581890	14616287		TCCTTTGAGCTTCATGATGAATCACCTGAATTCTGTAGGCGACACATGTGGACTAGAGCA	54491	Hs.155085		protein FAM105A	87.1868	611.264	6.48316	9.19683	87.7901	94.9877	78.7827	640.564	613.369	579.86	6.39253	6.66519	6.39177	9.22146	9.22041	9.14862
ASHGA5P000986	2.07255e-07	2.3047e-05	6.51231	down	protein_coding	NM_002466	CCDS13322.1	MYBL2	RefSeq	2731	chr20	+	42295708	42345122		AAATGGACCCATGAGGAGGACGAGCAGCTGAGGGCCCTGGTGAGGCAGTTTGGACAGCAG	4605	Hs.179718	GO:0000278|GO:0003677|GO:0003682|GO:0003700|GO:0005634|GO:0006351|GO:0031523|GO:0090307	myb-related protein B	97.1567	680.186	6.64333	9.3465	100.251	95.3777	95.842	685.449	696.505	658.604	6.58912	6.67072	6.67015	9.31572	9.39598	9.3278
ASHGA5P005041	1.29335e-06	4.8619e-05	6.44088	down	protein_coding	NM_012112	CCDS13190.1	TPX2	RefSeq	3685	chr20	+	30326903	30389603		GATGATATTAACCTGTTACCCTCCAAATCTTCTGTGACCAAGATTTGCAGAGACCCACAG	22974	Hs.244580	GO:0000922|GO:0005515|GO:0005524|GO:0005525|GO:0005634|GO:0005730|GO:0005737|GO:0005819|GO:0005874|GO:0006915|GO:0007067|GO:0008283|GO:0015630|GO:0019901|GO:0032147|GO:0051301|GO:0060236	targeting protein for Xklp2	1863.86	14928.4	10.963	13.6502	2001.46	1813.77	1776.36	16343.5	14449.6	13991.9	11.0305	10.9483	10.9101	13.7412	13.6135	13.5959
ASHGA5P005215	2.84051e-07	2.6569e-05	6.43302	down	protein_coding	NM_001789	CCDS2760.1	CDC25A	RefSeq	3717	chr3	-	48198667	48229801		CAAGGAAAATGAAGCCTTTGAGTTTAAGAAGCCAGTAAGACCTGTATCTCGTGGCTGCCT	993	Hs.437705	GO:0000075|GO:0000079|GO:0000082|GO:0000084|GO:0000086|GO:0000278|GO:0004725|GO:0005515|GO:0005654|GO:0005829|GO:0006260|GO:0007067|GO:0008283|GO:0009314|GO:0019901|GO:0034644|GO:0051301	M-phase inducer phosphatase 1 isoform a	254.942	1815.5	8.03093	10.7164	270.58	238.512	255.734	1831.72	1771.51	1843.28	8.04949	7.96832	8.075	10.695	10.6916	10.7627
ASHGA5P011822	1.63709e-06	5.3376e-05	6.36927	down	protein_coding	NM_002895	CCDS13289.1	RBL1	RefSeq	4270	chr20	-	35626177	35724410		CCCTTCTAAGAGTTTGAAAGATATCAACAACATGATAAGGCAAGGTGAGCAGAGAACCAA	5933	Hs.207745	GO:0000080|GO:0000278|GO:0005515|GO:0005654|GO:0006351|GO:0006367|GO:0007179|GO:0008134|GO:0010467|GO:0016568|GO:0019048|GO:0043550|GO:0045944|GO:0051726	retinoblastoma-like protein 1 isoform a	129.371	883.023	7.04686	9.71799	130.332	133.952	123.829	953.447	858.008	837.614	6.97049	7.14035	7.02974	9.78573	9.70215	9.66608
ASHGA5P042291	2.12526e-07	2.3161e-05	6.22212	down	protein_coding	NM_003522	CCDS4592.1	HIST1H2BF	RefSeq	430	chr6	+	26199786	26200216		ACCAGCTCTAAGTAATTCTAACGTCTTCATACCCAATCCCAAAGGCTCTTTTAAGAGCCA	8343	Hs.182137		histone H2B type 1-C/E/F/G/I	11902.8	86786.3	13.6658	16.3032	12641.6	11703.2	11363.5	89225.7	87389.4	83743.7	13.7194	13.6691	13.609	16.3089	16.3296	16.2712
ASHGA5P012980	0.000227557	0.00105277	6.1798	down	protein_coding	NM_001014442		C1QTNF9B-AS1	RefSeq	825	chr13	+	24463027	24466242		CAGTGATGTGGATCTTATCAAATTTAATGGGCACATCTGAAGAAGGAAACTTGCTCAGCA	542767	Hs.642624	GO:0005737	protein PCOTH isoform 1	5.4276	32.1675	2.41788	5.04544	6.28279	5	5	38.0479	23.2574	35.1973	2.5893	2.33286	2.33147	5.27619	4.66882	5.19131
ASHGA5P047161	4.8589e-07	3.2892e-05	6.14935	down	protein_coding	NM_002417	CCDS7659.1	MKI67	RefSeq	12507	chr10	-	129894924	129924468		AGATGTGCTCTGGGTTACCTGGTCTTAGTTCAGTTGATATCAACAACTTTGGTGATTCCA	4288	Hs.80976	GO:0000775|GO:0000793|GO:0005515|GO:0005524|GO:0005634|GO:0005730|GO:0005737|GO:0006259|GO:0007126|GO:0008022|GO:0008283|GO:0031100|GO:0034605	antigen KI-67 isoform 1	333.287	2310.15	8.42797	11.0484	340.985	313.052	345.824	2374.55	2271.66	2284.23	8.39293	8.37601	8.51497	11.0453	11.0394	11.0606
ASHGA5P000952	5.41614e-07	3.4053e-05	6.13889	down	protein_coding	NM_002692	CCDS32073.1	POLE2	RefSeq	1861	chr14	-	50110269	50155098	NM_001197331	ATGAAACTATAGAGCACGTTTTCAATATCATAGGAGCATTTGATATTCCACGCTTTGTGT	5427	Hs.162777	GO:0000082|GO:0000084|GO:0000216|GO:0000278|GO:0000722|GO:0000723|GO:0003677|GO:0003887|GO:0005634|GO:0005654|GO:0005730|GO:0006260|GO:0006270|GO:0006281|GO:0006283|GO:0006289|GO:0006297|GO:0008622|GO:0032201|GO:0043231	DNA polymerase epsilon subunit 2 isoform 1	387.156	2696.47	8.64619	11.2642	384.859	388.133	388.476	2696	2752.42	2641	8.56813	8.68435	8.6861	11.2236	11.3039	11.2651
ASHGA5P051458	4.40083e-06	8.824e-05	6.09742	down	protein_coding	ENST00000369390	CCDS41374.1	FAM72B	GENCODE	2374	chr1	+	120839004	120855681	ENST00000400889	AATCCTGGGAAGAGGAGGCGTGGGTAGGGATGCTTAGCCCGAGATCCGACAGCAGGGAAC	653820	Hs.339665		family with sequence similarity 72, member B [Source:HGNC Symbol;Acc:24805]	134.316	875.425	7.09775	9.70595	132.159	143.097	127.692	938.823	847.362	840.09	6.99118	7.2318	7.07028	9.76309	9.68366	9.6711
ASHGA5P009083	6.39568e-06	0.000107409	5.98381	down	protein_coding	NM_201567	CCDS2761.1	CDC25A	RefSeq	3597	chr3	-	48198667	48229801		CAAGGAAAATCTTTCCTCAAATGAAAGAGATAGCAGTGAACCAGGGAATTTCATTCCTCT	993	Hs.437705	GO:0000075|GO:0000079|GO:0000082|GO:0000084|GO:0000086|GO:0000278|GO:0004725|GO:0005515|GO:0005654|GO:0005829|GO:0006260|GO:0007067|GO:0008283|GO:0009314|GO:0019901|GO:0034644|GO:0051301	M-phase inducer phosphatase 1 isoform b	137.244	875.95	7.12364	9.7047	151.354	140.093	120.286	963.576	827.378	836.896	7.17871	7.20279	6.98941	9.80123	9.64877	9.6641
ASHGA5P013140	1.21648e-06	4.7679e-05	5.95554	down	protein_coding	ENST00000389175	CCDS46478.1	CCDC150	GENCODE	3685	chr2	+	197504355	197597530		TTTACAGACTAAATATGCTCAGGCAAACTCAGAACTCAGTGCCAAGAGGGTACACCTGCA	284992	Hs.132519		coiled-coil domain containing 150 [Source:HGNC Symbol;Acc:26834]	5	28.5679	2.32963	4.90386	5	5	5	29.2597	29.5812	26.8627	2.32457	2.33286	2.33147	4.89388	5.00304	4.81468
ASHGA5P001470	0.0415402	0.0676083	5.89482	down	protein_coding	NM_001086	CCDS33877.1	AADAC	RefSeq	1725	chr3	+	151531860	151546276		GACTCAACAGCTCCTTGATGACCCAGATGTCAAGATCAAACTCAAGATCCAGTCTTTAAT	13	Hs.506908	GO:0003824|GO:0004091|GO:0004806|GO:0005789|GO:0010898|GO:0016021|GO:0016298|GO:0017171|GO:0019213|GO:0050253	arylacetamide deacetylase	52.5175	321.518	5.53302	8.09246	19.3839	64.2297	73.9388	258.424	146.11	560.019	4.19629	6.10327	6.29949	7.95351	7.22479	9.09909
ASHGA5P008019	9.4799e-07	4.3263e-05	5.87844	down	protein_coding	ENST00000339151	CCDS45709.1	KIF18B	GENCODE	2669	chr17	-	43003447	43025082		TCAGGAGCTGTGTTCAGAGTCAAAGCCTCCAGGATACACTGGCCCTGTGACCCGGACTAT	146909	Hs.135094	GO:0007067|GO:0051301|GO:0000278|GO:0007018|GO:0051302|GO:0005634|GO:0005737|GO:0005886|GO:0005730|GO:0005874|GO:0005524|GO:0003777	kinesin family member 18B [Source:HGNC Symbol;Acc:27102]	176.693	1116.75	7.49376	10.0492	183.062	165.956	181.061	1097.41	1146.57	1106.27	7.46691	7.4445	7.56988	9.98646	10.0999	10.0612
ASHGA5P001924	1.4876e-05	0.000173046	5.84794	down	protein_coding	NM_020704	CCDS34752.1	FAM40B	RefSeq	5115	chr7	+	129074273	129128239		TACGGGAATGACATCGATGCCAGACCATGGGACTTCCAAGCAGAAGAATGTACCTTGAGG	57464	Hs.489988	GO:0003674|GO:0005737|GO:0007010|GO:0008360|GO:0016477	protein FAM40B isoform a	11.5235	68.5425	3.58477	6.1327	13.0666	11.2521	10.2517	64.7087	76.2588	64.66	3.62313	3.63433	3.49686	6.02661	6.31443	6.05707
ASHGA5P033090	6.15967e-08	1.4728e-05	5.84197	down	protein_coding	NM_001254	CCDS11365.1	CDC6	RefSeq	3053	chr17	+	38444145	38459413		TGGGAAGGACATGATGAGGAAATTGGAAAAACATATGACTGCAGAGAAGGGCCCCATGAT	990	Hs.405958	GO:0000075|GO:0000076|GO:0000079|GO:0000082|GO:0000083|GO:0000084|GO:0000166|GO:0000216|GO:0000278|GO:0000922|GO:0003682|GO:0005515|GO:0005524|GO:0005634|GO:0005654|GO:0005737|GO:0005829|GO:0006260|GO:0007067|GO:0007089|GO:0008156|GO:0008285|GO:0017111|GO:0019900|GO:0051233|GO:0051301|GO:0051984|GO:0071777|GO:0090007	cell division control protein 6 homolog	390.918	2589.61	8.65867	11.2051	397.096	389.618	386.04	2626.73	2587.14	2554.95	8.61155	8.68821	8.67625	11.1862	11.2135	11.2157
ASHGA5P054456	2.83164e-06	7.06e-05	5.79987	down	protein_coding	NM_001017420	CCDS34872.1	ESCO2	RefSeq	3376	chr8	+	27632057	27662424		ACACCAGATGGCAAGTTATTTGCAACCAAGTACTGCAACACCCCTAATTTCCTCGTATAT	157570	Hs.99480	GO:0000785|GO:0005634|GO:0006275|GO:0007049|GO:0016746|GO:0034421|GO:0046872	N-acetyltransferase ESCO2	178.511	1109.9	7.50437	10.0404	200.607	176.142	158.783	1145.25	1107.6	1076.84	7.59946	7.53614	7.37751	10.0427	10.0537	10.0248
ASHGA5P029186	9.01131e-06	0.000130168	5.79808	down	protein_coding	NM_001005464	CCDS30850.1	HIST2H3A	RefSeq	507	chr1	-	149812258	149812765		AAGAAGTGGCGGTTCGGCCGGAGGTTCCATCGTATCCAAAAGGCTCTTTTCAGAGCCACC	333932	Hs.706618		histone H3.2	277.053	1776.46	8.1513	10.6869	258.346	288.064	284.748	1802.98	1799.51	1726.91	7.97604	8.24857	8.2293	10.6709	10.7152	10.6745
ASHGA5P055184	4.88553e-07	3.2892e-05	5.79511	down	protein_coding	NM_002105	CCDS8410.1	H2AFX	RefSeq	1651	chr11	-	118964584	118966177		TTCATTCATAGGTCTGCGCTGGGGCCGGGACGAAGCACTTGGTAACAGGCACATCTTCCT	3014	Hs.477879	GO:0000077|GO:0000724|GO:0000781|GO:0000786|GO:0000790|GO:0000794|GO:0001673|GO:0001741|GO:0003677|GO:0003684|GO:0005515|GO:0005634|GO:0005654|GO:0005657|GO:0006281|GO:0006302|GO:0006302|GO:0006334|GO:0006974|GO:0007126|GO:0007283|GO:0010212|GO:0019899|GO:0042393|GO:0045739|GO:0046982	histone H2A.x	1243.72	8821.6	10.3765	12.9113	1219.35	1253.67	1258.13	8883.64	8917.3	8663.88	10.3001	10.4151	10.4142	12.8768	12.944	12.9131
ASHGA5P007045	3.86091e-07	3.0385e-05	5.79319	down	protein_coding	NM_018101	CCDS424.1	CDCA8	RefSeq	2405	chr1	+	38158072	38175391	NM_001256875	AGACTTCGACCGTGAAGTGGAAATACGAATCAAGCAAATTGAGTCAGACAGGCAGAACCT	55143	Hs.524571	GO:0000087|GO:0000089|GO:0000236|GO:0000278|GO:0000775|GO:0005515|GO:0005634|GO:0005730|GO:0005825|GO:0005829|GO:0032133|GO:0043234|GO:0051276|GO:0051301	borealin	317.532	2058.19	8.35878	10.8931	328.898	305.712	317.987	2172.95	2086.07	1915.53	8.33619	8.34237	8.39779	10.9265	10.9304	10.8225
ASHGA5P028664	2.1015e-07	2.3151e-05	5.76703	down	protein_coding	ENST00000400889	CCDS44204.1	FAM72D	GENCODE	2393	chr1	-	143896451	143913143	ENST00000369390, NM_001123168	GAAGGCTGTTTTGCTGGCTGATACTGAAATAGACCTTTTCTCTACAGACATCCCTCCTAC	728833	Hs.535577		family with sequence similarity 72, member D [Source:HGNC Symbol;Acc:33593]	2379.97	17380.6	11.3394	13.8672	2542.48	2271.47	2325.97	17766.6	17307.2	17067.8	11.406	11.2908	11.3214	13.8722	13.8672	13.8623
ASHGA5P042311	5.12652e-08	1.442e-05	5.7607	down	protein_coding	ENST00000369163	CCDS4627.1	HIST1H3H	GENCODE	473	chr6	+	27777841	27778314		AGGGCTTGAGTCTCAAGGACTCACTGATTACATACCCAAAGGCTCTTTTCAGAGCCACCC	8357	Hs.591778	GO:0006334|GO:0007596|GO:0060968|GO:0051320|GO:0005634|GO:0005576|GO:0000786|GO:0005654|GO:0003677|GO:0005515	histone cluster 1, H3h [Source:HGNC Symbol;Acc:4775]	577.809	3856.9	9.23644	11.7627	612.573	564.983	555.87	4070.83	3777.06	3722.83	9.26205	9.23517	9.2121	11.8017	11.7444	11.7419
ASHGA5P008458	7.15094e-07	3.8385e-05	5.65275	down	protein_coding	NM_005225	CCDS13224.1	E2F1	RefSeq	2722	chr20	-	32263291	32274210		ATCCAGCTCATTGCCAAGAAGTCCAAGAACCACATCCAGTGGCTGGGCAGCCACACCACA	1869	Hs.654393	GO:0000077|GO:0000080|GO:0000082|GO:0000085|GO:0000122|GO:0000278|GO:0001047|GO:0003677|GO:0003677|GO:0003700|GO:0003700|GO:0003714|GO:0005515|GO:0005634|GO:0005654|GO:0005737|GO:0006351|GO:0006355|GO:0006915|GO:0007283|GO:0008134|GO:0008283|GO:0010628|GO:0030900|GO:0035189|GO:0043565|GO:0045892|GO:0045893|GO:0045944|GO:0048146|GO:0048255|GO:0071398|GO:0071456|GO:0071930|GO:2000045	transcription factor E2F1	98.0426	592.175	6.65408	9.15304	100.676	100.247	93.2048	616.917	589.686	569.921	6.5942	6.73992	6.62813	9.16757	9.16819	9.12335
ASHGA5P012176	9.50482e-08	1.6948e-05	5.61575	down	protein_coding	NM_001077511	CCDS43446.1	TCF19	RefSeq	3060	chr6	+	31126302	31131992	NM_007109	AGCAGCCAAGGTACTTTGGTCAATAATGTCCGACTCCCAAGAGGTCACAGGCTGGAATTG	6941	Hs.584807	GO:0003700|GO:0005634|GO:0006351|GO:0006357|GO:0008270|GO:0008283	transcription factor 19	126.234	758.31	7.01131	9.50079	134.858	119.26	124.582	757.934	769.278	747.718	7.0165	6.9798	7.03763	9.46044	9.5372	9.50472
ASHGA5P006655	8.85713e-08	1.6583e-05	5.57494	down	protein_coding	NM_006461	CCDS32594.1	SPAG5	RefSeq	3824	chr17	-	26904582	26926056		AATGGCTCTCAGAGGCAAGGATGCGGCAGAGATAGTGTTGGAGGCTTTCTGTGCACACGC	10615	Hs.514033	GO:0000070|GO:0000090|GO:0000776|GO:0000777|GO:0000922|GO:0005515|GO:0005634|GO:0005730|GO:0005737|GO:0007049|GO:0007051|GO:0007051|GO:0007059|GO:0035371|GO:0048015|GO:0051301|GO:0051988|GO:0072686	sperm-associated antigen 5	158.553	947.407	7.33553	9.81448	163.071	156.328	156.26	970.036	915.854	956.331	7.29605	7.35539	7.35515	9.81032	9.78403	9.8491
ASHGA5P053191	0.0288752	0.0495116	5.53923	down	protein_coding	NM_006528	CCDS5632.1	TFPI2	RefSeq	1203	chr7	-	93515744	93520065		TTAATCCAAGATACAGAACCTGTGATGCTTTCACCTATACTGGCTGTGGAGGGAATGACA	7980	Hs.438231	GO:0004867|GO:0005201|GO:0005578|GO:0007596	tissue factor pathway inhibitor 2 precursor	17.3352	115.214	4.12954	6.59922	11.8424	20.147	20.0162	134.038	36.5506	175.053	3.48625	4.46219	4.44018	7.04307	5.28943	7.46517
ASHGA5P003771	7.66696e-06	0.000119851	5.53886	down	protein_coding	NM_080632	CCDS14588.1	UPF3B	RefSeq	2404	chrX	-	118967988	118986991		TCTGTTACAAGCTGTGAATCAGAAAAATCTGCTCAAGAAGCCAGAAAAAGGAGATGAAAA	65109	Hs.103832	GO:0000166|GO:0000184|GO:0000184|GO:0000184|GO:0000184|GO:0000398|GO:0003729|GO:0005487|GO:0005515|GO:0005634|GO:0005654|GO:0005737|GO:0005737|GO:0005829|GO:0006366|GO:0006369|GO:0006406|GO:0008380|GO:0010467|GO:0016070|GO:0016071|GO:0031124|GO:0035145|GO:0035145|GO:0045727	regulator of nonsense transcripts 3B isoform 1	158.39	937.815	7.33053	9.80012	151.455	168.446	155.268	968.115	925.307	920.022	7.1796	7.46626	7.34573	9.80743	9.79835	9.79457
ASHGA5P005604	0.000122058	0.000674835	5.53611	down	protein_coding	ENST00000307786	CCDS30566.1	CALML6	GENCODE	1101	chr1	+	1846265	1848733		CACCGACATGACAGAGCGCCTGTCGGCTGAGCAGATCAAGGAGTACAAGGGAGTCTTTGA	163688	Hs.85902	GO:0005634|GO:0005737|GO:0043231|GO:0005509	calmodulin-like 6 [Source:HGNC Symbol;Acc:24193]	5	26.9125	2.32963	4.79851	5	5	5	24.9457	22.008	33.7838	2.32457	2.33286	2.33147	4.67044	4.5953	5.12977
ASHGA5P036225	0.000414354	0.0016288	5.51279	down	protein_coding	NM_001171631	CCDS54415.1	NOSTRIN	RefSeq	2819	chr2	+	169643048	169721849		TGGTTTGGATATGACATAGTCAAGAGGCTAATCATGAGACTTTGTTCAGTCTGTCTTCAG	115677	Hs.189780	GO:0003677|GO:0005515|GO:0005634|GO:0005856|GO:0005886|GO:0006897|GO:0030666|GO:0044281|GO:0045892|GO:0046209|GO:0050999	nostrin isoform 4	5.12305	28.651	2.42069	4.88347	5	5.36916	5	21.4928	30.9627	33.4973	2.32457	2.60601	2.33147	4.4687	5.06417	5.11754
ASHGA5P050616	1.01113e-06	4.455e-05	5.4888	down	protein_coding	NM_004336	CCDS33273.1	BUB1	RefSeq	3509	chr2	-	111395408	111435684		TTTGGAACAGGATGATGAAGATGATTTATCTGCTGGCTTGGCACTGATTGACCTGGGTCA	699	Hs.469649	GO:0000087|GO:0000236|GO:0000278|GO:0000776|GO:0000777|GO:0000780|GO:0004672|GO:0004674|GO:0005515|GO:0005524|GO:0005829|GO:0006915|GO:0007059|GO:0007063|GO:0007093|GO:0007094|GO:0008283|GO:0019048|GO:0051301|GO:0051983|GO:0071173|GO:0071173	mitotic checkpoint serine/threonine-protein kinase BUB1	1565.66	10548.3	10.7085	13.165	1698.96	1543.83	1454.2	11123.9	10389.4	10131.6	10.7868	10.7152	10.6235	13.1961	13.1535	13.1453
ASHGA5P052595	0.000674653	0.00236232	5.45687	down	protein_coding	NM_021052	CCDS4595.1	HIST1H2AE	RefSeq	564	chr6	+	26217147	26217711		TTTCTTTATTCAGTGGATTGTTAGTTCTTCTGCTGTTAGGAAGCCACTATGTCTGGACGT	3012	Hs.121017		histone H2A type 1-B/E	19.11	101.467	4.23902	6.68709	28.287	14.9758	14.0673	100.945	101.739	101.719	4.74756	4.0305	3.93899	6.64613	6.72498	6.69017
ASHGA5P004958	8.43116e-06	0.000126789	5.44195	down	protein_coding	NM_001143976	CCDS44536.1	WEE1	RefSeq	3234	chr11	+	9596233	9611313	NM_003390	GGCAGAAGATGATCATATGCTTATACAGAATGAATATTGTAATGGTGGAAGTTTAGCTGA	7465	Hs.249441	GO:0000075|GO:0000082|GO:0000084|GO:0000086|GO:0000226|GO:0000278|GO:0000287|GO:0004674|GO:0004713|GO:0004715|GO:0005515|GO:0005524|GO:0005634|GO:0005654|GO:0005737|GO:0007067|GO:0007596|GO:0018108|GO:0030010|GO:0048812|GO:0051301|GO:0051726	wee1-like protein kinase isoform 2	529.334	3294.07	9.10288	11.547	613.619	484.942	489.443	3497.1	3184.55	3200.55	9.26485	9.01506	9.02874	11.5897	11.5102	11.5411
ASHGA5P026879	0.00356495	0.00866853	5.40375	down	protein_coding	ENST00000412681	CCDS8451.1	NRGN	GENCODE	1218	chr11	+	124609828	124617102	NM_006176	AATCCAGGCGAGTTTTCGGGGCCACATGGCGCGGAAGAAGATAAAGAGCGGAGAGCGCGG	4900	Hs.524116	GO:0007165|GO:0007399|GO:0005515|GO:0005516	neurogranin (protein kinase C substrate, RC3) [Source:HGNC Symbol;Acc:8000]	6.81968	34.819	2.74785	5.18181	5.06934	10.3897	5	37.9298	35.4985	31.0287	2.38907	3.523	2.33147	5.27223	5.25343	5.01977
ASHGA5P011679	1.62554e-05	0.000182668	5.38584	down	protein_coding	NM_006733	CCDS14479.1	CENPI	RefSeq	2571	chrX	+	100354797	100417978		GTTTCCTTTTTGCTACAGGAAAGCCCAGAAGAAAGGACAGTAAATGTGAGCTCTATTCGG	2491	Hs.348920	GO:0000087|GO:0000236|GO:0000278|GO:0000776|GO:0005515|GO:0005654|GO:0005829|GO:0006334|GO:0007548|GO:0034080|GO:0042699	centromere protein I	55.0121	312.381	5.82687	8.25604	53.5215	57.8009	53.7141	304.562	332.454	300.128	5.67231	5.95705	5.85125	8.18758	8.36146	8.21908
ASHGA5P001735	1.87708e-08	1.442e-05	5.38061	down	protein_coding	NM_181803	CCDS13373.1	UBE2C	RefSeq	520	chr20	+	44441254	44445596		GACCCTCATGAACCCAACATTGATAGTCCCTTGAACACACATGCTGCCGAGCTCTGGAAA	11065	Hs.93002	GO:0000075|GO:0000278|GO:0004842|GO:0004842|GO:0005515|GO:0005524|GO:0005654|GO:0005680|GO:0005829|GO:0006511|GO:0007049|GO:0007051|GO:0007067|GO:0007094|GO:0008054|GO:0010458|GO:0010994|GO:0016567|GO:0031145|GO:0031145|GO:0031536|GO:0048015|GO:0051301|GO:0051436|GO:0051437|GO:0051439|GO:0051488|GO:0070936|GO:0070979	ubiquitin-conjugating enzyme E2 C isoform 5	1334.06	8784.03	10.4773	12.9051	1394.77	1296.41	1311.01	8892.42	8844.37	8615.29	10.4954	10.46	10.4766	12.879	12.931	12.9053
ASHGA5P005133	1.32276e-06	4.9307e-05	5.35934	down	protein_coding	NM_001012271	CCDS32752.1	BIRC5	RefSeq	2724	chr17	+	76210276	76221716	NM_001168	CTTGGTGAATTTTTGAAACTGGACAGAGAAAGAGCCAAGAACAAAATTGCAAAGGAAACC	332	Hs.740401	GO:0000086|GO:0000087|GO:0000228|GO:0000236|GO:0000278|GO:0000775|GO:0000777|GO:0000910|GO:0004869|GO:0005515|GO:0005634|GO:0005737|GO:0005814|GO:0005819|GO:0005829|GO:0005829|GO:0005874|GO:0005876|GO:0005881|GO:0006351|GO:0006468|GO:0006915|GO:0007059|GO:0007067|GO:0008017|GO:0008017|GO:0008270|GO:0008270|GO:0008284|GO:0008536|GO:0015631|GO:0019899|GO:0030496|GO:0031021|GO:0031503|GO:0031536|GO:…	baculoviral IAP repeat-containing protein 5 isoform 3	751.323	4741.72	9.62343	12.0455	726.623	761.273	766.074	4927.75	4694.44	4602.98	9.51983	9.6694	9.68105	12.0609	12.0416	12.0339
ASHGA5P040824	1.65425e-07	2.0813e-05	5.3511	down	protein_coding	NM_001040874	CCDS30849.1	HIST2H2AA4	RefSeq	534	chr1	+	149822627	149823161		TACTGCTCCCTAAGAAGACGGAGAGTCACCACAAGGCAAAGGGCAAGTGAGGCTGACGTC	723790	Hs.731339	GO:0000786|GO:0003677|GO:0005634|GO:0006334|GO:0046982	histone H2A type 2-A	7758.38	52865	13.0618	15.4816	8145.84	7550.41	7578.9	55471.4	51169	51954.7	13.104	13.0491	13.0322	15.5202	15.4425	15.4821
ASHGA5P048713	2.07352e-06	5.998e-05	5.34281	down	protein_coding	ENST00000260453	CCDS10158.1	MNS1	GENCODE	2023	chr15	-	56720928	56757335		CAAAACTGAAACATGAAAGTCTAAAGGACGAAAAGATGAGGCAACAAGTAAGAGAAAACA	55329	Hs.444483	GO:0007126|GO:0005882|GO:0005635	meiosis-specific nuclear structural 1 [Source:HGNC Symbol;Acc:29636]	186.172	1068.7	7.57369	9.99129	182.703	182.867	192.945	1091.84	1056.07	1058.19	7.46461	7.59269	7.66376	9.97908	9.99188	10.0029
ASHGA5P002271	1.00523e-07	1.7246e-05	5.32654	down	protein_coding	NM_031966	CCDS3997.1	CCNB1	RefSeq	2177	chr5	+	68462836	68474070		TGGTGAATGGACACCAACTCTACAACATTACCTGTCATATACTGAAGAATCTCTTCTTCC	891	Hs.23960	GO:0000075|GO:0000079|GO:0000082|GO:0000086|GO:0000086|GO:0000236|GO:0000278|GO:0000922|GO:0000942|GO:0005113|GO:0005515|GO:0005634|GO:0005654|GO:0005737|GO:0005813|GO:0005829|GO:0007080|GO:0019901|GO:0031145|GO:0043148|GO:0045931|GO:0051301|GO:0051437|GO:0051439|GO:0051987|GO:0071174	G2/mitotic-specific cyclin-B1	5827.96	39202.8	12.651	15.0642	5862.15	5771.86	5849.88	39085.3	38976.6	39546.7	12.6256	12.664	12.6634	15.0184	15.0726	15.1015
ASHGA5P010383	8.6856e-09	1.442e-05	5.32022	down	protein_coding	NM_199413	CCDS45352.1	PRC1	RefSeq	3165	chr15	-	91509267	91537881		TGAGTTTGCGCGAGAACTTTCAAAGGCTTCCAAATCTGATGCTACTTCTGGAATCCTCAA	9055	Hs.366401	GO:0000022|GO:0000910|GO:0000922|GO:0005515|GO:0005634|GO:0005730|GO:0005737|GO:0005819|GO:0005876|GO:0005886|GO:0015630|GO:0019901|GO:0042802	protein regulator of cytokinesis 1 isoform 2	471.339	2864.95	8.94019	11.3517	495.512	463.051	455.452	2909.62	2826.95	2858.29	8.95091	8.94805	8.92161	11.3358	11.345	11.3742
ASHGA5P010546	2.82059e-07	2.6491e-05	5.30536	down	protein_coding	ENST00000361919	CCDS45353.1	PRC1	GENCODE	2987	chr15	-	91509274	91537804	NM_001267580	ATCCTGAGTGCGAGAACTTTCAAAGGCTTCCAAATCTGATGCTACTTCTGGAATCCTCAA	9055	Hs.366401		protein regulator of cytokinesis 1 [Source:HGNC Symbol;Acc:9341]	543.375	3304.49	9.14704	11.5545	550.688	526.199	553.236	3317.78	3290.24	3305.45	9.10444	9.13096	9.20571	11.5196	11.562	11.5819
ASHGA5P013570	0.00272483	0.00700087	5.30469	down	protein_coding	NM_001040694	CCDS44624.1	INCENP	RefSeq	4146	chr11	+	61891444	61920635		CAGCTTCGTCGAGAAGGAGCGGCAGCGCCTGGAGAATCTGCGGCGGAAGGAGGAGGCCGA	3619	Hs.142179	GO:0000087|GO:0000236|GO:0000278|GO:0000775|GO:0000776|GO:0000777|GO:0000801|GO:0000910|GO:0005515|GO:0005721|GO:0005819|GO:0005829|GO:0005874|GO:0007059|GO:0030496|GO:0043234	inner centromere protein isoform 1	17.1367	88.3719	4.07872	6.48599	14.6658	25.365	11.3794	97.3325	83.5985	84.1847	3.79395	4.7948	3.6474	6.59301	6.44245	6.4225
ASHGA5P049865	0.000155577	0.000798095	5.29451	down	protein_coding	NM_003258	CCDS11754.1	TK1	RefSeq	1616	chr17	-	76170159	76183285		GACGGCCTTGGAGAGTACTCGGGTTCGTGAACTTCCCGGAGGCGCAATGAGCTGCATTAA	7083	Hs.515122	GO:0004797|GO:0005524|GO:0005829|GO:0006139|GO:0006206|GO:0006260|GO:0008270|GO:0009165|GO:0019206|GO:0043097|GO:0044281|GO:0051289|GO:0055086	thymidine kinase, cytosolic	22.2289	119.363	4.50277	6.90726	27.1791	22.5846	16.923	135.433	108.013	114.642	4.69102	4.62249	4.1948	7.0569	6.80516	6.85973
ASHGA5P034189	0.0134375	0.0258609	5.25508	down	protein_coding	NM_033256	CCDS12509.1	PPP1R14A	RefSeq	782	chr19	-	38741876	38747231		ATCAACATTGATGAATTGTTGGAGTTAGAGAGTGAAGAGGAGAGAAGCCGGAAAATCCAG	94274	Hs.631569	GO:0004864|GO:0005737|GO:0042325	protein phosphatase 1 regulatory subunit 14A isoform 1	22.5244	109.662	4.38653	6.78024	10.8552	35.2332	21.4847	97.8703	98.176	132.94	3.37235	5.25247	4.53478	6.60186	6.67072	7.06815
ASHGA5P048067	0.000183642	0.000899025	5.25365	down	protein_coding	NM_001184975	CCDS31481.1	PACSIN3	RefSeq	2046	chr11	-	47199072	47207432	NM_001184974, NM_016223	GGGTGAGGGCACTCTATGACTACGCTGGCCAGGAAGCTGATGAGCTGAGCTTCCGAGCAG	29763	Hs.334639	GO:0005515|GO:0005737|GO:0005886|GO:0006897|GO:0008092|GO:0045806|GO:0051044	protein kinase C and casein kinase substrate in neurons protein 3	115.55	640.727	6.87026	9.26357	95.6178	122.569	128.465	677.781	631.313	613.088	6.5158	7.01561	7.07935	9.30226	9.26626	9.22221
ASHGA5P013497	3.1255e-09	1.442e-05	5.23058	down	protein_coding	NM_003981	CCDS32334.1	PRC1	RefSeq	3207	chr15	-	91509267	91537881		TGGGCTTCAGCGAGAACTTTCAAAGGCTTCCAAATCTGATGCTACTTCTGGAATCCTCAA	9055	Hs.366401	GO:0000022|GO:0000910|GO:0000922|GO:0005515|GO:0005634|GO:0005730|GO:0005737|GO:0005819|GO:0005876|GO:0005886|GO:0015630|GO:0019901|GO:0042802	protein regulator of cytokinesis 1 isoform 1	492.01	2947.04	9.0044	11.3914	506.526	483.119	486.386	3021.13	2927.37	2892.62	8.98253	9.01015	9.02051	11.3888	11.3928	11.3924
ASHGA5P003571	1.94097e-06	5.8596e-05	5.18394	down	protein_coding	NM_001190801	CCDS54804.1	PLK4	RefSeq	3693	chr4	+	128802398	128820377	NM_014264	ATCCTTCTATCTTGGAGCTTTATAACTATTTTGAAGATAGCAATTATGTGTATCTGGTAT	10733	Hs.172052	GO:0000086|GO:0000278|GO:0004674|GO:0004674|GO:0004713|GO:0005515|GO:0005524|GO:0005730|GO:0005813|GO:0005814|GO:0005829|GO:0006468|GO:0007099|GO:0032154|GO:0046601|GO:0060707	serine/threonine-protein kinase PLK4 isoform 3	343.488	1987.34	8.47363	10.8477	337.535	352.921	340.009	1969.57	2015.01	1977.46	8.3804	8.54863	8.49185	10.7923	10.8783	10.8724
ASHGA5P001654	1.89899e-07	2.1838e-05	5.15559	down	protein_coding	NM_032117	CCDS3782.1	MND1	RefSeq	945	chr4	+	154265800	154336247	NR_045605	TAAAATTGGCCGATGTGAAACGGAAGAGCGAACCAGGCTAGCAAAAGAGCTTTCTTCACT	84057	Hs.294088	GO:0003677|GO:0005634|GO:0006310|GO:0007126	meiotic nuclear division protein 1 homolog isoform 1	1393.53	8782.65	10.5387	12.9048	1428.84	1340.88	1410.87	8767.12	8834.79	8746.04	10.5266	10.5103	10.5793	12.8574	12.9275	12.9297
ASHGA5P044408	6.19579e-07	3.6073e-05	5.14677	down	protein_coding	NM_012415	CCDS6262.1	RAD54B	RefSeq	3074	chr8	-	95384187	95487343	NM_001205263	CAGATTGTGTTACTCATGATCTGCTTGACTGTGAGTGTACAGGAGAAGAAGTTCATACAG	25788	Hs.30561	GO:0000724|GO:0003678|GO:0003724|GO:0005524|GO:0005634|GO:0006312|GO:0007131|GO:0015616|GO:0032508	DNA repair and recombination protein RAD54B isoform 1	356.511	2050.5	8.52401	10.8877	386.821	338.195	344.518	2209.78	2000.63	1941.09	8.57513	8.48729	8.5096	10.9523	10.8687	10.8421
ASHGA5P020413	1.83196e-05	0.000195927	5.13594	down	protein_coding	NM_001190799	CCDS54803.1	PLK4	RefSeq	3774	chr4	+	128802015	128820377		CTGAGTCCATTCACACTGGTTTGGAAGTTGCAATCAAAATGCTTTATAACTATTTTGAAG	10733	Hs.172052	GO:0000086|GO:0000278|GO:0004674|GO:0004674|GO:0004713|GO:0005515|GO:0005524|GO:0005730|GO:0005813|GO:0005814|GO:0005829|GO:0006468|GO:0007099|GO:0032154|GO:0046601|GO:0060707	serine/threonine-protein kinase PLK4 isoform 2	300.766	1706.08	8.26721	10.6278	345.889	282.446	273.961	1905.76	1659.1	1553.38	8.41453	8.21695	8.17016	10.7484	10.6083	10.5268
ASHGA5P048600	2.82387e-08	1.442e-05	5.13559	down	protein_coding	NM_014783	CCDS10028.1	ARHGAP11A	RefSeq	5616	chr15	+	32907690	32931868		CTTGGACAGGACCTAATAATTCAAGTTTTCAAGAAGTAGATGCAAATGAAGCTTCTTCAA	9824	Hs.591130	GO:0005096|GO:0005829|GO:0007264|GO:0051056	rho GTPase-activating protein 11A isoform 1	1066.73	6574.73	10.1488	12.5093	1099.5	1049.69	1051	6788.84	6656.62	6278.73	10.1375	10.157	10.1518	12.514	12.539	12.4749
ASHGA5P003570	1.30554e-07	1.9506e-05	5.11048	down	protein_coding	NM_014264	CCDS3735.1	PLK4	RefSeq	3870	chr4	+	128802015	128820377	NM_001190801	TGCAATCAAAATGATAGATAAGAAAGCCATGTACAAAGCAGGAATGGTACAGAGAGTCCA	10733	Hs.172052	GO:0000086|GO:0000278|GO:0004674|GO:0004674|GO:0004713|GO:0005515|GO:0005524|GO:0005730|GO:0005813|GO:0005814|GO:0005829|GO:0006468|GO:0007099|GO:0032154|GO:0046601|GO:0060707	serine/threonine-protein kinase PLK4 isoform 1	319.644	1822.41	8.36877	10.7222	329.694	311.513	317.724	1920.04	1817.34	1729.84	8.34104	8.36853	8.39673	10.7579	10.7313	10.6775
ASHGA5P044010	0.0228951	0.0406263	5.06525	down	protein_coding	NM_138434	CCDS5900.1	C7orf29	RefSeq	2896	chr7	+	150026937	150029811		CTCTATCAATAGTTTGACATTTTTCCCTCTTTTACATTGAGATCATACCCTAGGTACTGT	113763	Hs.655915		uncharacterized protein C7orf29	77.5814	426.583	6.20001	8.54064	87.7633	38.723	106.258	525.952	184.525	569.273	6.39211	5.39348	6.81443	8.94805	7.55208	9.12179
ASHGA5P001397	8.21942e-06	0.000125061	5.06165	down	protein_coding	NM_015895	CCDS4560.1	GMNN	RefSeq	1275	chr6	+	24775158	24786325		CGCGGCCTGGTCTTCTGTGCTTCACCATCTACATAATGAATCCCAGTATGAAGCAGAAAC	51053	Hs.234896	GO:0000216|GO:0000278|GO:0003714|GO:0005515|GO:0005634|GO:0005654|GO:0005737|GO:0005829|GO:0006461|GO:0008156|GO:0009887|GO:0042826|GO:0045786|GO:0045892|GO:0070491	geminin	943.993	5718.27	9.96568	12.3053	999.319	918.107	914.555	6099.61	6050.89	5004.31	10.0017	9.95381	9.94152	12.3602	12.4044	12.1512
ASHGA5P045385	2.18726e-07	2.329e-05	5.05877	down	protein_coding	NM_003798	CCDS6775.1	CTNNAL1	RefSeq	2445	chr9	-	111704850	111775764		AGAACCTCTGGAAATAACCTGTATACATGCAGAGGAGACATTTCAGGTGACTGGCCAACA	8727	Hs.58488	GO:0005198|GO:0005829|GO:0005886|GO:0007155|GO:0007266|GO:0015629|GO:0045296	alpha-catulin	676.644	3994.01	9.47216	11.8109	692.095	681.077	656.76	4223.48	3833.9	3924.65	9.44776	9.51202	9.45669	11.8542	11.7665	11.8122
ASHGA5P011995	2.30332e-06	6.3108e-05	5.04184	down	protein_coding	NM_001012270	CCDS32751.1	BIRC5	RefSeq	2537	chr17	+	76210276	76221716		ACGACCCCATGCAAAGGAAACCAACAATAAGAAGAAAGAATTTGAGGAAACTGCGGAGAA	332	Hs.740401	GO:0000086|GO:0000087|GO:0000228|GO:0000236|GO:0000278|GO:0000775|GO:0000777|GO:0000910|GO:0004869|GO:0005515|GO:0005634|GO:0005737|GO:0005814|GO:0005819|GO:0005829|GO:0005829|GO:0005874|GO:0005876|GO:0005881|GO:0006351|GO:0006468|GO:0006915|GO:0007059|GO:0007067|GO:0008017|GO:0008017|GO:0008270|GO:0008270|GO:0008284|GO:0008536|GO:0015631|GO:0019899|GO:0030496|GO:0031021|GO:0031503|GO:0031536|GO:…	baculoviral IAP repeat-containing protein 5 isoform 2	297.14	1657.82	8.25772	10.5917	296.483	283.053	311.884	1687.12	1640.61	1645.72	8.18358	8.21921	8.37037	10.5744	10.591	10.6096
ASHGA5P035713	2.00088e-06	5.9344e-05	5.04052	down	protein_coding	NM_182626	CCDS1670.1	C2orf48	RefSeq	728	chr2	+	10281980	10350942		ACCAGCCTTACGTCTTGAAAGGGAATCCCCTGCTTCTGCGTGTCAGGTGTTACTCGGGGT	348738	Hs.454981		uncharacterized protein C2orf48	233.605	1283.12	7.90038	10.234	242.548	215.029	243.238	1294.97	1277.7	1276.69	7.87734	7.8205	8.00331	10.2046	10.2415	10.2558
ASHGA5P041722	5.96755e-07	3.5376e-05	5.01996	down	protein_coding	ENST00000328488	CCDS4636.1	HIST1H3I	GENCODE	477	chr6	-	27839622	27840099		GCATAAATATTCCTATCAGCCCAAGAAGTCTGTCCAACCCCAAAAGGCTCTTTTCAGAGC	8354	Hs.132854	GO:0006334|GO:0007596|GO:0060968|GO:0051320|GO:0005634|GO:0005576|GO:0000786|GO:0005654|GO:0003677|GO:0005515	histone cluster 1, H3i [Source:HGNC Symbol;Acc:4771]	4548.71	28608.8	12.2738	14.6015	4863.77	4421.92	4360.45	30281.6	27319.7	28225.1	12.337	12.2593	12.2252	14.6435	14.5577	14.6033
ASHGA5P001412	0.000419386	0.00164409	4.95297	down	protein_coding	NM_001166691	CCDS55040.1	TTK	RefSeq	3019	chr6	+	80714321	80752244		CAGCGCAGCTTTCTGTAGTTTTTTTCTTAGAAATGGAATCCGAGGATTTAAGTGGCAGAG	7272	Hs.169840	GO:0004674|GO:0004712|GO:0004713|GO:0005524|GO:0005819|GO:0007051|GO:0007052|GO:0007094|GO:0008284|GO:0010862	dual specificity protein kinase TTK isoform 2	13.7182	67.594	3.80054	6.10884	18.056	9.90276	13.1957	77.5531	66.4586	58.7702	4.09469	3.45465	3.85228	6.27747	6.13276	5.91627
ASHGA5P044392	9.22779e-08	1.6583e-05	4.94742	down	protein_coding	NM_016343	CCDS31023.1	CENPF	RefSeq	10316	chr1	+	214776531	214837914		AACAATTTGGAAGAGTTTAAGCAAAAGTTGTGCAGAGCTGAACAGGCGTTCCAGGCGAGT	1063	Hs.497741	GO:0000085|GO:0000087|GO:0000087|GO:0000087|GO:0000236|GO:0000278|GO:0000278|GO:0000775|GO:0000776|GO:0000785|GO:0000922|GO:0000940|GO:0000940|GO:0003682|GO:0005515|GO:0005634|GO:0005635|GO:0005737|GO:0005819|GO:0005829|GO:0006260|GO:0007059|GO:0007059|GO:0007094|GO:0007517|GO:0008022|GO:0008134|GO:0008283|GO:0010389|GO:0015031|GO:0015031|GO:0016202|GO:0016363|GO:0030154|GO:0030496|GO:0042493|GO:…	centromere protein F	943.257	5580.66	9.96516	12.2718	993.468	921.92	914.384	5892.2	5474.45	5375.33	9.99335	9.96087	9.94126	12.3129	12.2561	12.2465
ASHGA5P002901	2.46616e-06	6.5296e-05	4.93925	down	protein_coding	ENST00000263274	CCDS12711.1	LIG1	GENCODE	3083	chr19	-	48618702	48673560		CGTCGCACAGCTCGGAAGCAGCTCCCGAAACGGACCATTCAGGAAGTCCTGGAAGAGCAG	3978	Hs.1770	GO:0051301|GO:0006281|GO:0006284|GO:0000278|GO:0006310|GO:0000084|GO:0006260|GO:0006289|GO:0006259|GO:0000723|GO:0006302|GO:0000724|GO:0051103|GO:0006283|GO:0009653|GO:0006271|GO:0000722|GO:0006273|GO:0032201|GO:0006266|GO:0006297|GO:0005634|GO:0005739|GO:0005694|GO:0005654|GO:0003677|GO:0005524|GO:0046872|GO:0003910|GO:0003909	ligase I, DNA, ATP-dependent [Source:HGNC Symbol;Acc:6598]	266.412	1449.13	8.09484	10.3991	266.361	259.18	273.694	1454.66	1515.53	1377.21	8.02427	8.09152	8.16874	10.3612	10.4808	10.3554
ASHGA5P048655	1.09119e-06	4.6463e-05	4.90476	down	protein_coding	NM_018454	CCDS45236.1	NUSAP1	RefSeq	2468	chr15	+	41624891	41673248	NM_001243142, NM_001243143, NM_016359	CAACGCAGACTCCAGTCTCCAATAAGAAACCAGTGTTTGATCTTAAAGCAAGTTTGTCTC	51203	Hs.615092	GO:0000070|GO:0000281|GO:0003677|GO:0005634|GO:0005694|GO:0005730|GO:0005737|GO:0005876|GO:0007076|GO:0008017|GO:0040001|GO:0045840	nucleolar and spindle-associated protein 1 isoform 2	966.236	5688.81	10.0039	12.2981	953.746	952.709	992.254	5650.05	5816.12	5600.25	9.93319	10.012	10.0664	12.2465	12.3401	12.3076
ASHGA5P008508	3.3466e-05	0.000289097	4.89334	down	protein_coding	ENST00000343958	CCDS31878.1	FGD6	GENCODE	9288	chr12	-	95470524	95611240		ATATACATATGCTGCAAGTGAGGACGTGGCCGCTTTGGAGAGTCAGCCTTTATTAGGATT	55785	Hs.506381	GO:0007010|GO:0046847|GO:0035023|GO:0030036|GO:0008360|GO:0043088|GO:0005737|GO:0005622|GO:0005856|GO:0005794|GO:0001726|GO:0030027|GO:0005515|GO:0005543|GO:0005089|GO:0046872|GO:0005085|GO:0031267	FYVE, RhoGEF and PH domain containing 6 [Source:HGNC Symbol;Acc:21740]	32.9551	165.566	5.08165	7.37247	40.6255	29.657	28.5827	159.517	172.677	164.505	5.27882	5.00953	4.95661	7.28461	7.45918	7.37364
ASHGA5P010853	8.7007e-09	1.442e-05	4.8418	down	protein_coding	NM_031423	CCDS1245.1	NUF2	RefSeq	1843	chr1	+	163291722	163325553		GGCACTGTAGATTAACAGGAAACTTCCAAGATGGAAACTTTGTCTTTCCCCAGATATAAT	83540	Hs.651950	GO:0000087|GO:0000236|GO:0000278|GO:0000775|GO:0000777|GO:0003674|GO:0005515|GO:0005634|GO:0005829|GO:0007059|GO:0031262|GO:0051301	kinetochore protein Nuf2	530.7	2942.17	9.11395	11.3895	553.285	519.473	519.341	2976.39	2909.73	2940.38	9.11138	9.11288	9.11759	11.3686	11.3841	11.4158
ASHGA5P042310	2.55453e-07	2.4809e-05	4.84168	down	protein_coding	NM_003509	CCDS4626.1	HIST1H2AI	RefSeq	469	chr6	+	27775976	27776445		AGGGCAAGTAGAAGCCTGGATTAGTTTGCAGCAACTCAATCCCAAAGGAACCAAAGGCTC	8329	Hs.534035		histone H2A type 1	1715.23	10192.3	10.8409	13.1164	1698.38	1734.06	1713.25	10277.9	10297.9	10001	10.7858	10.8813	10.8555	13.0872	13.1422	13.1198
ASHGA5P045305	0.000279896	0.00122518	4.80821	down	protein_coding	NM_002048	CCDS6674.1	GAS1	RefSeq	2844	chr9	-	89559276	89562104		GAGAATTTATGGACGTTGTAGAAATGTACAAATGCATTTCCAAACTGCCTTAAACGTTGT	2619	Hs.65029	GO:0002053|GO:0005515|GO:0005886|GO:0007050|GO:0007411|GO:0008589|GO:0010955|GO:0012501|GO:0016021|GO:0021587|GO:0021904|GO:0030308|GO:0035924|GO:0042473|GO:0042474|GO:0042476|GO:0042733|GO:0042981|GO:0043010|GO:0043066|GO:0045165|GO:0045879|GO:0045880|GO:0045930|GO:0045930|GO:0046658|GO:0048589|GO:0048592|GO:0048701|GO:0050679|GO:0050680|GO:0060021|GO:0060628	growth arrest-specific protein 1 precursor	55.3711	276.768	5.81758	8.08308	67.5671	43.1663	55.3797	239.83	272.521	317.953	6.00881	5.54975	5.89418	7.85282	8.09449	8.30194
ASHGA5P013981	1.06109e-05	0.000142371	4.75845	down	protein_coding	NM_001039535	CCDS11946.1	SKA1	RefSeq	2938	chr18	+	47901391	47920538		AGCGCCCGAGAGGCTTAAAGGATGGCCTCGTCAGATCTGGAACAATTATGCTCTCATGTT	220134	Hs.134726	GO:0000087|GO:0000090|GO:0000236|GO:0000278|GO:0000940|GO:0005515|GO:0005813|GO:0005829|GO:0005876|GO:0007059|GO:0007067|GO:0008017|GO:0015630|GO:0031110|GO:0051301	spindle and kinetochore-associated protein 1	93.2757	469.711	6.5782	8.82869	94.4953	99.7351	85.5967	501.481	450.032	457.619	6.49946	6.73145	6.5037	8.88603	8.78543	8.81462
ASHGA5P042314	7.4021e-07	3.8874e-05	4.74091	down	protein_coding	NM_003511	CCDS4634.1	HIST1H2AL	RefSeq	470	chr6	+	27833106	27833576		GGCAAATAATGTCTCCATAGAATCACTTTCCAATACAACGGCTCTTTTCAGAGCCACCTA	8332	Hs.233568		histone H2A type 1	153.46	774.508	7.28587	9.53104	158.588	157.843	143.95	792.209	769.949	761.367	7.24961	7.36923	7.23877	9.52172	9.53915	9.53223
ASHGA5P045495	8.55313e-06	0.00012742	4.72637	down	protein_coding	NM_052844	CCDS6906.2	WDR34	RefSeq	1818	chr9	-	131395939	131419129		TGATCTCCAGAAAAGCTCCCAGAAACCCACAGTTTTGATCAAGCAAACCCAGGATGAAAG	89891	Hs.495240	GO:0005737	WD repeat-containing protein 34	754.476	4144.32	9.62776	11.8685	713.605	753.654	796.17	4078.31	4193	4161.65	9.49378	9.65439	9.7351	11.8056	11.8988	11.901
ASHGA5P003803	3.62813e-08	1.442e-05	4.72478	down	protein_coding	NM_032171	CCDS47985.1	CEP78	RefSeq	2719	chr9	+	80850990	80881983		CCGAAGCAGAATGCCCTAGGGCAAATGCAAAATATCCAGTTTCAGAAAATTACAGGTGAT	84131	Hs.374421	GO:0000086|GO:0000278|GO:0005813|GO:0005829	centrosomal protein of 78 kDa isoform b	209.006	1059.03	7.73886	9.97911	217.29	208.723	201.005	1093.66	1041.28	1042.15	7.71898	7.77797	7.71962	9.98091	9.9736	9.9828
ASHGA5P004245	6.33325e-08	1.4728e-05	4.72361	down	protein_coding	NM_004701	CCDS10170.1	CCNB2	RefSeq	1566	chr15	+	59397283	59417244		ATCAAAAGCCGGGGAGGTTGATGTTGAACAGCACACTTTAGCCAAGTATTTGATGGAGCT	9133	Hs.194698	GO:0000075|GO:0000079|GO:0000086|GO:0000278|GO:0001701|GO:0005634|GO:0005813|GO:0005829|GO:0007067|GO:0015630|GO:0019901|GO:0040007|GO:0043029|GO:0048538|GO:0051301	G2/mitotic-specific cyclin-B2	3239.22	19358	11.7838	14.0237	3386.39	3209.97	3121.29	20142.1	19231.7	18700.3	11.8077	11.7973	11.7463	14.0381	14.0341	13.9988
ASHGA5P053924	9.9484e-09	1.442e-05	4.7176	down	protein_coding	NM_014176	CCDS1425.1	UBE2T	RefSeq	935	chr1	-	202300784	202311094		CCTGATGTTTAGGGGACTTGTCCTGGTTCATCTTAGTTAATGTGTTCTTTGCCAAGGTGA	29089	Hs.5199	GO:0003682|GO:0004842|GO:0005524|GO:0005634|GO:0005654|GO:0006281|GO:0006281|GO:0006513|GO:0006974|GO:0031625|GO:0035519|GO:0044314|GO:0051865|GO:0070534|GO:0070936|GO:0070979|GO:0085020	ubiquitin-conjugating enzyme E2 T	4320.18	25423.4	12.2002	14.4382	4415.28	4278.51	4266.75	25743.3	25170.9	25355.9	12.1973	12.2113	12.1919	14.4182	14.4337	14.4628
ASHGA5P004971	4.23882e-07	3.1159e-05	4.67397	down	protein_coding	NM_181716	CCDS32575.1	CENPV	RefSeq	1181	chr17	-	16245847	16256812		TTGACTGCAATTGCAGCATTTGCAAGAAGAAGCAGAATAGACACTTCATTGTTCCAGCTT	201161	Hs.433422	GO:0000776|GO:0000777|GO:0001667|GO:0003674|GO:0005634|GO:0005730|GO:0005737|GO:0007067|GO:0015630|GO:0016846|GO:0031508|GO:0032467|GO:0033044|GO:0034508|GO:0051233|GO:0051301	centromere protein V	190.397	956.563	7.60489	9.82954	195.981	181.554	193.655	960.794	954.12	954.775	7.56357	7.58193	7.66918	9.7976	9.84512	9.84591
ASHGA5P016153	1.83282e-06	5.6663e-05	4.65674	down	protein_coding	NM_013277	CCDS8795.1	RACGAP1	RefSeq	3315	chr12	-	50382944	50419307		AGAGCTAAAGAAAGATGGATACTATGATGCTGAATGTGCGGAATCTGTTTGAGCAGCTTG	29127	Hs.505469	GO:0000910|GO:0000915|GO:0001669|GO:0005096|GO:0005096|GO:0005515|GO:0005634|GO:0005829|GO:0005874|GO:0007018|GO:0007108|GO:0007264|GO:0007283|GO:0007405|GO:0007596|GO:0008017|GO:0008272|GO:0009790|GO:0019886|GO:0019901|GO:0030496|GO:0032154|GO:0033205|GO:0043014|GO:0043015|GO:0043547|GO:0043547|GO:0046872|GO:0048487|GO:0051056|GO:0051233|GO:0051256|GO:0051988|GO:0071777|GO:0071777|GO:0072686|GO:…	rac GTPase-activating protein 1	116.132	573.649	6.89157	9.11089	115.739	116.788	115.871	581.949	577.544	561.454	6.792	6.94857	6.93413	9.08986	9.14046	9.10236
ASHGA5P030483	5.16172e-07	3.3531e-05	4.63933	down	protein_coding	NM_016359	CCDS45234.1	NUSAP1	RefSeq	2471	chr15	+	41624891	41673248	NM_001243142, NM_001243143, NM_018454	AACCAGTGTTTGATCTTAAAGCAAGTTTGTCTCGTCCCCTCAACTATGAACCACACAAAG	51203	Hs.615092	GO:0000070|GO:0000281|GO:0003677|GO:0005634|GO:0005694|GO:0005730|GO:0005737|GO:0005876|GO:0007076|GO:0008017|GO:0040001|GO:0045840	nucleolar and spindle-associated protein 1 isoform 1	1500.03	8501.15	10.6447	12.8586	1570.62	1516.82	1412.65	9054.24	8248.06	8201.15	10.6671	10.6847	10.5822	12.9003	12.835	12.8404
ASHGA5P007570	2.17984e-06	6.1345e-05	4.63593	down	protein_coding	NM_017669	CCDS35329.1	ERCC6L	RefSeq	4224	chrX	-	71424506	71458858		CAGGCTGCTCATTACCTAAGATATGTGAAAGAGGCCAAAGAAGCAACTAAGAATGGAGAC	54821	Hs.47558	GO:0000087|GO:0000236|GO:0000278|GO:0000777|GO:0003677|GO:0004386|GO:0005524|GO:0005829|GO:0051301	DNA excision repair protein ERCC-6-like	26.754	128.278	4.79781	7.01067	27.6302	26.0691	26.5626	131.34	131.017	122.478	4.71416	4.83497	4.84432	7.01427	7.06881	6.94894
ASHGA5P009023	1.43326e-07	1.9925e-05	4.63183	down	protein_coding	NM_001168	CCDS11755.1	BIRC5	RefSeq	2655	chr17	+	76210276	76221716		ACGACCCCATAGAGGAACATAAAAAGCATTCGTCCGGTTGCGCTTTCCTTTCTGTCAAGA	332	Hs.740401	GO:0000086|GO:0000087|GO:0000228|GO:0000236|GO:0000278|GO:0000775|GO:0000777|GO:0000910|GO:0004869|GO:0005515|GO:0005634|GO:0005737|GO:0005814|GO:0005819|GO:0005829|GO:0005829|GO:0005874|GO:0005876|GO:0005881|GO:0006351|GO:0006468|GO:0006915|GO:0007059|GO:0007067|GO:0008017|GO:0008017|GO:0008270|GO:0008270|GO:0008284|GO:0008536|GO:0015631|GO:0019899|GO:0030496|GO:0031021|GO:0031503|GO:0031536|GO:…	baculoviral IAP repeat-containing protein 5 isoform 1	1211.24	6774.63	10.3386	12.5502	1255.25	1200.95	1177.52	7075.57	6494.42	6753.88	10.3433	10.3559	10.3166	12.5731	12.5004	12.5771
ASHGA5P028765	8.39763e-07	4.0606e-05	4.60726	down	protein_coding	NM_000059	CCDS9344.1	BRCA2	RefSeq	11386	chr13	+	32889616	32973809		AGTCTGTATCTTGCAAAAACATCCACTCTGCCTCGAATCTCTCTGAAAGCAGCAGTAGGA	675	Hs.34012	GO:0000724|GO:0000724|GO:0001556|GO:0001833|GO:0002020|GO:0003697|GO:0004402|GO:0005515|GO:0005634|GO:0005654|GO:0005730|GO:0005737|GO:0005813|GO:0006281|GO:0006289|GO:0006302|GO:0006302|GO:0006978|GO:0007090|GO:0007141|GO:0007283|GO:0007420|GO:0007569|GO:0007584|GO:0008585|GO:0010165|GO:0010225|GO:0010332|GO:0010484|GO:0010485|GO:0030097|GO:0030141|GO:0030879|GO:0031619|GO:0032355|GO:0032465|GO:…	breast cancer type 2 susceptibility protein	150.443	737.184	7.2572	9.46111	154.246	142.914	154.168	741.638	736.456	733.458	7.20704	7.22933	7.33522	9.42915	9.47877	9.4754
ASHGA5P052249	8.81075e-07	4.1719e-05	4.6048	down	protein_coding	NM_001170402	CCDS54852.1	CDC20B	RefSeq	2984	chr5	-	54408798	54469005	NM_001145734	CCAAGAATGATGTGACTGTGTGGACCTGTCCCACTGTGTCCAGGTCAGGTGGGTTTTTTG	166979	Hs.669184		cell division cycle protein 20 homolog B isoform 3	277.179	1405.67	8.15461	10.3577	282.861	262.183	286.494	1444.72	1373.27	1399.01	8.11755	8.1086	8.23767	10.3534	10.3405	10.3794
ASHGA5P025225	2.01462e-05	0.00020749	4.60197	down	protein_coding	NM_001242480		LOC389831	RefSeq	2430	chr7_gl000195_random	-	42937	86719		ATGCTACGCTCATTCTGCTGAAGAAATAGGCATCATAGCTGGGAAACGGATTCACAAGAC	389831	Hs.389638		uncharacterized protein LOC389831	101.579	494.551	6.70152	8.90377	96.2295	99.7623	108.746	499.876	493.71	490.066	6.5257	6.73207	6.84678	8.88274	8.91875	8.90982
ASHGA5P025192	1.2762e-08	1.442e-05	4.5646	down	protein_coding	NM_001134419	CCDS734.1	CDC7	RefSeq	3188	chr1	+	91966403	91991321		CCCTTAAACCCTGGCATTTTGCATCTCAATTGGCTTGTGATGGAGGCGTCTTTGGGGATT	8317	Hs.533573	GO:0000075|GO:0000082|GO:0000216|GO:0000278|GO:0004674|GO:0005524|GO:0005634|GO:0005654|GO:0005737|GO:0006260|GO:0008284|GO:0016301|GO:0033261|GO:0046872|GO:0051301	cell division cycle 7-related protein kinase	157.888	767.313	7.3286	9.51909	164.027	155.024	154.613	789.303	750.332	762.302	7.30393	7.34299	7.33887	9.51681	9.5061	9.53435
ASHGA5P006378	0.0024441	0.00641464	4.56301	down	protein_coding	NM_032525	CCDS11858.1	TUBB6	RefSeq	1843	chr18	+	12308256	12326568		TGACAACTTCATCTTTGGCCAGACGGGTGCAGGGAACAACTGGGCGAAAGGGCACTACAC	84617	Hs.193491	GO:0003924|GO:0005198|GO:0005525|GO:0005737|GO:0005874|GO:0005886|GO:0006457|GO:0007018|GO:0015630|GO:0044267|GO:0051084|GO:0051258	tubulin beta-6 chain	11.9555	53.3646	3.57645	5.76643	14.9056	13.5822	7.37876	63.3172	54.0289	42.7477	3.8171	3.89525	3.017	5.99634	5.83941	5.46356
ASHGA5P051871	1.93847e-06	5.8596e-05	4.56167	down	protein_coding	NM_007331	CCDS46999.1	WHSC1	RefSeq	5172	chr4	+	1894508	1944302		TGAGAATGAGGTAAAATAATAATAATAACGATAACCATGGCATTGGTATGAAGGCCATTT	7468	Hs.113876	GO:0003677|GO:0005634|GO:0005694|GO:0005730|GO:0005737|GO:0006351|GO:0006355|GO:0008270|GO:0009653|GO:0018024|GO:0031965	probable histone-lysine N-methyltransferase NSD2 isoform 4	81.827	394.086	6.39231	8.58188	85.6097	77.5989	82.2724	429.809	377.343	375.105	6.35686	6.36911	6.45097	8.6674	8.54841	8.52982
ASHGA5P008940	5.22426e-07	3.3587e-05	4.56047	down	protein_coding	ENST00000348983	CCDS4203.1	CDC25C	GENCODE	1896	chr5	-	137620958	137667516		TAGCTGGGATGACAATGGAAACTTGGTGGACAGTGAAATGAAATATTTGGGCAGTCCCAT	995	Hs.656	GO:0007067|GO:0051301|GO:0000278|GO:0008283|GO:0000075|GO:0006260|GO:0007089|GO:0051726|GO:0000086|GO:0006470|GO:0000079|GO:0035335|GO:0000087|GO:0044419|GO:0007088|GO:0005634|GO:0005622|GO:0005829|GO:0005654|GO:0005515|GO:0004725|GO:0019901|GO:0050699	cell division cycle 25 homolog C (S. pombe) [Source:HGNC Symbol;Acc:1727]	122.093	592.655	6.96692	9.1561	129.1	115.41	121.768	584.672	596.579	596.712	6.95887	6.93254	7.00934	9.09606	9.18168	9.19057
ASHGA5P009261	0.000110411	0.000630421	4.54711	down	protein_coding	NM_001142556	CCDS47334.1	HMMR	RefSeq	3144	chr5	+	162887516	162918953	NM_012484, NM_012485	GACCCTTCTGGTTGTGCACCATCTCCAGGTGCTTATGATGTTAAAACTTTAGAAGTATTG	3161	Hs.740467	GO:0005540|GO:0005737|GO:0005886|GO:0005975|GO:0009986|GO:0030203|GO:0030212|GO:0030214|GO:0044281	hyaluronan mediated motility receptor isoform a	39.5438	183.172	5.33151	7.51646	49.9725	31.2312	37.4278	188.007	187.565	173.944	5.57235	5.0877	5.33448	7.52108	7.57403	7.45427
ASHGA5P006411	2.2509e-06	6.2628e-05	4.52906	down	protein_coding	ENST00000318129	CCDS10796.1	GINS3	GENCODE	2274	chr16	+	58426297	58440048		GGTCCCACAGGGTTCCAAGCTTGAACTACCCTTGTGGCTGGCAAAAGGACTTTTTGACAA	64785	Hs.47125	GO:0006260|GO:0005634	GINS complex subunit 3 (Psf3 homolog) [Source:HGNC Symbol;Acc:25851]	22.1472	102.243	4.5184	6.69761	24.1651	19.6844	22.5922	103.577	100.465	102.688	4.52149	4.42433	4.60939	6.68238	6.70573	6.70473
ASHGA5P030727	2.30331e-06	6.3108e-05	4.5022	down	protein_coding	NM_001113378	CCDS45346.1	FANCI	RefSeq	4749	chr15	+	89787193	89860362		ATGTGAGTGGCCCTGATGGCCAAAACCCAGAAAAGATCTTTCAGAACCTCTGTGACATAA	55215	Hs.513126	GO:0003677|GO:0005515|GO:0005634|GO:0005654|GO:0005886|GO:0006281|GO:0007049|GO:0031398	Fanconi anemia group I protein isoform 1	1028.94	5567.83	10.0973	12.2679	998.978	1036.49	1051.35	5553.22	5655.28	5494.98	10.0008	10.1381	10.1529	12.2218	12.3031	12.2789
ASHGA5P052605	2.15554e-05	0.000216817	4.49193	down	protein_coding	NM_080596	CCDS4622.1	HIST1H2AH	RefSeq	439	chr6	+	27114907	27115346		CCAAATAAGGAGCGAGGTTGTGAAAACTGGAAAACAAAGGCTCTTTTCAGAGCCATTCTA	85235	Hs.352225	GO:0000786|GO:0003677|GO:0005634|GO:0006334|GO:0046982	histone H2A type 1-H	142.143	678.89	7.17631	9.34364	133.435	146.699	146.294	684.729	706.94	645	7.00238	7.26428	7.26227	9.31451	9.41783	9.2986
ASHGA5P048006	8.99109e-07	4.231e-05	4.47895	down	protein_coding	NM_031217	CCDS7867.1	KIF18A	RefSeq	3463	chr11	-	28042162	28129746		CATGGTGCCATCCTACATGGCAATGACTACTGCTGCCAAAAGGAAACGGAAATTAACAAG	81930	Hs.301052	GO:0000087|GO:0000236|GO:0000278|GO:0001726|GO:0003779|GO:0005515|GO:0005524|GO:0005634|GO:0005737|GO:0005815|GO:0005828|GO:0005829|GO:0005901|GO:0007018|GO:0007019|GO:0007080|GO:0007596|GO:0008017|GO:0008574|GO:0015031|GO:0015630|GO:0019886|GO:0043130|GO:0051010|GO:0070463	kinesin-like protein KIF18A	589.821	3032.71	9.26698	11.4301	616.354	581.102	572.006	3293.05	2919.59	2885.49	9.27177	9.27765	9.2515	11.5138	11.3878	11.3888
ASHGA5P053280	0.00500266	0.0114176	4.47505	down	protein_coding	NM_001172895	CCDS55156.1	CAV1	RefSeq	3212	chr7	+	116165062	116201239	NM_001172896, NM_001172897, NM_001753	CTGTTGGGAAAATATTCAGCAATGTCCGCATCAACTTGCAGAAAGAAATATAAATGACAT	857	Hs.74034	GO:0000122|GO:0000139|GO:0000139|GO:0000165|GO:0000188|GO:0001570|GO:0001666|GO:0001937|GO:0001960|GO:0002080|GO:0005102|GO:0005113|GO:0005198|GO:0005515|GO:0005622|GO:0005739|GO:0005768|GO:0005783|GO:0005811|GO:0005829|GO:0005886|GO:0005886|GO:0005887|GO:0005901|GO:0005901|GO:0005925|GO:0005938|GO:0006641|GO:0006816|GO:0006874|GO:0006940|GO:0007519|GO:0007584|GO:0007595|GO:0007596|GO:0008104|GO:…	caveolin-1 isoform beta	7.65129	33.01	2.94442	5.10633	5	11.3195	6.63438	35.0544	29.5084	34.4674	2.32457	3.64289	2.86581	5.1578	4.99984	5.16134
ASHGA5P010377	3.478e-05	0.000296958	4.45191	down	protein_coding	NM_001005413	CCDS31205.1	ZWINT	RefSeq	1546	chr10	-	58117198	58121034	NM_007057, NM_032997	AGTTTGTGGTGGACTCTCAGAAGAAAGACAAGCTGCTCTGCAGCCAGCTTCAGGTAGCGG	11130	Hs.591363	GO:0000070|GO:0000087|GO:0000236|GO:0000278|GO:0000776|GO:0000777|GO:0005515|GO:0005634|GO:0005737|GO:0005829|GO:0007049|GO:0007051|GO:0007093|GO:0047485|GO:0048015|GO:0051301|GO:0051649	ZW10 interactor isoform b	378.115	1875.93	8.60887	10.7633	344.328	409.37	380.646	1932.22	1876.73	1818.84	8.40661	8.76376	8.65624	10.7655	10.7771	10.7473
ASHGA5P008916	0.000593007	0.00214287	4.43778	down	protein_coding	NM_001166694	CCDS53964.1	CHRNA3	RefSeq	2040	chr15	-	78885394	78913637		AGCCAAAGAGGAACAAAAAGCCCAAGAGATCCAACAATTGAAACGAAAAGAAAAGTCCAC	1136	Hs.89605	GO:0004889|GO:0004889|GO:0005886|GO:0005892|GO:0006811|GO:0006940|GO:0007165|GO:0007171|GO:0007268|GO:0007271|GO:0007399|GO:0007507|GO:0007626|GO:0010035|GO:0014056|GO:0014069|GO:0015276|GO:0015464|GO:0016021|GO:0030054|GO:0030425|GO:0035095|GO:0042166|GO:0042391|GO:0042493|GO:0043025|GO:0045211|GO:0048814|GO:0060079|GO:0060084	neuronal acetylcholine receptor subunit alpha-3 isoform 2 precursor	6.86327	30.5872	2.8385	4.98834	6.72736	5.60293	8.25951	26.1909	29.5425	36.0283	2.6786	2.66504	3.17187	4.73888	5.00133	5.22481
ASHGA5P005100	1.71426e-07	2.0813e-05	4.4244	down	protein_coding	ENST00000301280	CCDS32875.1	CHAF1A	GENCODE	3343	chr19	+	4402659	4443394		AGAAGAGAAGCGCATTAAAGCAGAGAAGGCCGAAATCACGAGGTTCTTCCAGAAACCAAA	10036	Hs.79018	GO:0006351|GO:0007049|GO:0006281|GO:0006355|GO:0006260|GO:0006461|GO:0031497|GO:0006335|GO:0005678|GO:0071778|GO:0033186|GO:0005515|GO:0051082|GO:0003682|GO:0070087	chromatin assembly factor 1, subunit A (p150) [Source:HGNC Symbol;Acc:1910]	346.144	1704.1	8.48336	10.6288	354.676	339.723	344.033	1703.25	1701.13	1707.93	8.44965	8.49236	8.50807	10.5865	10.6412	10.6588
ASHGA5P009145	1.98053e-06	5.9087e-05	4.41938	down	protein_coding	NM_004856	CCDS32279.1	KIF23	RefSeq	3385	chr15	+	69706626	69740764		TTACTCAAAGATCTGTTTCTCCATCACCTGTGCCTTTACTCTTTCAACCTGATCAGAACG	9493	Hs.270845	GO:0000022|GO:0000087|GO:0000278|GO:0000910|GO:0003777|GO:0005515|GO:0005524|GO:0005634|GO:0005654|GO:0005813|GO:0005819|GO:0005829|GO:0005871|GO:0005874|GO:0007018|GO:0007596|GO:0008017|GO:0019886|GO:0030496|GO:0033205|GO:0045171|GO:0051256|GO:0071777|GO:0072686|GO:0097149	kinesin-like protein KIF23 isoform 2	738.763	3808.75	9.6006	11.7444	799.82	719.603	696.866	3777.62	3698.28	3950.35	9.66427	9.58888	9.54865	11.7006	11.7111	11.8216
ASHGA5P004995	3.6063e-07	2.9393e-05	4.4074	down	protein_coding	NM_018193	CCDS10349.2	FANCI	RefSeq	4569	chr15	+	89787193	89860362		CTCTTTTCAGAGTCTTGCTATGGAGATACACTTCAATTCCTACTTCAGTGGAAGAGTCGG	55215	Hs.513126	GO:0003677|GO:0005515|GO:0005634|GO:0005654|GO:0005886|GO:0006281|GO:0007049|GO:0031398	Fanconi anemia group I protein isoform 2	1078.72	5731.13	10.1676	12.3075	1082.36	1086.86	1066.94	5951.59	5773.26	5468.52	10.1142	10.2107	10.1779	12.3241	12.3268	12.2717
ASHGA5P018185	8.59957e-06	0.000127779	4.4054	down	protein_coding	ENST00000450318	CCDS45235.1	NUSAP1	GENCODE	2300	chr15	+	41624925	41673245	NM_001243144	TCTGCTGCTGGAAAGCTAAAACCATGGGGGCAATCTAAAGAAAATAATTATCTAAATCAA	51203	Hs.615092		nucleolar and spindle associated protein 1 [Source:HGNC Symbol;Acc:18538]	647.128	3280.66	9.4025	11.5418	726.531	616.585	598.269	3565.6	3238.41	3037.95	9.51942	9.36562	9.32246	11.6174	11.5427	11.4653
ASHGA5P010533	0.000118532	0.000661005	4.36803	down	protein_coding	NM_001848	CCDS13727.1	COL6A1	RefSeq	4246	chr21	+	47401662	47424963		TTCATCGACAACCTGAGGGACAGGTACTACCGCTGTGACCGAAACCTGGTGTGGAACGCA	1291	Hs.474053	GO:0005576|GO:0005576|GO:0005589|GO:0005788|GO:0007155|GO:0007411|GO:0030133|GO:0030198|GO:0031012|GO:0031012|GO:0042383|GO:0043234|GO:0048407|GO:0070208|GO:0071230	collagen alpha-1(VI) chain precursor	5.07729	21.9373	2.39982	4.52681	5	5	5.23186	25.8646	21.5275	18.4198	2.32457	2.33286	2.54204	4.71939	4.56552	4.29551
ASHGA5P022061	1.14368e-06	4.7165e-05	4.36466	down	protein_coding	NM_001032283	CCDS31879.1	TMPO	RefSeq	4186	chr12	+	98909350	98944157		AAGGAAAAGGGTGGAAACTTCAGAACATTTTCGTATAGATGGTCCAGTAATTTCAGAGAG	7112	Hs.11355	GO:0000785|GO:0003677|GO:0005515|GO:0005521|GO:0005634|GO:0005634|GO:0005635|GO:0005635|GO:0005637|GO:0016021	thymopoietin isoform beta	1799.01	9599.78	10.9093	13.0352	1895.45	1772.29	1729.29	10408.5	9139.92	9250.9	10.9465	10.9119	10.8694	13.1104	12.9839	13.0111
ASHGA5P010024	5.11879e-07	3.3475e-05	4.35212	down	protein_coding	NM_012484	CCDS4362.1	HMMR	RefSeq	3141	chr5	+	162887516	162918953	NM_001142556	TTGAAGATATTAGAGAAAGAGATTCGTGTTCTTCTACAGGAACGTGGTGCCCAGGACAGG	3161	Hs.740467	GO:0005540|GO:0005737|GO:0005886|GO:0005975|GO:0009986|GO:0030203|GO:0030212|GO:0030214|GO:0044281	hyaluronan mediated motility receptor isoform b	55.5784	252.314	5.84085	7.96256	58.1669	54.5445	54.0237	252.942	244.472	259.529	5.79156	5.87132	5.85966	7.927	7.94652	8.01417
ASHGA5P016216	1.32352e-07	1.9506e-05	4.34772	down	protein_coding	ENST00000428041	CCDS32185.1	ARHGAP11B	GENCODE	1017	chr15	+	30918878	30931013		AGAAAAGAAGGGCGTGTACCAGACTTTATCCTGGAAAAGATACCAGCCATGTTGGGTATT	89839	Hs.659621	GO:0007264|GO:0051056|GO:0007165|GO:0005622|GO:0005829|GO:0005096	Rho GTPase activating protein 11B [Source:HGNC Symbol;Acc:15782]	1568.72	8329.79	10.7102	12.8305	1587.85	1582.94	1535.38	8787.89	8156.05	8045.43	10.6818	10.7511	10.6977	12.8607	12.8163	12.8144
ASHGA5P039535	0.000813139	0.00272115	4.3424	down	protein_coding	NM_014421	CCDS3675.1	DKK2	RefSeq	3659	chr4	-	107842958	107957453		TCGATCTGCGGGCATGTACCAAGGACTGGCATTCGGCGGCAGTAAGAAGGGCAAAAACCT	27123	Hs.211869	GO:0005615|GO:0007275|GO:0016055|GO:0090090|GO:0090263	dickkopf-related protein 2 precursor	6.04798	24.0391	2.53855	4.65704	8.14394	5	5	24.3894	20.1623	27.5655	2.95132	2.33286	2.33147	4.642	4.47722	4.8519
ASHGA5P002949	5.72015e-06	0.000100557	4.32363	down	protein_coding	NM_006591	CCDS8233.1	POLD3	RefSeq	3824	chr11	+	74303574	74354105	NR_046409	AAACAAGATCGTGACATACAAATGGCTGAGCTATACACTAGGGGTTCATGTTAACCAGGC	10714	Hs.82502	GO:0000084|GO:0000278|GO:0000722|GO:0000723|GO:0000731|GO:0003887|GO:0005515|GO:0005634|GO:0005654|GO:0005730|GO:0005739|GO:0006271|GO:0006281|GO:0006283|GO:0006284|GO:0006289|GO:0006297|GO:0006297|GO:0006298|GO:0032201|GO:0043625	DNA polymerase delta subunit 3	207.981	965.873	7.73205	9.8443	201.972	211.803	210.168	959.756	966.034	971.828	7.60986	7.79877	7.78753	9.79484	9.86217	9.87587
ASHGA5P052591	6.85454e-06	0.000112386	4.32349	down	protein_coding	NM_003526	CCDS4584.1	HIST1H2BC	RefSeq	438	chr6	-	26123694	26124132		AGTAAACATTCCAAGTAAGCGTCTTAACACCTAACCCCAAAGGCTCTTTTAAGAGCCACC	8347	Hs.658713	GO:0000786|GO:0003677|GO:0005634|GO:0006334|GO:0042742|GO:0046982	histone H2B type 1-C/E/F/G/I	6367.91	34963.4	12.773	14.8852	7024.95	6231.36	5847.42	37009	33424.5	34456.8	12.8797	12.7773	12.6619	14.9308	14.832	14.8927
ASHGA5P016333	3.14312e-08	1.442e-05	4.31625	down	protein_coding	NM_001080450	CCDS34507.1	BEND3	RefSeq	6660	chr6	-	107386384	107435636		CATATGGCAATTGTGAAAAGATTGAACGGAATAGAAGATGAACTCAACTGAATTCACCGA	57673	Hs.418045		BEN domain-containing protein 3	5	20.2986	2.32963	4.43941	5	5	5	20.4872	19.7128	20.6959	2.32457	2.33286	2.33147	4.4044	4.45164	4.46219
ASHGA5P012568	1.90023e-06	5.7849e-05	4.31245	down	protein_coding	NM_182649	CCDS13087.1	PCNA	RefSeq	1319	chr20	-	5095598	5100647	NM_002592	GTACCCCTTGTTGTAGAGTATAAAATTGCGGATATGGGACACTTAAAATACTACTTGGCT	5111	Hs.147433	GO:0000082|GO:0000083|GO:0000084|GO:0000278|GO:0000701|GO:0000722|GO:0000723|GO:0005515|GO:0005634|GO:0005654|GO:0005663|GO:0005730|GO:0005737|GO:0006260|GO:0006271|GO:0006275|GO:0006281|GO:0006281|GO:0006283|GO:0006284|GO:0006289|GO:0006297|GO:0006298|GO:0007507|GO:0008283|GO:0015630|GO:0019985|GO:0030337|GO:0030971|GO:0032077|GO:0032139|GO:0032201|GO:0032405|GO:0033993|GO:0042802|GO:0043596|GO:…	proliferating cell nuclear antigen	31397.6	162072	15.0741	17.1826	30571.8	31276.1	32344.7	158811	169739	157665	15.0056	15.1124	15.1044	17.1409	17.2552	17.1518
ASHGA5P002676	6.37707e-05	0.000436635	4.30559	down	protein_coding	NM_007174	CCDS9192.1	CIT	RefSeq	8582	chr12	-	120123594	120315095		TTCTGAAGGCATCAGAAAGAAGCTGGTGGAAGCTGAGGAGCTCGAAGAGAAACATCGGGA	11113	Hs.119594	GO:0004674|GO:0005083|GO:0005524|GO:0005543|GO:0005737|GO:0007067|GO:0017124|GO:0033205|GO:0035556|GO:0046872|GO:0048699	citron Rho-interacting kinase isoform 2	48.633	216.69	5.63995	7.74616	59.1173	40.2993	46.4822	238.756	196.669	214.646	5.81644	5.45016	5.65324	7.84468	7.64293	7.75085
ASHGA5P053358	1.3932e-09	1.442e-05	4.29026	down	protein_coding	NM_004456	CCDS5891.1	EZH2	RefSeq	2723	chr7	-	148504463	148581441		CGCTTTTCTGTAGGCGATGTTTTAAATATGACTGCTTCCTACATCGTAAGTGCAATTATT	2146	Hs.444082	GO:0000084|GO:0001047|GO:0001932|GO:0003677|GO:0003682|GO:0005515|GO:0006325|GO:0006351|GO:0006355|GO:0014013|GO:0018024|GO:0021695|GO:0034244|GO:0035098|GO:0042054|GO:0042127|GO:0043565|GO:0045120|GO:0045605|GO:0045892|GO:0048387|GO:0051154|GO:0070314|GO:0070734	histone-lysine N-methyltransferase EZH2 isoform a	1471.96	7695.23	10.6183	12.7194	1534.35	1436.88	1444.66	7903.51	7587.68	7594.49	10.632	10.609	10.6138	12.7165	12.7139	12.7277
ASHGA5P049339	3.36571e-08	1.442e-05	4.27356	down	protein_coding	NM_001100624	CCDS42200.1	CENPN	RefSeq	4659	chr16	+	81040102	81065090	NM_001270473, NM_001270474	TAAGACGTGCGTGGTTTCTTAAGCACAGCTCCTCCTTCTTGATATTGCACATGCACTTCA	55839	Hs.726537	GO:0000087|GO:0000236|GO:0000278|GO:0000777|GO:0005654|GO:0005829|GO:0006334|GO:0034080	centromere protein N isoform 2	394.424	1880.65	8.6719	10.7673	404.925	391.414	386.934	1910.7	1879.76	1851.49	8.64117	8.69566	8.67887	10.7514	10.7795	10.7712
ASHGA5P007482	1.07657e-06	4.6272e-05	4.27253	down	protein_coding	NM_014708	CCDS45002.1	KNTC1	RefSeq	6965	chr12	+	123011808	123110947		ACTGCACAAAGTATTTAATTGTCGCTTGGTAGATCTTGACCTGGCGTTGGGTTACTGCAC	9735	Hs.300559	GO:0000087|GO:0000236|GO:0000278|GO:0000777|GO:0000922|GO:0005515|GO:0005634|GO:0005828|GO:0005829|GO:0006461|GO:0007093|GO:0007096|GO:0051301	kinetochore-associated protein 1	489.576	2376.09	8.99579	11.0909	486.991	484.402	497.333	2387.96	2383.32	2356.99	8.92071	9.01402	9.05263	11.0547	11.1076	11.1103
ASHGA5P000949	1.14462e-05	0.000148514	4.26377	down	protein_coding	NM_004131	CCDS9633.1	GZMB	RefSeq	941	chr14	-	25100160	25103432		GTTGGGGAAGCTCCATAAATGTCACCTTGGGGGCCCACAATATCAAAGAACAGGAGCCGA	3002	Hs.1051	GO:0001772|GO:0004252|GO:0005515|GO:0005634|GO:0005737|GO:0005829|GO:0006915|GO:0006922|GO:0008236|GO:0008633|GO:0019835|GO:0043231	granzyme B precursor	35.7195	157.027	5.20595	7.29808	40.5021	30.5244	36.132	160.478	157.876	152.727	5.27558	5.05575	5.28653	7.29433	7.33543	7.26448
ASHGA5P001459	0.000174948	0.000868762	4.26183	down	protein_coding	NM_018098	CCDS3220.1	ECT2	RefSeq	4099	chr3	+	172468474	172539264	NM_001258315	CTCCTAGGGCTTTTTTGAGAGTGCTGATTTAGAAGAATACAAATCATGGCTGAAAATAGT	1894	Hs.518299	GO:0000902|GO:0004871|GO:0005089|GO:0005096|GO:0005515|GO:0005543|GO:0005634|GO:0005737|GO:0005829|GO:0005911|GO:0005923|GO:0006915|GO:0007264|GO:0008624|GO:0015031|GO:0017048|GO:0030496|GO:0032147|GO:0032154|GO:0032321|GO:0032321|GO:0032862|GO:0032863|GO:0033205|GO:0042307|GO:0042803|GO:0043065|GO:0043089|GO:0043123|GO:0045666|GO:0045859|GO:0048011|GO:0051056|GO:0051260|GO:0051988|GO:0070301|GO:…	protein ECT2 isoform b	104.397	469.093	6.73407	8.82554	97.1118	94.0088	122.07	502.958	480.85	423.473	6.54093	6.64963	7.01165	8.89141	8.88296	8.70227
ASHGA5P053604	2.76229e-07	2.6245e-05	4.25904	down	protein_coding	NM_014281	CCDS47933.1	PUF60	RefSeq	1853	chr8	-	144898546	144911537	NM_078480	GGAGCAAGAGTGGGAGGCGCGCGCGGAGGCCGCGACGGACGCAAGATGGCGACGGCGACC	22827	Hs.521924	GO:0000166|GO:0003677|GO:0003723|GO:0005515|GO:0005634|GO:0005730|GO:0006351|GO:0006355|GO:0006397|GO:0006915|GO:0008380|GO:0019907|GO:0030529	poly(U)-binding-splicing factor PUF60 isoform b	5	20.0484	2.32963	4.42016	5	5	5	19.9186	20.0544	20.1723	2.32457	2.33286	2.33147	4.36506	4.47048	4.42495
ASHGA5P008149	3.66271e-06	7.9819e-05	4.25064	down	protein_coding	NM_006088	CCDS7039.1	TUBB4B	RefSeq	1591	chr9	+	140135710	140138159		ACTTCGTTTTCGGTCAGAGTGGTGCTGGGAACAACTGGGCCAAGGGGCACTACACAGAAG	10383	Hs.433615	GO:0000086|GO:0000278|GO:0003924|GO:0005200|GO:0005525|GO:0005634|GO:0005737|GO:0005829|GO:0005856|GO:0005874|GO:0005886|GO:0006457|GO:0006928|GO:0007018|GO:0015630|GO:0042267|GO:0042288|GO:0044267|GO:0051082|GO:0051084|GO:0051225|GO:0051258	tubulin beta-4B chain	1033.48	5269.2	10.1053	12.193	1008.15	1011.7	1080.58	5240.07	5383.11	5184.43	10.0139	10.1058	10.1962	12.146	12.2329	12.2001
ASHGA5P009635	1.22754e-06	4.7728e-05	4.23481	down	protein_coding	NM_017760	CCDS43686.1	NCAPG2	RefSeq	3950	chr7	-	158424002	158497520		CCGAGCCCAGGGTTACAAAATAAATGCCATTTGAACAGTGCCATCTGTCATGGAAAAACG	54892	Hs.18616	GO:0001833|GO:0005634|GO:0005730|GO:0007067|GO:0030261|GO:0035064|GO:0051301	condensin-2 complex subunit G2	343.196	1615.45	8.47139	10.5537	348.81	353.013	327.764	1713.94	1569.59	1562.83	8.42652	8.54892	8.43871	10.5959	10.5295	10.5357
ASHGA5P003699	0.00513211	0.0116594	4.22568	down	protein_coding	NM_033120	CCDS3859.1	NKD2	RefSeq	1798	chr5	+	1009167	1038925		AGCCCGGAAGGGGACAGCTTCGTGGCGTCCGCGTACGCGAGCGGCCGCAAAGGCGCGGAG	85409	Hs.240951	GO:0005509|GO:0005515|GO:0006887|GO:0010954|GO:0016023|GO:0016055|GO:0016323|GO:0016328|GO:0019838|GO:0031410|GO:0031625|GO:0032436|GO:0048210|GO:0071944|GO:0072661|GO:0090004|GO:0090090|GO:0090090	protein naked cuticle homolog 2	14.5939	59.8779	3.86412	5.9433	9.44487	19.7083	14.6285	57.0329	64.2323	58.3686	3.17359	4.42602	3.99275	5.84299	6.08192	5.905
ASHGA5P041721	3.6794e-05	0.000306441	4.22056	down	protein_coding	ENST00000331442	CCDS4635.1	HIST1H1B	GENCODE	790	chr6	-	27834569	27835359		TTAGATTTCGAGCTTATTCTCTTCTAGCAGTTTCTTGCCACCATGTCGGAAACCGCTCCT	3009	Hs.131956	GO:0006334|GO:0005634|GO:0000786|GO:0000790|GO:0003677	histone cluster 1, H1b [Source:HGNC Symbol;Acc:4719]	26.5811	114.781	4.77815	6.85559	28.6514	28.3451	22.7469	124.409	109.488	110.447	4.76532	4.94848	4.62065	6.93914	6.82393	6.80369
ASHGA5P008793	6.5177e-08	1.4728e-05	4.21139	down	protein_coding	NM_021154	CCDS6659.1	PSAT1	RefSeq	2083	chr9	+	80912058	80945009		TTTATGAGATTATTGATAATTCTCAAGGATTCTACGTGTCTGTGGGAGGCATCCGGGCCT	29968	Hs.494261	GO:0004648|GO:0004648|GO:0005829|GO:0006564|GO:0006564|GO:0008615|GO:0008652|GO:0030170|GO:0034641|GO:0044281	phosphoserine aminotransferase isoform 2	1377.73	7018.2	10.5222	12.5965	1411.4	1330.43	1391.34	7118.04	6945.07	6991.49	10.5103	10.4989	10.5575	12.5791	12.5928	12.6176
ASHGA5P004490	2.01535e-06	5.9468e-05	4.18993	down	protein_coding	NM_002205	CCDS8880.1	ITGA5	RefSeq	4267	chr12	-	54789044	54813050		ATGAAGATCTACCTCAGGAACGAGTCAGAATTTCGAGACAAACTCTCGCCGATTCACATC	3678	Hs.505654	GO:0001525|GO:0001726|GO:0005161|GO:0005178|GO:0005515|GO:0005886|GO:0005911|GO:0005925|GO:0007044|GO:0007155|GO:0007157|GO:0007159|GO:0007229|GO:0007411|GO:0007596|GO:0007613|GO:0008305|GO:0009897|GO:0019048|GO:0030949|GO:0032587|GO:0033631|GO:0035313|GO:0043184|GO:0050731|GO:0050900|GO:0071062	integrin alpha-5 precursor	208.597	938.138	7.73383	9.80076	227.348	193.525	204.917	1003.22	933.26	877.936	7.78197	7.67168	7.74785	9.86051	9.8106	9.73118
ASHGA5P004204	3.6855e-08	1.442e-05	4.18143	down	protein_coding	NM_014109	CCDS6343.1	ATAD2	RefSeq	5580	chr8	-	124332090	124408705		CAAAGCGGGCGATGGGTCATCAGTTAAGGAAGTTGAAACCTACCACCGGACACGTGCTTT	29028	Hs.370834	GO:0005524|GO:0005634|GO:0005730|GO:0006351|GO:0006355|GO:0016887	ATPase family AAA domain-containing protein 2	2342.6	12226.7	11.3123	13.3763	2363.57	2325.37	2338.87	12477.9	12129.8	12072.4	11.2813	11.326	11.3296	13.3606	13.3746	13.3937
ASHGA5P031175	2.6792e-05	0.000250604	4.16947	down	protein_coding	NM_024336	CCDS10750.1	IRX3	RefSeq	2308	chr16	-	54317211	54320378		CAAAAATAGCGACTCGGAAGATAGCTCTGAGGGCTTAGAGGACCGGCCACTACCGGTCCT	79191	Hs.499205	GO:0001656|GO:0003700|GO:0005634|GO:0005737|GO:0006351|GO:0007498|GO:0030424|GO:0043565|GO:0045665|GO:0045666|GO:0072086	iroquois-class homeodomain protein IRX-3	59.6266	258.302	5.93588	7.99575	62.5624	64.6806	51.6367	270.186	255.094	249.628	5.89808	6.11273	5.79684	8.02161	8.00668	7.95896
ASHGA5P050951	2.94932e-07	2.7086e-05	4.15024	down	protein_coding	NM_013296	CCDS792.2	GPSM2	RefSeq	3039	chr1	+	109419602	109473044		TCTTGGAAACACACATTACCTCCTTGGCAACTTCAGGGATGCAGTTATAGCTCATGAGCA	29899	Hs.584901	GO:0000132|GO:0005092|GO:0005515|GO:0005634|GO:0005730|GO:0005737|GO:0005938|GO:0007186|GO:0008277|GO:0042802|GO:0045177|GO:0060487	G-protein-signaling modulator 2	478.023	2247.43	8.96027	11.0135	490.676	483.547	459.848	2376.96	2200.66	2164.66	8.93275	9.01154	8.93653	11.0467	10.999	10.9947
ASHGA5P050978	5.37247e-07	3.4051e-05	4.14858	down	protein_coding	NM_183404	CCDS13290.1	RBL1	RefSeq	3371	chr20	-	35631976	35724410		CCCTTCTAAGGTAAGGTGAATAGGCTAAAAGTTGGATTTCAGATTAACAGTCAGTAACTG	5933	Hs.207745	GO:0000080|GO:0000278|GO:0005515|GO:0005654|GO:0006351|GO:0006367|GO:0007179|GO:0008134|GO:0010467|GO:0016568|GO:0019048|GO:0043550|GO:0045944|GO:0051726	retinoblastoma-like protein 1 isoform b	36.2793	155.585	5.23179	7.28441	38.9666	33.6437	36.2277	159.066	155.926	151.764	5.21641	5.18873	5.29023	7.28126	7.31801	7.25395
ASHGA5P009069	1.17865e-07	1.8593e-05	4.14779	down	protein_coding	NM_152998	CCDS5892.1	EZH2	RefSeq	2591	chr7	-	148504463	148581441		GACTAGGGAGGTGGAAGATGAAACTGTTTTACATAACATTCCTTATATGGGAGATGAAGT	2146	Hs.444082	GO:0000084|GO:0001047|GO:0001932|GO:0003677|GO:0003682|GO:0005515|GO:0006325|GO:0006351|GO:0006355|GO:0014013|GO:0018024|GO:0021695|GO:0034244|GO:0035098|GO:0042054|GO:0042127|GO:0043565|GO:0045120|GO:0045605|GO:0045892|GO:0048387|GO:0051154|GO:0070314|GO:0070734	histone-lysine N-methyltransferase EZH2 isoform b	1391.8	6965.71	10.5364	12.5887	1439.56	1326.15	1409.7	7163.74	6962.36	6771.03	10.537	10.4949	10.5773	12.5901	12.5964	12.5797
ASHGA5P016365	6.75145e-06	0.000111335	4.13798	down	protein_coding	NM_001143843	CCDS44867.1	TMEM106C	RefSeq	1549	chr12	+	48357329	48362661	NM_001143842	TGCCCTGCAGGACATGACACCAGTGGCATATCACGGCCATGGGGTCTCAGCATTCCGCTG	79022	Hs.596726	GO:0003674|GO:0005575|GO:0005789|GO:0008150|GO:0016021	transmembrane protein 106C isoform b	81.0823	352.548	6.37979	8.42871	81.4641	82.2835	79.4991	347.255	368.143	342.247	6.27952	6.45513	6.40472	8.3712	8.50991	8.40503
ASHGA5P051398	1.67601e-06	5.4335e-05	4.13758	down	protein_coding	NM_033084	CCDS2595.1	FANCD2	RefSeq	5204	chr3	+	10068112	10141344		AGCCACTGAGGTATCTCTACAAAACCCACCAGAGTCTGGCACTGATGGTTGCATTTTGTT	2177	Hs.208388	GO:0000793|GO:0005515|GO:0005654|GO:0006281|GO:0007129|GO:0007276|GO:0010332	Fanconi anemia group D2 protein isoform a	168.365	743.067	7.42212	9.47091	176.655	157.695	170.746	737.427	766.036	725.739	7.41421	7.36791	7.48425	9.41984	9.53223	9.46066
ASHGA5P015486	9.12311e-08	1.6583e-05	4.12516	down	protein_coding	NM_138419	CCDS5176.1	FAM54A	RefSeq	1523	chr6	-	136552167	136571449	NM_001099286	TGTAGAACAGGTTTTGCTGATTTGGGAAAATAAAGACTATGGATCAACTAGGAGTATTGT	113115	Hs.121536	GO:0000266|GO:0005739|GO:0007005|GO:0009060	protein FAM54A	369.738	1695.61	8.57908	10.6235	388.81	354.571	365.832	1704.18	1711.79	1670.85	8.58343	8.55451	8.59932	10.588	10.6505	10.632
ASHGA5P001707	4.57757e-06	8.9327e-05	4.11638	down	protein_coding	ENST00000337817	CCDS548.1	STIL	GENCODE	5016	chr1	-	47715810	47779819	NM_001048166	ACTAAAGTGAAGAAAAATGCACATAACGTGGATCACGCCAGTGTGTTGGCATGCATCAGC	6491	Hs.525198	GO:0043066|GO:0035264|GO:0008283|GO:0001843|GO:0007368|GO:0001701|GO:0007224|GO:0030903|GO:0001947|GO:0000578|GO:0030900|GO:0021915|GO:0033504|GO:0005829|GO:0005813	SCL/TAL1 interrupting locus [Source:HGNC Symbol;Acc:10879]	261.884	1168.06	8.06733	10.1087	281.793	235.349	268.508	1209.8	1169.19	1125.19	8.11107	7.95052	8.14041	10.116	10.1266	10.0835
ASHGA5P012947	3.20249e-05	0.000280685	4.11634	down	protein_coding	NM_001166695	CCDS54844.1	SLC1A3	RefSeq	3670	chr5	+	36608430	36688436		ACAACTTTGAACTGAACTTCGGACAAATTATTACAATCAGGGATCGCCTCCGGACCACCA	6507	Hs.481918	GO:0001504|GO:0005313|GO:0005314|GO:0005743|GO:0005886|GO:0006537|GO:0006811|GO:0007268|GO:0007605|GO:0009416|GO:0009449|GO:0009611|GO:0009986|GO:0010035|GO:0016020|GO:0016021|GO:0016323|GO:0016595|GO:0017153|GO:0021545|GO:0031223|GO:0042493|GO:0043025|GO:0043197|GO:0043205|GO:0043490|GO:0045202|GO:0046677|GO:0048667|GO:0050806|GO:0050885|GO:0051938|GO:0055085|GO:0070779	excitatory amino acid transporter 1 isoform 2	19.5631	82.1874	4.34287	6.38424	20.1027	18.289	20.2974	78.684	76.4804	91.3979	4.25164	4.31895	4.45803	6.29666	6.31723	6.53882
ASHGA5P042416	0.000534481	0.00197565	4.10597	down	protein_coding	NM_001243186	CCDS4830.1	PIM1	RefSeq	2751	chr6	+	37137921	37143204		ACGAAAACATCCTTATCGACCTCAATCGCGGCGAGCTCAAGCTCATCGACTTCGGGTCGG	5292	Hs.81170	GO:0004674|GO:0005515|GO:0005524|GO:0005634|GO:0005737|GO:0005886|GO:0006468|GO:0006915|GO:0007049|GO:0007275|GO:0008134|GO:0008283|GO:0030145|GO:0031659|GO:0043066|GO:0043433|GO:0046777	serine/threonine-protein kinase pim-1 isoform 1	14.9618	61.0948	3.9309	5.96862	17.4301	10.8549	16.6002	69.6451	52.7575	60.8819	4.04577	3.58132	4.1656	6.12978	5.80643	5.96965
ASHGA5P014058	0.000527693	0.00195607	4.10471	down	protein_coding	NM_001130160	CCDS44416.1	STOX1	RefSeq	1037	chr10	+	70587293	70652816		CATTACCCAGGACACAGAGTCTGGGATCTAATAATTCAGTCATTTTGGATGGACTAAAAA	219736	Hs.37636	GO:0003677|GO:0005634|GO:0005730|GO:0005737	storkhead-box protein 1 isoform c	37.3596	156.987	5.25885	7.29613	32.464	45.7717	33.8431	159.498	149.163	162.299	4.95096	5.62974	5.19586	7.28412	7.2546	7.34969
ASHGA5P013435	9.02184e-08	1.6583e-05	4.05831	down	protein_coding	NM_016556	CCDS45688.1	PSMC3IP	RefSeq	1476	chr17	-	40724327	40729849	NM_001256014, NM_001256015, NM_001256016	ATGGAGGCTGAGCTCAAGGAATTATCTAGTGCCCTGACCACACCAGAGATGCAGAAAGAA	29893	Hs.383019	GO:0003677|GO:0005575|GO:0005634|GO:0006310|GO:0007126|GO:0008150|GO:0030331|GO:0030374|GO:0035259|GO:0042803|GO:0045944|GO:0046966|GO:0050681|GO:0050692	homologous-pairing protein 2 homolog isoform 2	148.15	638.442	7.23599	9.25687	158.909	143.384	142.156	669.706	611.195	634.424	7.2529	7.23521	7.21986	9.28288	9.21699	9.27075
ASHGA5P010297	7.70417e-08	1.593e-05	4.04397	down	protein_coding	NM_001008396	CCDS41955.1	WDHD1	RefSeq	5961	chr14	-	55405655	55493819	NM_007086	GCATGGAAAGGGTGAAACATGAGAAAGGTTATGCAATTTGTGGTCTGGCATGGCATCCTA	11169	Hs.385998	GO:0003677|GO:0005634|GO:0005654|GO:0005730|GO:0005737	WD repeat and HMG-box DNA-binding protein 1 isoform 2	329.475	1477.09	8.4129	10.4287	336.84	325.607	325.978	1530.55	1475.45	1425.26	8.37649	8.43329	8.42894	10.4362	10.4433	10.4065
ASHGA5P047590	5.43366e-08	1.442e-05	4.03682	down	protein_coding	NM_004523	CCDS7422.1	KIF11	RefSeq	5101	chr10	+	94352824	94415152		TCAAGAGCCATCTGTAGATGCTGGTGTGGATTGTTCATCAATTGGCGGGGTTCCATTTTT	3832	Hs.8878	GO:0000922|GO:0003777|GO:0005524|GO:0005737|GO:0005819|GO:0005829|GO:0005871|GO:0005874|GO:0005876|GO:0007018|GO:0007051|GO:0007052|GO:0007067|GO:0007100|GO:0007596|GO:0008017|GO:0016585|GO:0019886|GO:0019901|GO:0051301|GO:0090307	kinesin-like protein KIF11	1445.21	7057.14	10.5908	12.604	1521.9	1383.15	1430.57	7264.76	6930.51	6976.15	10.6179	10.5563	10.5983	12.6064	12.5901	12.6156
ASHGA5P003175	0.000127915	0.000697922	4.02443	down	protein_coding	ENST00000265113	CCDS3919.1	SLC1A3	GENCODE	4170	chr5	+	36606456	36688436		AACTGAACTTCGGACAAATTATTACAATCAGCATCACAGCCACAGCTGCCAGTATTGGGG	6507	Hs.481918	GO:0055085|GO:0006811|GO:0007605|GO:0009611|GO:0042493|GO:0046677|GO:0006537|GO:0050885|GO:0009416|GO:0007268|GO:0050806|GO:0010035|GO:0015813|GO:0009449|GO:0021545|GO:0031223|GO:0043490|GO:0048667|GO:0051938|GO:0001504|GO:0006835|GO:0070779|GO:0006536|GO:0016021|GO:0005886|GO:0043205|GO:0016020|GO:0005624|GO:0009986|GO:0005743|GO:0016323|GO:0043025|GO:0043197|GO:0045202|GO:0043005|GO:0042995|GO:…	solute carrier family 1 (glial high affinity glutamate transporter), member 3 [Source:HGNC Symbol;Acc:10941]	16.6587	66.7612	4.09277	6.10155	20.747	15.8543	13.3747	72.0935	66.7438	61.4461	4.29865	4.10881	3.87083	6.18117	6.13961	5.98388
ASHGA5P005750	9.00049e-06	0.000130168	4.00092	down	protein_coding	NM_001005417	CCDS506.1	B4GALT2	RefSeq	2009	chr1	+	44446176	44456843	NM_003780, NM_030587	TAACGAACCTAACCCTCAGAGGTTTACCAAGATTCAAAACACGAAGCTGACCATGAAGCG	8704	Hs.632403	GO:0000139|GO:0003831|GO:0003945|GO:0004461|GO:0005975|GO:0008378|GO:0016021|GO:0018146|GO:0018279|GO:0030203|GO:0032580|GO:0042339|GO:0043687|GO:0044267|GO:0044281|GO:0046872	beta-1,4-galactosyltransferase 2 isoform b	312.554	1382.26	8.33503	10.3354	299.923	321.049	316.689	1388.38	1395.47	1362.95	8.20003	8.41241	8.39267	10.3015	10.3639	10.3407
ASHGA5P002408	3.96364e-05	0.000321815	3.98958	down	protein_coding	ENST00000258662	CCDS9407.1	NUDT15	GENCODE	2022	chr13	+	48611702	48621282		GAAAAAAATGAAAGTTGGGAGTGGGTTCCTTGGGAAGAACTACCTCCCCTGGACCAGCTT	55270	Hs.144407	GO:0046872|GO:0016787	nudix (nucleoside diphosphate linked moiety X)-type motif 15 [Source:HGNC Symbol;Acc:23063]	154.311	652.234	7.29033	9.28656	148.98	170.336	143.617	696.101	630.874	629.727	7.15473	7.48222	7.23404	9.33547	9.2653	9.25892
ASHGA5P004163	1.5387e-06	5.2303e-05	3.95674	down	protein_coding	NM_018186	CCDS1285.1	C1orf112	RefSeq	3363	chr1	+	169764549	169822229		AAGAAGCAAAGAGGTCATCTTTACAGCCTTATGCAAAAAGAGCTCGTCAGGAGTTCCCCT	55732	Hs.443551		uncharacterized protein C1orf112	306.128	1334.28	8.30404	10.2884	307.39	315.873	295.12	1368.04	1335.88	1298.91	8.24028	8.38822	8.28361	10.2808	10.305	10.2793
ASHGA5P004837	2.2857e-05	0.000225481	3.95373	down	protein_coding	NM_014791	CCDS6606.1	MELK	RefSeq	2486	chr9	+	36572858	36677680	NM_001256685, NM_001256687, NM_001256688	ATGAAACTATTGGGACAGGTGGCTTTGCAAAGGTCAAACTTGCCTGCCATATCCTTACTG	9833	Hs.184339	GO:0000086|GO:0004674|GO:0004715|GO:0005509|GO:0005515|GO:0005524|GO:0005886|GO:0005938|GO:0006915|GO:0008283|GO:0008289|GO:0030097|GO:0043065|GO:0046777|GO:0061351	maternal embryonic leucine zipper kinase isoform 1	60.1951	245.912	5.94292	7.92614	70.8197	52.6049	57.1607	242.168	257.743	237.826	6.07228	5.81906	5.93744	7.86478	8.02242	7.89121
ASHGA5P049773	3.86116e-06	8.1975e-05	3.9402	down	protein_coding	NM_003579	CCDS532.1	RAD54L	RefSeq	3164	chr1	+	46713366	46744145	NM_001142548	GCCTGCTTTTGACCTTTGGCTCATGGGTACTTGACGTTTTAAACTCCTAGGCCCAGGATG	8438	Hs.642042	GO:0000724|GO:0000733|GO:0003677|GO:0004386|GO:0005515|GO:0005524|GO:0005634|GO:0006281|GO:0006310|GO:0007126|GO:0010212|GO:0036310|GO:0042493|GO:0051276	DNA repair and recombination protein RAD54-like	86.0177	357.206	6.46658	8.44485	86.0347	86.1597	85.8588	379.169	344.642	347.807	6.36444	6.52522	6.51008	8.49002	8.41665	8.42787
ASHGA5P038692	1.51713e-08	1.442e-05	3.92643	down	protein_coding	ENST00000383807	CCDS33696.1	FANCD2	GENCODE	5102	chr3	+	10068112	10143614		GGAGCAAGATAGTGATGAGAGTTATGATGACTCTGATTAGACCCCAGATAAATTGTTGCC	2177	Hs.208388	GO:0006281|GO:0007129|GO:0010332|GO:0007276|GO:0005654|GO:0000793|GO:0005515|GO:0005488	Fanconi anemia, complementation group D2 [Source:HGNC Symbol;Acc:3585]	1201.15	5691.19	10.3273	12.3005	1220.96	1195.9	1186.59	5833.52	5668.47	5571.56	10.303	10.3501	10.3289	12.2948	12.3057	12.3011
ASHGA5P052132	3.75341e-08	1.442e-05	3.92459	down	protein_coding	NM_001130689	CCDS3816.1	HMGB2	RefSeq	1454	chr4	-	174252526	174254920		TCGGCCCCGTCAGGTGGACGCGGATCTGTCAACATGGGTAAAGGAGACCCCAACAAGCCG	3148	Hs.434953	GO:0000793|GO:0001938|GO:0003677|GO:0003684|GO:0003690|GO:0003697|GO:0003700|GO:0005515|GO:0005615|GO:0005634|GO:0005654|GO:0005737|GO:0006265|GO:0006288|GO:0006309|GO:0006325|GO:0006334|GO:0006357|GO:0006915|GO:0006921|GO:0007289|GO:0008301|GO:0008584|GO:0019904|GO:0032075|GO:0033151|GO:0042056|GO:0043234|GO:0043388|GO:0044212|GO:0045648|GO:0045654|GO:0045892|GO:0045893|GO:0045944|GO:0048015|GO:…	high mobility group protein B2	1994.88	9665.24	11.0679	13.0405	2076.23	1935.41	1973.01	9917.43	9747.13	9331.14	11.0869	11.046	11.0708	13.0342	13.0653	13.0219
ASHGA5P003968	2.25336e-07	2.3377e-05	3.91572	down	protein_coding	NM_024629	CCDS3838.1	MLF1IP	RefSeq	2554	chr4	-	185615218	185655286		AGGAAGAATGCTAAGATGATTTCAGATATCGAAAAGAAAAGGCAGCGTATGATTGAAGTC	79682	Hs.575032	GO:0000087|GO:0000236|GO:0000278|GO:0000777|GO:0005634|GO:0005654|GO:0005737|GO:0005813|GO:0005829|GO:0006334|GO:0006351|GO:0006355|GO:0019048|GO:0034080	centromere protein U	3508.97	17414.2	11.8997	13.869	3513.61	3575.89	3437.4	17742.7	17300	17199.9	11.8585	11.9513	11.8894	13.8663	13.8663	13.8744
ASHGA5P002361	4.09649e-07	3.1088e-05	3.91088	down	protein_coding	NM_005480	CCDS8784.1	TROAP	RefSeq	2618	chr12	+	49716970	49725514		TATCTGCTCACTCCAGTCTTTGAGACCCCCAGCAGGCCAGGCAGGCCTCAGCAATCTGGC	10024	Hs.524399	GO:0005515|GO:0005737|GO:0007155	tastin isoform 1	213.372	895.314	7.76874	9.73624	222.699	207.72	209.697	955.647	882.453	847.843	7.75101	7.77091	7.78431	9.78843	9.73686	9.68343
ASHGA5P006764	3.1249e-06	7.4369e-05	3.91048	down	protein_coding	NM_153705	CCDS41711.1	KDELC2	RefSeq	4311	chr11	-	108342832	108369159		TCTCCCGCAGGTGAAACACCATTCAAAGTCGTAGTCAAATCTCTTTCACCTAAAGAGTTG	143888	Hs.83286	GO:0003674|GO:0005575|GO:0005788|GO:0008150	KDEL motif-containing protein 2 precursor	100.238	413.411	6.6856	8.65295	102.614	102.535	95.5639	415.221	425.034	399.979	6.62159	6.77073	6.66448	8.62386	8.71074	8.62423
ASHGA5P042312	3.57485e-08	1.442e-05	3.90156	down	protein_coding	ENST00000359465	CCDS4629.1	HIST1H2BM	GENCODE	446	chr6	+	27782821	27783267	ENST00000377401	ATCTCTTCCAAGGCTATGGGAATCATGAACTCCTTCGTCAACGACATCTTTGAGCGTATC	8342	Hs.182432	GO:0006334|GO:0005634|GO:0005622|GO:0000786|GO:0003677|GO:0043565	histone cluster 1, H2bm [Source:HGNC Symbol;Acc:4750]	23284.8	107084	14.6328	16.5969	23872	22354.4	23627.9	105733	109341	106178	14.6423	14.6096	14.6467	16.5747	16.6186	16.5975
ASHGA5P043848	5.81681e-06	0.000101574	3.88659	down	protein_coding	NM_001123168	CCDS41458.1	FAM72A	RefSeq	1881	chr1	+	206138910	206155074	ENST00000369390, ENST00000400889	ATAGTAGGAGCATTACTCTTGTTTCCTTTTTCAAAATCCCACACCTCATCCTTCCTGCGA	729533	Hs.661924	GO:0005739	protein FAM72A	2331.82	11331.5	11.3058	13.2643	2555.04	2245.91	2194.5	11351.6	11222.5	11420.3	11.4127	11.2769	11.228	13.2191	13.2612	13.3128
ASHGA5P030011	0.000306254	0.00130794	3.83253	down	protein_coding	NM_000138	CCDS32232.1	FBN1	RefSeq	11695	chr15	-	48700502	48937985		TTTGTTTGGTGCTGTCACTAAATCTGAATGCTGTTGCGCCAGCACTGAGTATGCATTTGG	2200	Hs.591133	GO:0001501|GO:0001527|GO:0005201|GO:0005509|GO:0005515|GO:0005576|GO:0005578|GO:0005604|GO:0005615|GO:0007507|GO:0031012|GO:0035582|GO:0035583	fibrillin-1 precursor	5.87495	21.5556	2.58105	4.51935	6.10769	6.51715	5	20.6828	20.8196	23.1643	2.54441	2.86728	2.33147	4.41858	4.52401	4.61547
ASHGA5P050726	3.6637e-05	0.000306006	3.8136	down	protein_coding	NM_178123	CCDS33338.1	SESTD1	RefSeq	10448	chr2	-	179966418	180129350		ACAGAAGATTTTGGTGGGAGTCTCACCTATGATCACATGGACTGGTTAAATAAGAGGCTG	91404	Hs.30977	GO:0001786|GO:0005515|GO:0005545|GO:0005546|GO:0010314|GO:0031210|GO:0032266|GO:0034704|GO:0043325|GO:0070273|GO:0070300|GO:0080025	SEC14 domain and spectrin repeat-containing protein 1	38.0928	149.903	5.30029	7.23144	40.8835	33.6295	39.7653	140.517	158.707	150.485	5.28788	5.18831	5.42467	7.10931	7.34356	7.24145
ASHGA5P033989	7.26985e-07	3.877e-05	3.81196	down	protein_coding	NM_006087	CCDS12168.1	TUBB4A	RefSeq	2318	chr19	-	6494329	6502330		ACCATGGGGACAGTGACCTGCAACTGGAGAGGATCAACGTGTACTACAACGAGGCCACAG	10382	Hs.110837	GO:0000086|GO:0000278|GO:0003924|GO:0005198|GO:0005515|GO:0005525|GO:0005737|GO:0005829|GO:0005874|GO:0005886|GO:0005929|GO:0006457|GO:0007018|GO:0015630|GO:0033269|GO:0043025|GO:0043209|GO:0044267|GO:0051084|GO:0051258	tubulin beta-4A chain	179.858	733.393	7.52129	9.45182	189.225	176.163	174.188	788.653	721.938	689.587	7.51521	7.53644	7.51222	9.51516	9.44686	9.39345
ASHGA5P055485	3.03877e-07	2.7413e-05	3.81089	down	protein_coding	NM_000946	CCDS44926.1	PRIM1	RefSeq	1471	chr12	-	57125363	57146146		TCCACTAATGAAGAGGAAAAAGAGGAGAATGAAGCTGAATCTGATGTCAAACATAGAACC	5557	Hs.534339	GO:0000082|GO:0000084|GO:0000216|GO:0000278|GO:0000722|GO:0000723|GO:0003896|GO:0005654|GO:0005658|GO:0006269|GO:0006270|GO:0006271|GO:0032201|GO:0046872	DNA primase small subunit	2162.35	10214.9	11.1892	13.1194	2270.15	2089.56	2127.35	10844.5	10027.4	9772.74	11.2215	11.1627	11.1835	13.1649	13.1049	13.0882
ASHGA5P011837	4.16404e-05	0.000334091	3.80974	down	protein_coding	ENST00000373789	CCDS7263.1	RTKN2	GENCODE	6641	chr10	-	63952952	64028466		CATTAACAAGGAAACCAGAATCCGGGCAATGGATAAGGATGCCAAGAAAAGAATCCATAA	219790	Hs.58559	GO:0008284|GO:0007165|GO:0030097|GO:0005886|GO:0005622|GO:0005515|GO:0005543	rhotekin 2 [Source:HGNC Symbol;Acc:19364]	114.38	459.967	6.86746	8.79715	110.116	125.11	107.915	484.563	459.952	435.385	6.71942	7.04553	6.83742	8.83502	8.81498	8.74146
ASHGA5P031146	4.27405e-07	3.1159e-05	3.781	down	protein_coding	NM_024745	CCDS10720.1	SHCBP1	RefSeq	3249	chr16	-	46614467	46655311		AGTCACAGTGCGGACATCAGCAGAGTTTCTAATGAAGAACTCGGATTTATATGGCGCCAA	79801	Hs.123253		SHC SH2 domain-binding protein 1	410.161	1729.2	8.73123	10.65	417.792	397.395	415.296	1754.53	1722.47	1710.59	8.68835	8.71701	8.78832	10.63	10.6586	10.6614
ASHGA5P001700	3.11429e-08	1.442e-05	3.77949	down	protein_coding	NM_005804	CCDS12308.1	DDX39A	RefSeq	1558	chr19	-	14519609	14530195	NR_038336	TTGATCTCTTGGATGTGCTGGAGTTTAACCAGGTGATAATCTTCGTCAAGTCAGTGCAGC	10212	Hs.311609	GO:0000398|GO:0003676|GO:0005515|GO:0005524|GO:0005634|GO:0005737|GO:0006406|GO:0008026	ATP-dependent RNA helicase DDX39A	9413.73	44547.4	13.3235	15.2417	9477.91	9307.64	9455.65	46599.6	43739.1	43303.6	13.3072	13.3235	13.3397	15.2679	15.2243	15.2328
ASHGA5P003084	1.46312e-06	5.1676e-05	3.77214	down	protein_coding	NM_018248	CCDS3828.1	NEIL3	RefSeq	2402	chr4	+	178230990	178284092		ATTTTTTGAATGGGCAGATTTGTCCTTCCCATTCTGCAACCATGGCAAGCGTTCCACCAT	55247	Hs.405467	GO:0000405|GO:0003684|GO:0003690|GO:0003697|GO:0003906|GO:0005634|GO:0006284|GO:0006289|GO:0008270|GO:0019104|GO:0019104	endonuclease 8-like 3	607.249	2631.28	9.31233	11.2277	602.117	600.493	619.139	2653.42	2635.4	2605.01	9.23684	9.32596	9.37419	11.1998	11.2397	11.2436
ASHGA5P048654	5.0707e-09	1.442e-05	3.76387	down	protein_coding	ENST00000220514	CCDS10074.1	OIP5	GENCODE	1236	chr15	-	41601465	41624819		TCCAAGCCAGAAAACTGATCCTGTACCAAAGCTTGAGTGTCAGGTTCAGGCTTTATTGCT	11339	Hs.661645	GO:0007067|GO:0051301|GO:0007154|GO:0006334|GO:0034080|GO:0005634|GO:0000775|GO:0005654|GO:0000785|GO:0010369|GO:0015030|GO:0005515	Opa interacting protein 5 [Source:HGNC Symbol;Acc:20300]	2100.03	9776.46	11.1441	13.0563	2163.24	2045.65	2091.19	10156.2	9711.74	9461.46	11.1454	11.1326	11.1544	13.0669	13.0618	13.0403
ASHGA5P041700	5.90234e-07	3.5375e-05	3.75306	down	protein_coding	ENST00000377364	CCDS4572.1	HIST1H4B	GENCODE	357	chr6	-	26027123	26027480		GTTAAGCGAATTTCCGGTTTGATTTATGAGGAGACTCGTGGCGTTCTCAAGGTGTTTCTG	8366	Hs.143080	GO:0006352|GO:0048015|GO:0006334|GO:0000723|GO:0006325|GO:0034080|GO:0045653|GO:0005634|GO:0005576|GO:0000786|GO:0005654|GO:0003677|GO:0005515	histone cluster 1, H4b [Source:HGNC Symbol;Acc:4789]	996.383	4444.34	10.0482	11.9563	1059.87	970.453	958.823	4510.82	4581.58	4240.63	10.0883	10.0396	10.0167	11.9328	12.009	11.9271
ASHGA5P044952	1.72951e-06	5.5129e-05	3.73932	down	protein_coding	ENST00000369160	CCDS1574.1	HIST3H2BB	GENCODE	452	chr1	+	228645807	228646259		AGTACACCAGCTCCAAGTGAGGCGTTCCTCGGCGTCCTGAACCCAAAGGCTCTTTTCAGA	128312	Hs.376691	GO:0006334|GO:0005634|GO:0005622|GO:0000786|GO:0003677|GO:0043565	histone cluster 3, H2bb [Source:HGNC Symbol;Acc:20514]	314.237	1294.31	8.34317	10.2459	318.146	300.365	324.2	1303.95	1286.77	1292.21	8.29045	8.31579	8.42327	10.2136	10.2528	10.2714
ASHGA5P014256	0.0194535	0.0353156	3.73455	down	protein_coding	NM_001127232	CCDS47602.1	AUTS2	RefSeq	1678	chr7	+	69063905	69755607		AGGCTACTTCAGATCAGGGAAGATGTGCCTTGGAGAGGAAGCATGTCTTAAATCTGGAAA	26053	Hs.21631	GO:0003674|GO:0005575|GO:0008150	autism susceptibility gene 2 protein isoform 3	10.6904	35.562	3.29747	5.19841	14.8178	5	12.2533	30.9037	41.2549	34.5273	3.80671	2.33286	3.75286	4.97096	5.45956	5.16471
ASHGA5P000832	3.93209e-05	0.000320069	3.73387	down	protein_coding	NM_175848	CCDS13206.1	DNMT3B	RefSeq	4293	chr20	+	31350190	31397162	ENST00000201963, ENST00000328111	GATAGCCAAGTTAAAGAAAGTACAGACAATAACCACCAAGTCGAACTCGATCAAACAGGG	1789	Hs.713611	GO:0000122|GO:0000775|GO:0003714|GO:0003714|GO:0003886|GO:0003886|GO:0003886|GO:0005515|GO:0005634|GO:0005720|GO:0005730|GO:0005737|GO:0006306|GO:0006306|GO:0006346|GO:0006349|GO:0009008|GO:0010212|GO:0010424|GO:0010628|GO:0031503|GO:0042493|GO:0043045|GO:0043231|GO:0045322|GO:0045666|GO:0046498|GO:0046499|GO:0046872|GO:0051571|GO:0051573|GO:0051718|GO:0071230	DNA (cytosine-5)-methyltransferase 3B isoform 2	100.65	395.312	6.6881	8.58877	95.0559	99.0082	107.885	405.47	392.913	387.552	6.50769	6.71998	6.83662	8.58405	8.60355	8.5787
ASHGA5P004447	0.00152554	0.00442125	3.73382	down	protein_coding	NM_017527		LY6K	RefSeq	1747	chr8	+	143781528	143785584		ACTGCGTTATAGCGGCCGTGAAAATATTTCCACGTTTTTTCATGGTTGCGAAGCAGTGCT	54742	Hs.69517	GO:0005576|GO:0005634|GO:0005730|GO:0005737|GO:0005886|GO:0031225	lymphocyte antigen 6K isoform 1 precursor	5	17.9632	2.32963	4.23029	5	5	5	12.9069	21.843	19.1399	2.32457	2.33286	2.33147	3.75603	4.58471	4.35012
ASHGA5P003197	5.2865e-07	3.3688e-05	3.72922	down	protein_coding	NM_017785	CCDS4370.1	CCDC99	RefSeq	2683	chr5	+	169010637	169031781		ACTCTCCCAGGTTAGCTGCTGAATCAAAGCTTCAAACAGAAGTTAAAGAAGGAAAAGAAA	54908	Hs.368710	GO:0000087|GO:0000132|GO:0000236|GO:0000278|GO:0000922|GO:0000940|GO:0005515|GO:0005634|GO:0005815|GO:0005829|GO:0007080|GO:0034501|GO:0043515|GO:0051301	protein Spindly	1112.78	4970.04	10.2107	12.1095	1126.93	1136.68	1074.73	5202.4	4948.02	4759.72	10.1761	10.2675	10.1884	12.1361	12.1114	12.0811
ASHGA5P001506	6.20952e-06	0.000105368	3.72708	down	protein_coding	ENST00000234040	CCDS2545.1	PASK	GENCODE	4572	chr2	-	242045513	242088919	NM_001252120, NM_001252122	CTTCCGACAACTAGTGTCAGCAGTGGGATACCTGCGCTTGAAGGACATCATCCACCGTGA	23178	Hs.397891	GO:0006355|GO:0007165|GO:0006468|GO:0045727|GO:0046777|GO:0045719|GO:0043576|GO:0070092|GO:2000505|GO:0005634|GO:0005737|GO:0005794|GO:0005515|GO:0005524|GO:0004674|GO:0004871|GO:0004672|GO:0004713|GO:0035091|GO:0016772	PAS domain containing serine/threonine kinase [Source:HGNC Symbol;Acc:17270]	88.1164	345.768	6.50065	8.39869	87.3654	87.9782	89.0057	362.565	332.602	342.138	6.38607	6.5518	6.56407	8.42923	8.36224	8.4046
ASHGA5P006055	1.52063e-06	5.2267e-05	3.72692	down	protein_coding	NM_004955	CCDS4908.1	SLC29A1	RefSeq	2341	chr6	+	44187241	44201888	NM_001078174, NM_001078175, NM_001078176, NM_001078177	TTGTCATCACCATGATCAAGATCGTGCTCATTAATTCATTTGGTGCCATCCTGCAGGGCA	2030	Hs.25450	GO:0005337|GO:0005886|GO:0005887|GO:0006139|GO:0007595|GO:0015858|GO:0015862|GO:0016020|GO:0016323|GO:0016324|GO:0030431|GO:0055085|GO:0060079|GO:0071333|GO:0071456	equilibrative nucleoside transporter 1	902.482	3957.73	9.90004	11.798	891.574	891.371	924.502	4002.82	3986.78	3883.58	9.8245	9.91287	9.96275	11.7762	11.8228	11.7951
ASHGA5P035331	1.25793e-08	1.442e-05	3.69743	down	protein_coding	NM_005915	CCDS2179.1	MCM6	RefSeq	3791	chr2	-	136597195	136634047		AGAGATCCCTCTTGCCAAGGATTTTTATGTTGCATTCCAAGACCTGCCTACCAGACACAA	4175	Hs.444118	GO:0000075|GO:0000082|GO:0000084|GO:0000216|GO:0000278|GO:0003697|GO:0004003|GO:0005515|GO:0005524|GO:0005634|GO:0005634|GO:0005654|GO:0005730|GO:0006260|GO:0006260|GO:0006268|GO:0006270|GO:0006271|GO:0042555|GO:0042802	DNA replication licensing factor MCM6	1194.13	5315.88	10.3173	12.2038	1233.32	1185.18	1163.89	5415.68	5316.43	5215.54	10.3192	10.3355	10.2972	12.1926	12.2145	12.2044
ASHGA5P006780	7.47363e-06	0.000117993	3.66993	down	protein_coding	NM_001790	CCDS4202.1	CDC25C	RefSeq	2115	chr5	-	137620958	137667516		AATCATGACCAGCACCTAATGAAATGTAGCCCAGCACAGCTTCTTTGTAGCACTCCGAAT	995	Hs.656	GO:0000075|GO:0000079|GO:0000086|GO:0000087|GO:0000278|GO:0004725|GO:0005515|GO:0005634|GO:0005654|GO:0005829|GO:0006260|GO:0007067|GO:0007088|GO:0007089|GO:0008283|GO:0019048|GO:0019901|GO:0035335|GO:0050699|GO:0051301|GO:0051726	M-phase inducer phosphatase 3 isoform a	165.343	645.112	7.39662	9.27237	164.941	161.415	169.673	631.115	672.377	631.842	7.31262	7.40264	7.47459	9.20412	9.34828	9.26471
ASHGA5P028726	0.00465626	0.0107659	3.66281	down	protein_coding	ENST00000382108	CCDS53857.1	SPATA13	GENCODE	8457	chr13	+	24734860	24881212		TCCTTTAAGAAACTGAAGTCCTCAGTCCTGAAAGGAATTCAGAGCCGAGAGGGGTCAAAT	221178	Hs.595391	GO:0046847|GO:0035023|GO:0030334|GO:0030032|GO:0016477|GO:0005634|GO:0005737|GO:0005622|GO:0030027|GO:0032587|GO:0030175|GO:0005515|GO:0005543|GO:0005089|GO:0005085|GO:0030676	spermatogenesis associated 13 [Source:HGNC Symbol;Acc:23222]	6.76765	24.7507	2.81972	4.69267	5.1789	5.67583	9.44822	27.9129	26.8445	19.4948	2.40306	2.68354	3.37256	4.82759	4.87096	4.37946
ASHGA5P029196	8.77904e-07	4.1719e-05	3.66142	down	protein_coding	ENST00000331128	CCDS938.1	HIST2H2AB	GENCODE	448	chr1	-	149859018	149859466		CAAGTAATTAAGAGGCTTGACACCATACTCATTCACCCCAAAGGCTCTTTTAAGAGCCAC	317772	Hs.664173	GO:0006334|GO:0005634|GO:0005622|GO:0000786|GO:0003677|GO:0043565	histone cluster 2, H2ab [Source:HGNC Symbol;Acc:20508]	4007.18	18566	12.0917	13.9641	3949.74	3987.93	4083.88	18662.4	18474.1	18561.4	12.0255	12.1111	12.1385	13.9392	13.9669	13.986
ASHGA5P014059	0.00031193	0.00132573	3.65577	down	protein_coding	NM_001130159	CCDS44417.1	STOX1	RefSeq	1237	chr10	+	70587293	70652816		GACATATCTGGACACAGAGTCTGGGATCTAATAATTCAGTCATTTTGGATGGACTAAAAA	219736	Hs.37636	GO:0003677|GO:0005634|GO:0005730|GO:0005737	storkhead-box protein 1 isoform b	47.4873	178.536	5.61165	7.48183	42.2511	44.8214	55.3894	180.547	177.057	178.005	5.33885	5.60172	5.89438	7.46235	7.49333	7.4898
ASHGA5P013298	2.57039e-07	2.4858e-05	3.63517	down	protein_coding	NM_181573	CCDS3283.1	RFC4	RefSeq	1486	chr3	-	186507681	186524484		ATCAGTGATCGGTGAAGTACCATGCAAGCATTTCTTAAAGGTACATCCATCAGTACTAAA	5984	Hs.732098	GO:0000075|GO:0000084|GO:0000278|GO:0000722|GO:0000723|GO:0003677|GO:0005515|GO:0005524|GO:0005654|GO:0005663|GO:0006260|GO:0006260|GO:0006271|GO:0006281|GO:0006281|GO:0006283|GO:0006289|GO:0006297|GO:0017111|GO:0032201|GO:0048015	replication factor C subunit 4	519.274	2127.95	9.08047	10.9425	552.928	515.762	489.134	2193.73	2097.48	2092.65	9.11082	9.10306	9.02752	10.9412	10.9372	10.9491
ASHGA5P038984	6.37702e-05	0.000436635	3.60829	down	protein_coding	NM_004526	CCDS3043.1	MCM2	RefSeq	3453	chr3	+	127317252	127341278		TTTTCGCGCGAAACCTGGTTGTTGCTGTAGTGGCGGAGAGGATCGTGGTACTGCTATGGC	4171	Hs.477481	GO:0000075|GO:0000082|GO:0000084|GO:0000216|GO:0000278|GO:0000785|GO:0003677|GO:0003688|GO:0004386|GO:0005515|GO:0005524|GO:0005634|GO:0005654|GO:0005664|GO:0006260|GO:0006268|GO:0006270|GO:0006271|GO:0006334|GO:0007049|GO:0042393|GO:0042555|GO:0046872	DNA replication licensing factor MCM2	58.1481	216.473	5.8929	7.74422	68.88	48.6162	56.9483	225.587	222.941	200.892	6.03512	5.71221	5.93138	7.76474	7.81392	7.65399
ASHGA5P000743	1.41328e-05	0.00016772	3.60754	down	protein_coding	NM_004237	CCDS3858.1	TRIP13	RefSeq	2408	chr5	+	892968	918164		ATCTACCTCTCTTGTTTGGAAGAACTGATGAAGTGTCAGATCATATACCCTCGCCAGCAG	9319	Hs.731712	GO:0003712|GO:0005515|GO:0005524|GO:0005634|GO:0006302|GO:0006366|GO:0007130|GO:0007131|GO:0007283|GO:0017111|GO:0030154|GO:0048477	pachytene checkpoint protein 2 homolog isoform 1	1199.32	5202.25	10.3207	12.1717	1332.66	1182.92	1082.38	5579.36	5077.96	4949.44	10.431	10.3325	10.1987	12.2262	12.1505	12.1385
ASHGA5P006238	0.0175391	0.0324137	3.59233	down	protein_coding	NM_021722	CCDS43608.1	ADAM22	RefSeq	9313	chr7	+	87563565	87832204		CTCGGTCTAATTCAACTGAGTATTTAAACCCATGGTTCAAAAGAGACTATAATGTAGCTA	53616	Hs.256398	GO:0004222|GO:0005178|GO:0005515|GO:0006508|GO:0007155|GO:0007162|GO:0007417|GO:0008270|GO:0016021	disintegrin and metalloproteinase domain-containing protein 22 isoform 2 preproprotein	11.9438	38.9142	3.4887	5.33362	16.2925	14.2251	5.3139	43.4469	38.8028	34.4928	3.94897	3.95743	2.5597	5.46395	5.37454	5.16237
ASHGA5P031373	1.14659e-06	4.7165e-05	3.57161	down	protein_coding	NM_016095	CCDS10953.1	GINS2	RefSeq	1196	chr16	-	85711279	85722588		GAAACTTTTACCCCAATGCCCAGCCCTTACTACATGGAACTTACGAAGCTCCTGTTAAAT	51659	Hs.433180	GO:0000084|GO:0000278|GO:0005515|GO:0005654|GO:0006271	DNA replication complex GINS protein PSF2	788.929	3246.07	9.69451	11.5311	857.147	748.439	761.2	3331.54	3251.06	3155.61	9.7671	9.64253	9.67389	11.5263	11.5481	11.5188
ASHGA5P001463	0.000618311	0.00220599	3.56304	down	protein_coding	NM_020685	CCDS2896.1	C3orf14	RefSeq	832	chr3	+	62305395	62319320		TTCTCTTGAGACTCGTTACTGGGCATCAGTAGAAGAATATATTCCCAAATGGGAACAGTT	57415	Hs.47166		uncharacterized protein C3orf14	17.1417	61.6314	4.14496	5.97806	15.5415	16.8484	19.0352	70.731	50.5208	63.6425	3.87533	4.19855	4.36099	6.15409	5.74326	6.03685
ASHGA5P012713	1.10202e-05	0.000145437	3.55821	down	protein_coding	NM_002915	CCDS9352.1	RFC3	RefSeq	2396	chr13	+	34392205	34411644		AATAATGAAGGGCCTTCTCTCAGAACTGTTACATAATTGTGATGGACAACTGAAAGGGGA	5983	Hs.115474	GO:0000075|GO:0000084|GO:0000166|GO:0000278|GO:0000722|GO:0000723|GO:0000731|GO:0003677|GO:0003689|GO:0005515|GO:0005654|GO:0005663|GO:0005663|GO:0006200|GO:0006260|GO:0006260|GO:0006271|GO:0006281|GO:0006283|GO:0006289|GO:0006297|GO:0016887|GO:0032201|GO:0046683	replication factor C subunit 3 isoform 1	982.155	4119.48	10.0287	11.8598	930.804	1008.28	1007.38	4169.14	4125.83	4063.47	9.89612	10.1002	10.0897	11.8347	11.8756	11.8693
ASHGA5P007875	0.00034359	0.00141993	3.54938	down	protein_coding	NM_001048166	CCDS41329.1	STIL	RefSeq	5019	chr1	-	47715810	47779819	ENST00000337817	GGAAGTTGCGGATACTGAGGATTTGGAATTAAAGAAATCATTCACCAGACATCATGGAGC	6491	Hs.525198	GO:0000578|GO:0001701|GO:0001843|GO:0001947|GO:0005813|GO:0005829|GO:0007224|GO:0007368|GO:0008283|GO:0021915|GO:0030900|GO:0030903|GO:0033504|GO:0035264|GO:0043066	SCL-interrupting locus protein isoform 1	97.9519	363.382	6.64305	8.47062	83.8247	105.972	104.059	362.17	369.274	358.701	6.32539	6.81882	6.78494	8.42835	8.51355	8.46995
ASHGA5P001520	0.0241168	0.0424246	3.5468	down	protein_coding	NM_012476	CCDS1911.1	VAX2	RefSeq	1163	chr2	+	71127719	71160575		ACTGGTGCGAGATGCCAAAGGGACAATTCGGGAAATTGTCCTGCCTAAGGGCCTGGACCT	25806	Hs.249170	GO:0000122|GO:0000976|GO:0003700|GO:0005634|GO:0005737|GO:0006351|GO:0007398|GO:0007409|GO:0007601|GO:0009950|GO:0016055|GO:0030900|GO:0031490|GO:0048048|GO:0060041	ventral anterior homeobox 2	10.3342	31.3558	3.19831	5.02483	17.5348	5	8.46792	33.5799	34.7303	25.7572	4.05618	2.33286	3.2059	5.09376	5.22436	4.75637
ASHGA5P021062	0.0084614	0.0175033	3.53655	down	protein_coding	NM_001144755	CCDS55241.1	MYBL1	RefSeq	5008	chr8	-	67474409	67525480		AGACATGCAGTCAAATTGTGAATGGGAAACAGTGGTTTATGGGAAGACAGAAGACCAACT	4603	Hs.445898	GO:0003677|GO:0003682|GO:0005634|GO:0006351|GO:0006355|GO:0045893	myb-related protein A isoform 2	8.49859	28.5886	3.07746	4.8998	7.70264	5.22014	12.573	28.9534	24.7133	32.099	2.87557	2.56751	3.7893	4.87647	4.76016	5.06276
ASHGA5P055581	4.73431e-05	0.000365911	3.5338	down	protein_coding	NM_003276	CCDS9064.1	TMPO	RefSeq	3690	chr12	+	98909350	98929412		GGCAGTACCGAACTACAGGCAGCTAAGAAAGTACATACTTCTAAGGGAGACCTACCTAGG	7112	Hs.11355	GO:0000785|GO:0003677|GO:0005515|GO:0005521|GO:0005634|GO:0005634|GO:0005635|GO:0005635|GO:0005637|GO:0016021	thymopoietin isoform alpha	236.252	896.47	7.91698	9.7382	219.606	240.658	248.494	896.756	918.493	874.161	7.73269	7.98348	8.03477	9.69984	9.7887	9.72606
ASHGA5P008893	0.000278191	0.00121935	3.51465	down	protein_coding	NM_006806	CCDS13569.1	BTG3	RefSeq	1464	chr21	-	18965967	18985268		TGTGCTGTCGGTATGGAGAGAAAAACAATGCATTCATTGTTGCCAGCTTTGAAAATAAAG	10950	Hs.473420	GO:0005737|GO:0006979|GO:0008285|GO:0045930	protein BTG3 isoform b	80.5919	293.421	6.36008	8.17346	79.397	94.4718	67.9069	312.146	282.496	285.622	6.24176	6.65648	6.18198	8.22431	8.14597	8.1501
ASHGA5P006284	6.79274e-05	0.000456913	3.51333	down	protein_coding	NM_021127	CCDS11975.1	PMAIP1	RefSeq	1954	chr18	+	57567191	57571538		GCTCCAGCAGAGCTGGAAGTCGAGTGTGCTACTCAACTCAGGAGATTTGGAGACAAACTG	5366	Hs.96	GO:0001836|GO:0005515|GO:0005634|GO:0005739|GO:0005741|GO:0005829|GO:0005829|GO:0006915|GO:0006915|GO:0006917|GO:0006919|GO:0006921|GO:0006926|GO:0006974|GO:0008633|GO:0010498|GO:0010907|GO:0010917|GO:0032461|GO:0042149|GO:0043029|GO:0043065|GO:0043065|GO:0043280|GO:0043331|GO:0043517|GO:0046902|GO:0071456|GO:0072332|GO:0072593|GO:0090200|GO:0090200|GO:2001244	phorbol-12-myristate-13-acetate-induced protein 1	124.349	459.191	6.98434	8.79718	127.367	137.834	107.844	490.931	445.34	441.301	6.93789	7.17924	6.83589	8.85413	8.77375	8.76364
ASHGA5P019106	2.20312e-07	2.329e-05	3.50546	down	protein_coding	NM_007299	CCDS11455.2	BRCA1	RefSeq	3800	chr17	-	41196311	41277468		TGTTGCTATGGGCCCTTCACCAACATGCCCACAGGGTGTCCACCCAATTGTGGTTGTGCA	672	Hs.194143	GO:0000151|GO:0000724|GO:0000724|GO:0001726|GO:0003677|GO:0003713|GO:0003723|GO:0004842|GO:0004842|GO:0005515|GO:0005634|GO:0005654|GO:0005886|GO:0005925|GO:0006281|GO:0006301|GO:0006302|GO:0006302|GO:0006357|GO:0006359|GO:0006633|GO:0006915|GO:0006974|GO:0006978|GO:0007049|GO:0007059|GO:0008270|GO:0008274|GO:0008630|GO:0010212|GO:0015631|GO:0016567|GO:0019899|GO:0030521|GO:0030529|GO:0031398|GO:…	breast cancer type 1 susceptibility protein isoform 5	284.454	1078.55	8.1915	10.0011	295.996	282.027	275.341	1108.26	1097.69	1029.71	8.18098	8.21421	8.1793	9.99852	10.041	9.96378
ASHGA5P012230	2.01165e-05	0.00020749	3.50526	down	protein_coding	NM_001098802	CCDS47984.1	CEP78	RefSeq	2767	chr9	+	80850990	80881983		TAGGGCAAATGCAAAATATCCAGGTTTCTATTTGTATGCAGTCAGCTTACAATGAAGGAA	84131	Hs.374421	GO:0000086|GO:0000278|GO:0005813|GO:0005829	centrosomal protein of 78 kDa isoform a	460.426	1808.73	8.90418	10.7137	441.056	483.658	456.563	1811.37	1883.8	1731.04	8.77473	9.01226	8.92554	10.678	10.7834	10.6796
ASHGA5P005314	2.54075e-06	6.6347e-05	3.49063	down	protein_coding	NM_005916	CCDS5683.1	MCM7	RefSeq	2821	chr7	-	99690403	99699427		TGCGCAGATTTGAGCTGTATTTTCAAGGCCCTAGCAGCAACAAGCCTCGTGTGATCCGGG	4176	Hs.438720	GO:0000075|GO:0000082|GO:0000084|GO:0000216|GO:0000278|GO:0000785|GO:0003677|GO:0003697|GO:0004003|GO:0005515|GO:0005524|GO:0005654|GO:0006260|GO:0006268|GO:0006270|GO:0006271|GO:0006974|GO:0008283|GO:0042325|GO:0042555|GO:0042555	DNA replication licensing factor MCM7 isoform 1	2508.73	11027.8	11.4179	13.2214	2433.78	2513	2579.42	11071.1	11166.3	10846.1	11.3355	11.4428	11.4755	13.188	13.2509	13.2254
ASHGA5P003221	0.00221394	0.00591811	3.47633	down	protein_coding	ENST00000265437	CCDS5770.1	ST7	GENCODE	2899	chr7	+	116593380	116863961		TCGCAAAAGCTATGATTGACATTTTCTGCTCGGCAGAGTTCAGGGACTGGAATTGCAAGA	7982	Hs.368131	GO:0016021	suppression of tumorigenicity 7 [Source:HGNC Symbol;Acc:11351]	12.0511	40.2878	3.58768	5.38525	17.6173	8.35895	10.177	44.5971	38.0599	38.2064	4.06363	3.21358	3.48583	5.50127	5.34618	5.3083
ASHGA5P011027	7.21338e-06	0.000115856	3.47209	down	protein_coding	NM_018593	CCDS5089.1	SLC16A10	RefSeq	2918	chr6	+	111408780	111544606		ACTTTGTGCCTTATGTTCACTTGATGAAACATGTAAATGAAAGATTTCAAGATGAAAAAA	117247	Hs.591327	GO:0005886|GO:0006811|GO:0006865|GO:0015801|GO:0016021|GO:0016323|GO:0055085	monocarboxylate transporter 10	172.828	638.81	7.46283	9.25864	169.379	174.816	174.288	639.949	644.735	631.745	7.35114	7.52428	7.51307	9.22058	9.29082	9.26451
ASHGA5P002553	1.01126e-07	1.7246e-05	3.46662	down	protein_coding	NM_000465	CCDS2397.1	BARD1	RefSeq	2610	chr2	-	215593274	215674428		CGAAATTTGCTACATGACAATGAGCTGTCAGATTTGAAAGAAGATAAACCTAGGAAAAGT	580	Hs.591642	GO:0000151|GO:0001894|GO:0003723|GO:0004842|GO:0004842|GO:0005515|GO:0005634|GO:0005634|GO:0005737|GO:0006281|GO:0006974|GO:0007050|GO:0007283|GO:0008270|GO:0016567|GO:0019900|GO:0031436|GO:0031441|GO:0042325|GO:0042803|GO:0043065|GO:0043066|GO:0045732|GO:0046826|GO:0046982|GO:0070531|GO:0085020	BRCA1-associated RING domain protein 1	631.25	2508.21	9.37168	11.1652	649.885	616.331	627.534	2572.33	2547.98	2404.32	9.35575	9.36494	9.39436	11.1616	11.1959	11.1381
ASHGA5P009426	4.38595e-07	3.1471e-05	3.45944	down	protein_coding	NM_005863	CCDS7067.1	NET1	RefSeq	3297	chr10	+	5488513	5501019	NM_001047160	ATCAGACGGCAGGAGGCAATATATGAAATGTCCCGAGGTGAACAGGATTTAATTGAGGAT	10276	Hs.25155	GO:0001558|GO:0005085|GO:0005089|GO:0005543|GO:0005634|GO:0005829|GO:0006915|GO:0007165|GO:0007264|GO:0008624|GO:0032321|GO:0043065|GO:0048011|GO:0051056|GO:0070301|GO:0071479	neuroepithelial cell-transforming gene 1 protein isoform 2	309.984	1172.18	8.32163	10.1122	328.048	303.263	298.642	1253.55	1155.49	1107.5	8.33232	8.32938	8.30319	10.1607	10.1119	10.0639
ASHGA5P006438	4.92579e-07	3.2968e-05	3.45114	down	protein_coding	NM_007057	CCDS7249.1	ZWINT	RefSeq	1687	chr10	-	58117198	58121034	NM_032997	AGCTGCAGAGGTATCAGACCTTCCTCCAGCTTCTGTATACCCTGCAGGGTAAGCTGTTGT	11130	Hs.591363	GO:0000070|GO:0000087|GO:0000236|GO:0000278|GO:0000776|GO:0000777|GO:0005515|GO:0005634|GO:0005737|GO:0005829|GO:0007049|GO:0007051|GO:0007093|GO:0047485|GO:0048015|GO:0051301|GO:0051649	ZW10 interactor isoform a	544.898	2119.24	9.14999	10.9371	566.602	516.171	551.919	2219.68	2076.99	2061.05	9.14347	9.10413	9.20238	10.9567	10.9235	10.931
ASHGA5P055746	1.68594e-07	2.0813e-05	3.44393	down	protein_coding	NM_002128	CCDS9335.1	HMGB1	RefSeq	3428	chr13	-	31032878	31040081		CGGAGAGAGTGAGGAGGCTGCGTCTGGCTCCCGCTCTCACAGCCATTGCAGTACATTGAG	3146	Hs.434102	GO:0000122|GO:0000793|GO:0001654|GO:0001773|GO:0002407|GO:0002437|GO:0003684|GO:0003690|GO:0003697|GO:0003700|GO:0005125|GO:0005515|GO:0005576|GO:0005615|GO:0005634|GO:0005654|GO:0005737|GO:0006265|GO:0006288|GO:0006309|GO:0006310|GO:0006357|GO:0006915|GO:0006921|GO:0008134|GO:0008301|GO:0008301|GO:0009986|GO:0010858|GO:0017053|GO:0017055|GO:0030295|GO:0030324|GO:0031175|GO:0033151|GO:0042056|GO:…	high mobility group protein B1	1571.05	6505.06	10.7123	12.4964	1608.21	1576.74	1528.2	6573.02	6568.88	6373.28	10.7006	10.7469	10.6895	12.4688	12.5204	12.5
ASHGA5P005915	1.93816e-06	5.8596e-05	3.43818	down	protein_coding	NM_000237	CCDS6012.1	LPL	RefSeq	3747	chr8	+	19796581	19824770		AGTCAGGCTGAAACTGGGCGAATCTACAGAACAAAGAACGGCATGTGAATTCTGTGAAGA	4023	Hs.180878	GO:0004465|GO:0004465|GO:0004620|GO:0004806|GO:0004806|GO:0005102|GO:0005515|GO:0005576|GO:0005615|GO:0005886|GO:0006629|GO:0006633|GO:0006633|GO:0006633|GO:0006641|GO:0006644|GO:0008201|GO:0009986|GO:0010744|GO:0010886|GO:0010890|GO:0017129|GO:0019432|GO:0019433|GO:0019433|GO:0031012|GO:0031225|GO:0034361|GO:0034371|GO:0034372|GO:0034372|GO:0042157|GO:0042493|GO:0042627|GO:0044281|GO:0070328	lipoprotein lipase precursor	1234.28	5118.08	10.3657	12.1473	1316.18	1189.87	1196.79	5534.44	4963.31	4856.51	10.4126	10.3419	10.3424	12.218	12.1161	12.1078
ASHGA5P001770	1.7769e-06	5.5931e-05	3.43709	down	protein_coding	NM_001134709	CCDS47382.1	DEK	RefSeq	2785	chr6	-	18224399	18264799	NM_003472	TGTAAAAGAGCTAATTTCTTGAGATAGAGGACAGAGAAGATGACTCGTTCCCATAGATTT	7913	Hs.484813	GO:0003677|GO:0005634|GO:0006357|GO:0006366|GO:0007165|GO:0016568|GO:0019079|GO:0042393|GO:2000779	protein DEK isoform 2	12524.7	54474.3	13.742	15.5231	12643.7	12691.1	12239.2	58127.7	53794.6	51500.5	13.7202	13.7863	13.7194	15.584	15.5235	15.462
ASHGA5P006412	2.15747e-06	6.1069e-05	3.42752	down	protein_coding	NM_001126129	CCDS45498.1	GINS3	RefSeq	2414	chr16	+	58426297	58440048	ENST00000318129	TCTGCTGCAGACTTTTATCGGACGTTTTCGCCGCATCATGGACTCCTCACAGAATGCTTA	64785	Hs.47125	GO:0005634|GO:0006260	DNA replication complex GINS protein PSF3 isoform a	86.1431	309.063	6.46618	8.24335	89.7153	88.0434	80.6706	315.793	307.023	304.373	6.42103	6.55251	6.42501	8.23709	8.25488	8.23808
ASHGA5P006581	5.20435e-07	3.3553e-05	3.42744	down	protein_coding	ENST00000320574	CCDS9278.1	POLE	GENCODE	7840	chr12	-	133200347	133263945		GGAAGCAGATTTAAGGTGGCTTTGCCCTATAAACCGTATTTCTACATTGCGACCAGAAAG	5426	Hs.524871	GO:0006281|GO:0000278|GO:0006270|GO:0000084|GO:0000216|GO:0006260|GO:0001701|GO:0006289|GO:0000723|GO:0006287|GO:0006139|GO:0000082|GO:0006283|GO:0000722|GO:0032201|GO:0006297|GO:0000731|GO:0005634|GO:0005654|GO:0000166|GO:0003677|GO:0008270|GO:0003676|GO:0003682|GO:0003887	polymerase (DNA directed), epsilon, catalytic subunit [Source:HGNC Symbol;Acc:9177]	485.948	1875.25	8.98425	10.7614	511.704	461.89	484.249	1981.5	1813.12	1831.13	8.99634	8.94336	9.01305	10.8027	10.727	10.7545
ASHGA5P054012	0.00446388	0.0104001	3.42136	down	protein_coding	ENST00000330258	CCDS14377.2	FAM123B	GENCODE	8443	chrX	-	63404996	63425624		ATGAATGGAAACCTAGCCAAGTAGTTATTATCAATTCTGGAGTAGGGACACGGGGCCTGA	139285	Hs.314225	GO:0016055|GO:0090090|GO:0090263|GO:0060828|GO:0005634|GO:0005886|GO:0005829|GO:0005515|GO:0005546|GO:0008013	family with sequence similarity 123B [Source:HGNC Symbol;Acc:26837]	7.18373	24.0695	2.8916	4.66617	5	9.34023	7.21096	26.2994	22.1162	23.7929	2.32457	3.36757	2.98265	4.74337	4.60292	4.65221
ASHGA5P049061	0.00274847	0.00704649	3.41994	down	protein_coding	NM_152308	CCDS10548.1	RMI2	RefSeq	1462	chr16	+	11439310	11445617		GCCACTCAAGGTGCTGGCGGAGCAGCTGCGGCGCGACGCGGAGGGCGGCCCGGGCGCGTG	116028	Hs.347524	GO:0003677|GO:0005634|GO:0005737|GO:0006260	recQ-mediated genome instability protein 2	15.2687	51.4265	3.95786	5.73184	11.2868	16.6621	17.857	50.9644	49.7601	53.555	3.42449	4.18134	4.26777	5.69001	5.72197	5.78352
ASHGA5P005436	6.29776e-08	1.4728e-05	3.40416	down	protein_coding	NM_012145	CCDS2552.1	DTYMK	RefSeq	1227	chr2	-	242615156	242626383		ATTTTCTGGTGTGGCCTTCACCGGTGCCAAGGAGAATTTTTCCCTAGATTGGTGTAAACA	1841	Hs.471873	GO:0004798|GO:0005524|GO:0005829|GO:0006233|GO:0006235|GO:0007049|GO:0008283|GO:0015949|GO:0044281|GO:0046940|GO:0050145|GO:0055086	thymidylate kinase isoform 1	1983.22	8302.49	11.0592	12.8265	2030.75	1949.55	1969.36	8654.35	8340.13	7913	11.0547	11.0558	11.0671	12.8383	12.849	12.7921
ASHGA5P037032	3.64374e-05	0.000305515	3.40377	down	protein_coding	NM_007186	CCDS13255.1	CEP250	RefSeq	8341	chr20	+	34043222	34099803		CTGGCAAAGGCTCTGGAGAGCTTAGAAAGGGAAAAAATGGAGCTGGAAATGAGGCTAAAG	11190	Hs.443976	GO:0000086|GO:0000278|GO:0000278|GO:0005515|GO:0005813|GO:0005814|GO:0005814|GO:0005815|GO:0005829|GO:0005929|GO:0005932|GO:0008022|GO:0008104|GO:0010457|GO:0019901|GO:0030997|GO:0043234|GO:0048471	centrosome-associated protein CEP250	27.8089	96.0924	4.84235	6.60948	31.4321	23.4717	28.5229	101.372	91.5432	95.3615	4.89694	4.67625	4.95386	6.65378	6.5699	6.60476
ASHGA5P001358	8.61878e-07	4.1587e-05	3.39973	down	protein_coding	NM_181578	CCDS41843.2	RFC5	RefSeq	2486	chr12	+	118454505	118470042	NM_001130112, NM_007370	GCCTACAGAAATATTACAGAGTTGAAAACTCTGAAGGGGTTGGCACTGCATGATATCCTG	5985	Hs.731908	GO:0000075|GO:0000084|GO:0000278|GO:0000722|GO:0000723|GO:0003677|GO:0005515|GO:0005524|GO:0005654|GO:0005663|GO:0006260|GO:0006260|GO:0006271|GO:0006281|GO:0006281|GO:0006283|GO:0006289|GO:0006297|GO:0017111|GO:0019899|GO:0032201	replication factor C subunit 5 isoform 2	417.511	1580.96	8.75858	10.524	443.627	391.615	417.292	1658.93	1537.23	1546.73	8.78394	8.69636	8.79543	10.55	10.5008	10.5212
ASHGA5P055357	0.000589904	0.00213501	3.39949	down	protein_coding	NM_001010866	CCDS30579.1	TMEM201	RefSeq	3912	chr1	+	9648931	9665020		GGCCCCGAAGGTCAGAGAAGCAGCCATGACTGCGGGGGGAGGACACACGGATGCTCAGGC	199953	Hs.632365	GO:0005637|GO:0016021	transmembrane protein 201 isoform 2	36.2774	126.336	5.22266	6.98798	31.6045	41.5207	35.7071	139.341	119.315	120.351	4.90625	5.49043	5.27132	7.09581	6.94115	6.92699
ASHGA5P047229	0.000831941	0.00276261	3.37808	down	protein_coding	NM_001047160	CCDS41483.1	NET1	RefSeq	3995	chr10	+	5454513	5501019		CAGCACGGAGGGAGCGACGGGGCCTTCGGCCGACACCTCCGGGTCGGAGCTGGACGGGAG	10276	Hs.25155	GO:0001558|GO:0005085|GO:0005089|GO:0005543|GO:0005634|GO:0005829|GO:0006915|GO:0007165|GO:0007264|GO:0008624|GO:0032321|GO:0043065|GO:0048011|GO:0051056|GO:0070301|GO:0071479	neuroepithelial cell-transforming gene 1 protein isoform 1	10.541	34.9974	3.42502	5.18123	14.1228	8.51473	8.98534	32.2726	39.6997	33.0199	3.73819	3.23953	3.29735	5.03808	5.40653	5.09908
ASHGA5P049605	5.08e-08	1.442e-05	3.37735	down	protein_coding	NM_024857	CCDS11260.1	ATAD5	RefSeq	6245	chr17	+	29159022	29222295		TCACCAAAAAGTAGTGGACCAAAGCGAGCACTTCCTCCCAAAACCTTGGCAAATTATTTT	79915	Hs.528902	GO:0005524|GO:0005634|GO:0006974|GO:0017111	ATPase family AAA domain-containing protein 5	516.853	1970.77	9.0779	10.8338	529.831	505.521	515.207	2024.69	1938.38	1949.23	9.05499	9.07288	9.10583	10.8306	10.822	10.8488
ASHGA5P050093	3.52691e-05	0.000299126	3.37565	down	protein_coding	ENST00000423327	CCDS45974.1	SPC24	GENCODE	654	chr19	-	11257830	11266484		ATGGAGAAGGAAGTGGCCCAGAGCCTTCTCAATGCGAAGGAGCAGGTGCACCAGGGAGGC	147841	Hs.381225	GO:0051301|GO:0000278|GO:0000087|GO:0000236|GO:0005634|GO:0005829|GO:0000777|GO:0031262|GO:0005515	SPC24, NDC80 kinetochore complex component, homolog (S. cerevisiae) [Source:HGNC Symbol;Acc:26913]	32.5453	112.74	5.07386	6.82902	34.1454	34.4295	29.061	122.841	106.894	108.486	5.02123	5.22041	4.97993	6.9184	6.79236	6.77631
ASHGA5P009439	1.40425e-08	1.442e-05	3.37303	down	protein_coding	NM_000057	CCDS10363.1	BLM	RefSeq	4528	chr15	+	91260578	91358686		GACTGTGACGCTAGACAGATAAGTTTACAGCAGCAGCTTATTCATGTGATGGAGCACATC	641	Hs.725208	GO:0000079|GO:0000085|GO:0000405|GO:0000723|GO:0000724|GO:0000729|GO:0000781|GO:0000800|GO:0001673|GO:0002039|GO:0003697|GO:0004003|GO:0004003|GO:0004386|GO:0005515|GO:0005524|GO:0005634|GO:0005657|GO:0005730|GO:0005737|GO:0006200|GO:0006281|GO:0006310|GO:0006974|GO:0008026|GO:0009378|GO:0010165|GO:0016363|GO:0016605|GO:0016605|GO:0016887|GO:0031297|GO:0031572|GO:0043140|GO:0045120|GO:0045893|GO:…	Bloom syndrome protein	899.997	3559.65	9.8969	11.6509	938.729	870.746	890.516	3649.04	3566.11	3463.79	9.90946	9.87649	9.90476	11.648	11.6635	11.6414
ASHGA5P053123	6.42916e-06	0.000107892	3.37174	down	protein_coding	NM_181471	CCDS5568.1	RFC2	RefSeq	1715	chr7	-	73645831	73668738		TCAACAAAAAGTCACTCTTCCCAAAGGCCGACATAAGATCATCATTCTGGATGAAGCAGA	5982	Hs.647062	GO:0000075|GO:0000084|GO:0000278|GO:0000722|GO:0000723|GO:0003677|GO:0005515|GO:0005524|GO:0005654|GO:0005663|GO:0006260|GO:0006271|GO:0006281|GO:0006283|GO:0006289|GO:0006297|GO:0017111|GO:0032201	replication factor C subunit 2 isoform 1	918.104	3641.81	9.9265	11.68	963.834	901.659	888.82	4034.05	3526.44	3364.94	9.94894	9.92934	9.90123	11.7867	11.648	11.6052
ASHGA5P010132	1.11447e-06	4.6671e-05	3.34641	down	protein_coding	NM_003740	CCDS4841.1	KCNK5	RefSeq	3800	chr6	-	39156746	39197251		AACTGGCCCAATGCAATGATTTTTGCAGCGACCGTCATTACCACCATTGGATATGGCAAT	8645	Hs.444448	GO:0005244|GO:0005267|GO:0005887|GO:0006813|GO:0007588	potassium channel subfamily K member 5	158.045	559.671	7.32976	9.07238	165.086	152.922	156.125	597.072	555.201	526.74	7.31343	7.32298	7.35289	9.12513	9.0837	9.00831
ASHGA5P007286	1.05412e-05	0.00014232	3.34343	down	protein_coding	NM_001164279		SLC37A4	RefSeq	2047	chr11	-	118895060	118901616	NM_001164277, NM_001164278, NM_001164280, NM_001467	CATGGCAAAGGCGGGACTGTCCAACTACGGGAACCCTCGCCATGGCCTGTTGCTGTTCAT	2542	Hs.719203	GO:0005215|GO:0005783|GO:0005789|GO:0005975|GO:0006006|GO:0006810|GO:0008645|GO:0015152|GO:0015152|GO:0015758|GO:0015760|GO:0015760|GO:0016021|GO:0030176|GO:0042593|GO:0044281|GO:0055085	glucose-6-phosphate translocase isoform 3	203.335	727.041	7.69957	9.4409	200.475	203.45	206.08	709.654	738.285	733.184	7.59803	7.74491	7.75578	9.36494	9.48334	9.47443
ASHGA5P003548	6.27174e-05	0.000432316	3.3395	down	protein_coding	NM_173636	CCDS33001.1	WDR62	RefSeq	4731	chr19	+	36545782	36596012		CCCTGCAGAGCTCTGGGAGACGTGGAGGCCTCTGAAGCTGAAGACCACTTCTTCAACCCA	284403	Hs.116244	GO:0000922|GO:0005634|GO:0005737|GO:0021987|GO:0022008	WD repeat-containing protein 62 isoform 2	20.0356	67.3247	4.37254	6.11217	20.7829	17.877	21.4467	67.298	71.4501	63.2261	4.30166	4.28484	4.53112	6.0795	6.22821	6.02881
ASHGA5P044602	9.12294e-05	0.000556421	3.32656	down	protein_coding	NM_013432	CCDS34968.2	TONSL	RefSeq	4519	chr8	-	145654162	145669812		TTGCTGCAGGCACAGGCTGCCTTTGAGAAGAGCTTGGCTATTGTGGATGAGGAGCTGGAG	4796	Hs.675285	GO:0000724|GO:0003714|GO:0005515|GO:0005634|GO:0005662|GO:0005730|GO:0005737|GO:0031297|GO:0035101|GO:0042393|GO:0042555|GO:0042994|GO:0043596	tonsoku-like protein	80.0573	276.45	6.35765	8.09168	77.8743	88.467	73.8305	272.774	283.855	272.72	6.21716	6.55964	6.29616	8.03606	8.1535	8.08549
ASHGA5P009566	1.02661e-07	1.7356e-05	3.31291	down	protein_coding	NM_130791	CCDS42197.1	WWOX	RefSeq	959	chr16	+	78133326	78312593		AGAAGAATGGAAAACAAAATACCACCCTCCGCCAGAAAAGTGCAGAATAAAAATTTTCCA	51741	Hs.461453	GO:0000166|GO:0001649|GO:0005515|GO:0005634|GO:0005737|GO:0005737|GO:0005739|GO:0005794|GO:0005829|GO:0005829|GO:0005886|GO:0005902|GO:0006915|GO:0006917|GO:0008202|GO:0016055|GO:0016491|GO:0016491|GO:0019899|GO:0030178|GO:0043065|GO:0045944|GO:0046983|GO:0048037|GO:0048705|GO:0050662|GO:0055114|GO:0071560	WW domain-containing oxidoreductase isoform 2	329.214	1197.19	8.41337	10.1415	336.935	327.736	322.972	1233.95	1182.73	1174.88	8.37732	8.44532	8.41746	10.1391	10.1426	10.1426
ASHGA5P034088	9.05954e-06	0.000130452	3.31109	down	protein_coding	NM_001011699	CCDS46009.1	HAUS8	RefSeq	1465	chr19	-	17160570	17186343	NM_033417	TATTAATAATGTGTAAGGAGAAGGAGAAGCTACAGAAAAAGGCCCACGAGCTGAAGCGCA	93323	Hs.404088	GO:0000922|GO:0003674|GO:0005813|GO:0005874|GO:0007067|GO:0051225|GO:0051297|GO:0051301|GO:0070652	HAUS augmin-like complex subunit 8 isoform b	165.493	580.086	7.39886	9.12617	162.952	168.957	164.569	587.749	559.087	593.423	7.29448	7.47128	7.43084	9.10329	9.09211	9.18311
ASHGA5P006375	6.9166e-06	0.000112997	3.3099	down	protein_coding	NM_033518	CCDS14293.1	SLC38A5	RefSeq	2006	chrX	-	48316926	48328644		ACCTCACCTTCTACAGCAGTGTGAAGGCGGAGATGCTGCACATGTACAGCCAGAAGGACC	92745	Hs.195155	GO:0005886|GO:0006811|GO:0006865|GO:0015187|GO:0016021|GO:0055085	sodium-coupled neutral amino acid transporter 5	459.903	1703.06	8.90125	10.628	491.053	461.801	426.855	1859.3	1631.25	1618.62	8.9346	8.94255	8.82661	10.7132	10.5851	10.5858
ASHGA5P001522	1.73507e-05	0.000189765	3.3041	down	protein_coding	ENST00000234420	CCDS1836.1	MSH6	GENCODE	4328	chr2	+	48010220	48034092		CCCCCACCAGTTGTGACTTCTCACCAGGAGATTTGGTTTGGGCCAAGATGGAGGGTTACC	2956	Hs.445052	GO:0007131|GO:0006298|GO:0006281|GO:0006200|GO:0016446|GO:0008630|GO:0009411|GO:0008629|GO:0045190|GO:0008340|GO:0045910|GO:0016447|GO:0000710|GO:0051096|GO:0000790|GO:0000228|GO:0032301|GO:0005515|GO:0005524|GO:0000287|GO:0003690|GO:0030983|GO:0016887|GO:0003682|GO:0043531|GO:0008094|GO:0003684|GO:0032137|GO:0000400|GO:0032405|GO:0032142|GO:0032357|GO:0032143|GO:0003677	mutS homolog 6 (E. coli) [Source:HGNC Symbol;Acc:7329]	540.745	2023.87	9.13944	10.8637	597.752	517.043	507.44	2253.62	1900.16	1917.83	9.22743	9.10719	9.0837	10.9737	10.7932	10.8242
ASHGA5P006868	1.22405e-05	0.000154431	3.30395	down	protein_coding	NM_005371	CCDS8955.3	METTL1	RefSeq	1311	chr12	-	58162350	58165914		ATGAAGCACCTTCCTAACTTCTTCTACAAGGGCCAGCTGACAAAGATGTTCTTCCTCTTC	4234	Hs.42957	GO:0000049|GO:0005515|GO:0005634|GO:0005730|GO:0005737|GO:0006400|GO:0008176|GO:0008176|GO:0036265|GO:0043231	tRNA (guanine-N(7)-)-methyltransferase isoform a	272.303	972.061	8.12572	9.84991	294.007	277.902	245.001	1045.37	940.034	930.779	8.17068	8.19262	8.01386	9.9158	9.82318	9.81076
ASHGA5P001716	7.6764e-06	0.000119917	3.29868	down	protein_coding	NM_018151	CCDS2194.1	RIF1	RefSeq	9855	chr2	+	152266396	152333860		ACACAATCTAAGCATAATACCACTTCAGCCAAAGGATTTCTGTCCCCAGGATCACGTAGC	55183	Hs.655671	GO:0000781|GO:0005634|GO:0005737|GO:0005819|GO:0006974|GO:0007049	telomere-associated protein RIF1 isoform 1	1011.04	3958.94	10.0699	11.7918	1075.11	985.761	972.243	4403.11	3798.5	3675.21	10.106	10.065	10.0388	11.8993	11.7553	11.7209
ASHGA5P009019	8.42881e-08	1.6303e-05	3.28969	down	protein_coding	NM_002482	CCDS524.1	NASP	RefSeq	3301	chr1	+	46049659	46084578	NM_152298	TCCTGCTCCTTCTACATCTGCAGATAAAGTGGAGAGTCTGGATGTGGATAGTGAAGCTAA	4678	Hs.319334	GO:0001824|GO:0005634|GO:0005737|GO:0006260|GO:0007049|GO:0008283|GO:0015031|GO:0042393|GO:0043486|GO:0051879	nuclear autoantigenic sperm protein isoform 2	1218.26	4810.08	10.3477	12.0657	1257.39	1171.52	1225.87	4906.74	4817.97	4705.52	10.3454	10.3181	10.3796	12.0549	12.0743	12.0678
ASHGA5P053311	3.39094e-06	7.7198e-05	3.28876	down	protein_coding	NM_001134336	CCDS47709.1	FAM40B	RefSeq	2895	chr7	+	129074273	129123475		TACGGGAATGGTGAGTCTTCCCAAAGCTCTTGACTTCCTGGAGTTTCCTGGGGTTTAGAC	57464	Hs.489988	GO:0003674|GO:0005737|GO:0007010|GO:0008360|GO:0016477	protein FAM40B isoform b	120.161	414.481	6.93804	8.65558	134.879	109.918	115.686	436.89	403.267	403.287	7.01677	6.86581	6.93153	8.69061	8.64259	8.63354
ASHGA5P008105	1.35531e-06	4.996e-05	3.28539	down	protein_coding	NM_003368	CCDS621.1	USP1	RefSeq	3949	chr1	+	62902382	62917475	NM_001017415, NM_001017416	ACACACTGAGGGAACTCAACCCTATGTATGAAGGATATCTACAGCATGATGCACAGGAAG	7398	Hs.35086	GO:0004197|GO:0004221|GO:0004843|GO:0004843|GO:0005515|GO:0005634|GO:0005654|GO:0006281|GO:0006282|GO:0006511|GO:0009411|GO:0016579|GO:0035520	ubiquitin carboxyl-terminal hydrolase 1	8543.37	35743.7	13.2041	14.9201	8437.74	8492.36	8700	35426.1	36588	35217.1	13.1605	13.2201	13.2316	14.8653	14.9696	14.9255
ASHGA5P007257	3.65457e-08	1.442e-05	3.28476	down	protein_coding	NM_033661	CCDS13691.1	WDR4	RefSeq	1554	chr21	-	44263189	44299693		GATCGTGGCGGTCTGTTTCTGTCGACTGTGGACCACTTATGTGCGATCCGTGGACCACTT	10785	Hs.248815	GO:0005515|GO:0005634|GO:0005654|GO:0005737|GO:0006400|GO:0008176|GO:0036265	tRNA (guanine-N(7)-)-methyltransferase subunit WDR4 isoform 1	4874.3	20209.2	12.3795	14.0952	5029.34	4819.79	4773.78	21072.5	19660.8	19894.3	12.3849	12.3891	12.3644	14.1165	14.0714	14.0979
ASHGA5P034348	6.32432e-05	0.000434759	3.28092	down	protein_coding	NM_014501	CCDS33114.1	UBE2S	RefSeq	1207	chr19	-	55912649	55919325		GGGGAGGGTACAGGGGGCACTGGGACCTGGATTTGTTTTTCTAAATAAAGTTGGAAAAGC	27338	Hs.396393	GO:0004842|GO:0004842|GO:0005524|GO:0005680|GO:0006464|GO:0010458|GO:0010458|GO:0010994|GO:0031145|GO:0035519|GO:0044314|GO:0051301|GO:0051488|GO:0070534|GO:0070979|GO:0085020	ubiquitin-conjugating enzyme E2 S	22639.7	86927.4	14.5795	16.2936	25821.2	20883.5	21214.6	95215.4	83965.6	81601.1	14.7443	14.5118	14.4823	16.3956	16.2652	16.2199
ASHGA5P044496	3.17239e-07	2.7947e-05	3.27995	down	protein_coding	NM_024094	CCDS6330.1	DSCC1	RefSeq	2291	chr8	-	120846180	120868170		TCATGGTCTTTTGGTAAAGTTCCTTTGAACACATGCCTTCAGGAACTCGGACCATTGGAG	79075	Hs.315167	GO:0000775|GO:0000785|GO:0003677|GO:0005515|GO:0005654|GO:0006260|GO:0006275|GO:0034088|GO:0034421	sister chromatid cohesion protein DCC1	429.26	1573.62	8.8023	10.516	452.937	424.796	410.048	1649.49	1567.01	1504.35	8.81709	8.82207	8.76774	10.5428	10.5268	10.4783
ASHGA5P004596	2.04994e-06	5.9905e-05	3.27878	down	protein_coding	NM_001008708	CCDS33196.1	CHAC2	RefSeq	1305	chr2	+	53994928	54002287		AAGAGTTGTGACTCTTGTTGAAGATCCTGCGGGATGTGTATGGGGTGTTGCTTACAGATT	494143	Hs.585944	GO:0003674|GO:0005575|GO:0008150	cation transport regulator-like protein 2	526.226	1944.77	9.09868	10.8118	564.777	520.156	493.744	2085.3	1888.38	1860.64	9.13884	9.11444	9.04276	10.8713	10.7858	10.7784
ASHGA5P051917	7.73195e-07	3.9154e-05	3.27165	down	protein_coding	NM_006607	CCDS54755.1	PTTG2	RefSeq	576	chr4	+	37962055	37962631	NM_004219	CCCTCTCCACCATGGGAATGCAATCTGTTTGCAGTCTCCTTCAAGCATTCTGTCGACCCT	10744	Hs.668806	GO:0003674|GO:0005634|GO:0005737|GO:0006259|GO:0017124|GO:0051276	securin-2	4614.22	19119.4	12.2924	14.0024	4912.6	4405.76	4524.3	19971.7	18632.2	18754.5	12.3502	12.252	12.275	14.0243	13.979	14.0039
ASHGA5P008804	5.87221e-07	3.5375e-05	3.2667	down	protein_coding	NM_003600	CCDS13451.1	AURKA	RefSeq	2346	chr20	-	54944444	54967351		ATTACAGCTAGAGGCATCATGGACCGATCTAAAGAAAACTGCATTTCAGGACCTGTTAAG	6790	Hs.250822	GO:0000278|GO:0004672|GO:0004674|GO:0004712|GO:0005515|GO:0005524|GO:0005634|GO:0005813|GO:0005813|GO:0005819|GO:0005829|GO:0005876|GO:0006468|GO:0007049|GO:0007051|GO:0007067|GO:0019901|GO:0030030|GO:0030496|GO:0031145|GO:0031616|GO:0031625|GO:0031647|GO:0032355|GO:0045840|GO:0046605|GO:0046777|GO:0048015|GO:0048471|GO:0051301	aurora kinase A	483.027	1770.01	8.97557	10.6834	516.739	470.013	462.329	1862.99	1698.63	1748.41	9.01099	8.97145	8.94426	10.7172	10.639	10.694
ASHGA5P014194	7.9368e-08	1.6004e-05	3.25039	down	protein_coding	NM_198544	CCDS114.1	APITD1-CORT	RefSeq	1326	chr1	+	10490158	10512060	NM_001243768, NR_037187	TAACACTGAAGATGTGAAGCTCTTAGCCAGGAGGAGTAATTCACTGCATATGCAGGAAGC	100526739			APITD1-CORT protein isoform 1	1589.8	6206.9	10.7304	12.431	1624.78	1582.08	1562.55	6532.74	6058.21	6029.74	10.7158	10.7508	10.7246	12.4583	12.407	12.4276
ASHGA5P011182	5.94307e-05	0.000418627	3.24521	down	protein_coding	ENST00000369847	CCDS31275.1	PCGF6	GENCODE	2230	chr10	-	105062552	105110891		CTAGAGGAAAGAGAAAAAAAGCAAATGCATGATTTCTATAAAGAAAGAGGTCTAGAAGTA	84108	Hs.335808	GO:0006351|GO:0045892|GO:0005634|GO:0031519|GO:0035102|GO:0003677|GO:0003700|GO:0008270|GO:0005515	polycomb group ring finger 6 [Source:HGNC Symbol;Acc:21156]	213.38	740.451	7.76601	9.46432	220.936	226.769	192.434	789.425	771.44	660.489	7.74052	7.89653	7.66097	9.51754	9.54276	9.33265
ASHGA5P002006	4.61488e-06	8.9868e-05	3.24233	down	protein_coding	NM_001070	CCDS11433.1	TUBG1	RefSeq	1968	chr17	+	40761357	40767256		ACACCAGCATCTCCTCGCTCTTCGAGAGAACCTGTCGCCAGTATGACAAGCTGCGTAAGC	7283	Hs.279669	GO:0000086|GO:0000212|GO:0000226|GO:0000278|GO:0000794|GO:0000930|GO:0003924|GO:0005200|GO:0005515|GO:0005525|GO:0005737|GO:0005737|GO:0005813|GO:0005827|GO:0005829|GO:0051258	tubulin gamma-1 chain	1033.19	3966.56	10.1046	11.8017	1003.8	1034.47	1061.29	4066.69	3897.52	3935.46	10.0074	10.1351	10.1714	11.8001	11.7891	11.8158
ASHGA5P040012	4.81668e-05	0.000369627	3.24049	down	protein_coding	NM_016323	CCDS3630.1	HERC5	RefSeq	3520	chr4	+	89378267	89427319		ACACGTGACCAGCTGATGCCGCTTCCAGTGAAAGTATCATCAAGTGAAGAACTCAAACTT	51191	Hs.26663	GO:0000079|GO:0004842|GO:0005515|GO:0005634|GO:0005737|GO:0005829|GO:0009615|GO:0019221|GO:0032020|GO:0032480|GO:0042296|GO:0042787|GO:0045087|GO:0048471|GO:0050688	E3 ISG15--protein ligase HERC5	179.922	620.6	7.51937	9.21558	183.479	165.505	190.782	650.107	653.377	558.314	7.47108	7.43959	7.64744	9.24324	9.30929	9.09421
ASHGA5P052592	2.69496e-06	6.8661e-05	3.23761	down	protein_coding	ENST00000377791	CCDS4585.1	HIST1H2AC	GENCODE	546	chr6	+	26124372	26124918		TTTTGTTTGTTTTCTCGTGAGCTTAGGCCGCTGGTTTTGGTGATTTTTGTCTGATTGCAA	8334	Hs.484950	GO:0006334|GO:0005634|GO:0005622|GO:0000786|GO:0003677|GO:0043565	histone cluster 1, H2ac [Source:HGNC Symbol;Acc:4733]	102.084	346.243	6.70682	8.40175	115.823	95.218	95.2109	358.035	338.68	342.015	6.79319	6.66783	6.65944	8.41355	8.38738	8.40431
ASHGA5P005072	5.70195e-06	0.000100557	3.22716	down	protein_coding	NM_030928	CCDS32510.1	CDT1	RefSeq	2742	chr16	+	88870185	88875666		TTGTACTATCATGAGCCCTGGGGAAATGGAGAAGCACCTGCTGCTCCTCTCCGAGCTGCT	81620	Hs.122908	GO:0000076|GO:0000082|GO:0000083|GO:0000084|GO:0000216|GO:0000278|GO:0003677|GO:0005515|GO:0005634|GO:0005654|GO:0005829|GO:0006260|GO:0030174	DNA replication factor Cdt1	939.451	3543.29	9.95704	11.6473	1027.68	908.543	882.124	3765.98	3396.27	3467.63	10.043	9.9398	9.88831	11.696	11.603	11.6429
ASHGA5P016603	1.90107e-05	0.000200472	3.22535	down	protein_coding	NM_001142557	CCDS47335.1	HMMR	RefSeq	2917	chr5	+	162887516	162918953		TTCCTAAGGCGCCCTTGAAACGATTCAATGACCCTTCTGATTCGTGTTCTTCTACAGGAA	3161	Hs.740467	GO:0005540|GO:0005737|GO:0005886|GO:0005975|GO:0009986|GO:0030203|GO:0030212|GO:0030214|GO:0044281	hyaluronan mediated motility receptor isoform d	40.6245	135.022	5.39473	7.08418	42.0392	36.7749	43.0594	138.378	133.772	132.916	5.33075	5.31698	5.53646	7.08747	7.09711	7.06798
ASHGA5P005748	1.5332e-06	5.2303e-05	3.22521	down	protein_coding	NM_007297	CCDS11459.2	BRCA1	RefSeq	7132	chr17	-	41196311	41277468		TGTCCCATCTGATTTTGCATGCTGAAACTTCTCAACCAGAAGAAAGGGCCTTCACAGTGT	672	Hs.194143	GO:0000151|GO:0000724|GO:0000724|GO:0001726|GO:0003677|GO:0003713|GO:0003723|GO:0004842|GO:0004842|GO:0005515|GO:0005634|GO:0005654|GO:0005886|GO:0005925|GO:0006281|GO:0006301|GO:0006302|GO:0006302|GO:0006357|GO:0006359|GO:0006633|GO:0006915|GO:0006974|GO:0006978|GO:0007049|GO:0007059|GO:0008270|GO:0008274|GO:0008630|GO:0010212|GO:0015631|GO:0016567|GO:0019899|GO:0030521|GO:0030529|GO:0031398|GO:…	breast cancer type 1 susceptibility protein isoform 3	334.404	1181.25	8.43196	10.1214	360.881	315.807	326.525	1244.76	1191.15	1107.85	8.47564	8.3877	8.43255	10.1501	10.1492	10.0648
ASHGA5P013040	1.34401e-07	1.9663e-05	3.22439	down	protein_coding	NM_133335	CCDS33940.1	WHSC1	RefSeq	7543	chr4	+	1894508	1983934		CTCTTAACTGTGTTCTAAGAACGGAAGCATCTGGGCTGGATGGAATTTAGCATCAAGCAG	7468	Hs.113876	GO:0003677|GO:0005634|GO:0005694|GO:0005730|GO:0005737|GO:0006351|GO:0006355|GO:0008270|GO:0009653|GO:0018024|GO:0031965	probable histone-lysine N-methyltransferase NSD2 isoform 1	452.557	1628.26	8.87813	10.5672	462.734	447.347	447.591	1670.78	1590.83	1623.18	8.84441	8.89354	8.89645	10.5597	10.5513	10.5905
ASHGA5P041724	3.31261e-06	7.6755e-05	3.21688	down	protein_coding	ENST00000359611	CCDS4639.1	HIST1H2AM	GENCODE	487	chr6	-	27860476	27860963		AAGGGCTGAACTTTAAAAATGTAAACTTACAAGACAAAAGGCTCTTTTCAGAGCCACCCA	8336	Hs.134999	GO:0006334|GO:0005634|GO:0005622|GO:0000786|GO:0003677|GO:0043565|GO:0019899	histone cluster 1, H2am [Source:HGNC Symbol;Acc:4735]	283.322	984.91	8.18738	9.87304	282.039	279.361	288.566	981.923	988.213	984.593	8.11197	8.20034	8.24982	9.82893	9.89876	9.89143
ASHGA5P034087	3.20334e-07	2.7947e-05	3.20838	down	protein_coding	NM_033417	CCDS32948.1	HAUS8	RefSeq	1468	chr19	-	17160570	17186343	NM_001011699	ACTTGATGTTGGTGATTCGGAAGAAAATGTGCAGGTGCTGGACTTACTGAGCGAACTCAA	93323	Hs.404088	GO:0000922|GO:0003674|GO:0005813|GO:0005874|GO:0007067|GO:0051225|GO:0051297|GO:0051301|GO:0070652	HAUS augmin-like complex subunit 8 isoform a	1212.05	4645.58	10.3375	12.0194	1273.36	1197.55	1165.25	4896.03	4553.65	4487.07	10.3605	10.3531	10.299	12.0524	11.9985	12.0072
ASHGA5P043779	2.92052e-07	2.7086e-05	3.19994	down	protein_coding	NM_003505	CCDS5620.1	FZD1	RefSeq	4350	chr7	+	90893782	90898132		AGCTTGAGCTGTCTGAACTATTTTACATTTTATGGTGTCTCATAGCCAATCCCACAGTGT	8321	Hs.94234	GO:0001934|GO:0001944|GO:0003149|GO:0003150|GO:0003151|GO:0004930|GO:0005102|GO:0005515|GO:0005737|GO:0007199|GO:0007223|GO:0007267|GO:0007409|GO:0007420|GO:0008406|GO:0009790|GO:0009986|GO:0016021|GO:0017147|GO:0030165|GO:0030182|GO:0030514|GO:0030855|GO:0032589|GO:0035414|GO:0035425|GO:0042493|GO:0042803|GO:0042813|GO:0044338|GO:0044339|GO:0045177|GO:0045667|GO:0045892|GO:0045893|GO:0046982|GO:…	frizzled-1	180.726	616.202	7.52868	9.20672	189.257	175.968	176.954	618.236	603.718	626.653	7.51535	7.53489	7.53579	9.17028	9.19782	9.25206
ASHGA5P010627	1.38481e-06	5.0323e-05	3.19381	down	protein_coding	NM_032328	CCDS31082.1	EFCAB2	RefSeq	1240	chr1	+	245133170	245251148	NM_001143943	GACAGGGAAGAGATAATAGTAGCAGAATTTCACAAAAAAATCAAAGAGGCATTTGAAGTC	84288	Hs.134857	GO:0005509	EF-hand calcium-binding domain-containing protein 2 isoform a	152.37	512.597	7.27599	8.95127	155.141	148.951	153.016	532.945	492.966	511.878	7.21533	7.28753	7.32512	8.96926	8.9159	8.96865
ASHGA5P034739	9.94165e-06	0.000137471	3.17403	down	protein_coding	NM_199294	CCDS115.1	APITD1	RefSeq	1243	chr1	+	10490158	10502872	NM_001270517, NR_036462	CATCACAGACAAAAGTGAAGAGATTGCTCAGATTAACCTAGAACGAAAAGCACAGAAGAA	378708		GO:0000087|GO:0000236|GO:0000278|GO:0000712|GO:0000777|GO:0003677|GO:0003682|GO:0003690|GO:0005515|GO:0005829|GO:0006281|GO:0006352|GO:0006974|GO:0006974|GO:0031297|GO:0031398|GO:0043240|GO:0046982|GO:0051301|GO:0071821	centromere protein S	2466.36	9803.05	11.3931	13.0594	2537.57	2535.31	2326.21	10766.3	9509.58	9133.26	11.4026	11.455	11.3217	13.1483	13.033	12.9969
ASHGA5P013356	7.47571e-06	0.000117993	3.16364	down	protein_coding	NM_001032284	CCDS31880.1	TMPO	RefSeq	3859	chr12	+	98909350	98944157		TCCAGTAACACTCAAGCAAAGAAGAGTTGAGCACAATCAGGTGGGAGAAAAAACAGAGGA	7112	Hs.11355	GO:0000785|GO:0003677|GO:0005515|GO:0005521|GO:0005634|GO:0005634|GO:0005635|GO:0005635|GO:0005637|GO:0016021	thymopoietin isoform gamma	1572.51	5984.81	10.7131	12.3747	1513.14	1604.98	1599.42	6018.82	6045.64	5889.97	10.6087	10.7713	10.7592	12.3389	12.4029	12.3822
ASHGA5P003225	1.21908e-05	0.000154144	3.15258	down	protein_coding	NM_002689	CCDS8098.1	POLA2	RefSeq	2514	chr11	+	65029431	65065088		TAATTGAGAAATTGGTAGAGCTTTGTGTTCAGTATGGACAGAATGAGGAGGGAATGGTAG	23649	Hs.201897	GO:0000060|GO:0000082|GO:0000084|GO:0000216|GO:0000278|GO:0000722|GO:0000723|GO:0003674|GO:0003677|GO:0003887|GO:0005634|GO:0005634|GO:0005654|GO:0005658|GO:0005730|GO:0005737|GO:0006260|GO:0006270|GO:0006271|GO:0032201|GO:0046982	DNA polymerase alpha subunit B	819.953	2980.91	9.74965	11.4062	902.213	769.944	787.702	3233.79	2853.05	2855.9	9.84411	9.68658	9.71825	11.4861	11.359	11.3734
ASHGA5P041869	2.53987e-06	6.6347e-05	3.14281	down	protein_coding	NM_002388	CCDS4940.1	MCM3	RefSeq	3234	chr6	-	52128811	52149679		TTATCAGAGCAAAGTTCGGGAGCTGATCAGTGACAACCAATACCGGCTGATTGTCAATGT	4172	Hs.179565	GO:0000075|GO:0000082|GO:0000084|GO:0000216|GO:0000278|GO:0003677|GO:0004386|GO:0005515|GO:0005524|GO:0005634|GO:0005654|GO:0005658|GO:0005730|GO:0005813|GO:0006260|GO:0006270|GO:0006271|GO:0042555|GO:0043231|GO:0048471	DNA replication licensing factor MCM3 isoform 1	849.057	3086.88	9.80749	11.4595	861.3	878.008	807.865	3194.7	3061.09	3004.85	9.77404	9.89027	9.75816	11.4719	11.4581	11.4487
ASHGA5P050468	1.303e-06	4.8752e-05	3.13569	down	protein_coding	NM_000251	CCDS1834.1	MSH2	RefSeq	3226	chr2	+	47630205	47710367		ATTTTCTTCAACCAGGAGGTGAGGAGGTTTCGACATGGCGGTGCAGCCGAAGGAGACGCT	4436	Hs.597656	GO:0000228|GO:0000287|GO:0000400|GO:0000403|GO:0000404|GO:0000406|GO:0000710|GO:0001701|GO:0003677|GO:0003690|GO:0003697|GO:0005515|GO:0005515|GO:0005524|GO:0006119|GO:0006281|GO:0006298|GO:0006301|GO:0006302|GO:0006311|GO:0007050|GO:0007281|GO:0007283|GO:0008022|GO:0008094|GO:0008340|GO:0008584|GO:0010165|GO:0010165|GO:0010224|GO:0010224|GO:0014070|GO:0016446|GO:0016447|GO:0016887|GO:0019237|GO:…	DNA mismatch repair protein Msh2 isoform 1	69.7714	226.529	6.16244	7.81123	77.6236	63.7975	67.8932	230.73	225.026	223.831	6.21084	6.09509	6.1814	7.79844	7.82564	7.80959
ASHGA5P048656	4.38733e-05	0.00034744	3.13511	down	protein_coding	NM_002220	CCDS10076.1	ITPKA	RefSeq	1864	chr15	+	41786055	41795757		AGGGCAACCGCGAGGACGGCTATTTGCTGGGGCTGGACAATCTCATTGGCATCCTGGCCA	3706	Hs.2722	GO:0004683|GO:0005516|GO:0005524|GO:0006020|GO:0007165|GO:0008440	inositol-trisphosphate 3-kinase A	180.404	601.005	7.52596	9.17448	170.476	187.189	183.546	601.739	611.836	589.439	7.36181	7.62509	7.59097	9.13493	9.21821	9.17028
ASHGA5P012460	7.68098e-07	3.9154e-05	3.13482	down	protein_coding	NM_001193426	CCDS53493.1	SUV39H2	RefSeq	2608	chr10	+	14920781	14946304	NM_001193427	TTTATCTCAGGTAATCACAAGTGAAGAAGCTGAAAGACGAGGACAGTTCTATGACAACAA	79723	Hs.554883	GO:0000775|GO:0000785|GO:0003682|GO:0005515|GO:0005720|GO:0006333|GO:0006338|GO:0006351|GO:0006355|GO:0007140|GO:0008270|GO:0030154|GO:0046974|GO:0051567	histone-lysine N-methyltransferase SUV39H2 isoform 3	466.12	1636.13	8.92326	10.5716	494.448	462.598	441.315	1733.64	1584.76	1589.99	8.94704	8.94639	8.87636	10.612	10.5444	10.5586
ASHGA5P002542	1.32537e-06	4.9307e-05	3.13094	down	protein_coding	NM_016195	CCDS7407.1	KIF20B	RefSeq	6319	chr10	+	91461366	91534700		GACATTTGTGCCACAAAAGTTGAAACTGAAGAAGCTACTGCTTGTTTAGAACTAAAGTTT	9585	Hs.240	GO:0000087|GO:0003777|GO:0005524|GO:0005654|GO:0005730|GO:0005813|GO:0005819|GO:0005874|GO:0006200|GO:0007018|GO:0007050|GO:0007067|GO:0007088|GO:0016887|GO:0050699|GO:0051301	kinesin-like protein KIF20B	1660.23	6254.46	10.7937	12.4403	1758.18	1655.58	1566.92	6568.36	6119.65	6075.36	10.8375	10.8139	10.7298	12.4671	12.4175	12.4363
ASHGA5P006466	2.23581e-06	6.2322e-05	3.12909	down	protein_coding	NM_152341	CCDS10485.1	PAQR4	RefSeq	2701	chr16	+	3019341	3023485		TTCTACCTGCACAACGAACTGGGCAACATCTACACGCACGGGCTGGCCCTGCTGGGCTTC	124222	Hs.351474	GO:0016021	progestin and adipoQ receptor family member 4	160.395	529.709	7.35159	8.99733	160.642	160.195	160.348	538.725	523.105	527.298	7.27153	7.38932	7.39392	8.98565	8.99573	9.01062
ASHGA5P051308	0.00339952	0.00835169	3.12393	down	protein_coding	NM_001136540	CCDS13926.1	APOL1	RefSeq	2924	chr22	+	36649116	36663577		TCCTGCTCAAGGAGGAGGCCCTGCAGCGACATGGAGGGAGCTGCTTTGCTGAGAGTCTCT	8542	Hs.114309	GO:0005254|GO:0005515|GO:0005615|GO:0006821|GO:0006869|GO:0008203|GO:0008289|GO:0019835|GO:0031224|GO:0031640|GO:0034361|GO:0034364|GO:0042157|GO:0045087	apolipoprotein L1 isoform a precursor	17.455	53.3328	4.13853	5.7819	16.1434	12.8912	23.3303	53.6058	53.9517	52.4408	3.93656	3.81941	4.65964	5.75763	5.83677	5.7513
ASHGA5P007729	6.15146e-06	0.000104917	3.11671	down	protein_coding	NM_145701	CCDS9996.1	CDCA4	RefSeq	1927	chr14	-	105475909	105487425	NM_017955	CGCGGGTCAGGACACAATGTTTGCACGAGGACTGAAGAGGAAATGTGTTGGCCACGAGGA	55038	Hs.34045	GO:0005634	cell division cycle-associated protein 4	166.314	548.311	7.40519	9.04521	171.571	171.126	156.244	551.271	565.264	528.397	7.37126	7.48968	7.35463	9.01492	9.10604	9.01468
ASHGA5P006552	0.0153462	0.0289196	3.11001	down	protein_coding	ENST00000320152	CCDS7145.1	PRTFDC1	GENCODE	1926	chr10	-	25137553	25241533		AGACCTGACTATGCTGGATTTGAGATTCCAAACTTATTTGTGGTGGGATATGCCTTAGAT	56952	Hs.405619	GO:0009116|GO:0006166|GO:0005737|GO:0005829|GO:0000166|GO:0000287|GO:0042803|GO:0004422	phosphoribosyl transferase domain containing 1 [Source:HGNC Symbol;Acc:23333]	13.0904	42.8725	3.75077	5.38769	13.2109	10.4192	15.6413	49.9902	23.1624	55.465	3.64013	3.52602	4.08617	5.66527	4.66392	5.83389
ASHGA5P052783	7.82644e-07	3.9227e-05	3.10574	down	protein_coding	ENST00000369798	CCDS4993.1	TTK	GENCODE	3010	chr6	+	80714321	80752244	NM_001166691	AAAGAATGACTTTCCACCTGCTTGTCAGTTGTCAACACCTTATGGCCAACCTGCCTGTTT	7272	Hs.169840	GO:0008284|GO:0006468|GO:0007052|GO:0007051|GO:0010862|GO:0007094|GO:0005819|GO:0005524|GO:0004674|GO:0004672|GO:0004713|GO:0016772|GO:0004712	TTK protein kinase [Source:HGNC Symbol;Acc:12401]	463.757	1607.24	8.9149	10.5498	474.672	452.711	463.889	1602.64	1599.28	1619.81	8.88247	8.91174	8.9505	10.5047	10.558	10.5868
ASHGA5P006078	2.34315e-06	6.3443e-05	3.10192	down	protein_coding	NM_024670	CCDS7104.1	SUV39H2	RefSeq	3093	chr10	+	14920898	14946304	NR_034181	CGCCGCGGAGGATATGGAATATTATCTTGTAAAATGGAAAGGATGGCCAGATTCTACAAA	79723	Hs.554883	GO:0000775|GO:0000785|GO:0003682|GO:0005515|GO:0005720|GO:0006333|GO:0006338|GO:0006351|GO:0006355|GO:0007140|GO:0008270|GO:0030154|GO:0046974|GO:0051567	histone-lysine N-methyltransferase SUV39H2 isoform 2	216.329	716.507	7.78686	9.42003	234.613	211.15	203.224	733.307	734.749	681.465	7.83298	7.79284	7.73476	9.41161	9.47443	9.37404
ASHGA5P012559	1.25477e-05	0.000156945	3.10161	down	protein_coding	NM_016937	CCDS14214.1	POLA1	RefSeq	5455	chrX	+	24712063	25015102		GGCGACGACTCTCTGTCAGATTCAGGGAGTTTTGTATCTTCTCGAGCCCGGCGAGAAAAA	5422	Hs.567319	GO:0000082|GO:0000083|GO:0000084|GO:0000084|GO:0000166|GO:0000216|GO:0000278|GO:0000722|GO:0000723|GO:0000731|GO:0000785|GO:0001882|GO:0003677|GO:0003677|GO:0003682|GO:0003690|GO:0003887|GO:0003887|GO:0003896|GO:0005515|GO:0005634|GO:0005635|GO:0005654|GO:0005654|GO:0005658|GO:0005658|GO:0005730|GO:0005730|GO:0005737|GO:0006260|GO:0006269|GO:0006270|GO:0006270|GO:0006271|GO:0006271|GO:0006272|GO:…	DNA polymerase alpha catalytic subunit	270.207	902.037	8.11463	9.74765	262.031	274.281	274.31	923.648	867.886	914.578	7.99718	8.17455	8.17215	9.73839	9.71742	9.78712
ASHGA5P028772	0.00236933	0.00625364	3.0966	down	protein_coding	ENST00000449823	CCDS45031.1	CCNA1	GENCODE	1841	chr13	+	37005966	37017019	ENST00000418263, NM_001111046, NM_003914	TTCATGTATGTCTGTTCTGAGAGGGAAACTGCAGCTCGTAGGAACAGCAGCTATGCTTTT	8900	Hs.417050	GO:0007049|GO:0051301|GO:0051726|GO:0000079|GO:0005634|GO:0019901	cyclin A1 [Source:HGNC Symbol;Acc:1577]	5	14.8616	2.32963	3.96032	5	5	5	20.3806	13.2595	10.9445	2.32457	2.33286	2.33147	4.3952	3.90975	3.57601
ASHGA5P007339	5.78894e-06	0.000101291	3.09409	down	protein_coding	NM_176880	CCDS32967.1	NR2C2AP	RefSeq	1316	chr19	-	19312223	19314238		AAGATTGTAGATTTCTACCCTGAGGACAACAACTCGCTTCAGACTTTCCCCATACCAGCT	126382	Hs.708153	GO:0005515|GO:0005654|GO:0006367|GO:0007155|GO:0010467	nuclear receptor 2C2-associated protein	398.166	1363.63	8.68724	10.3168	396.282	400.213	398.004	1342.56	1360.38	1387.96	8.60855	8.72818	8.72497	10.2561	10.3261	10.3681
ASHGA5P008189	1.99892e-07	2.2363e-05	3.09365	down	protein_coding	NM_001379	CCDS12228.1	DNMT1	RefSeq	5377	chr19	-	10244021	10305755		GAGGCTAAGCCTGAACCTTCACCTAGCCCCAGGATTACAAGGAAAAGCACCAGGCAAACC	1786	Hs.202672	GO:0000122|GO:0003677|GO:0003723|GO:0003886|GO:0005515|GO:0005634|GO:0005657|GO:0005721|GO:0006306|GO:0006351|GO:0008134|GO:0008270|GO:0008327|GO:0009008|GO:0010216|GO:0010628|GO:0016458|GO:0016568|GO:0042127|GO:0051571|GO:0051573|GO:0071230	DNA (cytosine-5)-methyltransferase 1 isoform b	1675.03	6232.78	10.8077	12.437	1674.83	1671.62	1678.63	6471.55	6133.6	6093.19	10.7663	10.828	10.8286	12.447	12.4221	12.4418
ASHGA5P044248	9.95402e-07	4.3942e-05	3.09356	down	protein_coding	NM_016448	CCDS1502.1	DTL	RefSeq	4428	chr1	+	212208918	212278187		ACACTTCTTATGGAGAAACAGGAGTCCCAGTTCCTCCTTTTGGATGTACCTTCTCTTCTG	51514	Hs.656473	GO:0000209|GO:0000209|GO:0004842|GO:0005515|GO:0005634|GO:0005813|GO:0006260|GO:0006511|GO:0006511|GO:0006513|GO:0006974|GO:0009411|GO:0019985|GO:0031464|GO:0031465|GO:0031572|GO:0031965|GO:0051726	denticleless protein homolog	221.866	735.851	7.8285	9.45777	227.449	213.519	224.63	755.921	720.239	731.392	7.784	7.81112	7.89037	9.45787	9.44383	9.4716
ASHGA5P053213	1.01369e-05	0.000139286	3.09105	down	protein_coding	ENST00000485286	CCDS5684.1	MCM7	GENCODE	2900	chr7	-	99690403	99698380	NM_005916	AGGTCATGGAGCAGCAGACCATCTCCATTGCCAAGGCCGGCATTCTCACCACACTCAATG	4176	Hs.438720		minichromosome maintenance complex component 7 [Source:HGNC Symbol;Acc:6950]	2306.16	8852.78	11.2894	12.9175	2524.88	2188.49	2205.11	9419.76	8564.68	8573.91	11.3955	11.2373	11.2354	12.9675	12.8844	12.9007
ASHGA5P005081	3.91871e-08	1.442e-05	3.08141	down	protein_coding	NM_032704	CCDS8782.1	TUBA1C	RefSeq	1581	chr12	+	49658864	49667113		TCTAGTCATGCGTGAGTGCATCTCCATCCACGTTGGCCAGGCTGGTGTCCAGATTGGCAA	84790	Hs.716128	GO:0003924|GO:0005198|GO:0005525|GO:0005737|GO:0005874|GO:0006457|GO:0007017|GO:0007018|GO:0015630|GO:0030705|GO:0044267|GO:0051084|GO:0051258|GO:0051301	tubulin alpha-1C chain	1770.81	6585.72	10.8894	12.513	1845.07	1748.47	1718.9	6783.09	6556.3	6417.79	10.9113	10.8945	10.8623	12.5129	12.5175	12.5085
ASHGA5P042292	4.05844e-06	8.4282e-05	3.0753	down	protein_coding	NM_003545	CCDS4593.1	HIST1H4E	RefSeq	377	chr6	+	26204872	26205249		GCTACCGCTTAAACGACTCAGCATCTCGACTTCCCAAATCAAAGGCCCTTTTCAGGGCCG	8367	Hs.662174		histone H4	2373.68	9106.55	11.3383	12.959	2475.91	2286.59	2358.54	9638	9255.53	8426.11	11.3683	11.3035	11.3431	13.0032	12.9999	12.874
ASHGA5P001045	4.16095e-06	8.5673e-05	3.07095	down	protein_coding	ENST00000219097	CCDS10722.1	ORC6	GENCODE	1628	chr16	+	46723557	46732306		ACATGCTGAGGAAAGCAGAGGAGTACTTGCGCCTGTCCCGGGTGAAGTGTGTCGGCCTCT	23594	Hs.49760	GO:0000278|GO:0000075|GO:0000084|GO:0000216|GO:0006260|GO:0000082|GO:0005654|GO:0000808|GO:0005664|GO:0003677	origin recognition complex, subunit 6 [Source:HGNC Symbol;Acc:17151]	234.443	772.271	7.90931	9.52799	234.095	229.656	239.577	779.417	774.208	763.188	7.82974	7.91471	7.98348	9.49963	9.5477	9.53665
ASHGA5P040702	0.00140846	0.00415314	3.06664	down	protein_coding	ENST00000503143	CCDS4186.1	C5orf20	GENCODE	3135	chr5	-	134779903	134783038		ATTCCTCTTACCTTTAACGTGAACTCACAGGCGGATTAAAGTGAAATAAAACCTACCATT	140947	Hs.152477	GO:0005634	chromosome 5 open reading frame 20 [Source:HGNC Symbol;Acc:24459]	5.24397	15.657	2.45171	4.06836	5	5.73192	5	17.8009	16.8783	12.2919	2.32457	2.69907	2.33147	4.21202	4.25186	3.74122
ASHGA5P007207	4.24209e-07	3.1159e-05	3.05634	down	protein_coding	NM_023009	CCDS361.1	MARCKSL1	RefSeq	1562	chr1	-	32799429	32801840		CAACGGCCAGGAGAATGGCCACGTGAAAAGCAATGGAGACTTATCCCCCAAGGGTGAAGG	65108	Hs.75061	GO:0005516|GO:0005886|GO:0008284|GO:0016192	MARCKS-related protein	166.58	538.638	7.40776	9.01956	171.188	165.482	163.07	548.742	524.438	542.732	7.36704	7.43922	7.41703	9.00867	9.00014	9.04988
ASHGA5P052609	6.93493e-06	0.000113135	3.05492	down	protein_coding	ENST00000396980	CCDS4633.1	HIST1H2BN	GENCODE	449	chr6	+	27806439	27806888		CACCAAGGCCGTCACCAAGTACACCAGTTCCAAGTGAGCCCGCCCACCGCGGAACGTTCG	8341	Hs.673851	GO:0006334|GO:0005634|GO:0005622|GO:0000786|GO:0003677|GO:0043565	histone cluster 1, H2bn [Source:HGNC Symbol;Acc:4749]	39558.5	146610	15.4241	17.0352	38799.6	39756.7	40119.2	149030	151507	139293	15.3597	15.484	15.4287	17.0806	17.0671	16.958
ASHGA5P013519	0.00292689	0.00741238	3.05137	down	protein_coding	NM_198525	CCDS32325.2	KIF7	RefSeq	4575	chr15	-	90171200	90198682		CGGGCGAAAGGAGGATGAGGGGGCGCAGCAGCTGCTGACCCTGCAGAACCAGGTGGCGCG	374654	Hs.513134	GO:0003777|GO:0005515|GO:0005524|GO:0005929|GO:0007018|GO:0045879|GO:0045880	kinesin-like protein KIF7	16.4096	50.3572	4.07325	5.6827	14.1896	15.2737	19.7653	61.6118	47.8019	41.6578	3.74375	4.05849	4.41749	5.95778	5.6668	5.42352
ASHGA5P004952	0.000330625	0.00138203	3.05001	down	protein_coding	NM_018455	CCDS10931.1	CENPN	RefSeq	1465	chr16	+	81040102	81056487		TCTGGGTCAGGAGTTAGAAGCTACTGGGAAAATCTACCTCCGACAAGAGGAGATCATTTT	55839	Hs.726537	GO:0000087|GO:0000236|GO:0000278|GO:0000777|GO:0005654|GO:0005829|GO:0006334|GO:0034080	centromere protein N isoform 3	3948.46	15344.2	12.0695	13.6783	3812.33	4045.81	3987.23	17041.5	16690.5	12300.6	11.9787	12.1309	12.0988	13.8098	13.8117	13.4133
ASHGA5P001734	5.91863e-05	0.000418077	3.04258	down	protein_coding	NM_007019	CCDS13370.1	UBE2C	RefSeq	823	chr20	+	44441254	44445596	NM_181799, NM_181800, NM_181803	AGCGGGGGCGCCGCCCGGGGTCCGGTGGGCAAAAGGCTACAGCAGGAGCTGATGACCCTC	11065	Hs.93002	GO:0000075|GO:0000278|GO:0004842|GO:0004842|GO:0005515|GO:0005524|GO:0005654|GO:0005680|GO:0005829|GO:0006511|GO:0007049|GO:0007051|GO:0007067|GO:0007094|GO:0008054|GO:0010458|GO:0010994|GO:0016567|GO:0031145|GO:0031145|GO:0031536|GO:0048015|GO:0051301|GO:0051436|GO:0051437|GO:0051439|GO:0051488|GO:0070936|GO:0070979	ubiquitin-conjugating enzyme E2 C isoform 1	94.1435	297.014	6.58509	8.19038	111.392	90.1682	80.8705	310.766	291.004	289.27	6.73687	6.59078	6.42763	8.21655	8.18693	8.16768
ASHGA5P022343	1.2378e-05	0.000155564	3.04205	down	protein_coding	NM_183387	CCDS45148.1	EML5	RefSeq	7171	chr14	-	89081173	89259096		AATCAAGCCTCATTTACAACAAAAAGAACCCTCAATTGATGAAAGGCAGGGAGTAGTAAG	161436	Hs.325846	GO:0005737|GO:0005874	echinoderm microtubule-associated protein-like 5	67.6	212.374	6.1173	7.72234	67.8262	69.8456	65.1283	216.08	205.959	215.082	6.01265	6.21701	6.12223	7.70772	7.70653	7.75277
ASHGA5P041354	2.57332e-05	0.00024442	3.04035	down	protein_coding	NM_005573	CCDS4140.1	LMNB1	RefSeq	3420	chr5	+	126112314	126172712		AGCTCAATGACCGGCTGGCGGTGTACATCGACAAGGTGCGCAGCCTGGAGACGGAGAACA	4001	Hs.89497	GO:0005198|GO:0005635|GO:0005637|GO:0005638|GO:0005654|GO:0006915|GO:0006921|GO:0016363|GO:0043274	lamin-B1 isoform 1	218.25	709.858	7.80335	9.40759	213.63	213.888	227.231	699.086	733.492	696.996	7.69051	7.81291	7.90663	9.34072	9.47266	9.40939
ASHGA5P006905	2.18479e-06	6.1389e-05	3.03658	down	protein_coding	NM_032737	CCDS12090.1	LMNB2	RefSeq	4644	chr19	-	2428162	2456966		ATCTTTTCCACCAACAGGGGGACCCGAGGACCACCTCAAGAGGCTGCTACGTGATGTGAA	84823	Hs.740424	GO:0003674|GO:0005198|GO:0005637|GO:0005638|GO:0005652|GO:0008150	lamin-B2	725.001	2530.78	9.57251	11.175	747.096	695.917	731.992	2487.89	2549.59	2554.87	9.55888	9.54079	9.61786	11.1122	11.1975	11.2152
ASHGA5P049206	1.30362e-05	0.000160738	3.03437	down	protein_coding	NM_001142466	CCDS45478.1	GPT2	RefSeq	3879	chr16	+	46919101	46965201	NM_133443	AGGAGGCCAAAGACCACTGTGATCCTAAGGTGCTCTGCATAATCAACCCTGGGAACCCCA	84706	Hs.460693	GO:0004021|GO:0004021|GO:0005759|GO:0006103|GO:0008652|GO:0030170|GO:0034641|GO:0042851|GO:0042853|GO:0044281	alanine aminotransferase 2 isoform 2	294.846	969.508	8.24858	9.84997	290.718	286.789	307.032	961.87	986.056	960.599	8.15689	8.24123	8.34762	9.79936	9.8937	9.85687
ASHGA5P052593	1.30628e-07	1.9506e-05	3.03397	down	protein_coding	NM_003530	CCDS4590.1	HIST1H3D	RefSeq	864	chr6	-	26197011	26199464		GAGGGCGTAAATTGTCTTGTGAATGTGTGCTAACCAAAACCCAAAGGCTCTTTTCAGAGC	8351	Hs.532144		histone H3.1	3003.29	11475.3	11.6768	13.278	3147.77	2917.22	2944.87	11985.2	11201.3	11239.5	11.7097	11.6588	11.6619	13.2912	13.2576	13.2852
ASHGA5P021527	1.21486e-05	0.000154022	3.03275	down	protein_coding	NM_001274	CCDS8459.1	CHEK1	RefSeq	3517	chr11	+	125496250	125527042		TACACGACAAAATGCCGAGGTGCTCGGTGGAGTCATGGCAGTGCCCTTTGTGGAAGACTG	1111	Hs.24529	GO:0000075|GO:0000077|GO:0000077|GO:0000781|GO:0000785|GO:0000794|GO:0004674|GO:0005515|GO:0005524|GO:0005634|GO:0005654|GO:0005813|GO:0005829|GO:0006260|GO:0006281|GO:0006974|GO:0006975|GO:0007049|GO:0010569|GO:0010767|GO:0018107|GO:0031572|GO:0035402|GO:0035407|GO:0045839|GO:0046602|GO:0048096|GO:0071260|GO:0090399|GO:2000615	serine/threonine-protein kinase Chk1 isoform 1	81.206	255.913	6.38143	7.98206	83.8883	77.0376	82.692	246.934	260.109	260.695	6.32752	6.35725	6.45951	7.89147	8.03372	8.02098
ASHGA5P039020	0.00308428	0.00773458	3.02738	down	protein_coding	NM_002718	CCDS3087.1	PPP2R3A	RefSeq	6814	chr3	+	135684514	135866752		GATAAAGCCAAAGATACTACTTCAGCAGTTTTGATTCAGCAGACTCCAGAGGTGATCAAG	5523	Hs.518155	GO:0000159|GO:0000159|GO:0000159|GO:0001754|GO:0005509|GO:0005515|GO:0006470|GO:0007525|GO:0008601|GO:0045732|GO:0061053|GO:0090090|GO:0090244|GO:0090249|GO:0090263	serine/threonine-protein phosphatase 2A regulatory subunit B'' subunit alpha isoform 1	10.8624	31.8224	3.45283	5.0509	14.4188	10.7914	7.37708	31.1584	35.7622	28.5466	3.76834	3.57368	3.01648	4.98555	5.2634	4.90375
ASHGA5P050043	4.98273e-05	0.000376186	3.01595	down	protein_coding	NM_203304	CCDS32865.2	MEX3D	RefSeq	2863	chr19	-	1554667	1568057		CAGGCCATTCATATCTTTTCCTAGAGCGCGGACCACCACGTGGCCGGGGCCATCTGCGGG	399664	Hs.436495	GO:0005634|GO:0008270|GO:0010609|GO:0017091|GO:0048471|GO:0061157	RNA-binding protein MEX3D isoform 1	34.183	104.973	5.14128	6.73389	37.7891	35.5278	29.2321	103.59	103.225	108.105	5.17055	5.26577	4.98752	6.68271	6.74616	6.77281
ASHGA5P051425	7.54344e-06	0.000118602	3.01317	down	protein_coding	NM_001012413	CCDS46772.1	SGOL1	RefSeq	3192	chr3	-	20209935	20227698	NM_001012409, NM_001012411, NM_001199251, NM_001199253, NM_001199255	TCTAAAAAAAGTATGAAACAAATACAATGAAGGTTTTGTTGGATATTGTTTAAATTCAAT	151648	Hs.105153	GO:0000087|GO:0000236|GO:0000278|GO:0000775|GO:0000776|GO:0000776|GO:0000777|GO:0000779|GO:0000780|GO:0000922|GO:0005515|GO:0005813|GO:0005829|GO:0007059|GO:0008608|GO:0010457|GO:0030892|GO:0045132|GO:0051301	shugoshin-like 1 isoform C1	323.809	1058.49	8.38609	9.97738	320.379	315.93	335.117	1077.59	1029.96	1067.93	8.29857	8.38867	8.47104	9.95863	9.95768	10.0158
ASHGA5P019148	8.68117e-06	0.000128169	3.01075	down	protein_coding	NM_199006	CCDS53266.1	APITD1-CORT	RefSeq	1259	chr1	+	10490158	10512060		AAATGTTTGCAAGCATATGCAGGAAGCGGCAGGAATAAGGAAAAGCAGCCTCCTGACTTT	100526739			APITD1-CORT protein isoform 2	74.1761	231.736	6.25049	7.84062	75.5768	73.0126	73.939	245.936	232.225	217.047	6.17145	6.28037	6.29967	7.88655	7.87056	7.76474
ASHGA5P007980	0.0085362	0.0176357	3.0028	down	protein_coding	NM_198227	CCDS3368.1	RGS12	RefSeq	2916	chr4	+	3371723	3441640		AGAGTTGTCAAACGAAACCCATGTTTCTAATGACCAGCAGTCTGCAACTGTGTCTGATGG	6002	Hs.527061	GO:0000794|GO:0005057|GO:0005096|GO:0005737|GO:0005886|GO:0008277|GO:0030695|GO:0038032	regulator of G-protein signaling 12 isoform 3	7.12458	21.0387	2.88491	4.47122	5	7.29106	9.08268	18.638	18.5446	25.9334	2.32457	3.017	3.31316	4.27327	4.37417	4.76622
ASHGA5P052484	1.40478e-05	0.000167248	3.00071	down	protein_coding	NM_004219	CCDS4353.1	PTTG1	RefSeq	728	chr5	+	159848864	159855746		AAATTTCTTAGTGCTTCAGAGTTTGTGTGTATTTGTATTAATAAAGCATTCTTTAACAGA	9232	Hs.350966	GO:0000278|GO:0001558|GO:0003700|GO:0004869|GO:0005515|GO:0005634|GO:0005737|GO:0005829|GO:0006281|GO:0006355|GO:0006366|GO:0007067|GO:0007283|GO:0008285|GO:0017124|GO:0031072|GO:0031145|GO:0043022|GO:0045143|GO:0051276|GO:0051301	securin	24778.5	87836.6	14.7239	16.3092	24031.3	24990.7	25313.4	88555.1	83144.1	91810.4	14.6467	14.7747	14.7505	16.2945	16.2341	16.3991
ASHGA5P016252	0.000168018	0.000842973	2.9976	down	protein_coding	NM_004260		RECQL4	RefSeq	3840	chr8	-	145736666	145743210		GGCAGCGCGGGCGGCGACCGAGCCAGGACGACGTGGAGGCGGCGCCGGAGGAGACCCGCG	9401	Hs.31442	GO:0000405|GO:0000733|GO:0005524|GO:0005634|GO:0005737|GO:0006260|GO:0006281|GO:0006310|GO:0007275|GO:0008270|GO:0032508|GO:0043140	ATP-dependent DNA helicase Q4	29.9471	90.5441	4.93887	6.52267	36.6148	28.5417	24.6849	89.673	92.8552	89.1042	5.1219	4.95698	4.73772	6.47971	6.58894	6.49937
ASHGA5P009082	2.49473e-06	6.5672e-05	2.99733	down	protein_coding	NM_152298	CCDS525.1	NASP	RefSeq	2284	chr1	+	46049659	46084578		AACATAGATGAAACTGAAGGCTCAGAAGAGGATGATAAAGAAAATGATAAGACCGAAGAA	4678	Hs.319334	GO:0001824|GO:0005634|GO:0005737|GO:0006260|GO:0007049|GO:0008283|GO:0015031|GO:0042393|GO:0043486|GO:0051879	nuclear autoantigenic sperm protein isoform 3	3043.13	11468.8	11.6965	13.2802	2984.76	2990.74	3153.88	11628.9	11545.4	11232	11.6336	11.6925	11.7634	13.2533	13.3033	13.284
ASHGA5P010639	1.55246e-05	0.000177425	2.99532	down	protein_coding	NM_004485	CCDS1607.1	GNG4	RefSeq	4885	chr1	-	235710984	235814054		ATTCGCACAGGGGCAGTAGAATGAAAGAGGGCATGTCTAATAACAGCACCACTAGCATCT	2786	Hs.159711	GO:0004871|GO:0005834|GO:0005886|GO:0006112|GO:0007186|GO:0007268|GO:0008277|GO:0030308|GO:0044281|GO:0071377	guanine nucleotide-binding protein G(I)/G(S)/G(O) subunit gamma-4 precursor	176.537	558.668	7.48863	9.07134	198.221	170.464	160.927	570.63	576.407	528.966	7.58295	7.48371	7.39924	9.06003	9.13702	9.01698
ASHGA5P052344	2.67838e-06	6.8607e-05	2.98196	down	protein_coding	NM_001826	CCDS1077.1	CKS1B	RefSeq	834	chr1	+	154947117	154951725	NR_024163	TTGGGAGTTGCTTGGAGGTTGGCGGCGCGGGGCTGAAGGCTAGCAAACCGAGCGATCATG	1163	Hs.374378	GO:0000079|GO:0000080|GO:0000082|GO:0000084|GO:0000278|GO:0005515|GO:0005654|GO:0008283|GO:0016538|GO:0051301	cyclin-dependent kinases regulatory subunit 1	978.746	3420.99	10.0226	11.5989	981.461	945.033	1009.74	3418.43	3427.99	3416.54	9.97603	10.0003	10.0915	11.5578	11.6158	11.623
ASHGA5P049634	1.18622e-06	4.7325e-05	2.9746	down	protein_coding	ENST00000417170	CCDS45656.1	TADA2A	GENCODE	1304	chr17	+	35767311	35825757		AGCCATGCATGTAGGTGGTTTTTGAGCCTTGAGCAGTATTTGTGTGTGTATATTTATATA	6871	Hs.500066	GO:0006355|GO:0006366|GO:0043966|GO:0005634|GO:0005694|GO:0000125|GO:0003677|GO:0003700|GO:0008270|GO:0004402|GO:0003712	transcriptional adaptor 2A [Source:HGNC Symbol;Acc:11531]	532.032	1781.45	9.11883	10.6915	539.84	516.756	539.499	1823.35	1810.72	1710.28	9.07889	9.10633	9.17126	10.6877	10.7257	10.6611
ASHGA5P008886	2.88928e-05	0.000262927	2.97117	down	protein_coding	NM_175849	CCDS13207.1	DNMT3B	RefSeq	4104	chr20	+	31350190	31397162	NM_001207055, NM_001207056	GGATGAACAGGATCTTTGGCTTTCCTGTGCACTACACAGACGTGTCCAACATGGGCCGTG	1789	Hs.713611	GO:0000122|GO:0000775|GO:0003714|GO:0003714|GO:0003886|GO:0003886|GO:0003886|GO:0005515|GO:0005634|GO:0005720|GO:0005730|GO:0005737|GO:0006306|GO:0006306|GO:0006346|GO:0006349|GO:0009008|GO:0010212|GO:0010424|GO:0010628|GO:0031503|GO:0042493|GO:0043045|GO:0043231|GO:0045322|GO:0045666|GO:0046498|GO:0046499|GO:0046872|GO:0051571|GO:0051573|GO:0051718|GO:0071230	DNA (cytosine-5)-methyltransferase 3B isoform 3	220.437	701.349	7.81812	9.38915	211.353	219.963	229.996	725.523	686.355	692.169	7.67707	7.85352	7.92376	9.39706	9.37229	9.39811
ASHGA5P009935	2.69577e-06	6.8661e-05	2.96935	down	protein_coding	NM_001031809	CCDS31568.1	MS4A3	RefSeq	1527	chr11	+	59824100	59838588		AGTTCTTGGGTTCTGTAGTTCAGGAACCTTGTCTGTTGTAGCAGGGATAAAACCCACAAG	932	Hs.99960	GO:0005515|GO:0012505|GO:0016021|GO:0048471	membrane-spanning 4-domains subfamily A member 3 isoform b	1157.21	4069.17	10.2704	11.8405	1155.07	1192.37	1124.2	4165.19	4088.32	3954	10.2143	10.3452	10.2516	11.8339	11.8636	11.824
ASHGA5P011501	0.00251806	0.00657248	2.96856	down	protein_coding	NM_001548	CCDS31243.1	IFIT1	RefSeq	1876	chr10	+	91152302	91166244		CAACCATGAGTACAAATGGTGATGATCATCAGGTCAAGGATAGTCTGGAGCAATTGAGAT	3434	Hs.20315	GO:0003723|GO:0005515|GO:0005737|GO:0005829|GO:0009615|GO:0009615|GO:0019060|GO:0019221|GO:0032091|GO:0045070|GO:0045071|GO:0050689|GO:0051097|GO:0060337|GO:0071357|GO:0071360	interferon-induced protein with tetratricopeptide repeats 1 isoform 1	24.9311	73.5766	4.66238	6.23215	25.5383	30.729	18.5259	66.5979	74.4866	79.6453	4.60166	5.06417	4.32133	6.0654	6.28538	6.34565
ASHGA5P005519	4.31397e-06	8.7208e-05	2.96007	down	protein_coding	NM_138484	CCDS2635.1	SGOL1	RefSeq	1548	chr3	-	20202084	20227698	NM_001012413, NM_001199255, NM_001199256	CAAATAGAAGCTACACCACCTGAAACTCAGCAGTCACCTCATCTTAGCCTGAAGGATATC	151648	Hs.105153	GO:0000087|GO:0000236|GO:0000278|GO:0000775|GO:0000776|GO:0000776|GO:0000777|GO:0000779|GO:0000780|GO:0000922|GO:0005515|GO:0005813|GO:0005829|GO:0007059|GO:0008608|GO:0010457|GO:0030892|GO:0045132|GO:0051301	shugoshin-like 1 isoform C2	303.964	975.781	8.2935	9.85914	303.705	310.948	297.238	982.832	983.168	961.342	8.21932	8.36616	8.29504	9.83034	9.889	9.85807
ASHGA5P011541	7.90733e-05	0.000506393	2.95896	down	protein_coding	NM_025077	CCDS521.1	TOE1	RefSeq	2408	chr1	+	45805341	45809650		TAGAATATGCCTTCCGGAAATGTGAACGGGAAAATGGGAAGCAGCGGGCAGCTGGCAGCC	114034	Hs.525091	GO:0003676|GO:0005730|GO:0008270|GO:0016607	target of EGR1 protein 1	180.334	565.507	7.52526	9.09035	168.356	186.079	186.566	563.889	574.045	558.588	7.3418	7.6169	7.61708	9.04603	9.12946	9.09555
ASHGA5P007329	3.46856e-07	2.9152e-05	2.95648	down	protein_coding	NM_005879	CCDS2806.1	TRAIP	RefSeq	2042	chr3	-	49866027	49893992		AACAGCTGGCTGTGTACTGTGTGTCTCTCAAGAAAGAGTACGAGAATCTAAAAGAGGCAC	10293	Hs.517972	GO:0005057|GO:0005515|GO:0005737|GO:0005886|GO:0006917|GO:0007165|GO:0008270|GO:0008283|GO:0048471	TRAF-interacting protein	331.175	1065.55	8.42172	9.9856	345.532	329.011	318.981	1128.87	1040.52	1027.27	8.41241	8.45062	8.40213	10.0235	9.97241	9.96087
ASHGA5P003252	3.60191e-05	0.000303345	2.95591	down	protein_coding	NM_015973	CCDS8183.1	GAL	RefSeq	778	chr11	+	68451982	68458643		AATATCATGCGCACAATCATTGAGTTTCTGTCTTTCTTGCATCTCAAAGAGGCCGGTGCC	51083	Hs.278959	GO:0005184|GO:0005575|GO:0005576|GO:0005794|GO:0006939|GO:0006954|GO:0007218|GO:0007399|GO:0007631|GO:0030073|GO:0030141|GO:0030252|GO:0031943|GO:0032868|GO:0042493|GO:0043065|GO:0043627|GO:0050672	galanin peptides preproprotein	7502.23	28211.4	13.0166	14.5802	8414.46	7182.26	6909.97	30185.3	27653.7	26795.3	13.1554	12.9792	12.9153	14.6367	14.5688	14.5353
ASHGA5P050086	7.39277e-06	0.000117252	2.9546	down	protein_coding	NM_001130823	CCDS45958.1	DNMT1	RefSeq	5425	chr19	-	10244021	10305755	NM_001379	TTAAATAAAGATTTGTCCTTGGAGAACGGTGCTCATGCTTACAACCGGGAAGTGAATGGA	1786	Hs.202672	GO:0000122|GO:0003677|GO:0003723|GO:0003886|GO:0005515|GO:0005634|GO:0005657|GO:0005721|GO:0006306|GO:0006351|GO:0008134|GO:0008270|GO:0008327|GO:0009008|GO:0010216|GO:0010628|GO:0016458|GO:0016568|GO:0042127|GO:0051571|GO:0051573|GO:0071230	DNA (cytosine-5)-methyltransferase 1 isoform a	810.869	2758.86	9.73462	11.2976	783.74	830.787	818.081	2830.31	2730.87	2715.42	9.63194	9.79906	9.77286	11.2938	11.2908	11.3081
ASHGA5P045708	0.0215904	0.0386415	2.95408	down	protein_coding	ENST00000354323	CCDS35012.1	HRCT1	GENCODE	950	chr9	+	35906188	35907138		GCTGCACAGTCAATTCATCGGTGCCTTAGTCCAAGAAAATAAAAACCACTAAGAAGCTTT	646962	Hs.208081	GO:0016021	histidine rich carboxyl terminus 1 [Source:HGNC Symbol;Acc:33872]	11.9902	32.6485	3.52082	5.08352	16.669	13.3708	5.93082	39.4774	27.6706	30.7976	3.98186	3.87283	2.70776	5.331	4.91108	5.0085
ASHGA5P006677	1.77127e-05	0.000191955	2.95275	down	protein_coding	NM_006306	CCDS14352.1	SMC1A	RefSeq	9725	chrX	-	53401069	53449618		TTGATGCTGCCTTGGATAACACCAACATTGGCAAGGTGGCAAATTACATCAAGGAGCAGT	8243	Hs.211602	GO:0000070|GO:0000075|GO:0000087|GO:0000236|GO:0000278|GO:0000398|GO:0000776|GO:0000777|GO:0000794|GO:0003682|GO:0003777|GO:0005515|GO:0005524|GO:0005634|GO:0005654|GO:0005730|GO:0005737|GO:0006281|GO:0006310|GO:0007052|GO:0007062|GO:0007064|GO:0007091|GO:0007126|GO:0008280|GO:0008380|GO:0009314|GO:0010467|GO:0030261|GO:0030893|GO:0032876|GO:0042770|GO:0046982|GO:0051301	structural maintenance of chromosomes protein 1A	2118.97	7705.32	11.1595	12.7215	2003.81	2146.77	2206.32	7876.72	7774.57	7464.66	11.034	11.2082	11.2361	12.7091	12.7509	12.7045
ASHGA5P016185	4.29312e-05	0.000341639	2.94425	down	protein_coding	NM_001135244	CCDS47305.1	TCOF1	RefSeq	5002	chr5	+	149737201	149779871	NM_001195141	AAACAGGAGGGACCAGCCACTCAGGTTGACAGTGCTGTGGGAACACTCCCTGCAACAAGT	6949	Hs.519672	GO:0001501|GO:0005215|GO:0005515|GO:0005634|GO:0005730|GO:0005737|GO:0042790	treacle protein isoform e	210.61	660.297	7.7465	9.3044	203.09	226.564	202.175	685.375	654.145	641.373	7.61901	7.89534	7.72513	9.31544	9.31019	9.28756
ASHGA5P009521	0.0105514	0.0210704	2.9406	down	protein_coding	NM_144698	CCDS919.1	ANKRD35	RefSeq	3363	chr1	+	145549208	145568526		TGCTGCTCGGGGTTACATGGAACATGAAGTGTACAATATCCTGCTGCAAATCCTTAGCAT	148741	Hs.710624		ankyrin repeat domain-containing protein 35	15.0423	42.033	3.87857	5.43468	22.2587	13.7852	9.08314	39.0102	36.3995	50.6893	4.40359	3.91853	3.31358	5.31452	5.28396	5.70557
ASHGA5P017998	4.89299e-06	9.2063e-05	2.94047	down	protein_coding	ENST00000448110	CCDS46597.1	DSN1	GENCODE	2200	chr20	-	35380193	35402230		TGTGTTTCAGAAAAAGGACCAGTGATGTCTAAGACTCATGATCATCAATTGGAATCAAGT	79980	Hs.632268	GO:0005634|GO:0005737|GO:0005515	DSN1, MIND kinetochore complex component, homolog (S. cerevisiae) [Source:HGNC Symbol;Acc:16165]	134.999	416.07	7.10462	8.66067	136.976	128.527	139.494	428.835	411.446	407.927	7.03803	7.08198	7.19385	8.66371	8.66999	8.6483
ASHGA5P006545	0.000691004	0.00240791	2.931	down	protein_coding	ENST00000319977	CCDS11477.1	C17orf53	GENCODE	2725	chr17	+	42219273	42239844	NM_001171251	TCCAGACAGAGATTGTTGCTAGTTCCCAGGCATCTGTGGAGGAGGATTTTGGGCGAGGGC	78995	Hs.437059		chromosome 17 open reading frame 53 [Source:HGNC Symbol;Acc:28460]	43.0428	127.708	5.45376	7.00516	51.9679	32.7999	44.3606	140.336	114.82	127.968	5.62922	5.152	5.58007	7.1067	6.89339	7.01538
ASHGA5P011028	1.50137e-05	0.000174037	2.9248	down	protein_coding	NM_001007793	CCDS31306.1	BUB3	RefSeq	1555	chr10	+	124913759	124924886		CAAAACCCAAGTCCACCTAATCATCCTGTGAAAGTGGTTTCTCTATGGAAAGCTTTGTTT	9184	Hs.418533	GO:0000070|GO:0000075|GO:0000087|GO:0000236|GO:0000278|GO:0000776|GO:0000777|GO:0005515|GO:0005634|GO:0005730|GO:0005829|GO:0007094|GO:0007126|GO:0008608|GO:0031145|GO:0051301|GO:0051436|GO:0051439|GO:0051983|GO:0071173	mitotic checkpoint protein BUB3 isoform b	14389.5	53363.7	13.9495	15.4979	13917.6	14418.2	14832.7	52543.8	54918.8	52628.5	13.8561	13.995	13.9975	15.4266	15.5664	15.5007
ASHGA5P009042	5.72316e-06	0.000100557	2.92344	down	protein_coding	NM_004399	CCDS8721.1	DDX11	RefSeq	3797	chr12	+	31226778	31257725		AGAGCTGCCTCAGATGATATTCCAGGAACCTAAGAGCGCACACCAGGTGGAGCAGGTGCT	1663	Hs.443960	GO:0000070|GO:0000084|GO:0000086|GO:0000790|GO:0000922|GO:0003677|GO:0003678|GO:0003723|GO:0004003|GO:0004386|GO:0005515|GO:0005524|GO:0005634|GO:0005654|GO:0005730|GO:0006987|GO:0007062|GO:0008094|GO:0008284|GO:0019048|GO:0030496|GO:0030968|GO:0032508|GO:0046872|GO:0051539	probable ATP-dependent RNA helicase DDX11 isoform 2	267.668	839.43	8.10173	9.6494	264.713	271.808	266.484	856.13	814.298	847.861	8.01306	8.16064	8.13149	9.63942	9.6251	9.68366
ASHGA5P000922	1.69428e-06	5.4612e-05	2.92102	down	protein_coding	NM_006739	CCDS13915.1	MCM5	RefSeq	2568	chr22	+	35796115	35820495		AAGGACTTCACCAAGCAGAAATACCCGGAGCACGCCATCCACAAGGTGCTGCAGCTCATG	4174	Hs.517582	GO:0000075|GO:0000082|GO:0000084|GO:0000216|GO:0000278|GO:0003677|GO:0004386|GO:0005515|GO:0005524|GO:0005634|GO:0005654|GO:0006260|GO:0006270|GO:0006271|GO:0042555	DNA replication licensing factor MCM5	6234.01	23010.1	12.7496	14.296	6392.76	6291.72	6017.55	24404.3	22543.5	22082.4	12.749	12.7921	12.7075	14.347	14.2796	14.2615
ASHGA5P041956	2.23051e-07	2.3377e-05	2.92057	down	protein_coding	ENST00000275053	CCDS5039.1	MMS22L	GENCODE	8643	chr6	-	97590036	97731052		TTTTTGAAGAGTCAGAGAATGTCACAGGTAGTGCCTTTCTCACAACTTGCGGATGCAGCT	253714	Hs.444292	GO:0031297|GO:0000724|GO:0043596|GO:0042555|GO:0035101|GO:0005515|GO:0005488	MMS22-like, DNA repair protein [Source:HGNC Symbol;Acc:21475]	286.193	901.255	8.20083	9.74708	305.118	272.554	280.907	914.957	898.125	890.684	8.22915	8.16523	8.20809	9.72701	9.76165	9.75257
ASHGA5P045085	0.00141945	0.00418177	2.91619	down	protein_coding	NM_016458	CCDS6417.1	FAM203A	RefSeq	2441	chr8	+	145437879	145440828		AACCTCAGTCGCGAGCCGGCGCCGTGTGCAGCGCTCATGGCGGCGCTGGCGGCCGCGGAG	51236	Hs.300224	GO:0003674|GO:0005575|GO:0008150	protein FAM203A	16.5169	48.3771	4.08159	5.62567	19.8567	16.9093	12.7849	59.2844	39.9164	45.9306	4.23107	4.20254	3.81116	5.89739	5.41559	5.56405
ASHGA5P052604	1.59086e-06	5.2989e-05	2.91218	down	protein_coding	NM_080593	CCDS4621.1	HIST1H2BK	RefSeq	863	chr6	-	27106071	27114637		ATTACTTCCCGTTTTCTCGATCTGCTGCTCGTCTCAGGCTCGTAGTTCGCCTTCAACATG	85236	Hs.437275	GO:0000786|GO:0003677|GO:0005634|GO:0006334|GO:0042742|GO:0046982	histone H2B type 1-K	298.426	937.797	8.2593	9.8014	325.916	284.704	284.657	944.154	942.016	927.221	8.32153	8.22783	8.22855	9.77174	9.827	9.80546
ASHGA5P041044	4.23021e-06	8.6279e-05	2.91025	down	protein_coding	NM_032637	CCDS3915.1	SKP2	RefSeq	1498	chr5	+	36152144	36184142	NM_005983	TTATAGAAGTGTCCACCCTCCACGGCATACTGTCTCAGTGTTCCAAGTTGCAGAATCTAA	6502	Hs.23348	GO:0000080|GO:0000082|GO:0000084|GO:0000086|GO:0000209|GO:0000278|GO:0004842|GO:0005515|GO:0005654|GO:0005829|GO:0008283|GO:0019005|GO:0031145|GO:0033148|GO:0042802|GO:0051726	S-phase kinase-associated protein 2 isoform 2	805.554	2708.53	9.72684	11.268	860.75	778.176	777.738	2923.57	2608.18	2593.85	9.77252	9.70526	9.70275	11.3446	11.2239	11.2354
ASHGA5P008630	1.50147e-05	0.000174037	2.90217	down	protein_coding	NM_194313	CCDS6551.2	KIF24	RefSeq	6237	chr9	-	34252377	34329198		TTGGACCGAGAGTTTATAGAAACCTATTCACCAAAATGGCATCCTGGTTATATGAATGTC	347240	Hs.710246	GO:0003777|GO:0005515|GO:0005524|GO:0005737|GO:0005874|GO:0007018	kinesin-like protein KIF24	129.958	395.136	7.05083	8.58796	141.357	130.055	118.463	420.331	399.693	365.385	7.08198	7.10102	6.96949	8.63721	8.62968	8.497
ASHGA5P000970	2.17147e-05	0.000217748	2.89906	down	protein_coding	ENST00000555709	CCDS9763.1	MTHFD1	GENCODE	3448	chr14	+	64854758	64926725		TTCTAAACAGATCACCATCCATCTTCAAGAAGCTACTTTGAAAGTCTGGCCAGTGTCTAT	4522	Hs.652308	GO:0055114|GO:0009396|GO:0006548|GO:0005739|GO:0005524|GO:0003824|GO:0004488|GO:0004329|GO:0016155	methylenetetrahydrofolate dehydrogenase (NADP+ dependent) 1, methenyltetrahydrofolate cyclohydrolase, formyltetrahydrofolate synthetase [Source:HGNC Symbol;Acc:7432]	5864.11	21437.3	12.6524	14.188	6484.14	5652.85	5455.35	22759.4	20839.4	20713.1	12.7646	12.6314	12.5612	14.2497	14.1538	14.1605
ASHGA5P010288	0.049064	0.0779634	2.89747	down	protein_coding	NM_001935	CCDS2216.1	DPP4	RefSeq	3913	chr2	-	162848754	162931052		TTGGAGTGGATTTCCAGGCAATGTGGTATACTGATGAAGACCATGGAATAGCTAGCAGCA	1803	Hs.368912	GO:0001666|GO:0002020|GO:0002709|GO:0004177|GO:0004252|GO:0005102|GO:0005515|GO:0005518|GO:0005576|GO:0005783|GO:0005794|GO:0005886|GO:0006508|GO:0007155|GO:0008236|GO:0008239|GO:0008284|GO:0009986|GO:0010716|GO:0016021|GO:0016324|GO:0030027|GO:0030139|GO:0031258|GO:0031295|GO:0033632|GO:0042110|GO:0042277|GO:0042803|GO:0043542|GO:0045121|GO:0046581|GO:0051234|GO:0071438	dipeptidyl peptidase 4	7.43728	19.709	2.80418	4.33897	5	12.3118	5	23.554	12.1496	23.4235	2.32457	3.7565	2.33147	4.59493	3.7923	4.62969
ASHGA5P021714	4.90312e-06	9.2087e-05	2.897	down	protein_coding	ENST00000539068	CCDS4808.1	FKBP5	GENCODE	3827	chr6	-	35541361	35656692		CTCCTTCCAGGTTCTCTACTTAAAAGACAATGACTACTGATGAAGGTGCCAAGAACAATG	2289	Hs.407190	GO:0006457|GO:0000413|GO:0018208|GO:0005634|GO:0005737|GO:0016020|GO:0005515|GO:0003755|GO:0031072|GO:0005528	FK506 binding protein 5 [Source:HGNC Symbol;Acc:3721]	383.657	1221.57	8.63323	10.1678	384.879	369.133	396.96	1254.14	1203.78	1206.78	8.56826	8.60961	8.72183	10.1611	10.1636	10.1787
ASHGA5P012163	0.000165991	0.000835003	2.89328	down	protein_coding	NM_002165	CCDS13185.1	ID1	RefSeq	1000	chr20	+	30193085	30194317		GACGGCCGAGGCGGCATGCGTTCCTGCGGACGATCGCATCTTGTGTCGCTGAAGCGCCTC	3397	Hs.504609	GO:0000122|GO:0001525|GO:0001886|GO:0003700|GO:0005515|GO:0005634|GO:0005737|GO:0006351|GO:0006915|GO:0007179|GO:0007507|GO:0010621|GO:0030509|GO:0031648|GO:0032963|GO:0043392|GO:0043408|GO:0043433|GO:0043534|GO:0045668|GO:0045765|GO:0045892|GO:0046677|GO:0046983|GO:0048514|GO:0060425|GO:0060426	DNA-binding protein inhibitor ID-1 isoform a	110.954	337.14	6.8288	8.3615	116.291	110.336	106.236	293.87	359.197	358.355	6.79996	6.87248	6.81395	8.14168	8.47415	8.46868
ASHGA5P048988	0.000501134	0.00188363	2.8921	down	protein_coding	NM_144570	CCDS10441.1	HN1L	RefSeq	3705	chr16	+	1728277	1752073		GTCCTGAACCCACCGGGAGGCAAATCCAGCATCTCCTTCTACTAAGAGAAGCCACTGCTC	90861	Hs.513261	GO:0005634|GO:0005737|GO:0005886	hematological and neurological expressed 1-like protein	270.472	835.294	8.11032	9.64244	236.364	268.565	306.487	837.665	858.537	809.68	7.84345	8.14304	8.34446	9.60462	9.70313	9.61956
ASHGA5P007118	5.8688e-06	0.000102002	2.88886	down	protein_coding	ENST00000328396	CCDS11313.1	PIGW	GENCODE	2255	chr17	+	34891402	34895150		AGTACGTGAGGAAGAAAAATGTCTGAAAAGCAGATGAAGGAAGCTTTTGTCAGTAACCTC	284098	Hs.378885	GO:0044267|GO:0006506|GO:0043687|GO:0006501|GO:0016254|GO:0016021|GO:0005789|GO:0016746	phosphatidylinositol glycan anchor biosynthesis, class W [Source:HGNC Symbol;Acc:23213]	191.444	588.785	7.61253	9.14303	201.5	188.703	184.129	646.533	558.732	561.092	7.60529	7.63627	7.59604	9.23617	9.09162	9.10131
ASHGA5P007836	2.1269e-05	0.000214694	2.88605	down	protein_coding	NM_058216	CCDS11611.1	RAD51C	RefSeq	1295	chr17	+	56769962	56811692		TGTTCCTGCATTAGGGGAAAGTTGGGGACATGCTGCTACAATACGGCTAATCTTTCATTG	5889	Hs.412587	GO:0003677|GO:0005515|GO:0005524|GO:0005634|GO:0005654|GO:0005737|GO:0005739|GO:0006281|GO:0006310|GO:0007062|GO:0007596|GO:0008094|GO:0048471	DNA repair protein RAD51 homolog 3 isoform 1	2499.53	9001.65	11.4067	12.9358	2714.76	2440.55	2343.28	9878.65	8660.11	8466.18	11.4923	11.3942	11.3335	13.0313	12.894	12.8821
ASHGA5P004976	1.96255e-06	5.8897e-05	2.8788	down	protein_coding	NM_152299	CCDS14094.2	NCAPH2	RefSeq	3345	chr22	+	50946644	50963209	NM_001185011	AAGGAGCAGTTGGAAACTCTCCGGAAGCTGCAGAGGAGGGAGGTGGCTGAGCAGTGGCTG	29781	Hs.730607	GO:0005634|GO:0005694|GO:0030261	condensin-2 complex subunit H2 isoform 2	336.631	1053.12	8.44288	9.96834	354.473	319.07	336.35	1084	1077.25	998.097	8.44925	8.40374	8.47564	9.96837	10.0201	9.91659
ASHGA5P010407	5.79176e-06	0.000101291	2.8741	down	protein_coding	ENST00000395636	CCDS42895.1	PHACTR3	GENCODE	2372	chr20	+	58296264	58422766	ENST00000361300	AAGAAACCTGATGAAACCAGTGACTCCCAGCTCTGGATGAGATGGACCAAACGCCCCCGG	116154	Hs.473218	GO:0016363|GO:0003779|GO:0004864	phosphatase and actin regulator 3 [Source:HGNC Symbol;Acc:15833]	101.259	303.6	6.69775	8.22086	106.617	102.024	95.1367	298.77	312.61	299.42	6.67092	6.76387	6.65844	8.16402	8.28273	8.21582
ASHGA5P048885	7.62447e-05	0.000494075	2.86992	down	protein_coding	NM_022767	CCDS10344.1	AEN	RefSeq	3134	chr15	+	89164526	89175512		ACCTGACAGCAGCACAGACATGGAACAGTACATGGAGGACCAGTACTGGCCCGATGACCT	64782	Hs.436102	GO:0003676|GO:0004527|GO:0005634|GO:0005654|GO:0005730|GO:0010212|GO:0042771	apoptosis-enhancing nuclease	127.392	383.443	7.0213	8.54231	122.564	128.713	130.9	422.94	369.485	357.904	6.87307	7.08414	7.1067	8.64474	8.51481	8.46739
ASHGA5P051365	2.65373e-05	0.000249083	2.86989	down	protein_coding	NM_014551	CCDS43038.1	NCAPH2	RefSeq	1440	chr22	+	50946644	50958191		CCCGCAGCAGGTGGGACCCACATGGAGGCCTGCAGAACCTGAGCTGTGAACTGGCAACCC	29781	Hs.730607	GO:0005634|GO:0005694|GO:0030261	condensin-2 complex subunit H2 isoform 1	62.4592	184.78	6.00937	7.53037	61.7239	61.0661	64.5876	188.571	178.716	187.055	5.8793	6.03802	6.1108	7.52484	7.50738	7.55888
ASHGA5P012537	3.56156e-05	0.000300967	2.86428	down	protein_coding	NM_032485	CCDS13094.1	MCM8	RefSeq	3704	chr20	+	5931297	5975831		TCCCAAGCAAGAGAGATGAATGGAGAGTATAGAGGCAGAGGATTTGGACGAGGAAGATTT	84515	Hs.597484	GO:0000075|GO:0000082|GO:0000084|GO:0000216|GO:0000278|GO:0003677|GO:0004386|GO:0005524|GO:0005654|GO:0006260|GO:0006271|GO:0006281|GO:0006974|GO:0007292|GO:0048232|GO:0097362	DNA replication licensing factor MCM8 isoform 1	281.794	867.208	8.17855	9.69672	287.894	256.545	300.943	860.664	877.107	863.853	8.14281	8.07726	8.31559	9.64899	9.73145	9.70973
ASHGA5P007183	8.15464e-05	0.000515692	2.8613	down	protein_coding	NM_001312	CCDS10003.1	CRIP2	RefSeq	1247	chr14	+	105941111	105946507	NR_073081	GTGTACTTCGCCGAGAAGGTGAGCTCCCTGGGGAAGGACTGGCACAAGTTCTGCCTCAAG	1397	Hs.534309	GO:0008270|GO:0031012	cysteine-rich protein 2 isoform 1	26.5274	77.2527	4.78581	6.30248	26.1842	25.3324	28.0655	74.7923	78.7732	78.1926	4.6372	4.79196	4.92828	6.22746	6.35804	6.32194
ASHGA5P026473	2.4392e-05	0.000235889	2.85964	down	protein_coding	NM_001085372	CCDS41658.1	C11orf83	RefSeq	1959	chr11	+	62439125	62441162		TTCCTTGCGGAAAATGCTGATCTCAGTCGCAATGCTGGGCGCAGGGGCTGGCGTGGGCTA	790955	Hs.569009	GO:0005576	UPF0723 protein C11orf83 precursor	547.43	1756.61	9.15527	10.6711	606.988	535.777	499.525	1908.04	1674.15	1687.64	9.24931	9.15827	9.05824	10.7504	10.6196	10.6433
ASHGA5P004177	1.85175e-08	1.442e-05	2.85947	down	protein_coding	NM_001042550	CCDS35086.1	SMC2	RefSeq	6054	chr9	+	106856830	106903700	NM_001042551, NM_001265602, NM_006444	GTGGTCAGAGGTCTTTAGTGGCCTTGTCATTAATACTGTCCATGCTTCTCTTCAAACCTG	10592	Hs.119023	GO:0000228|GO:0000793|GO:0000796|GO:0005515|GO:0005524|GO:0005634|GO:0005737|GO:0006281|GO:0006310|GO:0007062|GO:0007076|GO:0046982|GO:0051301	structural maintenance of chromosomes protein 2	1208.68	4100.2	10.3362	11.852	1243.09	1188.21	1194.75	4173.85	4053.72	4073.04	10.3298	10.3395	10.3393	11.8363	11.8468	11.8728
ASHGA5P008090	2.16891e-05	0.000217587	2.85857	down	protein_coding	NM_001130914	CCDS46636.1	BTG3	RefSeq	1596	chr21	-	18965967	18985268		CCTCCTTTTTGATTATGTATGGAGAGAAAAACAATGCATTCATTGTTGCCAGCTTTGAAA	10950	Hs.473420	GO:0005737|GO:0006979|GO:0008285|GO:0045930	protein BTG3 isoform a	48.3786	142.827	5.64592	7.16121	50.8863	46.4212	47.8284	138.041	135.816	154.624	5.59863	5.64883	5.6903	7.08414	7.1184	7.2811
ASHGA5P007268	2.98695e-06	7.2531e-05	2.85368	down	protein_coding	NM_002266	CCDS32713.1	KPNA2	RefSeq	2011	chr17	+	66031847	66042970		ATCTTTAGCATGTGGCTACTTACGTAATCTTACCTGGACACTTTCTAATCTTTGCCGCAA	3838	Hs.594238	GO:0000018|GO:0000072|GO:0000085|GO:0005515|GO:0005634|GO:0005654|GO:0005737|GO:0005829|GO:0006259|GO:0006607|GO:0008139|GO:0008565|GO:0019048|GO:0019221|GO:0042826	importin subunit alpha-2	4969.41	18018.8	12.4093	13.9221	4980.56	4952.87	4974.82	17610	18277.6	18168.9	12.3711	12.4357	12.4211	13.8519	13.9538	13.9607
ASHGA5P034524	4.85782e-07	3.2892e-05	2.84934	down	protein_coding	ENST00000252599	CCDS12363.1	GLT25D1	GENCODE	3593	chr19	+	17666510	17693965		TGTATGTGTGCAACAAGGAGGAGTACGGATTCTTGCCAGTGCCATTGCGCGCCCACAGCA	79709	Hs.418795	GO:0009103|GO:0005788|GO:0050211	glycosyltransferase 25 domain containing 1 [Source:HGNC Symbol;Acc:26182]	732.968	2390.63	9.58864	11.0993	776.085	713.042	709.777	2537.18	2328.58	2306.12	9.6169	9.57594	9.57307	11.1416	11.0769	11.0793
ASHGA5P038351	4.42236e-06	8.8295e-05	2.83951	down	protein_coding	NM_020890	CCDS33812.1	KIAA1524	RefSeq	4284	chr3	-	108268717	108308491		ATCTTTTGGAAACAAAAGCTCTAGCCCTTGCACAGGCTGATAGACTGATTGCTCAGCATC	57650	Hs.591308	GO:0005515|GO:0005737|GO:0005886|GO:0016021	protein CIP2A	261.837	799.412	8.07057	9.57621	265.165	263.25	257.096	843.381	751.916	802.94	8.01688	8.11328	8.08154	9.61461	9.50868	9.60533
ASHGA5P005502	0.0192879	0.0350652	2.83676	down	protein_coding	NM_000943	CCDS4133.1	PPIC	RefSeq	1241	chr5	-	122359077	122372425		TTTGGAAAAGTCATTGATGGGATGACAGTGGTGCACTCCATAGAGCTCCAAGCAACTGAT	5480	Hs.110364	GO:0003755|GO:0005737|GO:0006457|GO:0007165|GO:0016018|GO:0051082	peptidyl-prolyl cis-trans isomerase C precursor	26.7521	78.2879	4.75198	6.25623	27.0694	18.5593	34.6277	63.3683	57.0907	114.405	4.68554	4.33935	5.23105	5.99688	5.9165	6.8553
ASHGA5P047456	2.58727e-06	6.7102e-05	2.8354	down	protein_coding	NM_001130161	CCDS41535.1	STOX1	RefSeq	3306	chr10	+	70587293	70655209	NM_001130162	AGTCACTTGGAAGGGACAGAAAATCACAGCATGGCAGGAGATAGTGGAATAGATTCTCCA	219736	Hs.37636	GO:0003677|GO:0005634|GO:0005730|GO:0005737	storkhead-box protein 1 isoform a	37.8274	109.957	5.29253	6.79608	39.0688	36.8633	37.5501	113.032	108.348	108.49	5.21867	5.32081	5.3381	6.80296	6.80881	6.77646
ASHGA5P047697	2.40465e-06	6.455e-05	2.83386	down	protein_coding	NM_005445	CCDS31285.1	SMC3	RefSeq	4131	chr10	+	112327448	112364392		AAAGACTCTTATTTGTCGTAGCATGGAAGTTTCAACCCAGCTGGCCCGTGCTTTCACTAT	9126	Hs.24485	GO:0000087|GO:0000236|GO:0000278|GO:0000775|GO:0000785|GO:0000800|GO:0000922|GO:0003777|GO:0005515|GO:0005524|GO:0005604|GO:0005634|GO:0005654|GO:0005737|GO:0006275|GO:0006281|GO:0007052|GO:0007062|GO:0007062|GO:0007067|GO:0007091|GO:0007126|GO:0007165|GO:0008278|GO:0009294|GO:0016363|GO:0030893|GO:0032876|GO:0045502|GO:0046982|GO:0051301	structural maintenance of chromosomes protein 3	752.398	2438.78	9.62551	11.1283	818.095	725.195	713.904	2560.79	2393.57	2361.98	9.69566	9.59929	9.58158	11.1548	11.1163	11.1138
ASHGA5P008200	1.10786e-06	4.6657e-05	2.83353	down	protein_coding	NM_021872	CCDS13066.1	CDC25B	RefSeq	3578	chr20	+	3776400	3786761		GTCTATGCCGGATGGATTTGTCTTCAAGATGCCATGGAAGCCCACACATCCCAGCTCCAC	994	Hs.153752	GO:0000086|GO:0000278|GO:0000922|GO:0001556|GO:0004725|GO:0005622|GO:0005654|GO:0005813|GO:0005829|GO:0006468|GO:0007067|GO:0007144|GO:0008284|GO:0019901|GO:0035335|GO:0045860|GO:0045931|GO:0051301|GO:0071777	M-phase inducer phosphatase 2 isoform 3	466.747	1478.4	8.9253	10.4279	477.806	453.349	469.084	1564.96	1452.84	1417.4	8.89337	8.91389	8.96865	10.469	10.419	10.3957
ASHGA5P042315	2.6975e-06	6.8661e-05	2.83007	down	protein_coding	ENST00000303806	CCDS4640.1	HIST1H2BO	GENCODE	467	chr6	+	27861202	27861669		AGCTCCAAGTGAGCTCTCGCAGCTGCCAGCAATCCAAAGGCTCTTTTCAGAGCCACTCAC	8348	Hs.484991	GO:0006334|GO:0005634|GO:0005622|GO:0000786|GO:0003677|GO:0043565	histone cluster 1, H2bo [Source:HGNC Symbol;Acc:4758]	61.8829	180.324	5.99462	7.49546	66.0963	60.7051	58.8472	180.391	172.669	187.911	5.97671	6.02763	5.97953	7.46167	7.45883	7.56589
ASHGA5P009375	2.73878e-06	6.9298e-05	2.82899	down	protein_coding	NM_031243	CCDS43557.1	HNRNPA2B1	RefSeq	3702	chr7	-	26229555	26240413		GAAGCGACTGAGTCCGCGATGGAGAAAACTTTAGAAACTGTTCCTTTGGAGAGGAAAAAG	3181	Hs.487774	GO:0000166|GO:0000398|GO:0000398|GO:0003723|GO:0005515|GO:0005634|GO:0005654|GO:0005681|GO:0005730|GO:0005737|GO:0006397|GO:0008380|GO:0010467|GO:0030529|GO:0043047|GO:0048025|GO:0050658|GO:0071013|GO:0097157	heterogeneous nuclear ribonucleoproteins A2/B1 isoform B1	1984.92	6823.38	11.0597	12.56	2068.47	2001.3	1885	7266.5	6600.55	6603.1	11.0808	11.099	10.9992	12.6072	12.5276	12.5451
ASHGA5P009874	1.1321e-06	4.7064e-05	2.82649	down	protein_coding	NM_152524	CCDS42796.1	SGOL2	RefSeq	4542	chr2	+	201390864	201448818	NM_001160033, NM_001160046	GAACCCAAAAATCAGGAATAGGTGATAGACCATTACAGGACTTGTCAAATACCAGTTTTG	151246	Hs.655182	GO:0000087|GO:0000236|GO:0000278|GO:0000775|GO:0000777|GO:0005515|GO:0005634|GO:0005730|GO:0005829|GO:0007059|GO:0007126|GO:0030892|GO:0051301	shugoshin-like 2 isoform 1	5312.42	19155.2	12.5072	14.0062	5326.82	5260.47	5349.95	20300.7	18860	18304.9	12.47	12.5237	12.528	14.0534	13.9975	13.9678
ASHGA5P002964	3.93329e-07	3.0546e-05	2.82632	down	protein_coding	NM_001012411	CCDS46774.1	SGOL1	RefSeq	3243	chr3	-	20209935	20227698	NM_001012409, NM_001012410, NM_001012412, NM_001012413, NM_138484	AGTGGCCAAGGCAAAAGATGGCCAAGGAAAGATGCCTGAAAAAGTCCTTTCAAGATAGTC	151648	Hs.105153	GO:0000087|GO:0000236|GO:0000278|GO:0000775|GO:0000776|GO:0000776|GO:0000777|GO:0000779|GO:0000780|GO:0000922|GO:0005515|GO:0005813|GO:0005829|GO:0007059|GO:0008608|GO:0010457|GO:0030892|GO:0045132|GO:0051301	shugoshin-like 1 isoform B1	954.068	3142.74	9.98466	11.4836	963.654	933.774	964.777	3216.57	3156.22	3055.42	9.94874	9.97876	10.0265	11.4786	11.4992	11.473
ASHGA5P003184	4.63467e-06	9.0067e-05	2.8225	down	protein_coding	NM_182802	CCDS13095.1	MCM8	RefSeq	3710	chr20	+	5931297	5975831		TGTCAAAGTCTCAAATGCGGAAGAAGCAAATTCTATTAGTAATAGCAAAGGACAGAAAAC	84515	Hs.597484	GO:0000075|GO:0000082|GO:0000084|GO:0000216|GO:0000278|GO:0003677|GO:0004386|GO:0005524|GO:0005654|GO:0006260|GO:0006271|GO:0006281|GO:0006974|GO:0007292|GO:0048232|GO:0097362	DNA replication licensing factor MCM8 isoform 2	532.241	1685.59	9.11895	10.6159	531.734	512.094	552.895	1727.41	1659.05	1670.31	9.05951	9.09304	9.20431	10.6083	10.608	10.6314
ASHGA5P049944	7.93871e-07	3.9384e-05	2.8178	down	protein_coding	NM_001190818	CCDS566.1	ORC1	RefSeq	3189	chr1	-	52838500	52870143	NM_004153	AACCTGCGATCTTCCTTGAAGTCATCCTTACATACCCTCACGAAGGTGCCAAAGAAGAGT	4998	Hs.17908	GO:0000075|GO:0000082|GO:0000083|GO:0000084|GO:0000216|GO:0000278|GO:0000808|GO:0003677|GO:0005515|GO:0005524|GO:0005634|GO:0005654|GO:0005664|GO:0005730|GO:0005737|GO:0005829|GO:0005886|GO:0006260|GO:0006270|GO:0017111	origin recognition complex subunit 1 isoform 1	511.388	1614.67	9.06199	10.5566	523.328	499.565	511.27	1618.49	1598.41	1627.1	9.03456	9.05605	9.09535	10.5176	10.5572	10.5948
ASHGA5P001338	2.66231e-05	0.000249536	2.81747	down	protein_coding	NM_000785	CCDS8954.1	CYP27B1	RefSeq	2503	chr12	-	58156116	58160976		TATATTATCCCCAAAAATACGCTGGTCACTCTGTGTCACTATGCCACTTCAAGGGACCCT	1594	Hs.524528	GO:0004498|GO:0005506|GO:0005737|GO:0005739|GO:0005739|GO:0005741|GO:0006766|GO:0006805|GO:0006816|GO:0008202|GO:0008285|GO:0009055|GO:0010956|GO:0010980|GO:0020037|GO:0030282|GO:0030308|GO:0030500|GO:0032496|GO:0033280|GO:0034341|GO:0034612|GO:0042359|GO:0042359|GO:0042368|GO:0042369|GO:0043627|GO:0044281|GO:0045618|GO:0046697|GO:0055074|GO:0070314|GO:0070564	25-hydroxyvitamin D-1 alpha hydroxylase, mitochondrial	146.209	431.481	7.21586	8.71026	164.77	130.526	143.33	463.737	416.216	414.489	7.31154	7.10536	7.23067	8.7772	8.68451	8.66906
ASHGA5P016332	0.00075418	0.00256772	2.81318	down	protein_coding	NM_006527	CCDS3350.1	SLBP	RefSeq	1743	chr4	-	1694526	1714030		CAGAGTTAACAAAGAAATGGCAAGATATAAAAGGAAACTCCTCATCAATGACTTTGGAAG	7884	Hs.298345	GO:0003729|GO:0005515|GO:0005634|GO:0005654|GO:0005737|GO:0005829|GO:0006366|GO:0006369|GO:0006397|GO:0006398|GO:0006406|GO:0008334|GO:0010467|GO:0030529|GO:0033260|GO:0033261|GO:0051028|GO:0071204|GO:0071207|GO:0071208	histone RNA hairpin-binding protein	2765.78	9878.23	11.5577	13.0499	2742.26	2701.81	2853.29	10839.1	11145.3	7650.32	11.509	11.5483	11.6158	13.1634	13.2485	12.7378
ASHGA5P006118	2.69545e-06	6.8661e-05	2.81265	down	protein_coding	NM_003488	CCDS11594.1	AKAP1	RefSeq	3968	chr17	+	55162552	55198710		CGAGGAGCTGGTGTAATTACTTCAAGCCTCCAGGATGGCAATCCAGTTCCGTTCGCTCTT	8165	Hs.463506	GO:0003723|GO:0005515|GO:0005739|GO:0005741|GO:0005829|GO:0007596|GO:0016021	A-kinase anchor protein 1, mitochondrial precursor	131.956	388.882	7.07378	8.5657	134.649	126.965	134.253	394.037	382.341	390.269	7.01477	7.0662	7.14035	8.54384	8.56473	8.58854
ASHGA5P003983	1.37808e-05	0.000165973	2.80834	down	protein_coding	NM_005687	CCDS2454.1	FARSB	RefSeq	2233	chr2	-	223436161	223520827		TGGAGCTTGATGAAATTACATCTGAGAAGGAAATAATAAGTAAAGAACAAGGTAATGTAA	10056	Hs.471452	GO:0000287|GO:0003723|GO:0004826|GO:0005524|GO:0005737|GO:0005829|GO:0006412|GO:0006418|GO:0006432|GO:0010467	phenylalanine--tRNA ligase beta subunit	647.572	2060.08	9.4082	10.8979	642.269	625.952	674.495	2038.11	2132.4	2009.74	9.33608	9.39114	9.49737	10.8397	10.9567	10.8973
ASHGA5P045432	1.78977e-06	5.6033e-05	2.80729	down	protein_coding	NM_001009936	CCDS35117.1	PHF19	RefSeq	1001	chr9	-	123631852	123639606		TCCCATCACAGAGTCTGAGCTCCAAGCAGAAGGGCCACACCTGGGCTTTGGAGACAGATA	26147	Hs.460124	GO:0005634|GO:0006351|GO:0006355|GO:0008270	PHD finger protein 19 isoform b	3496.39	12271.2	11.8909	13.3801	3744.41	3388.57	3356.18	12881.6	12112.5	11819.6	11.9536	11.8706	11.8484	13.407	13.371	13.3622
ASHGA5P034384	3.59983e-05	0.000303281	2.8069	down	protein_coding	ENST00000233609	CCDS12067.1	RPS15	GENCODE	531	chr19	+	1438362	1440492		TCTCGCGATAACTGCGCAGGCGCGGACCAAAGCGATCTCTTCTGAGGATCCGGCAAGATG	6209	Hs.406683	GO:0006412|GO:0016032|GO:0010467|GO:0016070|GO:0016071|GO:0006364|GO:0006414|GO:0044267|GO:0006614|GO:0006413|GO:0019058|GO:0000184|GO:0006415|GO:0019083|GO:0042274|GO:0000056|GO:0005634|GO:0005829|GO:0022627|GO:0005840|GO:0005654|GO:0015935|GO:0003723|GO:0003677|GO:0003735|GO:0005515	ribosomal protein S15 [Source:HGNC Symbol;Acc:10388]	193.226	575.709	7.62246	9.11144	211.095	196.604	171.979	609.347	579.639	538.141	7.67513	7.69718	7.49506	9.1524	9.14455	9.03736
ASHGA5P015155	4.71148e-06	9.059e-05	2.80465	down	protein_coding	NM_001012412	CCDS46771.1	SGOL1	RefSeq	1599	chr3	-	20202084	20227698	NM_001012411, NM_001199253, NM_001199254	TTTGATTCAGCTACACCACCTGAAACTCAGCAGTCACCTCATCTTAGCCTGAAGGATATC	151648	Hs.105153	GO:0000087|GO:0000236|GO:0000278|GO:0000775|GO:0000776|GO:0000776|GO:0000777|GO:0000779|GO:0000780|GO:0000922|GO:0005515|GO:0005813|GO:0005829|GO:0007059|GO:0008608|GO:0010457|GO:0030892|GO:0045132|GO:0051301	shugoshin-like 1 isoform B2	302.345	919.885	8.28576	9.77357	309.409	308.926	288.699	913.636	911.675	934.344	8.24959	8.35744	8.25023	9.72563	9.77956	9.81554
ASHGA5P003877	3.26899e-06	7.6365e-05	2.80337	down	protein_coding	NM_006138	CCDS31567.1	MS4A3	RefSeq	1665	chr11	+	59824100	59838588		TTTTCTTCACCTTCTACACAGGCTACCCGATTTGGGGTGCTGTGTTTTTCTGTAGTTCAG	932	Hs.99960	GO:0005515|GO:0012505|GO:0016021|GO:0048471	membrane-spanning 4-domains subfamily A member 3 isoform a	649.709	2067.56	9.41396	10.9011	659.443	625.528	664.155	2164.96	1976.53	2061.19	9.37666	9.38983	9.4754	10.9229	10.8493	10.9312
ASHGA5P054682	2.60749e-08	1.442e-05	2.8023	down	protein_coding	NM_001033	CCDS7750.1	RRM1	RefSeq	3234	chr11	+	4115923	4160106		GCAGCAATTGAAACATATAATCTTCTTTCTGAGAGGTGGTTTACTCATGCTTCGCCCACT	6240	Hs.445705	GO:0004748|GO:0004748|GO:0005515|GO:0005524|GO:0005654|GO:0005829|GO:0005971|GO:0006260|GO:0006260|GO:0009263|GO:0015949|GO:0044281|GO:0051290|GO:0055086	ribonucleoside-diphosphate reductase large subunit	827.959	2684.33	9.76786	11.2545	863.243	803.891	816.743	2781.19	2678.02	2593.79	9.77811	9.75451	9.77096	11.2654	11.2632	11.2348
ASHGA5P013316	7.97234e-07	3.9384e-05	2.80196	down	protein_coding	NM_144711	CCDS2236.1	KLHL23	RefSeq	4089	chr2	+	170590355	170608396		CCGGCGGGAGCCATGGCTCTAAAAGGACAAGAAGATTATATTTATCTTTTCAAGGATTCA	151230	Hs.655150		kelch-like protein 23	2196.2	7581.21	11.2119	12.6983	2340.98	2135.16	2112.47	7813.12	7516.49	7414.01	11.2666	11.1975	11.1716	12.6979	12.7015	12.6956
ASHGA5P041808	0.000230701	0.00106264	2.8019	down	protein_coding	NM_016059	CCDS4826.1	PPIL1	RefSeq	1750	chr6	-	36822605	36842800		AATTACTAGACAAGCATTCCGCCGCCGGCTTCGCTATGGCGGCAATTCCCCCAGATTCCT	51645	Hs.27693	GO:0000398|GO:0003755|GO:0006457|GO:0071013	peptidyl-prolyl cis-trans isomerase-like 1	68.2664	196.738	6.12972	7.61613	65.9551	63.2367	75.6074	191.421	207.407	191.387	5.97367	6.08222	6.33328	7.54522	7.71619	7.58698
ASHGA5P006120	4.79119e-06	9.1193e-05	2.80038	down	protein_coding	ENST00000314136	CCDS946.1	ANP32E	GENCODE	3453	chr1	-	150190716	150208504	NM_001136479	CCCAGCTTAAATAAACTTCGAAAATTGGAGCTTAGTGATAATATAATTTCTGGAGGCTTG	81611	Hs.656466	GO:0005634|GO:0016023|GO:0005737|GO:0005515|GO:0019212	acidic (leucine-rich) nuclear phosphoprotein 32 family, member E [Source:HGNC Symbol;Acc:16673]	1575.51	5298.03	10.7158	12.2014	1586.12	1502.14	1638.26	5293.75	5283.83	5316.51	10.6804	10.6718	10.7952	12.1642	12.2079	12.2322
ASHGA5P009050	0.0001235	0.000680009	2.80032	down	protein_coding	NM_001184785	CCDS53515.1	PARD3	RefSeq	6004	chr10	-	34398487	35104253	ENST00000545260, ENST00000545693, NM_001184788, NM_019619	AGCAGGAGAGGATTCAAGCCAAAACTCGAGAATTTAGGGAACGACAAGCTCGAGAGCGTG	56288	Hs.131489	GO:0000226|GO:0003383|GO:0005080|GO:0005515|GO:0005546|GO:0005547|GO:0005819|GO:0005829|GO:0005886|GO:0005911|GO:0005911|GO:0005913|GO:0005923|GO:0005923|GO:0005938|GO:0006461|GO:0006612|GO:0007049|GO:0007163|GO:0007179|GO:0007205|GO:0007409|GO:0008356|GO:0012505|GO:0030054|GO:0032266|GO:0032970|GO:0034329|GO:0043234|GO:0044319|GO:0045177|GO:0045216|GO:0051642|GO:0070830|GO:0070830|GO:0090162	partitioning defective 3 homolog isoform 2	101.379	293.573	6.68794	8.17353	119.124	99.7813	85.2309	306.515	292.353	281.852	6.83213	6.73246	6.49923	8.19712	8.19159	8.13189
ASHGA5P011433	9.6308e-09	1.442e-05	2.79847	down	protein_coding	NM_018087	CCDS583.1	TMEM48	RefSeq	4840	chr1	-	54231133	54304225	NM_001168551	ATACTGTGGCGCGTTTTGGGCTGGAGGATAGTTGCAAGTATTGTTTGGTCAGTGCTATTT	55706	Hs.476525	GO:0005643|GO:0015031|GO:0017056|GO:0031081|GO:0031965|GO:0051028|GO:0051292	nucleoporin NDC1 isoform 1	618.213	1959.04	9.33906	10.8237	645.459	605.521	603.659	2013.31	1962.77	1901.04	9.34457	9.33961	9.333	10.8234	10.8391	10.8087
ASHGA5P011928	9.13888e-06	0.000131192	2.79783	down	protein_coding	NM_001191006	CCDS53283.1	SRSF10	RefSeq	2224	chr1	-	24292936	24306953		TTCCGACAATGATAGCCAAGTAAGCAAGAAGAAAAATGAGAGATAATGCTTCAGTGAGAG	10772	Hs.3530	GO:0000166|GO:0000244|GO:0000375|GO:0000398|GO:0003723|GO:0005515|GO:0005634|GO:0005654|GO:0005737|GO:0006355|GO:0006376|GO:0006406|GO:0016482|GO:0016607|GO:0048025|GO:0050733|GO:0051082	serine/arginine-rich splicing factor 10 isoform 4	275.599	827.794	8.14581	9.63011	272.555	276.567	277.673	824.944	850.239	808.199	8.06113	8.18577	8.19052	9.58499	9.68846	9.6169
ASHGA5P019545	0.000320173	0.00135266	2.79679	down	protein_coding	NM_001164317	CCDS54599.1	FLNB	RefSeq	9560	chr3	+	57994126	58157982		TTTCAGAGTTCTTTAAAGGTGACCCGAAGGGTGACTTTAATAAGACAGGCTTGGTGGAGC	2317	Hs.476448	GO:0003779|GO:0005515|GO:0005737|GO:0005829|GO:0005886|GO:0005938|GO:0007016|GO:0007165|GO:0007517|GO:0015629|GO:0016021|GO:0019221|GO:0030018|GO:0030036|GO:0030154|GO:0042802	filamin-B isoform 1	50.988	146.489	5.71516	7.19893	46.7424	50.2006	56.0211	152.933	145.431	141.102	5.47882	5.75671	5.90994	7.22807	7.21676	7.15195
ASHGA5P002513	1.6461e-05	0.000184161	2.79549	down	protein_coding	NM_018097	CCDS10090.1	HAUS2	RefSeq	3953	chr15	+	42841010	42862190		AATCTACCAGAAAAACCTGGAAATTGAACTCCTGAAACTAGAAAAAGATACAGCAGATGT	55142	Hs.14347	GO:0000086|GO:0000278|GO:0003674|GO:0005634|GO:0005730|GO:0005737|GO:0005794|GO:0005813|GO:0005819|GO:0005829|GO:0005874|GO:0007067|GO:0051225|GO:0051297|GO:0051301|GO:0070652	HAUS augmin-like complex subunit 2 isoform 1	789.161	2534.65	9.69534	11.1784	778.186	759.013	830.285	2611.09	2612.36	2380.51	9.62283	9.66516	9.79803	11.1804	11.2287	11.1261
ASHGA5P002863	2.18709e-06	6.1389e-05	2.79025	down	protein_coding	NM_001316	CCDS13412.1	CSE1L	RefSeq	3627	chr20	+	47662782	47713497	NR_045796	ACAAACTGATGATGAAGAGGAAGCCGGCTTATTGGAGCTCTTAAAATCCCAGATTTGTGA	1434	Hs.90073	GO:0005515|GO:0005634|GO:0005737|GO:0006915|GO:0008262|GO:0008283	exportin-2 isoform 1	1937.48	6552.4	11.022	12.5024	1916.28	1914.72	1981.45	6725.79	6408.04	6523.37	10.9623	11.0278	11.076	12.5	12.4769	12.5304
ASHGA5P055050	1.2697e-06	4.8277e-05	2.78201	down	protein_coding	NM_145018	CCDS8263.1	C11orf82	RefSeq	3577	chr11	+	82612736	82645699		GTCACCTGAATTGTTTTCATAAAAAGTCACCTGAACCCAATTCCTGAACTTTTAAATCTG	220042	Hs.165607	GO:0005634|GO:0005737|GO:0006915|GO:0007286|GO:0030097|GO:0033554|GO:0071850|GO:2000270	nitric oxide-inducible gene protein	1337.03	4456.33	10.4821	11.9582	1375.58	1328.81	1306.71	4785.57	4370.9	4212.5	10.4783	10.4973	10.4705	12.0175	11.9421	11.915
ASHGA5P009196	1.33082e-06	4.9307e-05	2.78092	down	protein_coding	NM_007294	CCDS11453.1	BRCA1	RefSeq	7224	chr17	-	41196311	41277500	NM_007300	CTGGGTAAAGTTCATTGGAACAGAAAGAAATGGATTTATCTGCTCTTCGCGTTGAAGAAG	672	Hs.194143	GO:0000151|GO:0000724|GO:0000724|GO:0001726|GO:0003677|GO:0003713|GO:0003723|GO:0004842|GO:0004842|GO:0005515|GO:0005634|GO:0005654|GO:0005886|GO:0005925|GO:0006281|GO:0006301|GO:0006302|GO:0006302|GO:0006357|GO:0006359|GO:0006633|GO:0006915|GO:0006974|GO:0006978|GO:0007049|GO:0007059|GO:0008270|GO:0008274|GO:0008630|GO:0010212|GO:0015631|GO:0016567|GO:0019899|GO:0030521|GO:0030529|GO:0031398|GO:…	breast cancer type 1 susceptibility protein isoform 1	414.699	1273.9	8.74937	10.2249	425.518	411.045	407.535	1272.65	1306.25	1242.79	8.71879	8.77063	8.7587	10.1807	10.2767	10.2174
ASHGA5P005108	3.31784e-06	7.6798e-05	2.78075	down	protein_coding	NM_018128	CCDS32525.1	TSR1	RefSeq	4890	chr17	-	2225981	2240678		ATGTTCTTCAACAGAGAGGATGTGCTGTGGTTTAAACCAGTGGAACTGAGAACGAAGTGG	55720	Hs.388170	GO:0005730|GO:0042255	pre-rRNA-processing protein TSR1 homolog	1938.09	6525.36	11.0242	12.4996	1894.75	1959.5	1960.01	6628.96	6512.3	6434.81	10.9457	11.0658	11.061	12.4822	12.5046	12.5121
ASHGA5P055305	0.000609162	0.00218325	2.77789	down	protein_coding	ENST00000332427	CCDS8652.1	GPR19	GENCODE	1743	chr12	-	12813994	12849121		CTCAAATCCACCAAATACTTTTGTCTAAGTTCTCATTCTTTCAATTGTTATGCACCAGAG	2842	Hs.657862	GO:0007186|GO:0016021|GO:0005887|GO:0004930	G protein-coupled receptor 19 [Source:HGNC Symbol;Acc:4473]	219.297	646.802	7.79935	9.27333	215.552	185.799	256.54	635.165	685.48	619.761	7.70402	7.61488	8.07915	9.21148	9.37044	9.23808
ASHGA5P011833	1.56338e-08	1.442e-05	2.77676	down	protein_coding	NM_001145317	CCDS46596.1	DSN1	RefSeq	1928	chr20	-	35380193	35402230		ATCAGAGATCATAGATGAGCTCAGCCGGTCTATCAGTGTCGATTTAGCAGAAAGCAAACG	79980	Hs.632268	GO:0000087|GO:0000236|GO:0000278|GO:0000444|GO:0005515|GO:0005634|GO:0005737|GO:0005829|GO:0007059|GO:0051301	kinetochore-associated protein DSN1 homolog isoform 2	228.689	680.137	7.87129	9.34469	244.387	220.573	221.107	698.093	676.326	665.992	7.88942	7.85805	7.86641	9.3387	9.35415	9.34124
ASHGA5P055759	5.75622e-05	0.000411187	2.7761	down	protein_coding	NM_001110798	CCDS45044.1	NAA16	RefSeq	1833	chr13	+	41885340	41932854	NM_018527	AATTTACAAGGTAAAATCTGAATCCTGTTTTTTGAGTAGTTGAAGAATTCAGCTACTTTA	79612	Hs.512914	GO:0005634|GO:0005667|GO:0005737|GO:0005737|GO:0006474|GO:0016407|GO:0043022|GO:0045893	N-alpha-acetyltransferase 16, NatA auxiliary subunit isoform 3	234.787	696.76	7.90716	9.38022	222.633	234.902	246.826	705.858	699.987	684.434	7.75042	7.94781	8.02325	9.35759	9.40337	9.3797
ASHGA5P056062	3.1292e-08	1.442e-05	2.77578	down	protein_coding	NM_013943	CCDS256.1	CLIC4	RefSeq	4452	chr1	+	25071759	25170815		CCCTTTTCCCAGAGGCTCTTCATGATTCTTTGGCTCAAAGGAGTTGTATTTAGTGTGACG	25932	Hs.440544	GO:0005247|GO:0005254|GO:0005515|GO:0005622|GO:0005737|GO:0005739|GO:0005813|GO:0005829|GO:0005886|GO:0005902|GO:0005911|GO:0006821|GO:0009986|GO:0015629|GO:0015630|GO:0016363|GO:0030154|GO:0030216|GO:0030336|GO:0030496|GO:0030659|GO:0034707|GO:0035088|GO:0045177|GO:0048471|GO:0051493|GO:0071277	chloride intracellular channel protein 4	804.39	2577.77	9.72675	11.1996	829.222	786.639	797.311	2620.47	2602.39	2510.44	9.71742	9.72513	9.73769	11.1832	11.2206	11.1951
ASHGA5P008427	0.000202455	0.000966657	2.7749	down	protein_coding	NM_001166005	CCDS53288.1	EPB41	RefSeq	5961	chr1	+	29213602	29446558		CCTCAAATGGTGACCAAACACAGAAGCTTGCAGAAAAAACTGAAGATCTGATAAGAATGA	2035	Hs.175437	GO:0003779|GO:0005200|GO:0005515|GO:0005516|GO:0005545|GO:0005634|GO:0005794|GO:0005886|GO:0008015|GO:0008091|GO:0014731|GO:0019898|GO:0030036|GO:0030507|GO:0030863|GO:0030866|GO:0032092|GO:0043231|GO:0043234	protein 4.1 isoform 1	22.7907	63.3816	4.55797	6.03041	23.6924	24.9498	19.7299	61.8617	62.9015	65.3815	4.48932	4.7697	4.4149	5.96255	6.05606	6.07262
ASHGA5P052610	2.02616e-08	1.442e-05	2.77441	down	protein_coding	ENST00000359303	CCDS4638.1	HIST1H3J	GENCODE	478	chr6	-	27858092	27858570		GTGAGATCCGCCGTTATCAGAAGTCGACTGAGCTGCTCATCCGCAAACTGCCATTTCAGC	8356	Hs.484990	GO:0006334|GO:0007596|GO:0060968|GO:0051320|GO:0005634|GO:0005576|GO:0000786|GO:0005654|GO:0003677|GO:0005515	histone cluster 1, H3j [Source:HGNC Symbol;Acc:4774]	7662.15	26884.4	13.0432	14.5153	7754.08	7495.66	7736.71	27940.6	26562.9	26149.8	13.0367	13.0346	13.0582	14.5309	14.5128	14.5024
ASHGA5P011049	0.0198793	0.0359713	2.77317	down	protein_coding	ENST00000392588	CCDS5080.1	WASF1	GENCODE	3122	chr6	-	110421021	110501207		GCTAGACTAGGTGAACTGGCACAAAGGTTAATCTCAAGATGCCGCTAGTGAAAAGAAACA	8936	Hs.75850	GO:0006461|GO:0006928|GO:0030041|GO:0005739|GO:0005856|GO:0005741|GO:0015629|GO:0030027|GO:0003779	WAS protein family, member 1 [Source:HGNC Symbol;Acc:12732]	19.2321	50.6807	4.2307	5.70224	16.5733	12.2341	28.8889	52.8315	55.4816	43.7291	3.97347	3.74789	4.97075	5.739	5.87493	5.49278
ASHGA5P020039	0.0407018	0.0664952	2.76601	down	protein_coding	NM_000900	CCDS8669.1	MGP	RefSeq	1398	chr12	-	15034114	15038853		CCTTAGCGGTAGTAACTTTGTGTTATGAATCACATGAAAGCATGGAATCTTATGAACTTA	4256	Hs.365706	GO:0001502|GO:0001503|GO:0005201|GO:0005509|GO:0005578|GO:0005615|GO:0005783|GO:0007584|GO:0008147|GO:0009612|GO:0009725|GO:0030154|GO:0030324|GO:0030500|GO:0031012|GO:0043234|GO:0048306|GO:0048754|GO:0051592	matrix Gla protein isoform 2 precursor	144.418	427.704	7.13575	8.60355	142.775	199.206	91.2713	572.257	231.988	478.868	7.09615	7.71404	6.59705	9.06405	7.86809	8.87852
ASHGA5P003783	2.9651e-06	7.244e-05	2.76591	down	protein_coding	ENST00000276533	CCDS6116.1	GINS4	GENCODE	3841	chr8	+	41386724	41402565		TTACAGAAGGTGGACCTCTTTCGGGCAGTTCCCAAACCAGATCTAGATTCTTACGTGTTT	84296	Hs.656996	GO:0000278|GO:0000084|GO:0006260|GO:0006271|GO:0005634|GO:0005737|GO:0005654|GO:0005515	GINS complex subunit 4 (Sld5 homolog) [Source:HGNC Symbol;Acc:28226]	368.436	1111.82	8.57594	10.0437	376.423	352.38	376.504	1122.3	1091.78	1121.39	8.53675	8.54719	8.64387	10.0161	10.0353	10.0797
ASHGA5P014640	1.37708e-06	5.0287e-05	2.76586	down	protein_coding	NM_001130483	CCDS46291.1	VRK2	RefSeq	1988	chr2	+	58273776	58387055		AAGCAGCTCAGTTTAGGTAGAAGCTTAGGCTATTGATTTGAACCCACTATTTTTTCTAAT	7444	Hs.728198	GO:0004674|GO:0005515|GO:0005524|GO:0005634|GO:0005737|GO:0005789|GO:0006468|GO:0006979|GO:0016021|GO:0019048|GO:0031966|GO:0043408|GO:0046777|GO:2000659	serine/threonine-protein kinase VRK2 isoform 3	468.482	1446.61	8.93102	10.3987	480.417	456.539	468.491	1436.68	1447.57	1455.59	8.90136	8.92554	8.96617	10.348	10.4142	10.4341
ASHGA5P005980	9.44762e-06	0.000133927	2.76383	down	protein_coding	NM_014756	CCDS7924.1	CKAP5	RefSeq	6550	chr11	-	46765083	46867859		TCTGACACAGCTGTTTCAGATAGAGAGCCTTGCCCGGGAGGCCTCCACTGGAGTACTAAA	9793	Hs.201253	GO:0000086|GO:0000087|GO:0000236|GO:0000278|GO:0000922|GO:0000930|GO:0005515|GO:0005813|GO:0005829|GO:0007051|GO:0015630|GO:0030951|GO:0035371|GO:0043234|GO:0050658|GO:0051297|GO:0051301	cytoskeleton-associated protein 5 isoform b	457.3	1407.35	8.89472	10.3614	460.103	472.841	438.956	1396.72	1398.89	1426.45	8.83662	8.98046	8.86709	10.3104	10.366	10.4078
ASHGA5P001249	2.16327e-06	6.1104e-05	2.75835	down	protein_coding	NM_016001	CCDS42362.1	UTP18	RefSeq	1893	chr17	+	49337896	49375292		ACTTCTCTTCCAAGAGGAATCTTGAAGATGAAGAACTGCCAGCATGCGAATGCTGAACGT	51096	Hs.709327	GO:0005634|GO:0005730|GO:0006364	U3 small nucleolar RNA-associated protein 18 homolog	1434.73	4739.75	10.5808	12.0446	1422.96	1445.12	1436.1	4745.21	4789.84	4684.2	10.5208	10.6173	10.6044	12.0062	12.0678	12.0599
ASHGA5P009049	0.000347107	0.00142791	2.75776	down	protein_coding	ENST00000545693	CCDS53511.1	PARD3	GENCODE	5962	chr10	-	34398487	35104253	ENST00000545260, NM_001184785, NM_001184788, NM_019619	GGAGACATGTTCAGGTTTGGCAAACATCGAAAAGATGACAAGATTGAGAAAACGGGTAAA	56288	Hs.131489	GO:0005515	par-3 partitioning defective 3 homolog (C. elegans) [Source:HGNC Symbol;Acc:16051]	53.7954	152.629	5.79085	7.25435	51.3096	60.3251	49.7514	164.727	150.87	142.29	5.60964	6.01808	5.74485	7.32745	7.2711	7.16451
ASHGA5P012972	1.50858e-05	0.000174519	2.75449	down	protein_coding	NM_003383	CCDS6446.1	VLDLR	RefSeq	3646	chr9	+	2621792	2654485		AATTTCAGCAACTAGTGGACTAGTTCCTGGAGGGATCAATGTGACCACAGCAGTATCAGA	7436	Hs.370422	GO:0000122|GO:0001948|GO:0005041|GO:0005509|GO:0005515|GO:0005634|GO:0005886|GO:0005905|GO:0006869|GO:0006898|GO:0007165|GO:0007399|GO:0007507|GO:0007584|GO:0007613|GO:0008203|GO:0009986|GO:0016020|GO:0016021|GO:0021517|GO:0021987|GO:0030229|GO:0032869|GO:0034185|GO:0034185|GO:0034189|GO:0034361|GO:0034436|GO:0034437|GO:0034447|GO:0038025|GO:0038026|GO:0042149|GO:0042493|GO:0045177|GO:0045860|GO:…	very low-density lipoprotein receptor isoform a precursor	78.3904	224.225	6.33036	7.79214	82.4862	76.8854	75.7996	242.861	225.038	204.776	6.30111	6.35223	6.33774	7.8684	7.82587	7.68216
ASHGA5P052051	3.24916e-07	2.7983e-05	2.75003	down	protein_coding	NM_002358	CCDS3715.1	MAD2L1	RefSeq	1453	chr4	-	120980578	120988013		GTAGATGGAAAAACTTGTGCTATAAAGCTAGATGCTTTCCTAAATCAGATGTTTTGGTCA	4085	Hs.591697	GO:0000070|GO:0000075|GO:0000087|GO:0000236|GO:0000278|GO:0000776|GO:0000776|GO:0000777|GO:0000922|GO:0005515|GO:0005634|GO:0005643|GO:0005829|GO:0005829|GO:0007093|GO:0007094|GO:0031145|GO:0042177|GO:0042803|GO:0043066|GO:0048471|GO:0051301|GO:0051436|GO:0051439|GO:0060564|GO:0090267	mitotic spindle assembly checkpoint protein MAD2A	21025.3	70838.4	14.4856	15.9451	21071.1	20368.2	21636.6	70279.4	70798.2	71437.6	14.4618	14.475	14.5201	15.918	15.9577	15.9596
ASHGA5P014108	3.69672e-05	0.000307255	2.74957	down	protein_coding	NM_203292	CCDS11874.1	RBBP8	RefSeq	3233	chr18	+	20513838	20606449		GGAGCCGTATTTTAAAGGTGATGAAAGTATTATGCAGATATGCCAGCAGAAGAAAGAGAA	5932	Hs.546282	GO:0000014|GO:0000075|GO:0000122|GO:0000724|GO:0001103|GO:0001106|GO:0003684|GO:0005515|GO:0005634|GO:0006281|GO:0006357|GO:0007067|GO:0007126|GO:0010792|GO:0017053|GO:0031572|GO:0051301	DNA endonuclease RBBP8 isoform b	468.154	1436.39	8.93024	10.3894	451.915	458.264	494.284	1423.83	1429.7	1455.65	8.81264	8.93275	9.04534	10.3365	10.3975	10.4344
ASHGA5P002753	3.41244e-06	7.7319e-05	2.74683	down	protein_coding	NM_018304	CCDS11614.1	PRR11	RefSeq	6487	chr17	+	57232859	57284070		ACCTGTGTTGCTCAGAAAACCCAGTCTCGCTAAAGCACTTCAGGCTGGACCATTAAAAAA	55771	Hs.631750		proline-rich protein 11	164.264	474.989	7.38701	8.84478	169.503	164.492	158.799	505.161	448.962	470.845	7.35289	7.43035	7.3778	8.89563	8.78306	8.85564
ASHGA5P049026	2.62123e-05	0.00024731	2.74385	down	protein_coding	NM_182687	CCDS45391.1	PKMYT1	RefSeq	2225	chr16	-	3022791	3030540		CCTCCTGCAGGCCTTCACTCTCCCCTGAGGCTGTCCTGGCCCGGACTGTGGGGAGCACCT	9088	Hs.732385	GO:0000079|GO:0000082|GO:0000086|GO:0000139|GO:0000278|GO:0004672|GO:0004674|GO:0005515|GO:0005524|GO:0005654|GO:0005783|GO:0005789|GO:0005794|GO:0007067|GO:0007088|GO:0010923|GO:0016020|GO:0016301|GO:0046872|GO:0051726	membrane-associated tyrosine- and threonine-specific cdc2-inhibitory kinase isoform 2	501.405	1535.37	9.02516	10.4814	569.122	469.97	465.123	1633.37	1478.63	1494.11	9.14918	8.97125	8.95505	10.5279	10.4453	10.4709
ASHGA5P026448	3.34486e-08	1.442e-05	2.73168	down	protein_coding	NM_001031666	CCDS41651.1	MS4A3	RefSeq	1356	chr11	+	59824100	59838588	NM_001031809, NM_006138	AGTTGTCACTCTTCATCAGAGTCACCGGACCTATGCAATTACATGGGCTCCATATCAAAT	932	Hs.99960	GO:0005515|GO:0012505|GO:0016021|GO:0048471	membrane-spanning 4-domains subfamily A member 3 isoform c	1711.04	5648.51	10.8392	12.2889	1745.24	1699.7	1688.16	5849.19	5628.82	5467.53	10.8274	10.855	10.835	12.3002	12.2964	12.2702
ASHGA5P037017	2.0419e-05	0.000209167	2.73131	down	protein_coding	ENST00000328111	CCDS13205.1	DNMT3B	GENCODE	4336	chr20	+	31350190	31397162		TGGTTAATAAGTCGAAGGTGCGTCGTGCAGGCAGTAGGAAATTAGAATCAAGGAAATACG	1789	Hs.713611	GO:0000122|GO:0045666|GO:0010424|GO:0042493|GO:0071230|GO:0006306|GO:0006346|GO:0010628|GO:0046498|GO:0046499|GO:0010212|GO:0006349|GO:0051573|GO:0031503|GO:0090116|GO:0051571|GO:0043045|GO:0045892|GO:0032259|GO:0045814|GO:0005634|GO:0005737|GO:0000775|GO:0043231|GO:0005720|GO:0000792|GO:0003677|GO:0005515|GO:0046872|GO:0003714|GO:0045322|GO:0003886|GO:0009008|GO:0051718|GO:0008168	DNA (cytosine-5-)-methyltransferase 3 beta [Source:HGNC Symbol;Acc:2979]	118.857	340.927	6.92668	8.37627	128.648	117.627	110.298	378.404	320.875	323.503	6.95288	6.95901	6.86816	8.48651	8.31807	8.32424
ASHGA5P047284	0.000177961	0.000879707	2.72369	down	protein_coding	NM_001409	CCDS41237.1	MEGF6	RefSeq	7450	chr1	-	3404505	3528059		TCTACTACATGGGCTACAGGCAGGTGTATACCACGGAGGCCCGGACCGTGCTCAGGTGCT	1953	Hs.593645	GO:0005509|GO:0005515|GO:0005575|GO:0005576|GO:0008150	multiple epidermal growth factor-like domains protein 6 precursor	31.5671	88.0792	5.03531	6.48088	31.4845	31.3423	31.8746	98.0811	87.9334	78.223	4.89916	5.09173	5.11506	6.60428	6.51567	6.32269
ASHGA5P048819	8.05357e-07	3.9638e-05	2.72242	down	protein_coding	ENST00000299565	CCDS10304.1	CHRNA5	GENCODE	3623	chr15	+	78857861	78887611		GCTGTTGCTGGTATCCGTATGTCACTTACTCATTTGTAATCAAGCGCCTGCCTCTCTTTT	1138	Hs.1614	GO:0006811|GO:0007165|GO:0006810|GO:0007268|GO:0035095|GO:0035094|GO:0016021|GO:0005886|GO:0016020|GO:0030054|GO:0045211|GO:0043025|GO:0030425|GO:0005892|GO:0005230|GO:0042166|GO:0004889|GO:0015464|GO:0015276	cholinergic receptor, nicotinic, alpha 5 (neuronal) [Source:HGNC Symbol;Acc:1959]	573.036	1754.92	9.22453	10.6694	586.802	574.968	557.337	1755.21	1767.51	1742.04	9.19529	9.2622	9.21609	10.6307	10.6892	10.6884
ASHGA5P005982	0.000184741	0.000903051	2.71939	down	protein_coding	ENST00000398261	CCDS3356.1	WHSC1	GENCODE	8390	chr4	+	1902352	1950545		TGCATCCTTAACTGAGAATGAGCTTTTGTGGGAGCCCACACCAGTCAAGTTGGATTTGAA	7468	Hs.113876	GO:0006351|GO:0000122|GO:0060348|GO:0006355|GO:0003149|GO:0003289|GO:0003290|GO:0009653|GO:0005634|GO:0005737|GO:0005694|GO:0005730|GO:0031965|GO:0003677|GO:0008270|GO:0005515|GO:0018024|GO:0003682	Wolf-Hirschhorn syndrome candidate 1 [Source:HGNC Symbol;Acc:12766]	79.8014	223.899	6.35173	7.79501	74.6201	78.4647	86.3193	235.177	221.281	215.239	6.15365	6.38323	6.51829	7.82531	7.80544	7.75429
ASHGA5P006503	0.00388572	0.00929599	2.71776	down	protein_coding	NM_001142305	CCDS45460.1	ZNF771	RefSeq	1460	chr16	+	30418734	30429916		CCTTCGGCTGGACACCAAGATGCCTGGCGAACAGCAGGCAGAGGAAGAGGAGGAGGAAGA	51333	Hs.148584	GO:0003677|GO:0005634|GO:0006351|GO:0006355|GO:0008270	zinc finger protein 771	9.54258	26.1069	3.31531	4.75774	9.27398	8.08318	11.2706	32.0184	19.2305	27.0717	3.143	3.16665	3.63629	5.02704	4.41899	4.82718
ASHGA5P002345	0.000105998	0.000615102	2.71311	down	protein_coding	NM_005574	CCDS7888.2	LMO2	RefSeq	2303	chr11	-	33880122	33913836		GGGATGGAAGGGAGCGCGGTGACTGTCCTTGAGCGCGGAGGGGCGAGCTCGCCGGCGGAG	4005	Hs.34560	GO:0000977|GO:0000981|GO:0001102|GO:0001190|GO:0001228|GO:0003682|GO:0005515|GO:0005667|GO:0007275|GO:0008270|GO:0035162|GO:0042789|GO:0043425|GO:0045647|GO:0045944|GO:0048037|GO:0070888|GO:0097067	rhombotin-2 isoform 1	71.1866	199.053	6.1901	7.63005	75.3021	61.7464	76.5113	213.309	195.783	188.067	6.16625	6.05271	6.35134	7.68924	7.63461	7.5663
ASHGA5P052579	2.88267e-06	7.1434e-05	2.71199	down	protein_coding	NM_003472	CCDS34344.1	DEK	RefSeq	2879	chr6	-	18224399	18264799		AAGTAGAGAGGTTGACAATGCAAGTCTCTTCCTTACAGAGAGAGCCATTTACAATTGCAC	7913	Hs.484813	GO:0003677|GO:0005634|GO:0006357|GO:0006366|GO:0007165|GO:0016568|GO:0019079|GO:0042393|GO:2000779	protein DEK isoform 1	13810	47172	13.8878	15.3271	13508.1	13607.1	14314.7	47439.4	47271.5	46805.1	13.8222	13.8968	13.9443	15.3007	15.3416	15.339
ASHGA5P013226	3.49104e-06	7.8011e-05	2.70988	down	protein_coding	NM_001130447	CCDS45247.1	HAUS2	RefSeq	3860	chr15	+	42841010	42862190		GGTCAATCAGAAAAACCTGGAAATTGAACTCCTGAAACTAGAAAAAGATACAGCAGATGT	55142	Hs.14347	GO:0000086|GO:0000278|GO:0003674|GO:0005634|GO:0005730|GO:0005737|GO:0005794|GO:0005813|GO:0005819|GO:0005829|GO:0005874|GO:0007067|GO:0051225|GO:0051297|GO:0051301|GO:0070652	HAUS augmin-like complex subunit 2 isoform 2	631.732	1940.12	9.37209	10.8103	627.364	627.212	640.62	2005.71	1950.65	1864.01	9.29991	9.39452	9.42182	10.8183	10.8309	10.7817
ASHGA5P003035	8.73713e-07	4.1719e-05	2.70759	down	protein_coding	ENST00000264221	CCDS47061.1	PAICS	GENCODE	3339	chr4	+	57301914	57327534	NM_001079524, NM_001079525	TAGGATAATGGCGACAGCTGAGGTACTGAACATTGGTAAAAAATTATATGAGGGTAAAAC	10606	Hs.518774	GO:0044281|GO:0006144|GO:0006189|GO:0009168|GO:0009113|GO:0006164|GO:0055086|GO:0005829|GO:0005515|GO:0005524|GO:0042802|GO:0004639|GO:0034023|GO:0004638	phosphoribosylaminoimidazole carboxylase, phosphoribosylaminoimidazole succinocarboxamide synthetase [Source:HGNC Symbol;Acc:8587]	356.324	1048.91	8.52697	9.96398	369.253	344.837	354.883	1051.51	1064.87	1030.35	8.50927	8.5153	8.55634	9.92231	10.005	9.9646
ASHGA5P010947	4.32739e-06	8.7374e-05	2.70575	down	protein_coding	NM_001012507	CCDS34529.1	CENPW	RefSeq	567	chr6	+	126661252	126669754		TGACTTATTGGTCCATCTGAACTGTTTACTGTTTGTTCATCGATTAGCAGAAGAGTCCAG	387103	Hs.486401	GO:0000278|GO:0000775|GO:0000776|GO:0000777|GO:0003677|GO:0005515|GO:0005730|GO:0007059|GO:0007059|GO:0007067|GO:0016363|GO:0034509|GO:0046982|GO:0051276|GO:0051301|GO:0051382	centromere protein W	7960.66	27326	13.1044	14.5404	7754.99	7925.87	8201.1	27041.8	27111.7	27824.5	13.0381	13.1233	13.1518	14.497	14.5432	14.581
ASHGA5P003811	0.0224064	0.0398924	2.70138	down	protein_coding	NM_006334	CCDS6987.1	OLFM1	RefSeq	1212	chr9	+	137967102	137989952		GCAGTTTAAGGGCTAACTTAAAAGAGTTTTTTCAATGCTGCAGTGACTGAAGAAGCAGTC	10439	Hs.522484	GO:0005515|GO:0005615|GO:0005788|GO:0007399|GO:0051259	noelin isoform 2 precursor	6.11487	16.0622	2.62214	4.05584	5	8.34462	5	22.901	10.9612	14.3246	2.32457	3.21037	2.33147	4.55776	3.65407	3.95568
ASHGA5P016358	5.8726e-06	0.000102002	2.70105	down	protein_coding	NM_001042618	CCDS45077.1	PARP2	RefSeq	1865	chr14	+	20811772	20826063		TAATAAGGACAGGACAGAAGACAAGCAAGATGAATCTGTGAAGGCCTTGCTGTTAAAGGG	10038	Hs.409412	GO:0003677|GO:0003950|GO:0005654|GO:0005730|GO:0006281|GO:0006284|GO:0006471	poly [ADP-ribose] polymerase 2 isoform 2	412.371	1228.34	8.74002	10.1735	410.805	404.572	421.737	1245.55	1245.47	1194	8.66457	8.74599	8.80951	10.1508	10.2062	10.1636
ASHGA5P016605	0.00214834	0.00577603	2.69903	down	protein_coding	NM_001207052		TMEM191C	RefSeq	1325	chr22	+	21821458	21824224	NM_001242313	AAGGAGTACTTGGAGCAGCACAGCAGGCAGCTGCAGGAGCAGTGGGAGGAGCTGTCGAGT	645426	Hs.376511	GO:0016021	transmembrane protein 191C	29.4638	81.6785	4.92934	6.36179	28.2468	26.2705	33.874	100.406	77.1091	67.5203	4.74656	4.84375	5.19771	6.63737	6.32859	6.11939
ASHGA5P010256	0.00259528	0.00673397	2.69888	down	protein_coding	NM_033402	CCDS43750.1	LRRCC1	RefSeq	3876	chr8	+	86019322	86058314		GCTTGCAGAGCATATCAGAATTATCTTTAGATTCAACTCTTCATGCCGTCAATCTTCATT	85444	Hs.193115	GO:0005634|GO:0005730|GO:0005737|GO:0005813|GO:0005814|GO:0007067|GO:0051301	leucine-rich repeat and coiled-coil domain-containing protein 1	32.7287	88.2331	5.04974	6.48211	39.2097	22.8355	36.1411	94.9537	79.5709	90.1746	5.22461	4.63775	5.28687	6.55519	6.37339	6.51774
ASHGA5P044723	1.76189e-05	0.000191478	2.69863	down	protein_coding	NM_001386	CCDS6051.1	DPYSL2	RefSeq	4638	chr8	+	26435339	26515693		TAATTTTTTCCCAGGAGAGAGATGTCTTATCAGGGGAAGAAAAATATTCCACGCATCACG	1808	Hs.730599	GO:0001975|GO:0004157|GO:0005515|GO:0005739|GO:0005829|GO:0006139|GO:0006208|GO:0007010|GO:0007165|GO:0007399|GO:0007411|GO:0014049|GO:0019901|GO:0021510|GO:0021772|GO:0030425|GO:0030426|GO:0042220|GO:0042493|GO:0043025|GO:0043195|GO:0043234|GO:0045664|GO:0048489	dihydropyrimidinase-related protein 2 isoform 2	21.6524	58.8368	4.48973	5.92196	22.8022	19.9761	22.179	57.2729	59.5571	59.6804	4.43596	4.45143	4.58181	5.85007	5.97553	5.94028
ASHGA5P004977	5.52202e-07	3.4529e-05	2.69483	down	protein_coding	NM_001185011	CCDS54546.1	NCAPH2	RefSeq	3348	chr22	+	50946644	50963209		GGGGCAGCAGCAGATGACTTTCTAGAGCCTGAGGAGTACATGGAGCCCGAGGGAGCAGAC	29781	Hs.730607	GO:0005634|GO:0005694|GO:0030261	condensin-2 complex subunit H2 isoform 3	1100.02	3498.4	10.197	11.6272	1111.87	1085.55	1102.64	3534.36	3514.12	3446.72	10.1557	10.2083	10.2271	11.6027	11.6461	11.6328
ASHGA5P025191	6.38876e-06	0.000107409	2.69021	down	protein_coding	NM_001134395	CCDS5320.1	C7orf50	RefSeq	1301	chr7	-	1036622	1177893	NM_032350	TCACGCTTAGGTGGGCGACGTGGGCGCAGGATGGCAAAACAGAAGAGAAAAGTTCCTGAA	84310	Hs.653258		uncharacterized protein C7orf50	128.21	362.339	7.03594	8.46365	131.722	129.615	123.293	381.523	364.875	340.619	6.98694	7.09545	7.02541	8.49852	8.49514	8.3973
ASHGA5P051200	1.11193e-06	4.6657e-05	2.68727	down	protein_coding	NM_002882	CCDS13775.1	RANBP1	RefSeq	884	chr22	+	20105023	20114704		AAGGAGGATGCTGAGGAGAAGCAATAAATCGTCTTATTTTATTTTCTTTTCCTCTCTTTC	5902	Hs.24763	GO:0005092|GO:0005096|GO:0005634|GO:0005635|GO:0005737|GO:0005813|GO:0007051|GO:0007165|GO:0008536|GO:0016032|GO:0046604|GO:0046907	ran-specific GTPase-activating protein	41176.7	135672	15.4688	16.8949	43931.5	39750.6	39848	136321	136786	133908	15.512	15.4821	15.4123	16.8989	16.8946	16.8913
ASHGA5P029979	9.45985e-05	0.000569813	2.68686	down	protein_coding	NM_025165	CCDS10102.1	ELL3	RefSeq	2127	chr15	-	44064797	44069502		AAGGTTCATAGAGCTGGGAGCAGAGATTAAAAGAGTTCGGCGAGGAACTCCAGAATACAA	80237	Hs.706346	GO:0005634|GO:0005730|GO:0005730|GO:0006354|GO:0006368|GO:0007283|GO:0008023|GO:0032786|GO:0045944	RNA polymerase II elongation factor ELL3	47.1539	130.319	5.60749	7.03341	47.8911	49.63	43.9407	135.126	117.496	138.335	5.51477	5.74231	5.5654	7.05333	6.92358	7.12333
ASHGA5P010751	7.90183e-07	3.9349e-05	2.68503	down	protein_coding	NM_001142522	CCDS47501.1	FBXO5	RefSeq	2269	chr6	-	153291657	153304740		ATCTTTCCGGACGTGGGGAGCCGGTTGTAAAGAAGAAAGTTCTACCCTTTCTGTCAAAAT	26271	Hs.520506	GO:0000082|GO:0000083|GO:0000087|GO:0000089|GO:0000278|GO:0001556|GO:0005515|GO:0005634|GO:0005654|GO:0005730|GO:0005737|GO:0005819|GO:0005829|GO:0007057|GO:0007091|GO:0007346|GO:0016050|GO:0019901|GO:0031145|GO:0040020|GO:0046785|GO:0046872|GO:0051301|GO:0051436|GO:0051437|GO:0051439|GO:0060565	F-box only protein 5 isoform b	321.265	938.259	8.37588	9.80081	329.627	313.985	320.185	944.529	920.838	949.409	8.34031	8.38071	8.40661	9.77213	9.79325	9.83706
ASHGA5P032717	4.6932e-06	9.0404e-05	2.68453	down	protein_coding	NM_005782	CCDS32768.2	ALYREF	RefSeq	1113	chr17	-	79845710	79849462		ATTCAAAGCAGCAGCTTTCGGCAGAGGAGCTGGATGCCCAGCTGGACGCCTATAATGCGA	10189	Hs.534385	GO:0000166|GO:0000346|GO:0000398|GO:0000398|GO:0003723|GO:0005515|GO:0005634|GO:0005654|GO:0005730|GO:0005829|GO:0006366|GO:0006369|GO:0006406|GO:0006406|GO:0008380|GO:0010467|GO:0016607|GO:0031124|GO:0046784|GO:0071013	THO complex subunit 4	3862.08	13056.6	12.0351	13.4598	4086.43	3853.55	3646.25	13966.4	12747.9	12455.4	12.078	12.0588	11.9685	13.511	13.4369	13.4314
ASHGA5P001661	3.87932e-05	0.000317681	2.68354	down	protein_coding	NM_025146	CCDS2975.1	NAA50	RefSeq	6148	chr3	-	113435306	113465120		GCAAAACTTGCCTATTTCAATGATATTGCTGTAGGTGCAGTATGCTGTAGGGTGGATCAT	80218	Hs.372378	GO:0005515|GO:0005737|GO:0006474|GO:0008080	N-alpha-acetyltransferase 50	5312.39	18072.1	12.5043	13.9284	4983.02	5310.65	5643.51	18063.6	18203	17949.8	12.3722	12.5327	12.6079	13.8903	13.9506	13.9443
ASHGA5P052789	2.97837e-06	7.2531e-05	2.68028	down	protein_coding	NM_006372	CCDS5005.1	SYNCRIP	RefSeq	3194	chr6	-	86323692	86353043	NM_001159675	AGGCCGCGGGGTACGTGGTGCGAGGGGTGGCCGCGGTGGAAATGTAGGAGGAAAGCGCAA	10492	Hs.571177	GO:0000166|GO:0000398|GO:0003723|GO:0005515|GO:0005634|GO:0005654|GO:0005783|GO:0006396|GO:0008143|GO:0008380|GO:0019048|GO:0030529|GO:0070934|GO:0070937|GO:0071013|GO:0071204	heterogeneous nuclear ribonucleoprotein Q isoform 1	922.909	2876.41	9.93447	11.3569	921.16	899.278	948.291	2986.03	2791.5	2851.7	9.87972	9.92602	9.99766	11.3742	11.3252	11.3711
ASHGA5P010850	2.39088e-06	6.4348e-05	2.68	down	protein_coding	NM_012474	CCDS1252.1	UCK2	RefSeq	4940	chr1	+	165796731	165880855		CCCATTCCCGGAAGGAGGAGACAGTTACTGTCTATCCCGCAGACGTGGTGCTCTTTGAAG	7371	Hs.458360	GO:0004849|GO:0005524|GO:0005575|GO:0005829|GO:0006206|GO:0007631|GO:0016773|GO:0019206|GO:0043097|GO:0044206|GO:0044211|GO:0044281|GO:0048678|GO:0055086|GO:0071453	uridine-cytidine kinase 2	1313.75	4184.16	10.4577	11.88	1344.43	1270.31	1326.51	4127.59	4233.13	4191.75	10.446	10.4338	10.4934	11.8184	11.9119	11.9096
ASHGA5P014029	1.76303e-06	5.5625e-05	2.67997	down	protein_coding	NM_013299	CCDS41668.1	SAC3D1	RefSeq	1584	chr11	+	64808375	64812300		TTTCTGCTCTATAACCTGGGCTCGGTGGAAGCCCTGCATGAGGTTCTACAGCTGCCTGCT	29901	Hs.23642	GO:0005515|GO:0005813|GO:0005819|GO:0007067|GO:0051225|GO:0051298|GO:0051301	SAC3 domain-containing protein 1	316.002	919.279	8.35119	9.7734	333.594	312.854	301.556	980.949	900.478	876.409	8.35965	8.37471	8.3192	9.82718	9.7639	9.72913
ASHGA5P004576	1.18125e-07	1.8593e-05	2.67921	down	protein_coding	NM_144978	CCDS2080.1	CCDC138	RefSeq	2196	chr2	+	109403218	109492847		GTGGAATCTAAATCCTTGCAGCCTTTCCTGGAAGCCTGTAGCAACTCTTTATTTTTTCGT	165055	Hs.731709		coiled-coil domain-containing protein 138	593.421	1790.97	9.27609	10.6979	626.212	585.204	568.846	1838.81	1770.5	1763.61	9.29702	9.28756	9.24368	10.6993	10.6909	10.7035
ASHGA5P049488	2.86292e-05	0.000261173	2.67899	down	protein_coding	NM_000987	CCDS11142.1	RPL26	RefSeq	602	chr17	-	8280833	8286565		AACTTACAGAACCGGAAGCAGCGTGTAGTTCTCTTCCCTTTTGCGGCCATCACCGAAGCG	6154	Hs.644794	GO:0000184|GO:0003723|GO:0003735|GO:0005829|GO:0006364|GO:0006412|GO:0006412|GO:0006413|GO:0006414|GO:0006415|GO:0006614|GO:0010467|GO:0016032|GO:0016070|GO:0016071|GO:0019058|GO:0019083|GO:0022625|GO:0042273|GO:0044267	60S ribosomal protein L26	1243.01	3941.91	10.3709	11.7926	1388.24	1179.76	1161.04	4207.79	3863.82	3754.11	10.4895	10.3285	10.2948	11.849	11.7762	11.7526
ASHGA5P048694	1.32935e-06	4.9307e-05	2.67471	down	protein_coding	NM_005254	CCDS32239.1	GABPB1	RefSeq	3069	chr15	-	50569388	50647605	NM_002041	TATCATTGGACCTGGAGGGGTGGTGAACCTAACAGGTCTGGTATCTTCAGAAAATTCATC	2553	Hs.654350	GO:0003700|GO:0005515|GO:0005634|GO:0006351|GO:0006357|GO:0044212|GO:0045944|GO:0046982	GA-binding protein subunit beta-1 isoform beta 1	444.755	1318.64	8.85298	10.2724	449.895	431.969	452.401	1358.5	1303.32	1294.1	8.80626	8.84154	8.91115	10.2718	10.2724	10.2729
ASHGA5P006058	8.11067e-07	3.9638e-05	2.67128	down	protein_coding	NM_006342	CCDS3352.1	TACC3	RefSeq	2847	chr4	+	1723216	1746905		TTTTGAGAAACAGAAAGAGGTGATCGAGGGCTACCGCAAGAACGAAGAGTCACTGAAGAA	10460	Hs.104019	GO:0005737|GO:0005813	transforming acidic coiled-coil-containing protein 3	2540.84	8485.74	11.4381	12.8557	2584.74	2562.08	2475.69	8989.38	8379.18	8088.65	11.4257	11.4712	11.4175	12.894	12.8533	12.8197
ASHGA5P017325	2.55372e-05	0.000243291	2.66877	down	protein_coding	NM_002691	CCDS12795.1	POLD1	RefSeq	3464	chr19	+	50887579	50921275	NM_001256849	TGGCCGAGAGGATGAGGAAGCGGGACCCCGGGAGTGCGCCCAGCCTGGGCGACCGCGTCC	5424	Hs.279413	GO:0000084|GO:0000084|GO:0000109|GO:0000166|GO:0000278|GO:0000722|GO:0000723|GO:0000731|GO:0000731|GO:0003677|GO:0003682|GO:0003887|GO:0005515|GO:0005634|GO:0005654|GO:0006260|GO:0006271|GO:0006281|GO:0006283|GO:0006284|GO:0006287|GO:0006289|GO:0006297|GO:0006297|GO:0006297|GO:0007346|GO:0008408|GO:0009411|GO:0019985|GO:0032201|GO:0043137|GO:0043625|GO:0045004|GO:0046872|GO:0051539	DNA polymerase delta catalytic subunit	652.39	1975.45	9.4202	10.8364	632.601	636.059	688.51	2033.51	1972.7	1920.14	9.312	9.41405	9.53455	10.836	10.846	10.8272
ASHGA5P052326	2.70396e-07	2.5821e-05	2.66662	down	protein_coding	ENST00000399107	CCDS43337.1	POLR3G	GENCODE	3285	chr5	+	89770680	89810369		CAGACAGTGATGACAACATGGATGAGGCAACCTATTAGGCATGAAATTTTTCAAAAAATA	10622	Hs.282387	GO:0045087|GO:0009615|GO:0010467|GO:0006383|GO:0032728|GO:0045089|GO:0006385|GO:0006386|GO:0006359|GO:0005654|GO:0005666|GO:0003899	polymerase (RNA) III (DNA directed) polypeptide G (32kD) [Source:HGNC Symbol;Acc:30075]	764.198	2338.83	9.6503	11.0653	804.49	758.54	729.565	2439.83	2296.43	2280.24	9.67289	9.6641	9.61391	11.084	11.0544	11.0576
ASHGA5P012943	8.79463e-07	4.1719e-05	2.66416	down	protein_coding	NM_018451	CCDS9310.1	CENPJ	RefSeq	5129	chr13	-	25456411	25497027		GAAAAATACAAGAAAAATTATCTTCCAATGCAAGGCAATCCACCTCGAAGATCCAAGTCT	55835	Hs.513379	GO:0000086|GO:0000278|GO:0005515|GO:0005813|GO:0005814|GO:0005829|GO:0005874|GO:0007020|GO:0007099|GO:0008275|GO:0015631|GO:0019901|GO:0019904|GO:0046599|GO:0046785|GO:0051301	centromere protein J	244.815	698.681	7.97084	9.38452	256.879	232.273	245.292	716.26	702.853	676.93	7.96496	7.93198	8.01557	9.37761	9.4101	9.36585
ASHGA5P048693	5.85651e-06	0.000102002	2.65997	down	protein_coding	NM_002041	CCDS45258.1	GABPB1	RefSeq	1658	chr15	-	50578076	50647605	NM_016655, NM_181427	AGAAATAGAAGTAAGGAGTCTTTTACCCGGTGTGCTTTGCCGCAGTCATCCAAAATAAAT	2553	Hs.654350	GO:0003700|GO:0005515|GO:0005634|GO:0006351|GO:0006357|GO:0044212|GO:0045944|GO:0046982	GA-binding protein subunit beta-1 isoform gamma 1	3378.97	11288.5	11.8459	13.2573	3299.75	3423.4	3413.74	11239.9	11399.8	11225.9	11.7731	11.8858	11.8789	13.2065	13.2833	13.2821
ASHGA5P053642	4.22199e-07	3.1159e-05	2.65829	down	protein_coding	NM_001114395	CCDS47953.1	CNTLN	RefSeq	4887	chr9	+	17135037	17302049		ATATCAAAAAGTATGCTTTTATTCTGTAATAAAGATGTAAATGTTTATGTATGAACTTAT	54875	Hs.435381	GO:0000155|GO:0005739|GO:0005813|GO:0005814|GO:0016020	centlein isoform 2	254.557	726.641	8.03072	9.44122	263.429	252.849	247.393	754.959	728.737	696.227	8.0054	8.05846	8.0283	9.45585	9.46066	9.40714
ASHGA5P014104	3.57607e-06	7.8728e-05	2.65691	down	protein_coding	NM_001079525	CCDS47060.1	PAICS	RefSeq	3350	chr4	+	57302268	57327534		AAGTCAAATCGTATTAAAACTGCCTTCACCAGAAAATGTGGGGAGACAGCTTTCATTGCA	10606	Hs.518774	GO:0004638|GO:0004639|GO:0005515|GO:0005524|GO:0005829|GO:0006144|GO:0006189|GO:0009113|GO:0009168|GO:0034023|GO:0042802|GO:0044281|GO:0055086	multifunctional protein ADE2 isoform 1	661.302	1991.73	9.4397	10.8494	660.3	665.867	657.739	2081.95	1911.86	1981.38	9.37879	9.48016	9.46014	10.8697	10.8016	10.8771
ASHGA5P012140	2.45445e-06	6.5213e-05	2.65553	down	protein_coding	ENST00000375946	CCDS7153.1	MASTL	GENCODE	3623	chr10	+	27443752	27475848	NM_001172303	CTGAAAAGAGATATCCCTTGGCCAGAAGGTGAAGAAAAGTTATCTGATAATGCTCAAAGT	84930	Hs.276905	GO:0007067|GO:0051301|GO:0006468|GO:0051726|GO:0000086|GO:0006974|GO:0016310|GO:0034048|GO:0005634|GO:0005813|GO:0032154|GO:0005524|GO:0004674|GO:0016301|GO:0004672|GO:0004713|GO:0016772|GO:0051721	microtubule associated serine/threonine kinase-like [Source:HGNC Symbol;Acc:19042]	446.486	1317.67	8.85916	10.2682	452.684	445.267	441.507	1335.83	1359.14	1258.05	8.81575	8.88467	8.87707	10.2476	10.324	10.2329
ASHGA5P002754	3.52071e-05	0.000299005	2.65311	down	protein_coding	ENST00000262300	CCDS10486.1	PKMYT1	GENCODE	2171	chr16	-	3022791	3030540	NM_182687	ATGCTAGAACGGCCTCCTGCACTGGCCATGCCCATGCCCACGGAGGGCACCCCGCCACCT	9088	Hs.732385	GO:0007049|GO:0007067|GO:0000278|GO:0006468|GO:0051726|GO:0000086|GO:0010923|GO:0000079|GO:0000082|GO:0016310|GO:0007088|GO:0005789|GO:0000139|GO:0005783|GO:0016020|GO:0005624|GO:0005794|GO:0005654|GO:0005515|GO:0005524|GO:0004674|GO:0046872|GO:0016301|GO:0004672|GO:0004713|GO:0016772	protein kinase, membrane associated tyrosine/threonine 1 [Source:HGNC Symbol;Acc:29650]	494.257	1468.09	9.01043	10.4181	511.796	466.034	504.941	1531.23	1337.77	1535.28	8.99716	8.95774	9.07639	10.4367	10.3058	10.5118
ASHGA5P003143	9.82282e-06	0.000136283	2.65212	down	protein_coding	NM_020165	CCDS2571.1	RAD18	RefSeq	5739	chr3	-	8918879	9005159		CCTAAATCAGCTGCTGAAATAGTTCGAGAAATCGAAAATATAGAGAAGACTAGGATGCGT	56852	Hs.375684	GO:0000403|GO:0000785|GO:0001741|GO:0003684|GO:0005515|GO:0005634|GO:0005657|GO:0006281|GO:0007283|GO:0008270|GO:0009411|GO:0016567|GO:0016874|GO:0031593|GO:0031625|GO:0045910	E3 ubiquitin-protein ligase RAD18	255.208	728.188	8.03397	9.44111	263.231	261.167	241.225	786.673	694.344	703.547	8.00401	8.10418	7.9937	9.511	9.39051	9.42182
ASHGA5P005471	0.00280998	0.00717282	2.65161	down	protein_coding	NM_014460	CCDS14019.1	CSDC2	RefSeq	2545	chr22	+	41957013	41972670		ATGTGTCTGACATCGAGGGGGAGTACGTGCCAGTGGAGGGCGACGAGGTGACCTACAAGA	27254	Hs.310893	GO:0003677|GO:0003723|GO:0005634|GO:0005737|GO:0006355|GO:0006398	cold shock domain-containing protein C2	19.1832	50.6643	4.2996	5.70647	15.5792	20.3919	21.5787	53.8529	46.4368	51.7033	3.87979	4.4777	4.5413	5.76383	5.62513	5.73044
ASHGA5P053731	1.29519e-06	4.8619e-05	2.64981	down	protein_coding	NM_024945	CCDS6669.1	RMI1	RefSeq	3508	chr9	+	86595636	86618987		TTTAAAAGAAATGAATGTGACTAGTATTGCATTAAGAGCTGAAACTTGGCTTTTAGCTGC	80010	Hs.726327	GO:0005515|GO:0005634|GO:0006260	recQ-mediated genome instability protein 1	260.78	742.76	8.06638	9.47227	266.704	259.889	255.748	742.822	735.152	750.306	8.02728	8.09665	8.07522	9.43199	9.47566	9.50916
ASHGA5P049642	1.63811e-05	0.000183628	2.64699	down	protein_coding	NM_000978	CCDS11330.1	RPL23	RefSeq	594	chr17	-	37006320	37010053		AGTGTCCTTTGAATCGACTTCCTTTTTTCTTTTTTCCGGCGTTCAAGATGTCGAAGCGAG	9349	Hs.406300	GO:0000184|GO:0003735|GO:0005730|GO:0005737|GO:0005829|GO:0005840|GO:0006412|GO:0006412|GO:0006413|GO:0006414|GO:0006415|GO:0006610|GO:0006614|GO:0010467|GO:0016032|GO:0016070|GO:0016071|GO:0019058|GO:0019083|GO:0022625|GO:0044267	60S ribosomal protein L23	787.741	2388.28	9.69069	11.095	786.752	756.898	819.574	2358.92	2490.73	2315.2	9.63741	9.66036	9.7743	11.0344	11.1665	11.0842
ASHGA5P006488	6.13694e-05	0.000426632	2.6464	down	protein_coding	NM_145343	CCDS13925.1	APOL1	RefSeq	3039	chr22	+	36649116	36663577		TTCAAAAGCCACACTGTGGAATTGAGGAGGCCCTGCAGCGACATGGAGGGAGCTGCTTTG	8542	Hs.114309	GO:0005254|GO:0005515|GO:0005615|GO:0006821|GO:0006869|GO:0008203|GO:0008289|GO:0019835|GO:0031224|GO:0031640|GO:0034361|GO:0034364|GO:0042157|GO:0045087	apolipoprotein L1 isoform b precursor	40.4684	109.693	5.39059	6.79462	39.6319	41.0909	40.6824	110.59	111.34	107.149	5.24108	5.47485	5.45585	6.77581	6.8487	6.75935
ASHGA5P042287	3.59208e-05	0.000302852	2.6408	down	protein_coding	ENST00000359907	CCDS4571.1	HIST1H4A	GENCODE	372	chr6	+	26021906	26022278		TTTGGCGGTTAAGGTTGCTGATTTCTCCACAGCTTGCATTTCTGAACCAAAGGCCCTTTT	8359	Hs.248178	GO:0006352|GO:0048015|GO:0006334|GO:0000723|GO:0006325|GO:0034080|GO:0045653|GO:0005634|GO:0005576|GO:0000786|GO:0005654|GO:0003677|GO:0005515	histone cluster 1, H4a [Source:HGNC Symbol;Acc:4781]	218.259	614.381	7.80463	9.2056	210.131	219.975	224.671	625.308	614.505	603.329	7.66879	7.85362	7.89147	9.18944	9.22521	9.20216
ASHGA5P008787	1.55079e-07	2.0459e-05	2.64034	down	protein_coding	NM_021709	CCDS9993.1	SIVA1	RefSeq	595	chr14	+	105219469	105225996		TCGCAGGAGGTCTTCGACCCATCTGGGGTAGCGTCCATTGCCTGTTCCTCATGCGTGCGA	10572	Hs.112058	GO:0001618|GO:0005175|GO:0005515|GO:0005634|GO:0005654|GO:0005737|GO:0005737|GO:0005739|GO:0006915|GO:0006917|GO:0006917|GO:0006924|GO:0008270|GO:0008635|GO:0008656|GO:0009615|GO:0019048|GO:0032088|GO:0046872	apoptosis regulatory protein Siva isoform 2	2923.88	9642.4	11.639	13.0398	2974.04	2841.48	2956.11	9874.05	9483.09	9570.06	11.6279	11.6216	11.6676	13.0308	13.028	13.0605
ASHGA5P052387	5.00955e-07	3.3305e-05	2.64019	down	protein_coding	NM_016048	CCDS43357.1	ISOC1	RefSeq	1942	chr5	+	128430441	128449719		TCATAGTGACCACGAGTGAGGCTGTTCTGCTTCAGCTGGTAGCTGATAAGGACCATCCAA	51015	Hs.483296	GO:0003674|GO:0003824|GO:0005777|GO:0008150	isochorismatase domain-containing protein 1	692.193	2072.33	9.50515	10.9058	722.551	693.049	660.979	2106.19	2054.17	2056.62	9.51161	9.53571	9.46812	10.8823	10.9068	10.9283
ASHGA5P002918	0.000574478	0.00209045	2.63753	down	protein_coding	NM_018154	CCDS12306.1	ASF1B	RefSeq	1746	chr19	-	14230320	14247440		TTTCTCCCAGCTCCAGCGGAACATCTTGGCCTCGAACCCCCGGGTGACCCGCTTCCATAT	55723	Hs.26516	GO:0000785|GO:0005634|GO:0006334|GO:0006351|GO:0006355|GO:0007275|GO:0007283|GO:0016568|GO:0030154|GO:0042393	histone chaperone ASF1B	182.509	515.236	7.54395	8.94314	177.243	187.064	183.221	626.684	461.76	457.263	7.4196	7.62402	7.58823	9.19472	8.82117	8.81353
ASHGA5P010847	3.22325e-05	0.000281747	2.63692	down	protein_coding	ENST00000367866	CCDS1259.1	POU2F1	GENCODE	13905	chr1	+	167190065	167396582	NM_001198786	GCAGCAGCAGACTCAAGAATGAACAATCCGTCAGAAACCAGTAAACCATCTATGGAGAGT	5451	Hs.283402	GO:0045892|GO:0006355|GO:0010467|GO:0006383|GO:0045944|GO:0060235|GO:0030910|GO:0005634|GO:0005667|GO:0005654|GO:0003677|GO:0003700|GO:0005515|GO:0043565	POU class 2 homeobox 1 [Source:HGNC Symbol;Acc:9212]	190.423	532.039	7.60528	9.00413	185.295	198.753	187.222	544.729	535.296	516.093	7.48337	7.71001	7.62245	9.0008	9.03113	8.98046
ASHGA5P038261	0.000138432	0.000736982	2.62955	down	protein_coding	NM_015426	CCDS2846.1	POC1A	RefSeq	2213	chr3	-	52109248	52188706	NM_001161581	CCCCAGACACTGACTAGCACGCTGGAGCACATTGTGGGCCAGCTGGATGTCCTCACTCAG	25886	Hs.476306	GO:0005737|GO:0005813|GO:0005814|GO:0005932	POC1 centriolar protein homolog A isoform 1	107.929	295.48	6.78806	8.18287	101.257	111.587	110.941	291.198	301.138	294.103	6.60276	6.88603	6.87538	8.12707	8.23016	8.19139
ASHGA5P007237	2.33988e-05	0.000228512	2.62875	down	protein_coding	NM_006427	CCDS9992.1	SIVA1	RefSeq	790	chr14	+	105219469	105225996		TCCGAAGCTGACCCATCTGGGGTAGCGTCCATTGCCTGTTCCTCATGCGTGCGAGCCGTG	10572	Hs.112058	GO:0001618|GO:0005175|GO:0005515|GO:0005634|GO:0005654|GO:0005737|GO:0005737|GO:0005739|GO:0006915|GO:0006917|GO:0006917|GO:0006924|GO:0008270|GO:0008635|GO:0008656|GO:0009615|GO:0019048|GO:0032088|GO:0046872	apoptosis regulatory protein Siva isoform 1	3777.87	12493.8	12.0047	13.3991	3644.21	3870.14	3819.26	12169.9	12734.1	12577.5	11.9136	12.0687	12.0317	13.3174	13.4339	13.4459
ASHGA5P005928	1.90169e-05	0.000200472	2.62731	down	protein_coding	ENST00000311469	CCDS47090.2	COQ2	GENCODE	1641	chr4	-	84184976	84206067		GACTCACCAGATTTACACTCTAGACATCCACAGACCTGAGGATTGTTGGAATAAATTTAT	27235	Hs.729069	GO:0008299|GO:0009058|GO:0006744|GO:0006071|GO:0016021|GO:0005739|GO:0031966|GO:0004659|GO:0002083|GO:0047293	coenzyme Q2 homolog, prenyltransferase (yeast) [Source:HGNC Symbol;Acc:25223]	1185.2	3686.14	10.3046	11.6982	1139.11	1202.28	1214.2	3697.03	3688.52	3672.86	10.191	10.3572	10.3656	11.6676	11.7071	11.7199
ASHGA5P052776	3.68614e-06	7.9819e-05	2.62328	down	protein_coding	NM_138441	CCDS4978.1	MB21D1	RefSeq	1802	chr6	-	74134855	74162043		TATCATGTGAAAACTGCCTTCTTTCACGTATGTACCCAGAACCCTCAAGACAGTCAGTGG	115004	Hs.658405	GO:0009615	protein MB21D1	881.45	2680.91	9.86447	11.2558	876.284	876.46	891.606	2687.99	2674.69	2680.06	9.79855	9.88831	9.90654	11.2183	11.2617	11.2875
ASHGA5P047885	0.000304993	0.00130472	2.62226	down	protein_coding	NM_003737	CCDS7771.1	DCHS1	RefSeq	10759	chr11	-	6642557	6677074		ATATTTGAGCAACTACAGTATGTTTTTTCTGTGCCAGAGGATGTGGCACCAGGCACCAGT	8642	Hs.199850	GO:0005509|GO:0005886|GO:0007156|GO:0016020|GO:0016021|GO:0016339	protocadherin-16 precursor	12.4334	32.4627	3.68985	5.08066	13.609	13.1634	10.5276	30.1104	32.3206	34.9571	3.6832	3.85123	3.53511	4.93182	5.12773	5.18244
ASHGA5P008364	8.43853e-06	0.000126789	2.62027	down	protein_coding	NM_001172304	CCDS53503.1	MASTL	RefSeq	3509	chr10	+	27443752	27475848		AGGGCCCATGATATCCCTTGGCCAGAAGGTGAAGAAAAGTTATCTGATAATGCTCAAAGT	84930	Hs.276905	GO:0000086|GO:0004674|GO:0005524|GO:0005634|GO:0005813|GO:0006974|GO:0007067|GO:0016301|GO:0032154|GO:0034048|GO:0051301|GO:0051721|GO:0051726	serine/threonine-protein kinase greatwall isoform 3	378.039	1077.32	8.61016	9.99988	379.942	371.119	383.054	1059.91	1107.27	1064.78	8.54998	8.6156	8.6649	9.9353	10.0533	10.011
ASHGA5P004515	0.000516384	0.00192415	2.61914	down	protein_coding	NM_145294	CCDS42092.1	WDR90	RefSeq	5541	chr16	+	699362	717829		TCAGGCGCCAGTTCTGTGTTCATGGAACACGAGCTGGTGCTGGACGGGGCTGTGGTGAGT	197335	Hs.511903		WD repeat-containing protein 90	58.9533	158.219	5.91591	7.30501	58.1606	51.3493	67.35	172.924	147.922	153.809	5.79137	5.78651	6.16985	7.40008	7.24125	7.27369
ASHGA5P012471	4.76958e-06	9.1025e-05	2.61775	down	protein_coding	NM_032818	CCDS6584.2	ARHGEF39	RefSeq	3763	chr9	-	35659340	35665278		CAGCTCACACGGGCTGCCCGACTGATAAGTGAGACTGCCCAGAGAGTCCATACTATTGGT	84904	Hs.733634	GO:0005089|GO:0005543|GO:0005622|GO:0005886|GO:0030335|GO:0035023	vav-like protein C9orf100	59.1176	158.948	5.92627	7.31459	64.5867	55.264	57.502	156.361	164.151	156.333	5.94099	5.89271	5.9451	7.25939	7.38732	7.29707
ASHGA5P055930	5.0199e-05	0.000377867	2.61636	down	protein_coding	NM_001018073	CCDS41928.1	PCK2	RefSeq	1730	chr14	+	24563482	24569770		ACCATCTTCTAGGACTGCCAGGAGGCACAGAAGTCATGAACGTTTGCAGTTTCCAGTCCC	5106	Hs.75812	GO:0004611|GO:0004613|GO:0005515|GO:0005525|GO:0005739|GO:0005759|GO:0005975|GO:0006006|GO:0006094|GO:0006094|GO:0006107|GO:0044281|GO:0046872|GO:0051384	phosphoenolpyruvate carboxykinase [GTP], mitochondrial isoform 2 precursor	127.539	348.782	7.02548	8.41304	126.239	120.832	135.547	343.408	357.373	345.564	6.92449	6.99844	7.15351	8.35375	8.46663	8.41874
ASHGA5P007969	0.0146843	0.0278911	2.61436	down	protein_coding	NM_015271	CCDS3781.2	TRIM2	RefSeq	6757	chr4	+	154125597	154260474		TCGATGCACAGGAGTGGCCGTTATGGAACGCAGCAGCAGCGTGCAGGGTCAAAGACAGCC	23321	Hs.435711	GO:0004842|GO:0005515|GO:0005737|GO:0008270|GO:0043523	tripartite motif-containing protein 2 isoform 1	6.328	16.8055	2.74242	4.12888	5	6.31576	7.66824	19.1506	10.7195	20.5463	2.32457	2.83243	3.07025	4.31092	3.62459	4.45112
ASHGA5P002426	2.49324e-05	0.000239382	2.6134	down	protein_coding	NM_021214	CCDS45323.1	FAM108C1	RefSeq	2408	chr15	+	80987651	81047962		TGCGCACCCGGTATGGCGTGAGTCCCGAGAACATTATCCTCTATGGTCAGAGCATTGGGA	58489	Hs.459072	GO:0016787	abhydrolase domain-containing protein FAM108C1	141.938	388.436	7.17507	8.561	150.437	142.005	133.372	427.972	381.441	355.896	7.17018	7.22053	7.1345	8.66061	8.56135	8.46103
ASHGA5P037799	0.0383566	0.0632478	2.6131	down	protein_coding	NM_053006	CCDS13755.1	TSSK2	RefSeq	1832	chr22	+	19118320	19120136		TAGGATCTGAAGAAGGCACAGGTGCAAGTAAAATTCGTCAATTAAACCACTATTTTGATT	23617	Hs.740826	GO:0000287|GO:0000287|GO:0001669|GO:0004674|GO:0004674|GO:0005515|GO:0005524|GO:0005737|GO:0005814|GO:0006468|GO:0007275|GO:0007286|GO:0046777	testis-specific serine/threonine-protein kinase 2	12.8119	30.6567	3.61018	4.99594	10.2592	7.45704	20.7193	28.5036	27.9375	35.529	3.29196	3.05324	4.48534	4.85807	4.92364	5.20611
ASHGA5P001509	1.92174e-05	0.000201655	2.61297	down	protein_coding	NM_002539	CCDS1672.1	ODC1	RefSeq	2062	chr2	-	10580507	10588453		TGAAAGTTGCCAGAGCACATCCCAAAGCAAAGTTGGTTTTGCGGATTGCCACTGATGATT	4953	Hs.467701	GO:0001822|GO:0004586|GO:0005575|GO:0005829|GO:0006521|GO:0006595|GO:0006596|GO:0008284|GO:0009615|GO:0033387|GO:0034641|GO:0044281	ornithine decarboxylase	10643	34904.9	13.5009	14.8866	10091.2	11006.1	10831.6	34706.9	35184.2	34823.7	13.3958	13.5806	13.5264	14.8444	14.9034	14.912
ASHGA5P045779	1.54869e-06	5.2303e-05	2.60925	down	protein_coding	ENST00000376588	CCDS6660.1	PSAT1	GENCODE	2188	chr9	+	80912058	80945009	NM_021154	CTACGAGAGTGATACTTTGCTGAAAAGTCTTTCCCCTATTGTTTATCTATTGTCAGTATT	29968	Hs.494261	GO:0044281|GO:0034641|GO:0008615|GO:0006564|GO:0008152|GO:0008652|GO:0005829|GO:0030170|GO:0004648	phosphoserine aminotransferase 1 [Source:HGNC Symbol;Acc:19129]	48401.1	149149	15.6745	17.0581	50505.3	47529.9	47168	151874	149633	145940	15.7085	15.6945	15.6204	17.0875	17.0495	17.0374
ASHGA5P054008	5.94882e-06	0.000102839	2.60395	down	protein_coding	NM_201286	CCDS14370.1	USP51	RefSeq	4410	chrX	-	55511048	55515631		GTTCTATCACAAACAGGGTCTAGAGAAAGACTAGTCTTACCAGACCACTTACTGAAAAAA	158880	Hs.40061	GO:0004221|GO:0006511|GO:0008234|GO:0008270	ubiquitin carboxyl-terminal hydrolase 51	67.4478	180.2	6.11212	7.49282	70.0564	67.8449	64.4421	191.712	175.2	173.687	6.0564	6.17199	6.10796	7.54694	7.47854	7.45298
ASHGA5P047674	4.37678e-05	0.000346724	2.59998	down	protein_coding	ENST00000369839	CCDS7547.1	TAF5	GENCODE	3268	chr10	+	105127723	105148822		CACACAATTTTCTCCATATGGATATTATTTTGTGTCAGGGGGCCATGACCGAGTAGCTCG	6877	Hs.96103	GO:0006355|GO:0006352|GO:0016032|GO:0010467|GO:0006367|GO:0006366|GO:0016568|GO:0006368|GO:0016573|GO:0044419|GO:0005634|GO:0043231|GO:0005654|GO:0015629|GO:0005669|GO:0033276|GO:0003700|GO:0005515|GO:0046983|GO:0044212|GO:0004402|GO:0003677	TAF5 RNA polymerase II, TATA box binding protein (TBP)-associated factor, 100kDa [Source:HGNC Symbol;Acc:11539]	116.168	315.122	6.89269	8.27119	113.46	120.646	114.398	322.32	319.528	303.518	6.76423	6.99638	6.91747	8.26511	8.31393	8.23454
ASHGA5P042289	8.62606e-06	0.000127922	2.59299	down	protein_coding	ENST00000304218	CCDS4586.1	HIST1H1E	GENCODE	785	chr6	+	26156558	26157343		TAGAAAGTTCCTTTGGCCAACTGCTTAGAAGCCCAACACAACCCAAAGGCTCTTTTCAGA	3008	Hs.248133	GO:0006334|GO:0016584|GO:0005634|GO:0000786|GO:0003677|GO:0005515	histone cluster 1, H1e [Source:HGNC Symbol;Acc:4718]	26877.5	83141.7	14.8392	16.2139	28265.7	26642.1	25724.5	87960.5	80399.4	81065.3	14.8758	14.8673	14.7747	16.2816	16.1648	16.1952
ASHGA5P028955	7.68199e-08	1.593e-05	2.58995	down	protein_coding	NM_007111	CCDS9538.1	TFDP1	RefSeq	2651	chr13	+	114239055	114295788	NR_026580	CTTCATCATCGTCAACACCAGCAAGAAGACGGTCATCGACTGCAGCATCTCCAATGACAA	7027	Hs.79353	GO:0000080|GO:0000082|GO:0000278|GO:0003677|GO:0003700|GO:0003713|GO:0005515|GO:0005654|GO:0005667|GO:0006351|GO:0006357|GO:0006367|GO:0007179|GO:0008134|GO:0008283|GO:0010467|GO:0019904|GO:0045944	transcription factor Dp-1	6091.82	20142.2	12.7154	14.0883	6142.9	6045.33	6087.23	20550.1	20047.5	19829	12.6894	12.7334	12.7233	14.0763	14.0943	14.0943
ASHGA5P056124	1.53409e-06	5.2303e-05	2.586	down	protein_coding	NM_024037	CCDS266.1	AUNIP	RefSeq	2061	chr1	-	26160496	26185848		GGACTCTGAAGGTAATCAAGTTATCAGACACCAATTCTAAATGTTTGAAGCTTTGTTTCT	79000	Hs.725400	GO:0000922|GO:0005515|GO:0005813|GO:0007051	uncharacterized protein C1orf135	1577.68	4900.21	10.7201	12.0908	1571.87	1557.64	1603.54	5117.44	4881.88	4701.3	10.6685	10.7283	10.7635	12.112	12.0947	12.0657
ASHGA5P000961	0.010044	0.0202059	2.58417	down	protein_coding	NM_001010860	CCDS32126.1	SAMD15	RefSeq	2025	chr14	+	77843761	77857587		TCAATACAAGGAGTGTTTTATCACAAACTTCATCAGTGGCCGAAAACTCATTCACGTCAA	161394	Hs.421961		sterile alpha motif domain-containing protein 15	7.17064	18.251	2.89971	4.26941	5.53621	8.93176	7.04395	20.5269	13.5841	20.6421	2.44753	3.30505	2.94654	4.40752	3.94267	4.45803
ASHGA5P000831	0.0010376	0.00327812	2.58245	down	protein_coding	ENST00000201963	CCDS13204.1	DNMT3B	GENCODE	4255	chr20	+	31367657	31397162		TGAGCCTCCAAGCTTGGAAAGCATGAAGGGAGACACCAGGCATCTCAATGGAGAGGAGGA	1789	Hs.713611	GO:0000122|GO:0045666|GO:0010424|GO:0042493|GO:0071230|GO:0006306|GO:0006346|GO:0010628|GO:0046498|GO:0046499|GO:0010212|GO:0006349|GO:0051573|GO:0031503|GO:0090116|GO:0051571|GO:0043045|GO:0005634|GO:0005737|GO:0000775|GO:0043231|GO:0005720|GO:0003677|GO:0005515|GO:0046872|GO:0003714|GO:0045322|GO:0003886|GO:0009008|GO:0051718	DNA (cytosine-5-)-methyltransferase 3 beta [Source:HGNC Symbol;Acc:2979]	23.0507	59.7724	4.57556	5.9443	20.6476	25.7725	22.7319	57.4286	60.042	61.8465	4.29014	4.81755	4.61899	5.85248	5.98744	5.99299
ASHGA5P054954	0.0113687	0.0224511	2.58195	down	protein_coding	ENST00000279249	CCDS8099.1	CDC42EP2	GENCODE	2023	chr11	+	65082288	65089900		AGATCATGGATCAGGACCTGGACAGCATGCAGATCCCCACATAGGACACGAGGCTGCCTA	10435	Hs.343380	GO:0007015|GO:0030036|GO:0008360|GO:0030838|GO:0032321|GO:0031274|GO:0031334|GO:0005737|GO:0005886|GO:0016020|GO:0012505|GO:0015630|GO:0005515|GO:0005100|GO:0001515|GO:0017049	CDC42 effector protein (Rho GTPase binding) 2 [Source:HGNC Symbol;Acc:16263]	199.449	537.167	7.62331	8.99178	278.077	174.068	146.204	643.253	397.56	570.689	8.09071	7.5177	7.26154	9.22808	8.6219	9.12535
ASHGA5P053605	0.0109642	0.0217521	2.57668	down	protein_coding	NM_078480	CCDS47934.1	PUF60	RefSeq	1946	chr8	-	144898546	144911537	NM_014281	GCGAGACAGCGGAAGGAGCAAGAGTGGGAGGCGCGCGCGGAGGCCGCGACGGACGCAAGA	22827	Hs.521924	GO:0000166|GO:0003677|GO:0003723|GO:0005515|GO:0005634|GO:0005730|GO:0006351|GO:0006355|GO:0006397|GO:0006915|GO:0008380|GO:0019907|GO:0030529	poly(U)-binding-splicing factor PUF60 isoform a	10.0449	25.2507	3.36346	4.72898	7.17029	10.8472	12.1172	27.2772	22.0844	26.3904	2.7748	3.58009	3.7355	4.79637	4.60044	4.79014
ASHGA5P002762	6.18693e-06	0.000105216	2.57653	down	protein_coding	ENST00000262315	CCDS45371.1	CHTF18	GENCODE	3090	chr16	+	838621	848074		ACGTGATTGCGCGTCACGCGGGGTACTCTGTGGTGGAGATGAACGCCAGTGACGACCGTA	63922	Hs.153850	GO:0007049|GO:0006281|GO:0006310|GO:0006260|GO:0005634|GO:0005737|GO:0000166|GO:0003677|GO:0005524|GO:0016887|GO:0017111|GO:0009378	CTF18, chromosome transmission fidelity factor 18 homolog (S. cerevisiae) [Source:HGNC Symbol;Acc:18435]	157.265	424.767	7.32378	8.68921	159.991	150.97	160.833	448.308	412.027	413.965	7.26622	7.30671	7.39843	8.72761	8.67215	8.66789
ASHGA5P037661	1.64823e-07	2.0813e-05	2.57543	down	protein_coding	NM_032756	CCDS519.1	HPDL	RefSeq	1803	chr1	+	45792544	45794346		GTCATTATTAGCCCTTTGCTTTTCTGTATTGTTTCACTCCGTATGTAACATAACCCTAAA	84842	Hs.162717	GO:0003868|GO:0009072|GO:0046872	4-hydroxyphenylpyruvate dioxygenase-like protein	7913.2	25772.6	13.0906	14.4554	8004.29	7910.16	7825.15	26157.7	25938.2	25221.9	13.075	13.1198	13.0771	14.4457	14.475	14.4457
ASHGA5P012936	2.31834e-06	6.3349e-05	2.5754	down	protein_coding	ENST00000381843	CCDS43310.1	NUP155	GENCODE	4200	chr5	-	37291940	37370887		TTCTTTTCAGATAATCCCACCGTTTCTGGCATGTCAGATATGGATTATCCTTTGCAAGGA	9631	Hs.547696	GO:0055085|GO:0044281|GO:0015031|GO:0016032|GO:0005975|GO:0051028|GO:0006913|GO:0015758|GO:0019221|GO:0010827|GO:0008645|GO:0031965|GO:0005643|GO:0005635|GO:0005515|GO:0005215|GO:0017056	nucleoporin 155kDa [Source:HGNC Symbol;Acc:8063]	163.305	441.122	7.37712	8.74192	173.982	152.818	163.114	463.264	424.722	435.381	7.39133	7.32257	7.41746	8.77511	8.70946	8.74118
ASHGA5P001813	3.8817e-05	0.000317706	2.57389	down	protein_coding	NM_021873	CCDS13067.1	CDC25B	RefSeq	3701	chr20	+	3776400	3786761	NM_021872	GGCTCGGCAGCGAAACCCCAAAGAGTCAGGTAGGGACCCTGCTCTTCCGCAGCCGCAGCC	994	Hs.153752	GO:0000086|GO:0000278|GO:0000922|GO:0001556|GO:0004725|GO:0005622|GO:0005654|GO:0005813|GO:0005829|GO:0006468|GO:0007067|GO:0007144|GO:0008284|GO:0019901|GO:0035335|GO:0045860|GO:0045931|GO:0051301|GO:0071777	M-phase inducer phosphatase 2 isoform 1	357.521	999.762	8.52469	9.88864	399.743	342.198	330.623	1095.68	953.052	950.558	8.62047	8.50225	8.45135	9.98377	9.84267	9.83949
ASHGA5P002317	7.70477e-06	0.000120278	2.56928	down	protein_coding	NM_012456	CCDS7959.1	TIMM10	RefSeq	684	chr11	-	57295935	57298232		CCAGGCAGTGGATTAGGAGGCCAGAAGGAGATCCCTTCCACGGTGCTAGGCTGAGATGGA	26519	Hs.235750	GO:0005215|GO:0005515|GO:0005739|GO:0005743|GO:0005743|GO:0005744|GO:0005758|GO:0006626|GO:0007605|GO:0008270|GO:0042719|GO:0042803|GO:0044267|GO:0045039|GO:0045039|GO:0051087|GO:0072321	mitochondrial import inner membrane translocase subunit Tim10	959.514	2868.92	9.99425	11.3556	935.024	970.419	973.098	2924.13	2855.86	2826.77	9.90306	10.0394	10.0403	11.345	11.3594	11.3624
ASHGA5P006121	6.71568e-06	0.000110906	2.56927	down	protein_coding	NM_001136479	CCDS44215.1	ANP32E	RefSeq	3146	chr1	-	150190716	150207026	ENST00000314136	AGTACAGTAGAAGCTCTGCAAAATCTTAAAAATTTGAAAAGTCTTGACCTGTTTAACTGT	81611	Hs.656466	GO:0005634|GO:0005634|GO:0016023|GO:0019212	acidic leucine-rich nuclear phosphoprotein 32 family member E isoform 3	1713.95	5315.72	10.8417	12.2031	1801.54	1690.02	1650.3	5753.95	5249.45	4943.77	10.8724	10.8462	10.8065	12.2745	12.1986	12.1361
ASHGA5P001967	0.0342644	0.0573368	2.56546	down	protein_coding	NM_005794	CCDS9604.1	DHRS2	RefSeq	1692	chr14	+	24105572	24114848		CAGCAAAGTGTTTCATGGGAATGAGTCTCTCTGGAAGAACTTCAAGGAACATCATCAGCT	10202	Hs.272499	GO:0000166|GO:0004090|GO:0005634|GO:0005635|GO:0005737|GO:0005739|GO:0008207|GO:0008285|GO:0009636|GO:0034599|GO:0043011|GO:0043066|GO:0055114	dehydrogenase/reductase SDR family member 2 isoform 2	18.905	45.118	4.18311	5.54232	14.0235	12.6437	30.0478	50.5611	43.1233	41.6696	3.72826	3.79073	5.03032	5.67979	5.52288	5.42431
ASHGA5P055311	1.49528e-07	2.0435e-05	2.5653	down	protein_coding	NM_175054	CCDS8665.1	HIST4H4	RefSeq	412	chr12	-	14923653	14924065		GGGTCGCACCCTTTATGGTTTCGGCGGTTGAGCTGTCCCCACAGCTTCTCTACAGACTCC	121504	Hs.718935		histone H4	992.58	2967.29	10.0426	11.4018	1051.6	961.397	964.743	3065.74	2926.49	2909.65	10.0749	10.027	10.0261	11.4112	11.3918	11.4023
ASHGA5P009223	3.66703e-05	0.000306006	2.56291	down	protein_coding	ENST00000353284	CCDS12139.1	PTPRS	GENCODE	6006	chr19	-	5205518	5340814	NM_130855	CTGCAGTCCATCTCGCCCAAGAACTTCAAGGTGAAAATGATCATGAAGACATCAGTTCTG	5802	Hs.740466	GO:0007155|GO:0021987|GO:0021549|GO:0006470|GO:0021766|GO:0021510|GO:0016311|GO:0022038|GO:0005887|GO:0005515|GO:0004725|GO:0016791|GO:0005001	protein tyrosine phosphatase, receptor type, S [Source:HGNC Symbol;Acc:9681]	62.8112	164.603	6.00807	7.36585	73.2392	57.6526	57.5418	167.53	155.118	171.162	6.1235	5.95421	5.94649	7.35658	7.30955	7.43142
ASHGA5P004706	7.22449e-06	0.000115871	2.5611	down	protein_coding	NM_002106	CCDS3654.1	H2AFZ	RefSeq	951	chr4	-	100869243	100871512		TTCAGCGGAATTCGAAATGGCTGGCGGTAAGGCTGGAAAGGACTCCGGAAAGGCCAAGAC	3015	Hs.119192	GO:0000786|GO:0001740|GO:0003677|GO:0005634|GO:0006334|GO:0046982	histone H2A.Z	18037.2	57851.9	14.2673	15.624	17668.5	18141.1	18302	58196.2	59653.9	55705.7	14.2038	14.3112	14.2868	15.5893	15.6862	15.5965
ASHGA5P003038	5.52749e-05	0.000401333	2.56098	down	protein_coding	NM_199420	CCDS33833.1	POLQ	RefSeq	8787	chr3	-	121150272	121264853		AATATTGTGGAGGTGGAGGTGATTCTGAAAAATGCTGTGCCTTTCAAAAGTGCCCGGAAG	10721	Hs.241517	GO:0003684|GO:0003887|GO:0005524|GO:0005654|GO:0006260|GO:0006281|GO:0008026|GO:0043142	DNA polymerase theta	1338	4088.92	10.4828	11.8395	1316.17	1358.26	1339.56	4302.47	4315.63	3648.65	10.4124	10.5291	10.5068	11.8766	11.9307	11.7111
ASHGA5P010324	1.35575e-06	4.996e-05	2.558	down	protein_coding	NM_173517	CCDS5529.1	VKORC1L1	RefSeq	1148	chr7	+	65338256	65419800		TTGCCTCCAGATGGGGTCGAGGATTTGGTCTTTTGGGTTCCATTTTTGGAAAGGATGGTG	154807	Hs.427232	GO:0016021	vitamin K epoxide reductase complex subunit 1-like protein 1	2543.12	8105.76	11.4403	12.7953	2536.43	2544.59	2548.35	8083.02	8134.16	8100.1	11.4023	11.4616	11.4568	12.7503	12.8128	12.8227
ASHGA5P005535	1.34291e-06	4.9675e-05	2.55559	down	protein_coding	NM_005052	CCDS11798.1	RAC3	RefSeq	1077	chr17	+	79989531	79992080		TCGGCGACGGCGCCGTGGGGAAGACATGCTTGCTGATCAGCTACACGACCAACGCCTTCC	5881	Hs.45002	GO:0003924|GO:0005515|GO:0005525|GO:0005829|GO:0005886|GO:0006184|GO:0007264|GO:0012505|GO:0030027|GO:0030031|GO:0030036|GO:0030426|GO:0031175|GO:0031941|GO:0035556|GO:0043005|GO:0043025|GO:0050885|GO:0051056	ras-related C3 botulinum toxin substrate 3	573.328	1642.52	9.22613	10.5798	588.718	579.872	551.394	1685.41	1593.15	1649	9.20268	9.27412	9.20158	10.5737	10.5537	10.612
ASHGA5P003262	0.000141109	0.000747048	2.55081	down	protein_coding	NM_002736	CCDS5740.1	PRKAR2B	RefSeq	3678	chr7	+	106685177	106802256		GGACTGTCAAATGTTTAGCAATGGATGTGCAAGCATTTGAAAGGCTTCTGGGACCTTGCA	5577	Hs.433068	GO:0000086|GO:0000278|GO:0005737|GO:0005743|GO:0005813|GO:0005829|GO:0005886|GO:0005952|GO:0006112|GO:0006631|GO:0006833|GO:0007165|GO:0007173|GO:0007202|GO:0007596|GO:0007612|GO:0008543|GO:0008603|GO:0019904|GO:0030552|GO:0031625|GO:0034199|GO:0035556|GO:0044281|GO:0045121|GO:0048011|GO:0048471|GO:0050796|GO:0055085|GO:0071377	cAMP-dependent protein kinase type II-beta regulatory subunit	32.5961	84.7933	5.07772	6.42867	34.6854	29.0531	34.0497	87.0365	75.77	91.5732	5.04558	4.9819	5.20566	6.43522	6.3085	6.54229
ASHGA5P005384	7.0697e-07	3.8326e-05	2.54645	down	protein_coding	NM_152667	CCDS13173.1	NANP	RefSeq	3806	chr20	-	25593572	25604648		GGCATGTTGGAGGTGATAAAACTCTTACAATCAAAATACCATTATAAAGAAGAGGCTGAA	140838	Hs.143137	GO:0005575|GO:0005975|GO:0006045|GO:0008967|GO:0046380|GO:0050124	N-acylneuraminate-9-phosphatase	540.474	1538.53	9.13796	10.4864	582.042	522.869	516.512	1599.9	1499.44	1516.25	9.18168	9.12296	9.10923	10.5031	10.4645	10.4917
ASHGA5P014460	4.33368e-06	8.7374e-05	2.54096	down	protein_coding	NM_001145269	CCDS47677.1	FAM185A	RefSeq	1945	chr7	+	102389398	102449672	NM_001145268, NR_026879	ACAGTGACTGGACTCATGAATCAAGCAAGCAAACGTGAAAAATGGATTAAGGCTGATGCC	222234	Hs.202543	GO:0005737	protein FAM185A isoform 2	874.478	2567.11	9.85033	11.1957	922.309	856.072	845.054	2780.65	2498.09	2422.6	9.88218	9.84705	9.82176	11.2651	11.1709	11.1511
ASHGA5P053085	4.23423e-07	3.1159e-05	2.54006	down	protein_coding	NM_022116	CCDS5510.1	FIGNL1	RefSeq	3537	chr7	-	50511831	50518088	NM_001042762	TGGAAAGTAAGTGGGATACTTGGAATCAAGGCATCTCTGTAGTACAGTCTTCTTTATTTT	63979	Hs.137516	GO:0000287|GO:0001649|GO:0005524|GO:0005634|GO:0005737|GO:0016787|GO:0017111|GO:0033687|GO:0043066|GO:0046034|GO:0051726	fidgetin-like protein 1	1963.08	6046.25	11.044	12.3888	2035.71	1968.07	1885.46	6254.66	5979.62	5904.46	11.0576	11.0732	11.0012	12.3924	12.3863	12.3879
ASHGA5P046337	7.59723e-06	0.000119257	2.53862	down	protein_coding	ENST00000310125	CCDS14636.2	TFDP3	GENCODE	1680	chrX	-	132350696	132352376		CCTGAGTTTACTGAAGAAATTGTACTTCATCCACATCCATGAAAATAAAATGCTCTCCTT	51270	Hs.142908	GO:0006351|GO:0006355|GO:0006974|GO:0000082|GO:0005667|GO:0005737|GO:0003677|GO:0003700|GO:0046982	transcription factor Dp family, member 3 [Source:HGNC Symbol;Acc:24603]	316.694	869.121	8.35207	9.69612	328.95	295.29	325.841	914.967	859.684	832.712	8.33694	8.29141	8.42787	9.72724	9.70438	9.65673
ASHGA5P011193	1.24771e-06	4.8125e-05	2.53129	down	protein_coding	NM_001005290	CCDS30791.1	PSRC1	RefSeq	1653	chr1	-	109822175	109825790		CAAGTTGCGGGCCTGCCAGCCGAATGCCACTCACCAGCCGGAGTGTGCCACCTGGCAGAG	84722	Hs.405925	GO:0000922|GO:0001578|GO:0005515|GO:0005737|GO:0005819|GO:0005829|GO:0005876|GO:0007049|GO:0007080|GO:0008017|GO:0015630|GO:0030308|GO:0030496|GO:0031116|GO:0045893|GO:0051301|GO:0060236	proline/serine-rich coiled-coil protein 1 isoform b	89.2995	234.542	6.5192	7.85907	93.8778	86.1071	87.9135	233.331	235.121	235.174	6.488	6.52451	6.5451	7.81318	7.88865	7.87539
ASHGA5P014036	0.000383561	0.00153795	2.52905	down	protein_coding	NM_001136154	CCDS46648.1	ERG	RefSeq	5114	chr21	-	39751949	40033704	NM_001243428, NM_001243432, NM_004449, NM_182918	TCATATCAAGGAAGCCTTATCAGTTGTGAGTGAGGACCAGTCGTTGTTTGAGTGTGCCTA	2078	Hs.473819	GO:0003677|GO:0003700|GO:0004871|GO:0005515|GO:0005634|GO:0005737|GO:0006351|GO:0006468|GO:0007165|GO:0007275|GO:0008283|GO:0030529|GO:0043565	transcriptional regulator ERG isoform 3	46.3933	119.401	5.57465	6.91325	53.1267	38.0619	47.9913	113.787	115.593	128.824	5.66196	5.36629	5.69571	6.81265	6.90258	7.02452
ASHGA5P038132	5.55045e-06	9.8429e-05	2.52807	down	protein_coding	NM_001012409	CCDS46773.1	SGOL1	RefSeq	3999	chr3	-	20209935	20227698	NM_001012410, NM_001199251, NM_001199252	GAGCACTGAAATACACAGATGAAAAAGAGACGGAGGGTTCTAAGCCAACAAAAACTCCTA	151648	Hs.105153	GO:0000087|GO:0000236|GO:0000278|GO:0000775|GO:0000776|GO:0000776|GO:0000777|GO:0000779|GO:0000780|GO:0000922|GO:0005515|GO:0005813|GO:0005829|GO:0007059|GO:0008608|GO:0010457|GO:0030892|GO:0045132|GO:0051301	shugoshin-like 1 isoform A1	151.825	401.195	7.27119	8.60922	161.612	151.883	141.979	425.539	398.4	379.647	7.28155	7.31404	7.21796	8.65221	8.62525	8.55021
ASHGA5P047831	0.00802918	0.0167858	2.52179	down	protein_coding	ENST00000439569	CCDS460.1	SLFNL1	GENCODE	2117	chr1	-	41481268	41487397	NM_144990	CGCGACGGGAGCATCCAGGGCCCGCTGTCTGCCAGCGCCATCCAGGAGTGGTGCAGGCAG	200172	Hs.194609	GO:0005524	schlafen-like 1 [Source:HGNC Symbol;Acc:26313]	447.624	1299.14	8.86256	10.197	449.242	445.558	448.071	1542.01	1522.79	832.629	8.80374	8.88603	8.89789	10.4482	10.4865	9.6563
ASHGA5P053611	0.0121751	0.0237863	2.52076	down	protein_coding	NM_003923	CCDS6428.1	FOXH1	RefSeq	2193	chr8	-	145699114	145701718		CCTTCTTCAGGGAAGACTACGAGGGCTGGAAAGACTCCATTCGCCACAACCTTTCCTCCA	8928	Hs.708365	GO:0001104|GO:0001190|GO:0001568|GO:0001947|GO:0003139|GO:0003146|GO:0003151|GO:0003215|GO:0003222|GO:0003677|GO:0003690|GO:0003700|GO:0003700|GO:0003705|GO:0005515|GO:0005634|GO:0005634|GO:0005654|GO:0005667|GO:0007179|GO:0007179|GO:0007179|GO:0008134|GO:0008301|GO:0010159|GO:0019904|GO:0021508|GO:0032444|GO:0033147|GO:0035054|GO:0035909|GO:0042074|GO:0043565|GO:0044212|GO:0045893|GO:0045944|GO:…	forkhead box protein H1	20.9367	50.3161	4.36391	5.69777	28.2341	12.3998	22.1763	53.5191	50.1183	47.3108	4.74522	3.76492	4.58158	5.75562	5.73226	5.60541
ASHGA5P046669	0.000133831	0.000721574	2.52041	down	protein_coding	NM_001184788	CCDS53512.1	PARD3	RefSeq	5875	chr10	-	34398487	35104253	ENST00000545260, ENST00000545693, NM_001184785, NM_019619	TAAAAATACAGGAATCCTTTACATCAGAAGAGGAGAGGATACGAATGAAGCAGGAGCAGG	56288	Hs.131489	GO:0000226|GO:0003383|GO:0005080|GO:0005515|GO:0005546|GO:0005547|GO:0005819|GO:0005829|GO:0005886|GO:0005911|GO:0005911|GO:0005913|GO:0005923|GO:0005923|GO:0005938|GO:0006461|GO:0006612|GO:0007049|GO:0007163|GO:0007179|GO:0007205|GO:0007409|GO:0008356|GO:0012505|GO:0030054|GO:0032266|GO:0032970|GO:0034329|GO:0043234|GO:0044319|GO:0045177|GO:0045216|GO:0051642|GO:0070830|GO:0070830|GO:0090162	partitioning defective 3 homolog isoform 5	52.1651	135.244	5.74836	7.08202	55.3158	45.8721	55.3075	143.045	137.837	124.851	5.71952	5.63286	5.89271	7.1327	7.13525	6.97812
ASHGA5P054772	1.97808e-06	5.9087e-05	2.52035	down	protein_coding	NM_080654	CCDS7863.1	CCDC34	RefSeq	2120	chr11	-	27370418	27384795		GAATGAGCAAGTAAGGAGGGGAAAATGGATACACACATTGACATCTCTTTTGCAAAATAT	91057	Hs.143733		coiled-coil domain-containing protein 34 isoform 2	154.803	407.235	7.29893	8.63256	158.207	156.287	149.914	414.585	401.426	405.693	7.24567	7.35455	7.29656	8.62116	8.63625	8.64027
ASHGA5P033082	3.77556e-06	8.0835e-05	2.52019	down	protein_coding	ENST00000366695	CCDS1573.1	HIST3H2A	GENCODE	496	chr1	-	228645064	228645560		TTGTCTTTTTTCCTTGACTCGGAAATGTCCGGTCGTGGTAAGCAGGGTGGCAAGGCGCGC	92815	Hs.26331	GO:0006334|GO:0005634|GO:0005622|GO:0000786|GO:0003677|GO:0043565	histone cluster 3, H2a [Source:HGNC Symbol;Acc:20507]	33.3461	85.8157	5.11259	6.44612	35.0746	31.8469	33.1167	90.4629	83.3449	83.6392	5.06118	5.11226	5.16432	6.48923	6.43832	6.41081
ASHGA5P038256	3.35365e-06	7.7198e-05	2.5185	down	protein_coding	NM_004704	CCDS2837.1	RRP9	RefSeq	1588	chr3	-	51967445	51975922		ACTGCACAGGAAAAGAAGCTGCGCTTGGCCAAGCTCTACCTAGAGCAGCTCCGTCAGCAA	9136	Hs.153768	GO:0003723|GO:0005634|GO:0005730|GO:0005732|GO:0006364|GO:0030532	U3 small nucleolar RNA-interacting protein 2	173.558	460.239	7.46791	8.80048	185.653	173.119	161.902	466.287	467.517	446.914	7.48685	7.50895	7.40793	8.78271	8.83995	8.77877
ASHGA5P001246	6.96507e-06	0.000113258	2.51824	down	protein_coding	ENST00000225275	CCDS11604.1	MPO	GENCODE	3215	chr17	-	56347216	56358296		AGCAGGACAAATACCGCACCATCACCGGGATGTGCAACAACAGACGCAGCCCCACGCTGG	4353	Hs.458272	GO:0042744|GO:0055114|GO:0032094|GO:0032496|GO:0001878|GO:0002679|GO:0007568|GO:0009612|GO:0044130|GO:0006916|GO:0019430|GO:0006979|GO:0006952|GO:0034374|GO:0050832|GO:0002149|GO:0005634|GO:0005739|GO:0005615|GO:0005764|GO:0005625|GO:0030141|GO:0004601|GO:0020037|GO:0003682|GO:0008201	myeloperoxidase [Source:HGNC Symbol;Acc:7218]	17556.7	55533	14.2297	15.5622	17783.6	17864.9	17021.7	59270.2	54168	53160.8	14.2111	14.2852	14.1929	15.6284	15.5378	15.5202
ASHGA5P008751	0.000245426	0.00111081	2.51595	down	protein_coding	NM_032166	CCDS2767.1	ATRIP	RefSeq	2428	chr3	+	48488217	48507054		AATGGCTCCAGCTGGAACAAGAGGTGGTCAGAGCGCTCACGGTGATGTTGCACAGACAGT	84126	Hs.694840	GO:0000075|GO:0000077|GO:0005515|GO:0005654|GO:0006260|GO:0006281	ATR-interacting protein isoform 2	320.474	869.171	8.36773	9.69883	295.984	315.787	349.651	852.476	882.479	872.559	8.18066	8.38759	8.53494	9.63541	9.73711	9.72398
ASHGA5P007029	0.00253529	0.00660761	2.51509	down	protein_coding	NM_001145088	CCDS47916.1	WDR67	RefSeq	3232	chr8	+	124084919	124164392		GACTGGATGATGAAATTGGGAGAAAGAATCTTACTGAAAATCAAGAAGCTCTTGCAAAAG	93594	Hs.492716	GO:0005097|GO:0005813	WD repeat-containing protein 67 isoform 2	54.89	141.238	5.80973	7.14034	47.8592	51.1558	65.6551	160.709	126.829	136.177	5.51259	5.7817	6.13489	7.29585	7.02223	7.10294
ASHGA5P003267	2.61172e-06	6.7429e-05	2.51272	down	protein_coding	ENST00000265728	CCDS5611.1	DBF4	GENCODE	3907	chr7	+	87505543	87538856		CATATTGATGACATTAGATACTACATTGAACAAAAGAAAAAAGAGTTGTATTTACTCAAG	10926	Hs.485380	GO:0000278|GO:0000075|GO:0000216|GO:0006260|GO:0043085|GO:0000082|GO:0005654|GO:0005634|GO:0008270|GO:0003676|GO:0008047	DBF4 homolog (S. cerevisiae) [Source:HGNC Symbol;Acc:17364]	1105.24	3253.76	10.2006	11.5298	1110.35	1071.21	1134.15	3385.43	3210.05	3165.79	10.1508	10.1866	10.2643	11.5436	11.5236	11.5222
ASHGA5P005447	8.90304e-05	0.000546515	2.50774	down	protein_coding	NM_022045	CCDS6333.1	MTBP	RefSeq	3080	chr8	+	121457637	121535875		GAATGCCTAAAAAGACGAAAGTTGGCAAAGCAGCCTGAAACAGTTTCTGTTGCTGAACTC	27085	Hs.657656	GO:0007050|GO:0007089|GO:0008285	mdm2-binding protein	330.355	898.591	8.41518	9.74157	313.352	347.089	330.622	890.174	929.913	875.686	8.26978	8.52465	8.45112	9.69118	9.80527	9.72827
ASHGA5P004116	0.00728219	0.0154963	2.50546	down	protein_coding	NM_020870	CCDS34099.1	SH3RF1	RefSeq	5265	chr4	-	170015406	170192249		CATCAGCTTGTGGGAACAGTTCAGCAACCAAACCAGACAAGGATAGCAAAAAAGAAAAAA	57630	Hs.301804	GO:0005078|GO:0005515|GO:0005794|GO:0005829|GO:0006917|GO:0008270|GO:0016567|GO:0016874|GO:0030027|GO:0043066|GO:0043154|GO:0046328|GO:0048471|GO:2001237	E3 ubiquitin-protein ligase SH3RF1	38.4907	95.8042	5.27854	6.60362	31.2867	50.8724	33.3131	102.646	90.4174	94.3496	4.88987	5.77356	5.1722	6.67072	6.55332	6.58683
ASHGA5P035798	0.010228	0.0205053	2.5047	down	protein_coding	NM_000627	CCDS33178.2	LTBP1	RefSeq	5308	chr2	+	33359663	33624575	NM_001166264, NM_206943	TTTTAAGGAAATCTGTCCTGGTGGAATGGGTTATACGGTTTCTGGCGTTCATAGACGCAG	4052	Hs.619315	GO:0005024|GO:0005509|GO:0005515|GO:0005578|GO:0019838|GO:0031012|GO:0035583	latent-transforming growth factor beta-binding protein 1 isoform LTBP-1S precursor	13.9537	34.281	3.81279	5.13743	19.5861	10.4491	11.8259	38.2309	39.3841	25.2281	4.20925	3.52923	3.6999	5.28396	5.3963	4.73203
ASHGA5P011976	8.46645e-05	0.000528387	2.50456	down	protein_coding	ENST00000545260	CCDS53510.1	PARD3	GENCODE	5740	chr10	-	34398487	35104253	NM_001184791	CGACAGGAAGGATGAGGATGGGACAGAAGAGGATAACAGTCGTGTTGAACCTGTTGGACA	56288	Hs.131489	GO:0007049|GO:0007205|GO:0007409|GO:0006461|GO:0007163|GO:0008356|GO:0090162|GO:0006612|GO:0070830|GO:0045216|GO:0034329|GO:0005886|GO:0005829|GO:0005923|GO:0005938|GO:0005819|GO:0012505|GO:0043234|GO:0045177|GO:0005911|GO:0005913|GO:0005515|GO:0032266|GO:0005546|GO:0005080|GO:0005547	par-3 partitioning defective 3 homolog (C. elegans) [Source:HGNC Symbol;Acc:16051]	169.192	444.33	7.42385	8.74841	193.058	154.632	159.886	487.379	434.315	411.295	7.5438	7.33867	7.38909	8.84536	8.73926	8.66061
ASHGA5P014069	2.70004e-05	0.000251728	2.50444	down	protein_coding	NM_014985	CCDS42033.1	CEP152	RefSeq	5478	chr15	-	49030134	49103343		CTTGGCCTTACAAGCAACAGAAGCAGAAGCTGAAGAGAATAATAAAGTTGTTGAAGAATT	22995	Hs.597323	GO:0000086|GO:0000278|GO:0005515|GO:0005634|GO:0005730|GO:0005737|GO:0005813|GO:0005829|GO:0019901|GO:0051298	centrosomal protein of 152 kDa isoform 2	849.806	2453.51	9.80689	11.1314	879.348	875.913	794.158	2677.35	2379.7	2303.47	9.80405	9.88707	9.72954	11.2117	11.1053	11.0771
ASHGA5P001475	2.00473e-06	5.9344e-05	2.50438	down	protein_coding	NM_018959	CCDS12065.1	DAZAP1	RefSeq	2185	chr19	+	1407583	1435682		TATGGTCAGTATGCAGGTTACGGGCAGGACTTGAGTGGCTTCGGACAGGGCTTCTCAGAC	26528	Hs.222510	GO:0000166|GO:0003723|GO:0005634|GO:0005730|GO:0005737|GO:0007275|GO:0007283|GO:0030154	DAZ-associated protein 1 isoform b	1000.65	2929.34	10.057	11.3815	997.239	990.497	1014.2	2975.83	2953.8	2858.39	9.99852	10.0735	10.099	11.3681	11.4017	11.3745
ASHGA5P034346	1.49201e-05	0.000173382	2.50238	down	protein_coding	NM_001130106	CCDS33111.1	HSPBP1	RefSeq	1816	chr19	-	55773590	55791751	NM_012267	TCAAGGTCAAATCAGCATTCCTGCTGCAGAACCTGCTGGTGGGCCACCCTGAACACAAAG	23640	Hs.53066	GO:0004857|GO:0005515|GO:0006457|GO:0031398|GO:0032436|GO:0043086	hsp70-binding protein 1	804.527	2307.51	9.72465	11.048	778.167	827.158	808.257	2377.66	2309.63	2235.26	9.62255	9.79262	9.75879	11.0476	11.0631	11.0332
ASHGA5P048233	9.30919e-06	0.000132482	2.49946	down	protein_coding	NM_170739	CCDS8140.1	MRPL11	RefSeq	1704	chr11	-	66202549	66206310		TAAGAAATGGAAAGATCTCCATGAAGGATCCAAGTGGGAGAAGTTCAGTGTGACCTGGGT	65003	Hs.418450	GO:0003735|GO:0005515|GO:0005761|GO:0006412	39S ribosomal protein L11, mitochondrial isoform c	87.6683	227.051	6.49234	7.81396	91.9821	89.6903	81.3324	236.586	222.935	221.634	6.45881	6.58249	6.43572	7.83227	7.81338	7.79622
ASHGA5P053538	0.00528584	0.0119433	2.49869	down	protein_coding	NM_001136000	CCDS44282.1	ABL2	RefSeq	11648	chr1	-	179068461	179112224	NM_001168239, NM_005158	TTTACACAGAACAGTTTAACTTTTGTGCTTCTGGGCAGAGGTATGGTCCTTGGGACAGTT	27	Hs.159472	GO:0000287|GO:0003785|GO:0004672|GO:0004713|GO:0004715|GO:0005515|GO:0005524|GO:0005829|GO:0006464|GO:0007155|GO:0007165|GO:0007411|GO:0010506|GO:0010976|GO:0015629|GO:0018108|GO:0030100|GO:0030145|GO:0030155|GO:0051015|GO:0051017|GO:0051353|GO:0071300|GO:2000145|GO:2000249	Abelson tyrosine-protein kinase 2 isoform d	6.82723	15.7942	2.76139	4.08256	8.46633	5	7.01537	14.3824	14.9343	18.0659	3.01078	2.33286	2.94055	3.90318	4.07611	4.2684
ASHGA5P017775	1.40039e-05	0.000167085	2.49648	down	protein_coding	NM_001006941	CCDS46967.1	ALG3	RefSeq	1623	chr3	-	183960116	183967313		AAGGAGAATGCTGGCTTCAGCGGTTGTGGGGGAGACACAGAGATTGACTGGAAGGCCTAC	10195	Hs.478481	GO:0000033|GO:0005789|GO:0005789|GO:0006486|GO:0006488|GO:0016021|GO:0018279|GO:0043687|GO:0044267|GO:0052925	dol-P-Man:Man(5)GlcNAc(2)-PP-Dol alpha-1,3-mannosyltransferase isoform d	91.1728	236.063	6.54795	7.86785	100.858	86.0706	86.5899	229.606	231.237	247.347	6.59723	6.52352	6.52311	7.79122	7.86373	7.94859
ASHGA5P050085	4.42912e-08	1.442e-05	2.4908	down	protein_coding	NM_020230	CCDS12225.1	PPAN	RefSeq	1745	chr19	+	10216898	10221975		GGGAGCCCAGGCCAGGCGGGGGCCCAGAGGGGCTTCCCGGGATGGTGGGCGAGGCCGGGG	56342		GO:0005634|GO:0005730|GO:0005737|GO:0008380	suppressor of SWI4 1 homolog	394.425	1066.88	8.67255	9.98916	411.819	382.359	389.098	1094.06	1067.44	1039.13	8.66725	8.66221	8.68821	9.98112	10.0076	9.97876
ASHGA5P007817	3.96072e-05	0.000321807	2.49028	down	protein_coding	NM_032154	CCDS7546.1	PCGF6	RefSeq	2023	chr10	-	105062552	105110891		GTACATCAGACACAACCTCTTTATAACATAAGTGCTAATGAAGGCACGGGACATTTTAAG	84108	Hs.335808	GO:0003677|GO:0003700|GO:0005515|GO:0005634|GO:0006351|GO:0008270|GO:0031519|GO:0031519|GO:0035102|GO:0045892	polycomb group RING finger protein 6 isoform b	522.147	1455.11	9.09013	10.4064	499.962	543.816	522.663	1502.93	1411.36	1451.02	8.96307	9.17973	9.12758	10.4126	10.3778	10.4289
ASHGA5P006772	1.59174e-05	0.0001802	2.48999	down	protein_coding	NM_001135245	CCDS47306.1	TCOF1	RefSeq	4885	chr5	+	149737201	149779871	NM_000356, NM_001135243	TTCAAGTGGGGTTGACAGTGCTGTGGGAACACTCCCTGCAACAAGTCCCCAGAGCACCTC	6949	Hs.519672	GO:0001501|GO:0005215|GO:0005515|GO:0005634|GO:0005730|GO:0005737|GO:0042790	treacle protein isoform f	571.477	1595.95	9.21893	10.5351	621.454	558.812	534.163	1731.63	1541.13	1515.09	9.28482	9.2163	9.15567	10.6106	10.5045	10.4901
ASHGA5P017489	1.75918e-06	5.5625e-05	2.48912	down	protein_coding	NM_001126122	CCDS11720.1	SLC25A19	RefSeq	1585	chr17	-	73269060	73285530		GCCGAGCCGTCTTGATACTGATGGACATTGTGTGGGCCAGAGGCAGGGATGGTTGGCTAT	60386	Hs.514470	GO:0005743|GO:0016021|GO:0030233|GO:0030302	mitochondrial thiamine pyrophosphate carrier	475.023	1314.77	8.95124	10.2669	481.133	466.991	476.945	1332.37	1289.55	1322.39	8.90331	8.96081	8.9896	10.2436	10.2566	10.3004
ASHGA5P011854	5.27363e-05	0.000389263	2.48836	down	protein_coding	NM_015651	CCDS35116.1	PHF19	RefSeq	4287	chr9	-	123617930	123639606		CAATGCTACTGCTACTGCGGCGGGCCCGGAGAATGGTACCTGCGGATGCTGCAATGTTAC	26147	Hs.460124	GO:0005634|GO:0006351|GO:0006355|GO:0008270	PHD finger protein 19 isoform a	154.418	402.312	7.29637	8.61156	162.265	140.323	160.665	394.635	421.774	390.528	7.28783	7.20483	7.39644	8.54593	8.69982	8.58893
ASHGA5P037530	0.000346834	0.00142755	2.48482	down	protein_coding	ENST00000359568	CCDS33592.1	PCNT	GENCODE	10560	chr21	+	47744035	47865682		TGCAGGCAGAATTAGAGCAGTCACACCCACGGTTGAAAGAGCAAGAAGGACGCAAGGCTG	5116	Hs.474069	GO:0006915|GO:0001764|GO:0021772|GO:0035264|GO:0000278|GO:0000226|GO:0001701|GO:0042384|GO:0000086|GO:0021696|GO:0061351|GO:0048854|GO:0035108|GO:0007051|GO:0005737|GO:0005829|GO:0005813|GO:0005874|GO:0005814|GO:0045171|GO:0005815|GO:0005515|GO:0005516	pericentrin [Source:HGNC Symbol;Acc:16068]	73.4122	189.398	6.23643	7.54957	75.4258	74.0843	70.7265	206.585	201.35	160.26	6.16882	6.30043	6.24004	7.64478	7.67288	7.33105
ASHGA5P016079	2.00997e-06	5.9422e-05	2.48179	down	protein_coding	NM_001145454	CCDS44090.1	STMN1	RefSeq	2265	chr1	-	26210676	26232993		ATGGCTGCCAAACTGGAACGTTTGCGAGAGAAGATGTACTTCTGGACTCACGGGCCTGGG	3925	Hs.209983	GO:0004871|GO:0005622|GO:0005829|GO:0005874|GO:0007019|GO:0007052|GO:0007165|GO:0007409|GO:0009615|GO:0015631|GO:0031115|GO:0035556|GO:0051272	stathmin isoform b	16514.5	51951.3	14.1446	15.456	17059.9	16066.5	16417.2	54931.6	51792.8	49129.4	14.1488	14.142	14.1431	15.5073	15.462	15.3987
ASHGA5P041636	9.49506e-05	0.000570922	2.47941	down	protein_coding	NM_001069	CCDS4484.1	TUBB2A	RefSeq	1621	chr6	-	3153901	3157783		TGGACTCTGTCAGGTCTGGACCCTTCGGCCAGATCTTCAGACCAGACAACTTCGTGTTCG	7280	Hs.654543	GO:0003924|GO:0005198|GO:0005525|GO:0005737|GO:0005874|GO:0005886|GO:0006457|GO:0007018|GO:0007067|GO:0015630|GO:0030182|GO:0042277|GO:0044267|GO:0051084|GO:0051258	tubulin beta-2A chain	82.0995	209.903	6.39266	7.70266	83.4703	74.7714	88.0567	224.387	198.215	207.108	6.31821	6.31249	6.54729	7.75824	7.65255	7.69718
ASHGA5P002382	3.1599e-06	7.4889e-05	2.4749	down	protein_coding	NM_014409	CCDS1581.1	TAF5L	RefSeq	3122	chr1	-	229728865	229761794		TATTCTGGAGGAGGAGGATGATGAGGATGATAATGCAGGCACGGAGATGAAGATACTGCG	27097	Hs.270621	GO:0003700|GO:0003713|GO:0004402|GO:0006366|GO:0030914|GO:0033276|GO:0043966	TAF5-like RNA polymerase II p300/CBP-associated factor-associated factor 65 kDa subunit 5L isoform a	256.055	679.634	8.03842	9.34579	261.819	251.22	255.127	704.84	646.838	687.226	7.99525	8.04818	8.07184	9.35429	9.2953	9.38778
ASHGA5P041720	0.000187667	0.000914611	2.47451	down	protein_coding	ENST00000330180	CCDS4632.1	HIST1H2AK	GENCODE	460	chr6	-	27805657	27806117		GGAGCAGTTCATTACTCATACCTCGGTCCAAACCAAAAAGGTTCTTTTCAGAGCCACCTA	8330	Hs.734717	GO:0006334|GO:0005634|GO:0005622|GO:0000786|GO:0003677|GO:0043565|GO:0019899	histone cluster 1, H2ak [Source:HGNC Symbol;Acc:4726]	753.397	2123.48	9.62724	10.9344	692.672	787.066	780.454	2228.97	2188.49	1952.96	9.4495	9.72629	9.70591	10.9609	10.9911	10.8512
ASHGA5P001996	0.0456886	0.0733918	2.47368	down	protein_coding	NM_025245	CCDS12406.1	PBX4	RefSeq	1747	chr19	-	19672515	19729725		AGATCCGACAGATTTACCACTCTGAGCTAGAGAAATATGAACAGGCCTGTCGTGAGTTCA	80714	Hs.466257	GO:0001741|GO:0003700|GO:0005634|GO:0006366|GO:0043565|GO:0045893	pre-B-cell leukemia transcription factor 4	9.15955	19.5364	3.06767	4.37433	15.0669	7.41177	5	16.5193	22.0974	19.9926	3.82979	3.04175	2.33147	4.10771	4.60178	4.4135
ASHGA5P001965	8.14455e-07	3.9691e-05	2.4709	down	protein_coding	NM_001009182	CCDS32068.1	GEMIN2	RefSeq	1323	chr14	+	39583487	39606177		TCCTGGAATAGATTATGTACAAGCAACAGTAACTAGTGTCTTGGAATATCTGAGTAATTG	8487	Hs.652307	GO:0000245|GO:0000375|GO:0000387|GO:0005515|GO:0005634|GO:0005654|GO:0005681|GO:0005737|GO:0005829|GO:0006397|GO:0008380|GO:0010467|GO:0015030|GO:0016070|GO:0034660	gem-associated protein 2 isoform beta	778.608	2197.5	9.6794	10.9844	791.503	786.611	757.711	2283.24	2195.11	2114.14	9.64639	9.72478	9.66704	10.9908	10.9956	10.967
ASHGA5P001026	2.32853e-05	0.000227913	2.46713	down	protein_coding	NM_006667	CCDS14576.1	PGRMC1	RefSeq	1928	chrX	+	118370210	118378429		AAATTCTACGGGCCCGAGGGGCCGTATGGGGTCTTTGCTGGAAGAGATGCATCCAGGGGC	10857	Hs.90061	GO:0005496|GO:0005515|GO:0005634|GO:0005730|GO:0005783|GO:0005789|GO:0009986|GO:0016021|GO:0020037	membrane-associated progesterone receptor component 1	482.832	1324.65	8.97428	10.2771	478.25	503.817	466.428	1319.21	1305.87	1348.88	8.89468	9.06735	8.96081	10.228	10.2752	10.3281
ASHGA5P011277	0.000206087	0.000977252	2.46649	down	protein_coding	NM_032270	CCDS725.1	LRRC8C	RefSeq	7207	chr1	+	90098643	90185094		TACTTTACAGGTCATGCAAGACAAGATAATCTGCCTTCCGAAAAGAGTGCAGCCTGCTCA	84230	Hs.412836	GO:0005789|GO:0016021	leucine-rich repeat-containing protein 8C	216.222	565.622	7.78208	9.08453	251.496	203.948	193.221	631.394	545.162	520.309	7.93254	7.74745	7.66624	9.20447	9.05622	8.9929
ASHGA5P035883	4.22225e-06	8.6194e-05	2.46589	down	protein_coding	NM_003038	CCDS1879.1	SLC1A4	RefSeq	4611	chr2	+	65216494	65251000		AGCGGCGTGTAGCGCCATGGAGAAGAGCAACGAGACCAACGGCTACCTTGACAGCGCTCA	6509	Hs.654352	GO:0005254|GO:0005882|GO:0005886|GO:0005887|GO:0006811|GO:0006821|GO:0006865|GO:0006868|GO:0015180|GO:0015184|GO:0015184|GO:0015186|GO:0015193|GO:0015194|GO:0015195|GO:0015808|GO:0015811|GO:0015811|GO:0015824|GO:0015825|GO:0015826|GO:0016021|GO:0017153|GO:0034589|GO:0034590|GO:0035249|GO:0035524|GO:0042470|GO:0050890|GO:0055085	neutral amino acid transporter A isoform 1	141.332	364.101	7.16827	8.47038	148.451	136.721	138.824	388.157	362.849	341.297	7.14925	7.16931	7.18625	8.52354	8.4864	8.40118
ASHGA5P044898	4.3214e-09	1.442e-05	2.46371	down	protein_coding	NM_001444	CCDS6228.1	FABP5	RefSeq	751	chr8	+	82192717	82197012	ENST00000477993	GTTAATTAAGAGAATGACCAAGCTCAGTTCAATGAGCAAATCTCCATACTGTTTCTTTCT	2171	Hs.408061	GO:0005215|GO:0005504|GO:0005515|GO:0005737|GO:0006006|GO:0006629|GO:0006656|GO:0008289|GO:0008544|GO:0015758	fatty acid-binding protein, epidermal	19272.9	59634.3	14.3682	15.669	19608.3	18856.2	19354.2	60411.8	59161.3	59329.9	14.3738	14.3738	14.3568	15.662	15.671	15.6741
ASHGA5P008808	0.033773	0.0566266	2.46161	down	protein_coding	NM_003994	CCDS31867.1	KITLG	RefSeq	5376	chr12	-	88886569	88974250		TTGTGTGGTTTCTTCAACATTAAGTCCTGAGAAAGGGAAGGCCAAAAATCCCCCTGGAGA	4254	Hs.1048	GO:0001541|GO:0001755|GO:0002763|GO:0005125|GO:0005173|GO:0005515|GO:0005576|GO:0005615|GO:0005737|GO:0005856|GO:0005886|GO:0005886|GO:0007155|GO:0007165|GO:0008083|GO:0008283|GO:0008584|GO:0016021|GO:0030097|GO:0033026|GO:0035162|GO:0035234|GO:0043406|GO:0045636|GO:0045740|GO:0046579|GO:0050731|GO:0070668	kit ligand isoform a precursor	8.99352	19.9627	3.10169	4.4013	11.8956	10.0849	5	22.6113	15.4121	21.8649	3.49319	3.48042	2.33147	4.54039	4.12219	4.5413
ASHGA5P005520	1.37208e-06	5.0184e-05	2.46111	down	protein_coding	NM_144998	CCDS32772.1	STRA13	RefSeq	863	chr17	-	79976578	79980773		TGGTGAGCAGGCTGCTGCACCTGCACTTCAAGGATGACAAGACCAAAGAAGCAGCAGTCC	201254	Hs.37616	GO:0000712|GO:0000777|GO:0003677|GO:0003690|GO:0005515|GO:0006281|GO:0007067|GO:0031297|GO:0031398|GO:0043240|GO:0051301|GO:0071821	centromere protein X	426.694	1152.21	8.7902	10.0895	439.362	433.153	407.567	1186.83	1124.78	1145.02	8.76747	8.84405	8.75908	10.0912	10.0735	10.1039
ASHGA5P001131	3.09827e-08	1.442e-05	2.45949	down	protein_coding	ENST00000221486	CCDS12282.1	RNASEH2A	GENCODE	1142	chr19	+	12917427	12924462		AAACTGCAGGACTTGGATACTGATTATGGCTCAGGCTACCCCAATGATCCCAAGACAAAA	10535	Hs.532851	GO:0016070|GO:0006260|GO:0006401|GO:0005634|GO:0032299|GO:0003723|GO:0003676|GO:0046872|GO:0004540|GO:0004523	ribonuclease H2, subunit A [Source:HGNC Symbol;Acc:18518]	3525.35	10851.7	11.9063	13.2047	3582.59	3495.22	3498.23	11135.9	10843.2	10576.2	11.8875	11.919	11.9125	13.198	13.2154	13.2007
ASHGA5P018425	2.96575e-06	7.244e-05	2.4582	down	protein_coding	NM_004593	CCDS33905.1	TRA2B	RefSeq	4290	chr3	-	185632357	185655924		CGGCGAGCGGGAATCCCGTTCTGCTTCCAGAAGTGGAAGTGCTCACGGATCGGGGAAATC	6434	Hs.533122	GO:0000166|GO:0000375|GO:0000381|GO:0000398|GO:0003729|GO:0005515|GO:0005634|GO:0048026	transformer-2 protein homolog beta isoform 1	775.999	2179.71	9.67474	10.9723	803.434	792.325	732.24	2276.47	2134.25	2128.41	9.67064	9.73475	9.61883	10.9846	10.9575	10.9749
ASHGA5P045138	0.000373566	0.00150673	2.45142	down	protein_coding	NM_001128217	CCDS6479.1	PSIP1	RefSeq	3393	chr9	-	15464064	15511003	NM_033222	ATGGTAATCAGCCACAACATAACGGGGAGAGCAATGAAGACAGCAAAGACAACCATGAAG	11168	Hs.658434	GO:0000395|GO:0001105|GO:0003682|GO:0005515|GO:0005634|GO:0005654|GO:0005654|GO:0005720|GO:0005730|GO:0005829|GO:0006351|GO:0006355|GO:0006979|GO:0009408|GO:0016032|GO:0019048|GO:0033613|GO:0034399|GO:0035327|GO:0045944|GO:0097100	PC4 and SFRS1-interacting protein isoform 2	1300.95	3803.2	10.4358	11.7294	1427.51	1289.15	1186.19	4506.13	3531.53	3371.93	10.5252	10.4538	10.3282	11.9304	11.6495	11.6082
ASHGA5P040392	1.38921e-05	0.000166651	2.45136	down	protein_coding	NM_002853	CCDS3905.1	RAD1	RefSeq	4683	chr5	-	34905365	34915780	NR_026591	CTATCCCAAAGATTCTGATTTGATGGAAGCATTTCATTGTAATCAGACCCAAGTCAACAG	5810	Hs.38114	GO:0000075|GO:0000075|GO:0000077|GO:0003684|GO:0005515|GO:0005634|GO:0005634|GO:0005654|GO:0005730|GO:0006260|GO:0006281|GO:0006974|GO:0007128|GO:0008408|GO:0008853|GO:0043231|GO:0071479	cell cycle checkpoint protein RAD1	2906.73	8866.93	11.6287	12.9223	2837.22	2961.53	2921.45	8756.22	8992.57	8852	11.5561	11.6811	11.6489	12.8552	12.9656	12.9461
ASHGA5P039111	5.2449e-06	9.5611e-05	2.45129	down	protein_coding	NM_003875	CCDS46941.1	GMPS	RefSeq	2457	chr3	+	155588324	155655520		GCAGTCTGAAATTTTCCCCTTGGAAACACCAGCATTTGCTATAAAGGAACAAGGATTCCG	8833	Hs.591314	GO:0003921|GO:0003922|GO:0005524|GO:0005829|GO:0006144|GO:0006541|GO:0009113|GO:0009168|GO:0016462|GO:0044281|GO:0055086	GMP synthase [glutamine-hydrolyzing]	5325.18	16662.6	12.5119	13.8055	5208.83	5355.57	5411.14	16589.7	16840.8	16557.4	12.4434	12.5468	12.5455	13.7657	13.8254	13.8254
ASHGA5P039293	9.16104e-07	4.2459e-05	2.44711	down	protein_coding	NM_001193318	CCDS54704.1	RNF212	RefSeq	1069	chr4	-	1087095	1107352		GTGACGTGAGGTGGTATTGTAACATTTATGCTCTAATATCAACGTAACATAAATATTGGC	285498	Hs.248290	GO:0008270	RING finger protein 212 isoform c	15.0423	36.6749	3.96567	5.25674	16.5647	14.4609	14.1014	37.108	34.9083	38.0085	3.97271	3.98236	3.94193	5.23773	5.23105	5.30146
ASHGA5P017018	3.33263e-05	0.000288093	2.44707	down	protein_coding	NM_001136478	CCDS44214.1	ANP32E	RefSeq	3347	chr1	-	150190716	150208504		GGCCCGGCTTCCCAGCTTAAATAAACTTCGAAAACAAAATCTTAAAAATTTGAAAAGTCT	81611	Hs.656466	GO:0005634|GO:0005634|GO:0016023|GO:0019212	acidic leucine-rich nuclear phosphoprotein 32 family member E isoform 2	852.224	2401.32	9.81181	11.1029	820.393	882.643	853.636	2517.2	2407.08	2279.68	9.70005	9.89833	9.83706	11.1292	11.1222	11.0573
ASHGA5P009516	0.00106714	0.00334964	2.44544	down	protein_coding	ENST00000355537	CCDS32984.1	ZNF536	GENCODE	4935	chr19	+	30863327	31048965		AGTGAAAATGGTTCCATTTCCATTTTCCCTGTTCTCAAGGGATGGAAGAAGCGAGCCTGT	9745	Hs.378901	GO:0006351|GO:0006355|GO:0048387|GO:0045665|GO:0005634|GO:0005622|GO:0008270|GO:0044323	zinc finger protein 536 [Source:HGNC Symbol;Acc:29025]	11.4691	27.7175	3.5712	4.86129	12.2368	9.24095	12.9296	26.2698	28.9697	27.913	3.53382	3.35478	3.82501	4.74185	4.97248	4.86955
ASHGA5P003874	4.87794e-05	0.000371593	2.44525	down	protein_coding	NM_020238	CCDS31582.1	INCENP	RefSeq	4134	chr11	+	61891444	61920635		ATGAAGTCCTTTATTAAGCGCAACACTCCCCTGCGCATGGACCCCAAGGAGAAGGAGCGG	3619	Hs.142179	GO:0000087|GO:0000236|GO:0000278|GO:0000775|GO:0000776|GO:0000777|GO:0000801|GO:0000910|GO:0005515|GO:0005721|GO:0005819|GO:0005829|GO:0005874|GO:0007059|GO:0030496|GO:0043234	inner centromere protein isoform 2	206.873	536.82	7.72428	9.01427	206.368	216.887	197.365	579.423	528.104	502.933	7.64293	7.83368	7.69624	9.08386	9.0119	8.94704
ASHGA5P013167	2.29464e-05	0.000225833	2.44435	down	protein_coding	NM_006062	CCDS33221.2	SMYD5	RefSeq	2585	chr2	+	73441365	73454355		TTGACCAGCTATACAAGGACATCGAGGCAGCAACTGGAGAGTTTCTTAACTGTGAAGGAT	10322	Hs.631882	GO:0003674|GO:0005575|GO:0008150|GO:0046872	SET and MYND domain-containing protein 5	234.214	609.28	7.90493	9.19438	245.109	216.203	241.33	653.6	581.166	593.073	7.89316	7.82772	7.99392	9.25246	9.14862	9.18207
ASHGA5P045326	6.24698e-05	0.00043113	2.44097	down	protein_coding	NM_005014	CCDS6696.1	OMD	RefSeq	2542	chr9	-	95176526	95186836		GACACAACAAATTGAAGCAAGCATTCTATATTCCAAGAAATTTGGAACACCTATACCTAC	4958	Hs.94070	GO:0005576|GO:0005578|GO:0005796|GO:0005975|GO:0007155|GO:0018146|GO:0030203|GO:0042339|GO:0042340|GO:0043202|GO:0044281	osteomodulin precursor	105.292	266.778	6.75333	8.04078	104.21	111.718	99.9473	269.719	260.801	269.815	6.64041	6.88763	6.73194	8.01873	8.03656	8.06705
ASHGA5P015059	1.06264e-05	0.000142411	2.43967	down	protein_coding	NM_001142761	CCDS45226.1	C15orf23	RefSeq	2039	chr15	+	40674921	40686489		GGAGTTACAGATTGCTTGGATGAATCATGGGATATTGCACCAAATGTAGAGGATTTCATC	90417	Hs.525796	GO:0000070|GO:0000090|GO:0000776|GO:0000777|GO:0000922|GO:0005515|GO:0005634|GO:0005737|GO:0007051|GO:0007059|GO:0035371|GO:0051301|GO:0051988|GO:0072686	small kinetochore-associated protein isoform b	402.803	1070.65	8.70399	9.99067	438.265	393.415	376.728	1132.78	1073.9	1005.26	8.76327	8.70444	8.64425	10.0288	10.0164	9.92681
ASHGA5P036771	3.21212e-05	0.000281313	2.43685	down	protein_coding	NM_014657	CCDS13300.1	TTI1	RefSeq	3931	chr20	-	36611422	36661833		TTTTACGATAAGAGAGCTGCTTCCTTTGTCAGCGTTCTGCATGCTCTGATGGCAGCATTA	9675	Hs.655481	GO:0005515	TELO2-interacting protein 1 homolog	494.717	1341.67	9.01027	10.2953	477.459	499.341	507.351	1348.11	1343.14	1333.75	8.89203	9.05559	9.08318	10.2612	10.3109	10.3138
ASHGA5P012813	1.94626e-05	0.00020366	2.43628	down	protein_coding	NM_203433	CCDS13661.1	PSMG1	RefSeq	1077	chr21	-	40547371	40555440		CAATCCCTCGGTTTTTGGCTCTTGTCCAAGGAAGAACATGCAGATAACTATTCTCACATG	8624	Hs.473838	GO:0005515|GO:0005737|GO:0005783|GO:0043248	proteasome assembly chaperone 1 isoform b	10474.1	32023.4	13.4742	14.7589	10058.8	10645.6	10718	31415.7	33083.9	31570.5	13.3907	13.5253	13.5066	14.6978	14.8187	14.7602
ASHGA5P050514	5.41473e-05	0.000396357	2.43407	down	protein_coding	NM_032822	CCDS1904.1	FAM136A	RefSeq	1824	chr2	-	70523107	70529220		GCGGGGTCGCCATGGCTGAGCTGCAGCAGCTCCGGGTGCAGGAGGCGGTGGAGTCCATGG	84908	Hs.516077	GO:0005737|GO:0005739	protein FAM136A	297.336	782.723	8.26272	9.54609	284.719	297.652	309.638	792.789	775.288	780.093	8.12751	8.30141	8.35923	9.52357	9.54915	9.56554
ASHGA5P049617	6.89176e-05	0.000461267	2.43371	down	protein_coding	NM_003885	CCDS11273.1	CDK5R1	RefSeq	3870	chr17	+	30814104	30818271		GGATCGGTGAGCACTGTAGCCTGCGTCATGGCTCAAGGATTCAATGCATTTTTAAGAATT	8851	Hs.500015	GO:0000079|GO:0001764|GO:0004672|GO:0004693|GO:0005509|GO:0005515|GO:0005634|GO:0005737|GO:0005829|GO:0005886|GO:0007158|GO:0007213|GO:0007411|GO:0007411|GO:0007413|GO:0007420|GO:0007420|GO:0008283|GO:0009790|GO:0014069|GO:0016020|GO:0016301|GO:0016533|GO:0016534|GO:0018105|GO:0018107|GO:0019901|GO:0021549|GO:0021722|GO:0021766|GO:0021819|GO:0030182|GO:0030424|GO:0030425|GO:0030426|GO:0031175|GO:…	cyclin-dependent kinase 5 activator 1	46.8301	116.349	5.59551	6.87867	48.6434	49.7244	42.1226	118.079	115.206	115.761	5.53531	5.74365	5.50759	6.86395	6.89697	6.87509
ASHGA5P007342	1.28235e-06	4.8455e-05	2.43243	down	protein_coding	NM_003720	CCDS13660.1	PSMG1	RefSeq	1140	chr21	-	40547371	40555440	NR_049728	AAATCCAATCCCTCGGTTTTTCTCTGTCAGTGCAGTTGCTATGTTGCAGAAGATCAACAG	8624	Hs.473838	GO:0005515|GO:0005737|GO:0005783|GO:0043248	proteasome assembly chaperone 1 isoform a	12354.5	37608.3	13.7226	15.005	12504.1	12157.6	12401.7	37603.2	38333.3	36888.5	13.7049	13.7279	13.735	14.9567	15.046	15.0123
ASHGA5P046336	1.63352e-05	0.000183203	2.43193	down	protein_coding	NM_031907	CCDS14635.1	USP26	RefSeq	2794	chrX	-	132159506	132162300		TTGAAAAGAGAAGAGAATGCCCAGCTTAATAGCAAGGAGGTAGAGGAGACCCTTCAGAAG	83844	Hs.333137	GO:0004221|GO:0005515|GO:0005634|GO:0006511|GO:0008234|GO:0016579	ubiquitin carboxyl-terminal hydrolase 26	24.434	59.6994	4.66053	5.94263	27.4754	22.8482	22.9784	57.4875	58.9236	62.6869	4.70601	4.63875	4.63685	5.85328	5.96197	6.01265
ASHGA5P007640	0.000211673	0.000997707	2.43086	down	protein_coding	NM_001134364	CCDS46818.1	MAP4	RefSeq	6046	chr3	-	47892179	48130769		TACCTGCAGGAGGTGCTGTGAAGATTGAGACCTACAGGCTGACGTTCCGGGCAAATGCCA	4134	Hs.517949	GO:0005198|GO:0005515|GO:0005737|GO:0005874|GO:0005875|GO:0005886|GO:0015630|GO:0015631|GO:0072686	microtubule-associated protein 4 isoform 4	427.648	1135.64	8.79026	10.0717	403.09	408.885	470.968	1152.31	1132.84	1121.79	8.63436	8.76203	8.9744	10.0503	10.0837	10.0811
ASHGA5P019178	4.2478e-06	8.6406e-05	2.42877	down	protein_coding	NM_133510	CCDS9790.1	RAD51B	RefSeq	1579	chr14	+	68286495	68944810		GTTCTTCAAGGCCAAGAGAAGCCATAGGGATACTGTGACCTTTGTCTAGAGTTGATGGGG	5890	Hs.172587	GO:0003677|GO:0005515|GO:0005524|GO:0005634|GO:0005654|GO:0006281|GO:0006310|GO:0007131|GO:0007596|GO:0008094	DNA repair protein RAD51 homolog 2 isoform 2	69.3272	172.661	6.153	7.43323	73.1966	68.0419	66.743	184.164	169.033	164.786	6.12299	6.17751	6.15849	7.49295	7.42997	7.37676
ASHGA5P053230	4.24698e-06	8.6406e-05	2.42698	down	protein_coding	NM_005837	CCDS5704.1	POP7	RefSeq	949	chr7	+	100303675	100305123		ACCCAAGTAATTGAAAAGACACTCCTCCACTTATCCCCTCCGTGATATGGCTCTTCGCAT	10248	Hs.416994	GO:0004526|GO:0005515|GO:0005634|GO:0005655|GO:0008033	ribonuclease P protein subunit p20	7688.19	23416.4	13.0464	14.3255	8221.67	7493.85	7349.05	24535.7	22874.8	22838.6	13.1118	13.0336	12.9937	14.3518	14.3085	14.3164
ASHGA5P034146	2.6553e-05	0.000249083	2.42483	down	protein_coding	NM_004364	CCDS54243.1	CEBPA	RefSeq	2591	chr19	-	33790839	33793430		GGAGCCCCGCGAGGAGGATGAAGCCAAGCAGCTGGCGCTGGCCGGCCTCTTCCCTTACCA	1050	Hs.740432	GO:0000050|GO:0000122|GO:0001889|GO:0001892|GO:0003677|GO:0003700|GO:0003705|GO:0005515|GO:0005634|GO:0006091|GO:0006351|GO:0006351|GO:0006366|GO:0006953|GO:0007005|GO:0008134|GO:0008203|GO:0008285|GO:0016363|GO:0019048|GO:0019221|GO:0019904|GO:0030099|GO:0030225|GO:0030324|GO:0031100|GO:0032403|GO:0033274|GO:0035189|GO:0042803|GO:0043565|GO:0044212|GO:0045600|GO:0045669|GO:0045944|GO:0045945|GO:…	CCAAT/enhancer-binding protein alpha	279.855	729.717	8.16996	9.44784	274.438	291.334	273.793	757.106	732.306	699.739	8.07275	8.26788	8.16924	9.45942	9.46958	9.41451
ASHGA5P004251	4.79697e-06	9.1193e-05	2.42457	down	protein_coding	NM_182918	CCDS13658.1	ERG	RefSeq	4945	chr21	-	39751949	39870428	NM_001136154, NM_001243428, NM_001243432, NM_004449	CACTATTAAGGAAGCCTTATCAGTTGTGAGTGAGGACCAGTCGTTGTTTGAGTGTGCCTA	2078	Hs.473819	GO:0003677|GO:0003700|GO:0004871|GO:0005515|GO:0005634|GO:0005737|GO:0006351|GO:0006468|GO:0007165|GO:0007275|GO:0008283|GO:0030529|GO:0043565	transcriptional regulator ERG isoform 1	52.7452	131.091	5.76574	7.04346	56.3004	53.329	48.6063	133.832	128.253	131.188	5.74509	5.83968	5.71244	7.04151	7.03973	7.04915
ASHGA5P026202	4.10587e-05	0.000330541	2.42324	down	protein_coding	NM_003390	CCDS7800.1	WEE1	RefSeq	3374	chr11	+	9595227	9611313		ACCCCGCCACACAAGACCTTCCGCAAGCTGCGACTCTTCGACACCCCGCACACGCCCAAG	7465	Hs.249441	GO:0000075|GO:0000082|GO:0000084|GO:0000086|GO:0000226|GO:0000278|GO:0000287|GO:0004674|GO:0004713|GO:0004715|GO:0005515|GO:0005524|GO:0005634|GO:0005654|GO:0005737|GO:0007067|GO:0007596|GO:0018108|GO:0030010|GO:0048812|GO:0051301|GO:0051726	wee1-like protein kinase isoform 1	699.705	1924.59	9.51955	10.7965	693.775	737.564	667.776	2081.87	1881.76	1810.13	9.45157	9.62413	9.48295	10.8694	10.7817	10.7383
ASHGA5P003463	1.87481e-05	0.00019911	2.42258	down	protein_coding	NM_025109	CCDS45654.1	MYO19	RefSeq	3818	chr17	-	34851598	34891305		TCTGGAACAGTTGTGCATCAACTACGCCAATGAGAAGCTCCAGCTGGAGGCCTGTGGCCT	80179	Hs.302051	GO:0003774|GO:0003779|GO:0005524|GO:0005737|GO:0005741|GO:0016459	unconventional myosin-XIX isoform 1	452.771	1211.95	8.88015	10.1567	449.297	455.583	453.432	1181.51	1251.53	1202.82	8.80399	8.92259	8.91389	10.0837	10.2113	10.175
ASHGA5P003020	2.08572e-05	0.000212416	2.42233	down	protein_coding	NM_003642	CCDS2245.1	HAT1	RefSeq	1682	chr2	+	172778934	172848600		TTGGGGATGATGAAACTGCTTTTGGTTACAAGGGTCTAAAGATCCTGTTATACTATATTG	8520	Hs.632532	GO:0004402|GO:0005515|GO:0005634|GO:0005654|GO:0005730|GO:0005737|GO:0006323|GO:0006348|GO:0006475|GO:0007584|GO:0016363|GO:0043231	histone acetyltransferase type B catalytic subunit	5241.66	16201.2	12.4846	13.761	5031.28	5334.66	5359.05	16088.3	16331.3	16184.1	12.3857	12.5387	12.5295	13.7118	13.7849	13.7863
ASHGA5P010649	6.4962e-05	0.000441796	2.41572	down	protein_coding	NM_001136495	CCDS44331.1	C1orf198	RefSeq	3560	chr1	-	230972864	230991782	ENST00000470540, NM_032800	GTTTGCACAGGTCAGCTCAAGTAATGTCGTCTTGAAGACGGGATTTGATTTTCTGGACAA	84886	Hs.520494	GO:0005737	uncharacterized protein C1orf198 isoform 3	891.822	2487.25	9.87731	11.1498	979.203	854.291	841.971	2754.37	2308.63	2398.76	9.97241	9.84398	9.81554	11.2524	11.0628	11.1341
ASHGA5P017964	5.76068e-05	0.000411377	2.4126	down	protein_coding	NM_001134778	CCDS48021.1	PBX3	RefSeq	2825	chr9	+	128510477	128729655		CAACTGGAGTTTTTGTTGACTTCCCACGGAAACATGCCCTGAACTGTCACAGAATGAAAC	5090	Hs.428027	GO:0003700|GO:0005634|GO:0006351|GO:0007387|GO:0007388|GO:0043565	pre-B-cell leukemia transcription factor 3 isoform 2	71.8986	177.754	6.20413	7.47472	78.0945	63.0591	74.5422	177.61	174.469	181.183	6.22148	6.07914	6.31178	7.43821	7.4728	7.51316
ASHGA5P010206	5.04853e-07	3.3398e-05	2.41111	down	protein_coding	NM_024834	CCDS7617.1	MCMBP	RefSeq	4298	chr10	-	121588915	121632395		ACCTGTAAGTTTGTTTCAAGTTTCATGTCCGAATTGTCTCCAGTCAGAGCAGAACTTCTT	79892	Hs.124246	GO:0000084|GO:0000084|GO:0003682|GO:0005634|GO:0005730|GO:0005737|GO:0005886|GO:0006261|GO:0007062|GO:0007067|GO:0042555|GO:0051301	mini-chromosome maintenance complex-binding protein isoform 1	3728.83	11269.8	11.9857	13.2554	3777.34	3682.16	3726.97	11313.9	11281.4	11214.1	11.9676	11.9923	11.9971	13.2164	13.2713	13.2784
ASHGA5P016827	6.70627e-06	0.000110831	2.40697	down	protein_coding	ENST00000434726	CCDS46125.1	SLC1A5	GENCODE	1927	chr19	-	47278139	47288134		CCTCCCACTATGTACTCTACCACCTATGAAGAGAGGAATATCACCGGAACCAGGGTGAAG	6510	Hs.631582	GO:0006835|GO:0005886|GO:0016020|GO:0005794|GO:0017153|GO:0015175	solute carrier family 1 (neutral amino acid transporter), member 5 [Source:HGNC Symbol;Acc:10943]	592.044	1597.96	9.27456	10.5418	594.28	582.614	599.237	1583	1603.75	1607.13	9.21804	9.28006	9.32558	10.4883	10.5613	10.5757
ASHGA5P018725	2.75819e-05	0.000255628	2.40637	down	protein_coding	NM_001467		SLC37A4	RefSeq	2117	chr11	-	118895060	118901616	NM_001164277, NM_001164279, NM_001164280	CTCCCCCAAGCTCTGGATCCTGGTATTGGGAGCTGTATTTGGTTTCTCCTCGTATGGCCC	2542	Hs.719203	GO:0005215|GO:0005783|GO:0005789|GO:0005975|GO:0006006|GO:0006810|GO:0008645|GO:0015152|GO:0015152|GO:0015758|GO:0015760|GO:0015760|GO:0016021|GO:0030176|GO:0042593|GO:0044281|GO:0055085	glucose-6-phosphate translocase isoform 1	390.208	1022.85	8.65869	9.92555	382.711	389.132	398.781	1092.47	1007.83	968.258	8.56222	8.6867	8.72714	9.97989	9.92655	9.8702
ASHGA5P050740	0.020924	0.0375905	2.40603	down	protein_coding	NM_001042520	CCDS42792.1	C2orf88	RefSeq	4007	chr2	+	191014971	191068210	NM_001042519, NM_001042521, NM_032321	TAACATCAAGTACCATGACATTCCATACATTGAGAGTGAGGGGCCTTGAGGCTGTAGGAT	84281	Hs.389311	GO:0005576	Uncharacterized protein FLJ90687	19.2562	47.7564	4.29184	5.55849	23.6736	14.0509	20.0442	70.2676	34.2573	38.7444	4.48833	3.94477	4.44241	6.14484	5.20379	5.32684
ASHGA5P031848	0.00737869	0.0156616	2.40391	down	protein_coding	NM_005182	CCDS10821.1	CA7	RefSeq	1563	chr16	+	66878281	66888049		GCTGCGGGGACGGCAGCGGCATGACCGGCCACCACGGCTGGGGCTACGGCCAGGACGACG	766	Hs.37014	GO:0004089|GO:0005829|GO:0006730|GO:0008270|GO:0015701|GO:0044281	carbonic anhydrase 7 isoform 1	18.8807	44.7004	4.25945	5.52484	21.1528	22.4272	13.0619	51.8779	43.5691	38.6541	4.32592	4.61254	3.83989	5.71283	5.53785	5.32383
ASHGA5P028239	3.07166e-05	0.000273205	2.40329	down	protein_coding	NM_017915	CCDS9090.2	PARPBP	RefSeq	3081	chr12	+	102513955	102591298		ATTATCAATTCTCAAGAAGGTGTTGTAGCTCTTAGCACCACTGACATCAGTCCTGCTCGG	55010	Hs.330663	GO:0000785|GO:0003677|GO:0005515|GO:0005634|GO:0005730|GO:0005737|GO:0006281|GO:2000042	PCNA-interacting partner	466.757	1243.5	8.92544	10.1904	452.439	462.198	485.636	1265.45	1228.69	1236.36	8.81437	8.94426	9.01769	10.1735	10.1876	10.2102
ASHGA5P048064	1.25703e-06	4.8125e-05	2.402	down	protein_coding	NM_001008938	CCDS31477.1	CKAP5	RefSeq	6730	chr11	-	46765083	46867859		GACAAAGCTGAAGCCATGTCCGGCCATATTGATCAGTTTCTGATAGCCACTTTTATGCAG	9793	Hs.201253	GO:0000086|GO:0000087|GO:0000236|GO:0000278|GO:0000922|GO:0000930|GO:0005515|GO:0005813|GO:0005829|GO:0007051|GO:0015630|GO:0030951|GO:0035371|GO:0043234|GO:0050658|GO:0051297|GO:0051301	cytoskeleton-associated protein 5 isoform a	1134.31	3190.8	10.2414	11.5057	1212.16	1101.22	1089.54	3324.22	3108.41	3139.77	10.289	10.2266	10.2086	11.5217	11.4827	11.5127
ASHGA5P002296	4.78134e-05	0.00036767	2.4003	down	protein_coding	NM_015277	CCDS45873.1	NEDD4L	RefSeq	8422	chr18	+	55711609	56068772	NM_001144967, NM_001243960	TCCGAAGACGAGGGAGAGTCCCGTATTCTCAGAGTAAAAGTTGTTTCTGGAATTGATCTC	23327	Hs.185677	GO:0000122|GO:0004842|GO:0004842|GO:0005515|GO:0005622|GO:0005634|GO:0005654|GO:0005737|GO:0005829|GO:0006351|GO:0006367|GO:0006814|GO:0006883|GO:0007179|GO:0007588|GO:0010038|GO:0010467|GO:0010766|GO:0016567|GO:0017080|GO:0019048|GO:0019871|GO:0030104|GO:0030512|GO:0034765|GO:0042176|GO:0042391|GO:0042787|GO:0045807|GO:1901016	E3 ubiquitin-protein ligase NEDD4-like isoform 3	43.2952	106.664	5.49175	6.75497	42.9581	43.1899	43.7375	113.043	102.05	104.899	5.3659	5.55116	5.55821	6.80322	6.72891	6.73279
ASHGA5P001721	0.000148676	0.000773649	2.39825	down	protein_coding	NM_018664	CCDS1508.1	BATF3	RefSeq	992	chr1	-	212859758	212873327		CGCAGCCGCAGCAGCAGAGCCCTGAGGATGATGACAGGAAGGTCCGAAGGAGAGAAAAAA	55509	Hs.62919	GO:0003700|GO:0003714|GO:0005634|GO:0006366|GO:0043565|GO:0046983	basic leucine zipper transcriptional factor ATF-like 3	203.508	518.702	7.69885	8.96084	222.608	191.998	195.919	573.407	532.234	450.465	7.75012	7.6612	7.68524	9.06837	9.02281	8.79133
ASHGA5P012788	4.08443e-05	0.000329512	2.39671	down	protein_coding	NM_021144	CCDS6480.1	PSIP1	RefSeq	1690	chr9	-	15470641	15510287		CGCAAGCAAGAGGAACAAATGGAAACTGAGCACCAAACAACATGTAATCTACAGTAATAA	11168	Hs.658434	GO:0000395|GO:0001105|GO:0003682|GO:0005515|GO:0005634|GO:0005654|GO:0005654|GO:0005720|GO:0005730|GO:0005829|GO:0006351|GO:0006355|GO:0006979|GO:0009408|GO:0016032|GO:0019048|GO:0033613|GO:0034399|GO:0035327|GO:0045944|GO:0097100	PC4 and SFRS1-interacting protein isoform 1	723.177	1968.48	9.56843	10.8295	691.574	755.665	722.292	2064.85	1939.31	1901.29	9.44686	9.65878	9.59964	10.8566	10.8225	10.8093
ASHGA5P051950	0.000167033	0.000838953	2.39568	down	protein_coding	NM_000222	CCDS3496.1	KIT	RefSeq	5190	chr4	+	55524094	55606881		ACAACGATGTGGGCAAGACTTCTGCCTATTTTAACTTTGCATTTAAAGGTAACAACAAAG	3815	Hs.479754	GO:0000187|GO:0001541|GO:0002020|GO:0002318|GO:0002320|GO:0002327|GO:0002371|GO:0002551|GO:0004713|GO:0004714|GO:0004716|GO:0005020|GO:0005515|GO:0005524|GO:0005615|GO:0005634|GO:0005737|GO:0005886|GO:0006687|GO:0006954|GO:0007165|GO:0007243|GO:0007283|GO:0007283|GO:0007286|GO:0008284|GO:0008360|GO:0008584|GO:0009314|GO:0009897|GO:0010628|GO:0010863|GO:0014068|GO:0016021|GO:0018108|GO:0019221|GO:…	mast/stem cell growth factor receptor Kit isoform 1 precursor	35.8207	87.4514	5.21134	6.47178	37.4648	32.4815	37.516	91.3895	91.4719	79.4928	5.1578	5.13855	5.33768	6.50386	6.56871	6.34277
ASHGA5P015302	1.06052e-06	4.6103e-05	2.39283	down	protein_coding	NM_001137667		CASP8AP2	RefSeq	6782	chr6	+	90539618	90584155		GAGCGGCCAAGTGGTGACTCTCAAAAGGAAATAGGATCATGGCAGCAGATGATGACAATG	9994	Hs.558218	GO:0003677|GO:0003714|GO:0005123|GO:0005515|GO:0005634|GO:0005737|GO:0006351|GO:0006355|GO:0006919|GO:0007049|GO:0007165|GO:0008624|GO:0008625|GO:0008656|GO:0016505|GO:0071260	CASP8-associated protein 2	357.467	929.092	8.53007	9.7888	375.761	353.995	342.646	982.2	910.691	894.385	8.53413	8.55315	8.50295	9.82977	9.77829	9.75833
ASHGA5P050273	9.84944e-05	0.000584791	2.3924	down	protein_coding	NM_001101340	CCDS46146.1	C19orf76	RefSeq	2112	chr19	+	50191941	50194247		CTGCGACTAGGTTGGACCTAGAAGCACACGGGACCAGGCTGGGCGAAGAACACTGACGCC	199800	Hs.311193	GO:0005576	putative adrenomedullin-5-like protein precursor	747.107	2047.07	9.61597	10.8744	792.153	729.176	719.993	2354.12	1931.4	1855.69	9.64802	9.60612	9.59378	11.0307	10.8161	10.7765
ASHGA5P006904	1.45435e-05	0.000170569	2.39	down	protein_coding	NM_001134779	CCDS47217.1	IPO11	RefSeq	4480	chr5	+	61714710	61924416	NM_016338	TTACAAGTCATTCACAATAGGTATAAGCCATTGCGACGCAGGGTGATTTGGCTCATCGGT	51194	Hs.482269	GO:0005634|GO:0005737|GO:0006610|GO:0008565	importin-11 isoform 1	622.554	1673.51	9.34807	10.6051	611.258	620.861	635.542	1687.95	1701.63	1630.97	9.25868	9.3763	9.40924	10.5752	10.6421	10.5979
ASHGA5P012984	0.000617832	0.00220531	2.38795	down	protein_coding	NM_001080745	CCDS43181.1	DGKG	RefSeq	5701	chr3	-	185864989	186080023		GTACTCAAAAGCCAAAAGGAGTGGTGAGTTTCACCGCAAATGTGAATTATCAACGTTGTG	1608	Hs.683449	GO:0004143|GO:0005509|GO:0005524|GO:0005737|GO:0005886|GO:0005886|GO:0007165|GO:0007205|GO:0007596|GO:0030168|GO:0035556	diacylglycerol kinase gamma isoform 3	22.3285	53.3956	4.52103	5.7768	26.7147	21.3717	18.8992	60.8168	46.4651	52.9049	4.66777	4.54239	4.35294	5.93905	5.62627	5.7651
ASHGA5P014204	0.000338539	0.00140456	2.3874	down	protein_coding	NM_015506	CCDS41324.1	MMACHC	RefSeq	2866	chr1	+	45965855	45976739		ACGACAAGATGTGGAGGCTGACCCATGGGGGAACCAGCGCATATCAGGTGTGTGCATACA	25974	Hs.13024	GO:0005739|GO:0009236|GO:0031419	methylmalonic aciduria and homocystinuria type C protein	171.784	429.519	7.4493	8.70474	163.52	162.185	189.648	413.758	443.843	430.956	7.29894	7.40989	7.63908	8.61586	8.76953	8.72884
ASHGA5P018747	1.3635e-05	0.000165263	2.38571	down	protein_coding	NM_001144073	CCDS44705.1	CHORDC1	RefSeq	3343	chr11	-	89933596	89956532		TGCATTAAAGGGCTGTACAAAAGGTAGACATAATAGTGAGAAGCCACCTGAGCCAGTCAA	26973	Hs.22857	GO:0005515|GO:0005575|GO:0006950|GO:0008270|GO:0010824|GO:0051879|GO:0061077|GO:0080134|GO:2000299	cysteine and histidine-rich domain-containing protein 1 isoform b	781.498	2122.29	9.68355	10.938	763.857	802.85	777.787	2145.57	2140.35	2080.95	9.59477	9.75275	9.70313	10.9113	10.9609	10.9418
ASHGA5P012781	4.20489e-06	8.6104e-05	2.38548	down	protein_coding	NM_002765	CCDS14150.1	PRPS2	RefSeq	2549	chrX	+	12809473	12842346	NM_001039091	GAGCCAAAAGGGTTACATCAATTGCAGACAGGTTGAATGTGGAATTTGCTTTGATCCACA	5634	Hs.654581	GO:0000287|GO:0004749|GO:0005524|GO:0006015|GO:0006139|GO:0006167|GO:0009116|GO:0016208|GO:0016301|GO:0019003|GO:0031100|GO:0042803|GO:0043234|GO:0043531	ribose-phosphate pyrophosphokinase 2 isoform 2	268.357	687.827	8.10717	9.36145	270.491	273.938	260.642	708.735	675.482	679.265	8.04898	8.17299	8.09955	9.36274	9.35228	9.36935
ASHGA5P051010	0.000135053	0.000725762	2.38537	down	protein_coding	NM_181802	CCDS13374.1	UBE2C	RefSeq	1490	chr20	+	44441254	44445596		CTCCCAGGTAACCCCGAATACTCTTTTTTCAGGCTACAGCAGGAGCTGATGACCCTCATG	11065	Hs.93002	GO:0000075|GO:0000278|GO:0004842|GO:0004842|GO:0005515|GO:0005524|GO:0005654|GO:0005680|GO:0005829|GO:0006511|GO:0007049|GO:0007051|GO:0007067|GO:0007094|GO:0008054|GO:0010458|GO:0010994|GO:0016567|GO:0031145|GO:0031145|GO:0031536|GO:0048015|GO:0051301|GO:0051436|GO:0051437|GO:0051439|GO:0051488|GO:0070936|GO:0070979	ubiquitin-conjugating enzyme E2 C isoform 4	183.694	461.457	7.54818	8.80239	187.023	164.731	199.328	484.314	460.655	439.401	7.50048	7.43315	7.7109	8.83438	8.81784	8.75496
ASHGA5P002919	0.000598566	0.00215508	2.38436	down	protein_coding	NM_006844	CCDS12325.1	ILVBL	RefSeq	2328	chr19	-	15225784	15236577		GGCCGAATTCTGCTGGAGGCAGCGCCATATCCTGGAGGTGAAGGTACCACCTCATGGAGA	10994	Hs.78880	GO:0000287|GO:0003674|GO:0005575|GO:0008150|GO:0016021|GO:0016740|GO:0030976	acetolactate synthase-like protein	10.9897	25.828	3.51064	4.76424	12.1122	8.85084	12.0061	27.5789	23.961	25.9441	3.52097	3.29042	3.72053	4.81156	4.71416	4.76701
ASHGA5P040826	3.46721e-05	0.000296375	2.38405	down	protein_coding	ENST00000331380	CCDS937.1	HIST2H2AC	GENCODE	437	chr1	+	149858524	149858961		CAAAAGCAAATAAATGCAGACAAACAAACCAAGACCAAAGGCTCTTTTTAGAGCCACCCA	8338	Hs.408067	GO:0006334|GO:0005634|GO:0005622|GO:0000786|GO:0003677|GO:0043565	histone cluster 2, H2ac [Source:HGNC Symbol;Acc:4738]	633.381	1700.79	9.37434	10.6278	609.348	638.09	652.705	1754.79	1715.85	1631.73	9.25633	9.41842	9.44826	10.6304	10.6538	10.5991
ASHGA5P000727	2.30111e-05	0.000226372	2.38304	down	protein_coding	NM_007317	CCDS10653.1	KIF22	RefSeq	2159	chr16	+	29802033	29816706		GCGATCTCAGGAGCTGGTCGCTGTCGGCTAAGCAAGATTGGAGCTACTCGTCGTCCACCT	3835	Hs.612151	GO:0000776|GO:0000785|GO:0003677|GO:0003777|GO:0005524|GO:0005634|GO:0005737|GO:0005819|GO:0005829|GO:0005874|GO:0005925|GO:0006281|GO:0007018|GO:0007067|GO:0007596|GO:0019886	kinesin-like protein KIF22 isoform 1	104.263	257.182	6.73578	7.98858	118.061	98.9825	95.7455	276.526	245.342	249.679	6.81987	6.71963	6.66783	8.05481	7.95131	7.95962
ASHGA5P050637	0.00176426	0.00496188	2.38226	down	protein_coding	NM_001029996	CCDS33282.1	PCDP1	RefSeq	2982	chr2	+	120302024	120414237		AAACGTTCCTCCAGAAAAAGCAATGATGCATATAAATTTTCACCGACCGCCAGCGAAGCC	200373	Hs.496753	GO:0005516|GO:0005929	primary ciliary dyskinesia protein 1	7.71246	17.7107	2.99384	4.24617	9.92167	6.89539	6.32031	16.8856	19.7884	16.458	3.24476	2.94189	2.79487	4.13972	4.45568	4.14311
ASHGA5P004088	1.67162e-08	1.442e-05	2.3803	down	protein_coding	NM_024076	CCDS12434.1	KCTD15	RefSeq	4935	chr19	+	34287750	34306666		CTCGGTACAGGATGTTCTATAAAAATGGCCCAGAGTATTTTCAACAAAGCGTGCTTCATT	79047	Hs.221873	GO:0051260	BTB/POZ domain-containing protein KCTD15 isoform 1	1324.01	3745.17	10.4686	11.7198	1356.08	1301.68	1314.25	3849.67	3690.58	3695.24	10.4583	10.4673	10.4802	11.7216	11.7077	11.73
ASHGA5P028236	4.51063e-06	8.89e-05	2.37906	down	protein_coding	NM_014503	CCDS9081.1	UTP20	RefSeq	9029	chr12	+	101673904	101780397		AACAAAAGCAGAGCAGCTGACAAAACACCTCTTCCTTCTGCTGAAGGACTATGCAAAGCT	27340	Hs.295732	GO:0000447|GO:0000472|GO:0000480|GO:0005515|GO:0005654|GO:0005730|GO:0005730|GO:0005737|GO:0006364|GO:0008285|GO:0030686|GO:0030688|GO:0032040	small subunit processome component 20 homolog	375.03	968.301	8.59719	9.84759	394.513	381.147	349.43	990.762	948.288	965.852	8.6028	8.65607	8.53271	9.84221	9.83513	9.86542
ASHGA5P001570	2.33474e-06	6.3443e-05	2.3774	down	protein_coding	NM_012115		CASP8AP2	RefSeq	6821	chr6	+	90539618	90584155		CTGGCCGCAGGTGGTGACTCTCAAAAGGAAATAGGATCATGGCAGCAGATGATGACAATG	9994	Hs.558218	GO:0003677|GO:0003714|GO:0005123|GO:0005515|GO:0005634|GO:0005737|GO:0006351|GO:0006355|GO:0006919|GO:0007049|GO:0007165|GO:0008624|GO:0008625|GO:0008656|GO:0016505|GO:0071260	CASP8-associated protein 2	382.047	986.41	8.62581	9.87519	388.238	369.873	388.03	1008.72	983.046	967.467	8.5811	8.61219	8.68414	9.86852	9.88854	9.86852
ASHGA5P011031	0.000785848	0.00265317	2.37715	down	protein_coding	NM_003944	CCDS995.1	SELENBP1	RefSeq	1768	chr1	-	151336777	151345210	NM_001258289	GCTGCACAAGGTCATTGAGCCCAAGGACATCCATGCCAAGTGCGAACTGGCCTTTCTCCA	8991	Hs.632460	GO:0005515|GO:0005730|GO:0005829|GO:0008430|GO:0015031|GO:0016020	selenium-binding protein 1 isoform 1	8.11807	18.8063	3.07891	4.32814	9.48728	6.52385	8.34308	20.6267	15.759	20.0333	3.18075	2.86945	3.18651	4.41476	4.15383	4.41582
ASHGA5P054889	1.73288e-05	0.000189765	2.37263	down	protein_coding	NM_004111	CCDS8010.1	FEN1	RefSeq	2308	chr11	+	61560108	61564714		GGGAAAATAAATGTGTTTCCCCATTATACCTCCTTCACCCCAGAATATTTGCCGTCTTGT	2237	Hs.409065	GO:0000084|GO:0000278|GO:0000287|GO:0000722|GO:0000723|GO:0003677|GO:0003684|GO:0003690|GO:0004519|GO:0004523|GO:0004527|GO:0005515|GO:0005634|GO:0005654|GO:0005730|GO:0005739|GO:0006260|GO:0006271|GO:0006281|GO:0006281|GO:0006284|GO:0006302|GO:0008309|GO:0008409|GO:0009650|GO:0017108|GO:0017108|GO:0030145|GO:0032201|GO:0043137|GO:0048015	flap endonuclease 1	1610.38	4573.14	10.7492	11.9957	1688.67	1502.33	1640.14	4517.76	4541.2	4660.47	10.7787	10.6721	10.7967	11.9371	11.9958	12.0541
ASHGA5P007828	5.86301e-05	0.000415814	2.37145	down	protein_coding	NM_178009	CCDS9381.1	DGKH	RefSeq	4299	chr13	+	42622842	42803891	NM_001204506	AGATCTTAAGGATCTGGGGATACCGAAAGTGGGTCATGTGAAGCGAATTCTCCAGGGAAT	160851	Hs.733239	GO:0004143|GO:0005524|GO:0005543|GO:0005634|GO:0005737|GO:0005768|GO:0005886|GO:0007205|GO:0007596|GO:0030168|GO:0031965|GO:0035556|GO:0046872|GO:0051259	diacylglycerol kinase eta isoform 2	56.5115	137.802	5.86545	7.11122	55.8142	57.1196	56.6008	145.416	133.495	134.496	5.73261	5.94122	5.92253	7.15377	7.09504	7.08485
ASHGA5P012141	1.12506e-05	0.000146895	2.37043	down	protein_coding	NM_001172303	CCDS53502.1	MASTL	RefSeq	3626	chr10	+	27443752	27475848	ENST00000375946	AGGGCCCATGGTCCTGCGGTAGACTGGTGGGCACTTGGAGTTTGCTTGTTTGAATTTCTA	84930	Hs.276905	GO:0000086|GO:0004674|GO:0005524|GO:0005634|GO:0005813|GO:0006974|GO:0007067|GO:0016301|GO:0032154|GO:0034048|GO:0051301|GO:0051721|GO:0051726	serine/threonine-protein kinase greatwall isoform 1	305.629	783.135	8.30352	9.54866	317.149	294.648	305.09	759.625	803.215	786.564	8.28676	8.28791	8.33589	9.46394	9.60612	9.57594
ASHGA5P010296	4.20757e-06	8.6104e-05	2.37028	down	protein_coding	NM_007086	CCDS9721.1	WDHD1	RefSeq	6054	chr14	-	55405655	55493819		GGTCACCCGGATAGGTAAAGGAAAACATGCCTGCCACACGGAAGCCAATGAGATATGGGC	11169	Hs.385998	GO:0003677|GO:0005634|GO:0005654|GO:0005730|GO:0005737	WD repeat and HMG-box DNA-binding protein 1 isoform 1	99.9705	245.319	6.67901	7.92407	107.182	99.8543	92.8755	247.881	246.082	241.994	6.67903	6.73444	6.62356	7.89788	7.95496	7.91936
ASHGA5P006964	3.44719e-05	0.000295328	2.3686	down	protein_coding	NM_023106	CCDS43731.1	FGFR1	RefSeq	5644	chr8	-	38268655	38326352	ENST00000425967, NM_001174063, NM_001174064, NM_001174065, NM_001174066, NM_015850, NM_023105, NM_023110	AAACCAAACCCCGTAGCTCCATATTGGACATCCCCAGAAAAGATGGAAAAGAAATTGCAT	2260	Hs.264887	GO:0000122|GO:0000165|GO:0001501|GO:0001525|GO:0001657|GO:0001701|GO:0001759|GO:0001764|GO:0001948|GO:0002053|GO:0002062|GO:0004713|GO:0005007|GO:0005007|GO:0005515|GO:0005524|GO:0005576|GO:0005634|GO:0005829|GO:0005886|GO:0005886|GO:0005887|GO:0006351|GO:0006468|GO:0007411|GO:0007605|GO:0008201|GO:0008284|GO:0008284|GO:0008284|GO:0008286|GO:0008543|GO:0008543|GO:0008543|GO:0008543|GO:0010518|GO:…	fibroblast growth factor receptor 1 isoform 4 precursor	405.774	1050.27	8.71527	9.9593	419.862	413.81	383.651	1157.99	1012.45	980.36	8.69654	8.7823	8.66697	10.0565	9.93397	9.88742
ASHGA5P034694	0.00505876	0.0115237	2.36857	down	protein_coding	ENST00000315849	CCDS12713.1	ZNF114	GENCODE	2206	chr19	+	48774653	48790863		CTTGAAGGAAACACGGGGAAGCCAGGACTGGCCGTCACGTTGGTGACAAATATGTCCCAG	163071	Hs.511883	GO:0006351|GO:0006355|GO:0005634|GO:0005622|GO:0003677|GO:0008270|GO:0003676	zinc finger protein 114 [Source:HGNC Symbol;Acc:12894]	19.5446	46.0969	4.32908	5.5731	16.0273	21.789	20.8175	42.9861	50.8564	44.4482	3.92538	4.56948	4.49239	5.44984	5.75315	5.51631
ASHGA5P035756	0.000179617	0.000885039	2.36636	down	protein_coding	NM_024322	CCDS1714.1	CENPO	RefSeq	4102	chr2	+	25016330	25045245		CTTGGGAATCTGAGATGGAGCAGGCGAACCCTTTACGTCCAGATGGCGAGTCCAAAGGAG	79172	Hs.731569	GO:0000087|GO:0000236|GO:0000278|GO:0000777|GO:0005654|GO:0005829|GO:0006334|GO:0007059|GO:0034080|GO:0051301	centromere protein O isoform 1	61.1796	148.989	5.97973	7.2224	59.9711	61.0636	62.5041	145.092	158.401	143.475	5.83796	6.03787	6.06338	7.15152	7.34037	7.17531
ASHGA5P013834	1.11305e-07	1.8016e-05	2.36347	down	protein_coding	NM_005387	CCDS41605.1	NUP98	RefSeq	3959	chr11	-	3733058	3819022		TTTAGGAACCAATACAAACACTTCTAATTTTGGTTTTGGCACAAATACCAGTGGGAATAG	4928	Hs.524750	GO:0000059|GO:0000087|GO:0000236|GO:0000278|GO:0000776|GO:0005215|GO:0005515|GO:0005635|GO:0005635|GO:0005643|GO:0005643|GO:0005654|GO:0005829|GO:0005975|GO:0006260|GO:0006913|GO:0006999|GO:0008645|GO:0010827|GO:0015758|GO:0016032|GO:0017056|GO:0019048|GO:0019221|GO:0031080|GO:0031080|GO:0031965|GO:0044281|GO:0051028|GO:0055085	nuclear pore complex protein Nup98-Nup96 isoform 3	724.164	1940.56	9.57097	10.8119	753.979	707.882	710.63	2022.19	1884.07	1915.41	9.57367	9.56532	9.57391	10.8296	10.7838	10.8222
ASHGA5P009595	1.74755e-05	0.000190652	2.36236	down	protein_coding	NM_016185	CCDS45771.1	HN1	RefSeq	1602	chr17	-	73131343	73150775	NM_001002032	AATAGCTCCCGAGTTTTGCGGCCTCCAGGTGGTGGATCCAATTTTTCATTAGGTTTTGAT	51155	Hs.532803	GO:0005634	hematological and neurological expressed 1 protein isoform 1	1792.34	5089.61	10.9057	12.1459	1879.73	1839.82	1657.46	5326.41	4958.53	4983.88	10.9372	10.9689	10.811	12.1763	12.1148	12.1467
ASHGA5P010424	0.00105022	0.00330747	2.35971	down	protein_coding	ENST00000361365	CCDS14795.1	EIF1AY	GENCODE	1390	chrY	+	22737610	22755040		GAGAAAAAAGGTTTGGATAAATACATCAGACATTATATTGGTTGGTCTACGGGACTATCA	9086	Hs.461178	GO:0006413|GO:0005737|GO:0003723|GO:0005515|GO:0003743	eukaryotic translation initiation factor 1A, Y-linked [Source:HGNC Symbol;Acc:3252]	248.27	620.775	7.98056	9.21917	230.441	222.86	291.508	656.212	621.074	585.037	7.80601	7.87264	8.26304	9.25726	9.2407	9.15955
ASHGA5P017171	1.08637e-05	0.00014431	2.35698	down	protein_coding	NM_198216	CCDS13026.1	SNRPB	RefSeq	1007	chr20	-	2442280	2451499		GGGATGCGAGGGCCCCCTCCCCCGGGAATGCGCCCACCAAGGCCCTAGACTCATCTTGGC	6628	Hs.83753	GO:0000387|GO:0000398|GO:0000398|GO:0005515|GO:0005654|GO:0005681|GO:0005683|GO:0005689|GO:0005829|GO:0006366|GO:0006369|GO:0006397|GO:0008334|GO:0008380|GO:0010467|GO:0016070|GO:0030532|GO:0034660|GO:0071013|GO:0071204|GO:0071208	small nuclear ribonucleoprotein-associated proteins B and B' isoform B'	16782.6	50080.3	14.1696	15.4066	17944.8	16376.3	16026.8	53201.9	49614.2	47424.8	14.2278	14.166	14.115	15.4584	15.4123	15.349
ASHGA5P004979	1.82345e-05	0.000195291	2.3537	down	protein_coding	NM_139320	CCDS32184.1	CHRFAM7A	RefSeq	2858	chr15	-	30653442	30685864	ENST00000397827	TTGCTAATCCAGCATTTGTGGATAGCTGCAAACTGCGATATTGCTGATGAGCGCTTTGAC	89832	Hs.510853	GO:0005230|GO:0016021|GO:0045211	CHRNA7-FAM7A fusion protein isoform 1	93.5242	228.997	6.58814	7.82308	99.5787	91.638	89.356	249.974	224.226	212.792	6.58063	6.61442	6.56938	7.91074	7.82058	7.7379
ASHGA5P007957	1.67178e-05	0.000186123	2.35272	down	protein_coding	NM_001191005	CCDS53282.1	SRSF10	RefSeq	3053	chr1	-	24295572	24306953	NM_054016	CCATTCCGACAATGATAGATTCAAACACCGAAATCGATCTTTTTCAAGATCTAAATCCAA	10772	Hs.3530	GO:0000166|GO:0000244|GO:0000375|GO:0000398|GO:0003723|GO:0005515|GO:0005634|GO:0005654|GO:0005737|GO:0006355|GO:0006376|GO:0006406|GO:0016482|GO:0016607|GO:0048025|GO:0050733|GO:0051082	serine/arginine-rich splicing factor 10 isoform 3	5896.89	17729.9	12.662	13.8964	6400.28	5692.78	5597.61	18647.9	17330.2	17211.5	12.7509	12.6396	12.5955	13.9373	13.8752	13.8766
ASHGA5P037718	2.08155e-06	6.0053e-05	2.35262	down	protein_coding	NM_024053	CCDS14025.1	CENPM	RefSeq	947	chr22	-	42334740	42343148		CACACCGTGGTGAAGCTGGCCCACACCTATCAAAGCCCCCTGCTCTACTGTGACCTGGAG	79019	Hs.208912	GO:0000087|GO:0000236|GO:0000278|GO:0000777|GO:0005634|GO:0005829	centromere protein M isoform a	1928.82	5502.23	11.0157	12.25	2039.73	1883.46	1863.26	5513.37	5530.85	5462.45	11.0596	11.0051	10.9824	12.2113	12.2696	12.269
ASHGA5P051784	4.1136e-07	3.1088e-05	2.35256	down	protein_coding	NM_178042	CCDS43174.1	ACTL6A	RefSeq	1956	chr3	+	179280707	179306193	NM_004301, NM_177989	CACAATGTTAGGAGTCAGTCATGTTGTCACCACAAGTGTTGGGATGTGTGATATTGACAT	86	Hs.435326	GO:0003407|GO:0003682|GO:0003713|GO:0005515|GO:0005524|GO:0005634|GO:0005886|GO:0006281|GO:0006310|GO:0006338|GO:0006338|GO:0006351|GO:0006357|GO:0007165|GO:0007399|GO:0016514|GO:0031011|GO:0035267|GO:0040008|GO:0043967|GO:0043968|GO:0071564|GO:0071564	actin-like protein 6A isoform 2	7899.53	23318.5	13.0886	14.3229	7893.8	7863.63	7941.17	23452.6	23264.6	23238.3	13.0612	13.1061	13.0985	14.2942	14.3353	14.3391
ASHGA5P005852	5.47966e-07	3.4358e-05	2.35246	down	protein_coding	NM_021095	CCDS1740.1	SLC5A6	RefSeq	3272	chr2	-	27422454	27435175		AGAGGCCTTGCCTTTGGCTATGGGCTGCTTTGTCTAGGAATGGCCTATATTTCCTCCCAG	8884	Hs.435735	GO:0005886|GO:0005887|GO:0006766|GO:0006767|GO:0006768|GO:0006810|GO:0008523|GO:0012506|GO:0015878|GO:0015887|GO:0015939|GO:0016020|GO:0031526|GO:0044281|GO:0055085	sodium-dependent multivitamin transporter	361.213	925.247	8.54624	9.78041	371.854	354.478	357.307	931.533	919.651	924.558	8.51803	8.5537	8.56699	9.74954	9.79067	9.80102
ASHGA5P001958	4.5729e-05	0.000358035	2.35139	down	protein_coding	ENST00000250263	CCDS5972.1	ERI1	GENCODE	4615	chr8	+	8860313	8890849		GTCATATGGAAATTTTTACAAGGTTCCTAGAAGCCAAACCAAACTGACAATAATGCTTGA	90459	Hs.20000	GO:0031047|GO:0031125|GO:0005634|GO:0005737|GO:0005622|GO:0005730|GO:0071204|GO:0003676|GO:0004527|GO:0046872|GO:0019843|GO:0043022|GO:0008408|GO:0071207	exoribonuclease 1 [Source:HGNC Symbol;Acc:23994]	830.475	2235.59	9.77103	11.0045	905.386	804.92	781.12	2472.78	2152.58	2081.41	9.85071	9.75534	9.70705	11.1026	10.9685	10.9425
ASHGA5P009445	6.86492e-05	0.000460141	2.34949	down	protein_coding	NM_001136191	CCDS12255.1	KANK2	RefSeq	5224	chr19	-	11274942	11308243		GGGGGCACCGGCGGGCCCCCGGCAGGCGTGCGATCTATCATGAAACGGAAAGAGGAGGTT	25959	Hs.731796	GO:0000122|GO:0005515|GO:0005737|GO:0005739|GO:0006351|GO:0006915|GO:0008285|GO:0033147|GO:0043069|GO:2000134	KN motif and ankyrin repeat domain-containing protein 2 isoform 2	40.2035	96.7763	5.38206	6.61441	42.4298	36.7147	41.4661	105.923	92.0797	92.3263	5.34672	5.31426	5.4852	6.71266	6.57546	6.55509
ASHGA5P007574	1.46248e-06	5.1676e-05	2.34835	down	protein_coding	NM_017518	CCDS35438.1	HAUS7	RefSeq	1892	chrX	-	152713122	152736603		TGACTTCCTACAGCCAACTGCTGCAAGTGGTCATGGCAGTTGCTGACACCTCTGCGAAGG	55559	Hs.170835	GO:0005730|GO:0005737|GO:0005813|GO:0005819|GO:0005874|GO:0005886|GO:0007067|GO:0031996|GO:0031996|GO:0051225|GO:0051297|GO:0051301|GO:0070652	HAUS augmin-like complex subunit 7	2193.84	6278.87	11.2109	12.4425	2192	2196.29	2193.24	6388.15	6357.82	6090.64	11.1629	11.2426	11.2271	12.4225	12.4654	12.4396
ASHGA5P005536	7.72607e-05	0.000498395	2.34745	down	protein_coding	NM_000746	CCDS10027.1	CHRNA7	RefSeq	3356	chr15	+	32322685	32462384	NM_001190455	TCTATAACAGTGCTGATGAGCGCTTTGACGCCACATTCCACACTAACGTGTTGGTGAATT	1139	Hs.511772	GO:0000187|GO:0001540|GO:0001666|GO:0004889|GO:0005886|GO:0005886|GO:0005892|GO:0006811|GO:0006816|GO:0006816|GO:0006874|GO:0007165|GO:0007268|GO:0007613|GO:0008284|GO:0015464|GO:0015643|GO:0016021|GO:0017081|GO:0030054|GO:0032720|GO:0032720|GO:0035094|GO:0042166|GO:0042221|GO:0042803|GO:0045211|GO:0045766|GO:0050890|GO:0050890	neuronal acetylcholine receptor subunit alpha-7 isoform 1 precursor	19.988	46.9263	4.37215	5.60324	20.6598	18.3106	20.9937	45.7245	46.7121	48.3423	4.29091	4.32123	4.50432	5.53812	5.63469	5.63692
ASHGA5P053109	0.0489791	0.0778501	2.34675	down	protein_coding	NM_014697	CCDS1237.1	NOS1AP	RefSeq	4464	chr1	+	162039580	162339813		TCTTTTATTGCAGAAAAAGGAATGGACGTGGGATGAGAGCAAGATGCTGGTGATGCAGGA	9722	Hs.731942	GO:0030165|GO:0042981|GO:0045428|GO:0050998|GO:0050999	carboxyl-terminal PDZ ligand of neuronal nitric oxide synthase protein isoform 1	8.25128	17.8757	2.99523	4.22589	8.59917	5	11.1547	13.7798	15.9972	23.8502	3.03399	2.33286	3.61885	3.84567	4.17532	4.65669
ASHGA5P004079	1.57336e-05	0.000179007	2.34639	down	protein_coding	NM_144563	CCDS2004.2	RPIA	RefSeq	1834	chr2	+	88991175	89050452		TACAATTGTCCATGCTGTGCAGCGAATAGCTGAAAGGGTGAAGCAAGAGAATCTGAACCT	22934	Hs.469264	GO:0004751|GO:0005622|GO:0005829|GO:0005975|GO:0006098|GO:0009052|GO:0019693|GO:0044281|GO:0048029	ribose-5-phosphate isomerase	1710.69	4818.3	10.8366	12.0671	1654.51	1730.25	1747.3	4936.94	4922.15	4595.82	10.7463	10.8786	10.885	12.0642	12.104	12.033
ASHGA5P040387	0.0480424	0.0766174	2.34602	down	protein_coding	NM_030955	CCDS34140.1	ADAMTS12	RefSeq	4955	chr5	-	33527286	33892124		ATCACAAACCCAGACCTCCAGAATTCAAAAAATGCAACCAGCAGGCCTGCAAGAAAAGTG	81792	Hs.12680	GO:0004222|GO:0005578|GO:0006508|GO:0008270	A disintegrin and metalloproteinase with thrombospondin motifs 12 preproprotein	9.15433	18.8641	3.09237	4.32259	14.1475	8.31544	5	15.6737	20.5633	20.3552	3.73936	3.20626	2.33147	4.02531	4.50543	4.43702
ASHGA5P006638	0.000838327	0.00277815	2.34448	down	protein_coding	NM_012194	CCDS44565.2	KIAA1549L	RefSeq	11640	chr11	+	33563876	33695646		AAATGGACAGCGGACACAGTATCATCTAAGGTACAGCCAACAGCAGCAGCTGCCGTCACA	25758	Hs.502266	GO:0016021	UPF0606 protein C11orf41	9.26552	21.2063	3.26517	4.49443	10.9228	7.37824	9.49556	21.4195	18.7423	23.4572	3.38314	3.03376	3.3786	4.46529	4.38664	4.63137
ASHGA5P007730	6.1148e-05	0.000425741	2.3433	down	protein_coding	NM_017612		ZCCHC8	RefSeq	4183	chr12	-	122956145	122985543		ATCGAGCAGCTCCGCGCCGAGAATCAAGAACTTAAACGAAAATTGAACATTCTGACTCGA	55596	Hs.37706	GO:0000398|GO:0003676|GO:0005515|GO:0005634|GO:0005730|GO:0008270|GO:0071013	zinc finger CCHC domain-containing protein 8	261.295	654.395	8.06529	9.29383	255.21	252.689	275.986	655.114	663.169	644.903	7.95444	8.05726	8.18418	9.25498	9.32858	9.29792
ASHGA5P002686	2.22204e-05	0.000221169	2.34303	down	protein_coding	NM_016395	CCDS45282.1	PTPLAD1	RefSeq	3213	chr15	+	65822826	65870693		AGCTGAGTGACGTACAGAACCCTGCCATCAGCATCACTGAAAACGTGCTGCATTTCAAAG	51495	Hs.512973	GO:0005096|GO:0005575|GO:0005789|GO:0006633|GO:0007249|GO:0007257|GO:0007264|GO:0007266|GO:0016021|GO:0016601|GO:0016829|GO:0043547	3-hydroxyacyl-CoA dehydratase 3	2005.89	5707.31	11.0749	12.3033	1934.36	2018.29	2065.02	5752.34	5832.8	5536.8	10.9768	11.1098	11.1381	12.2738	12.3446	12.2915
ASHGA5P010230	1.49995e-05	0.000174037	2.34131	down	protein_coding	NM_001011649	CCDS43871.1	CDK5RAP2	RefSeq	5993	chr9	-	123151146	123342437		AGACTGAGAGATGGTGACAAATATCCCATGGAAAGTGATAATTCATTTGATCTGTTTGAT	55755	Hs.269560	GO:0000086|GO:0000132|GO:0000226|GO:0000242|GO:0000278|GO:0000922|GO:0001578|GO:0005515|GO:0005516|GO:0005737|GO:0005794|GO:0005813|GO:0005829|GO:0005856|GO:0005874|GO:0007059|GO:0007420|GO:0007420|GO:0008017|GO:0015631|GO:0019901|GO:0022008|GO:0030054|GO:0044212|GO:0045664|GO:0045665|GO:0045893|GO:0046600|GO:0048471|GO:0051297|GO:0090231	CDK5 regulatory subunit-associated protein 2 isoform b	882.65	2375.58	9.8643	11.0916	870.528	911.265	866.158	2381.89	2396	2348.84	9.78988	9.94374	9.85929	11.0515	11.118	11.1053
ASHGA5P053670	4.61662e-07	3.2357e-05	2.34052	down	protein_coding	ENST00000378643	CCDS6574.1	FANCG	GENCODE	2631	chr9	-	35073834	35080013		TTCACCTGCTTCAGACTCTGAAGAGGCTAGATCGGAGGGATGAGGCCACTGCACTCTGGT	2189	Hs.591084	GO:0006281|GO:0007286|GO:0000075|GO:0001541|GO:0006974|GO:0007005|GO:0009314|GO:0000160|GO:0005739|GO:0005654|GO:0043240|GO:0005515|GO:0004871|GO:0003684	Fanconi anemia, complementation group G [Source:HGNC Symbol;Acc:3588]	512.306	1337.46	9.06446	10.2913	530.865	492.262	513.79	1380.95	1322.21	1309.22	9.05722	9.03336	9.10279	10.294	10.2917	10.2881
ASHGA5P001944	1.46305e-05	0.000170986	2.33995	down	protein_coding	ENST00000249806	CCDS10227.1	CLN6	GENCODE	2242	chr15	-	68499329	68522080		ATCAAGAATCTCAAGCCGGAGACGCTGATCGACTCCTTTGAGCTGCTCTACTATTATGAT	54982	Hs.584921	GO:0030163|GO:0007601|GO:0008203|GO:0008219|GO:0001573|GO:0045862|GO:0030203|GO:0007042|GO:0031987|GO:0044265|GO:0016021|GO:0005789|GO:0005783|GO:0005788|GO:0042803	ceroid-lipofuscinosis, neuronal 6, late infantile, variant [Source:HGNC Symbol;Acc:2077]	279.998	704.517	8.16917	9.39565	277.481	282.693	279.819	750.212	677.529	685.809	8.08803	8.21818	8.20129	9.44576	9.35674	9.38443
ASHGA5P006548	6.86486e-07	3.7965e-05	2.33992	down	protein_coding	NM_006644	CCDS9340.1	HSPH1	RefSeq	3680	chr13	-	31710762	31736117		AGTTCAGCGACCGGTGCACCCCGTCAGTCATATCATTTGGATCAAAAAATAGAACAATCG	10808	Hs.706314	GO:0005524|GO:0005576|GO:0005634|GO:0005730|GO:0005737|GO:0005874|GO:0006986|GO:0043014|GO:0045345|GO:0051085|GO:0051135	heat shock protein 105 kDa	2004.54	5686.76	11.0732	12.2997	2119.65	1947.65	1946.32	5847.5	5602.57	5610.2	11.1166	11.0538	11.0493	12.2993	12.2893	12.3105
ASHGA5P002965	5.86601e-06	0.000102002	2.33958	down	protein_coding	NM_001012410	CCDS33716.1	SGOL1	RefSeq	2355	chr3	-	20202084	20227698	NM_001012409, NM_001199251, NM_001199252	GAAAAAGAGACGGAGGGTTCTAAGCCAACAAAAACTCCTACCACTACACCACCTGAAACT	151648	Hs.105153	GO:0000087|GO:0000236|GO:0000278|GO:0000775|GO:0000776|GO:0000776|GO:0000777|GO:0000779|GO:0000780|GO:0000922|GO:0005515|GO:0005813|GO:0005829|GO:0007059|GO:0008608|GO:0010457|GO:0030892|GO:0045132|GO:0051301	shugoshin-like 1 isoform A2	259.194	648.067	8.05416	9.28041	261.566	250.503	265.512	671.207	636.035	636.959	7.99335	8.04377	8.12538	9.28716	9.27558	9.27849
ASHGA5P008550	3.12233e-05	0.000275564	2.33792	down	protein_coding	NM_198077	CCDS703.1	C1orf52	RefSeq	3275	chr1	-	85715636	85725355		GCCTGAGGAGCCTCCAAAGGAATTCAAAATATGGAAGTCAAATTATGTACCACCTCCTGA	148423	Hs.26226		UPF0690 protein C1orf52	968.17	2636.6	10.0059	11.2312	940.907	948.983	1014.62	2624.69	2655.7	2629.42	9.91233	10.0058	10.0996	11.1854	11.2501	11.2579
ASHGA5P036917	0.0301285	0.0513573	2.33711	down	protein_coding	NM_080836	CCDS13024.2	STK35	RefSeq	6414	chr20	+	2082527	2129198		TAAAGAGGTTATGTAAAGGGCTCAGCTGGCGCGAACACGTGGAAAGCCACGGGAGCCTAG	140901	Hs.100057	GO:0004674|GO:0005524|GO:0005730|GO:0005737	serine/threonine-protein kinase 35	12.3692	27.1434	3.60234	4.82706	12.3278	17.3805	7.39942	31.7427	26.4688	23.2188	3.54423	4.24204	3.02073	5.0132	4.85032	4.61766
ASHGA5P016361	4.26333e-08	1.442e-05	2.33644	down	protein_coding	NM_004301	CCDS3231.1	ACTL6A	RefSeq	1908	chr3	+	179280707	179306193		TACGGGGGAGATGAAGTTGGAGCCCTTGTTTTTGACATTGGATCCTATACTGTGAGAGCT	86	Hs.435326	GO:0003407|GO:0003682|GO:0003713|GO:0005515|GO:0005524|GO:0005634|GO:0005886|GO:0006281|GO:0006310|GO:0006338|GO:0006338|GO:0006351|GO:0006357|GO:0007165|GO:0007399|GO:0016514|GO:0031011|GO:0035267|GO:0040008|GO:0043967|GO:0043968|GO:0071564|GO:0071564	actin-like protein 6A isoform 1	1474.22	4080.86	10.62	11.8443	1518.08	1440.83	1463.74	4238.82	4000	4003.75	10.6132	10.6138	10.633	11.8588	11.8273	11.8468
ASHGA5P050930	6.97824e-07	3.8285e-05	2.33622	down	protein_coding	NM_013248	CCDS13150.1	NXT1	RefSeq	1176	chr20	+	23331372	23335408		AGAACCAGAGATGGCATCTGTGGATTTCAAGACCTATGTGGATCAGGCCTGCAGAGCTGC	29107	Hs.516933	GO:0005515|GO:0005643|GO:0005737|GO:0006405|GO:0006611|GO:0008536	NTF2-related export protein 1	3361.2	9788.01	11.8347	13.0589	3468.96	3268.02	3346.63	10332	9658.73	9373.35	11.8393	11.8209	11.8438	13.0985	13.0535	13.0246
ASHGA5P002527	5.29819e-06	9.6198e-05	2.33598	down	protein_coding	NM_000221	CCDS1734.1	KHK	RefSeq	2433	chr2	+	27309610	27323619		ATGTTGCTGATTTTGTCCTGGATGACCTCCGCCGCTATTCTGTGGACCTACGCTACACAG	3795	Hs.567297	GO:0004454|GO:0005524|GO:0005737|GO:0005829|GO:0005975|GO:0006001|GO:0009744|GO:0009749|GO:0009750|GO:0010043|GO:0032868|GO:0044281	ketohexokinase isoform a	286.736	719.032	8.20176	9.42579	314.543	274.601	271.063	737.624	715.897	703.577	8.27529	8.1758	8.15419	9.42021	9.43507	9.42208
ASHGA5P055591	0.0388017	0.0638987	2.33334	down	protein_coding	NM_001111285	CCDS44962.1	IGF1	RefSeq	949	chr12	-	102811453	102874378		ACCAACAAGAACACGAAGTCTCAGAGAAGGAAAGGTTGGCCAAAGACACATCCAGGAGGG	3479	Hs.160562	GO:0001501|GO:0001974|GO:0002576|GO:0005158|GO:0005159|GO:0005178|GO:0005179|GO:0005515|GO:0005576|GO:0005576|GO:0005615|GO:0006260|GO:0006928|GO:0007165|GO:0007265|GO:0007517|GO:0007596|GO:0008083|GO:0008284|GO:0008285|GO:0009441|GO:0010001|GO:0010613|GO:0014068|GO:0014834|GO:0014896|GO:0014904|GO:0014911|GO:0016942|GO:0021940|GO:0030104|GO:0030166|GO:0030168|GO:0030879|GO:0031017|GO:0031093|GO:…	insulin-like growth factor 1 isoform 3 preproprotein	9.10725	18.7551	3.0986	4.321	13.1517	5	9.17006	21.975	16.224	18.0663	3.63309	2.33286	3.32986	4.50091	4.19346	4.26862
ASHGA5P009443	5.20906e-05	0.00038612	2.33137	down	protein_coding	NM_001003704	CCDS33634.1	MTFP1	RefSeq	1065	chr22	+	30821610	30825041		ATGCCATTGACAAAGGCAAGAAGGCTGGAGAGGTCGGTGGATTTCCTCCTGGACTCCAGC	51537	Hs.713636	GO:0000266|GO:0005743|GO:0006915|GO:0016021	mitochondrial fission process protein 1 isoform b	315.385	793.665	8.34468	9.56586	322.429	290.93	332.797	785.126	801.291	794.578	8.30674	8.26533	8.46198	9.50792	9.60169	9.58797
ASHGA5P039316	6.63129e-07	3.7277e-05	2.33038	down	protein_coding	NM_001145725	CCDS3374.1	LYAR	RefSeq	1486	chr4	-	4269428	4291748	NM_017816	GAACTTTTAGAGCAAATTAGTGCTTTTGACAACGTTCCCAGGAAAAAGGCAAAATTTCAG	55646	Hs.425427	GO:0005730|GO:0046872	cell growth-regulating nucleolar protein	6150.73	18388.5	12.7316	13.9522	6177.08	6104.06	6171.05	18622.6	18052.7	18490.2	12.6979	12.7495	12.7475	13.9362	13.9392	13.9812
ASHGA5P005826	0.0137318	0.0263296	2.32884	down	protein_coding	NM_016363	CCDS46184.1	GP6	RefSeq	2264	chr19	-	55525074	55549632	NM_001083899	CCGGTAGCAGAATTCTCAGAAGCCACCGCTGAACTGACCGTCTCATTCACAAACGAAGTC	51206	Hs.661752	GO:0004872|GO:0004888|GO:0005515|GO:0005518|GO:0005886|GO:0005887|GO:0007167|GO:0007596|GO:0030168|GO:0030168|GO:0050900	platelet glycoprotein VI isoform 2 precursor	15.4713	35.5016	3.9746	5.19422	14.5199	20.2755	11.6186	31.249	31.9644	43.2914	3.77665	4.47202	3.67513	4.98988	5.11226	5.4805
ASHGA5P007022	0.000278362	0.00121987	2.32817	down	protein_coding	NM_001134832	CCDS47484.1	AHI1	RefSeq	3674	chr6	-	135708921	135818903		ACTCAGACCGACAGTCACTTTGCTGAATTCAACACATGTATATTATGGTGGAAAAAGCAC	54806	Hs.386684	GO:0001738|GO:0001947|GO:0002092|GO:0005515|GO:0005813|GO:0005814|GO:0005911|GO:0005912|GO:0005929|GO:0005932|GO:0007169|GO:0007417|GO:0010842|GO:0016192|GO:0030862|GO:0030902|GO:0031513|GO:0033365|GO:0034613|GO:0035844|GO:0035845|GO:0036038|GO:0039008|GO:0039023|GO:0042384|GO:0043066|GO:0045944|GO:0050795|GO:0060271|GO:0065001|GO:0070121|GO:0070986|GO:0071599|GO:0072372	jouberin isoform b	67.3069	160.141	6.10485	7.32405	70.1684	73.2593	58.4932	160.206	166.156	154.061	6.05903	6.28494	5.97059	7.29184	7.40357	7.27674
ASHGA5P010761	7.17778e-06	0.000115528	2.32537	down	protein_coding	NM_001001430	CCDS30969.1	TNNT2	RefSeq	1132	chr1	-	201328141	201346805	NM_001001431	GCTGTTGAAGAGCAGGAGGAGGCAGCGGAAGAGGATGCTGAAGCAGAGGCTGAGACCGAG	7139	Hs.533613	GO:0003779|GO:0005523|GO:0005829|GO:0005861|GO:0005865|GO:0006200|GO:0008016|GO:0016887|GO:0030017|GO:0030049|GO:0030049|GO:0030172|GO:0031013|GO:0032780|GO:0032781|GO:0051592|GO:0051592|GO:0055010	troponin T, cardiac muscle isoform 2	58.631	140.12	5.91573	7.13319	62.7282	55.706	57.4588	149.117	130.283	140.96	5.90099	5.90277	5.94344	7.18855	7.06072	7.15031
ASHGA5P046672	4.43198e-06	8.8295e-05	2.32507	down	protein_coding	ENST00000340077	CCDS53516.1	PARD3	GENCODE	3518	chr10	-	34601187	35104253	NM_001184793, NM_001184794	GAACAACAAAGCGATTCAAAACATGTCTTGAACAGCACATATTGCACAGTTGTTGTTTTT	56288	Hs.131489	GO:0007049|GO:0007205|GO:0007409|GO:0006461|GO:0007163|GO:0008356|GO:0090162|GO:0006612|GO:0070830|GO:0045216|GO:0034329|GO:0005886|GO:0005829|GO:0005923|GO:0005938|GO:0005819|GO:0012505|GO:0043234|GO:0045177|GO:0005911|GO:0005913|GO:0005515|GO:0032266|GO:0005546|GO:0005080|GO:0005547	par-3 partitioning defective 3 homolog (C. elegans) [Source:HGNC Symbol;Acc:16051]	1837.98	5153.25	10.9441	12.1614	1810.25	1824.19	1879.5	5228	5171.85	5059.91	10.8797	10.9567	10.9959	12.142	12.1787	12.1634
ASHGA5P012195	1.90029e-05	0.000200472	2.32298	down	protein_coding	NM_014641	CCDS34384.1	MDC1	RefSeq	7385	chr6	-	30667583	30685458		CAGACAACAGGTACCCTAGATGAACCATGGGAGGTCCTGGCTACACAGCCATTCTGTCTG	9656	Hs.653495	GO:0000724|GO:0005515|GO:0005634|GO:0005654|GO:0005730|GO:0005925|GO:0006281|GO:0006302|GO:0007049|GO:0008022|GO:0031573|GO:0070975	mediator of DNA damage checkpoint protein 1	342.725	863.53	8.46953	9.68551	344.792	342.891	340.491	932.385	853.839	804.368	8.40911	8.50548	8.49401	9.75198	9.69534	9.60919
ASHGA5P009596	3.66622e-08	1.442e-05	2.32287	down	protein_coding	NM_001002032	CCDS32729.1	HN1	RefSeq	1582	chr17	-	73131343	73150774		ACTCCTCTGAAGCAAGCTCCGGAGACTTCTTAGATCTGAAGAAAATGTGGACACAGACTT	51155	Hs.532803	GO:0005634	hematological and neurological expressed 1 protein isoform 2	2343.1	6683.51	11.3163	12.5322	2409.93	2286.25	2333.14	6826.58	6615.85	6608.11	11.3185	11.3027	11.3279	12.5199	12.53	12.5468
ASHGA5P010830	0.0012374	0.00375948	2.3211	down	protein_coding	ENST00000367755	CCDS1292.1	FMO3	GENCODE	2087	chr1	+	171060017	171086959		AATTAAAAAGGTTACCATGGGGAAGAAAGTGGCCATCATTGGAGCTGGTGTGAGTGGCTT	2328	Hs.445350	GO:0055114|GO:0044281|GO:0006805|GO:0017144|GO:0016021|GO:0005789|GO:0005792|GO:0031227|GO:0016491|GO:0016597|GO:0050661|GO:0050660|GO:0004499	flavin containing monooxygenase 3 [Source:HGNC Symbol;Acc:3771]	10.9216	24.7293	3.48552	4.70033	14.1414	9.15451	9.46899	27.7547	21.3147	25.1186	3.73911	3.34182	3.37564	4.82038	4.55406	4.72656
ASHGA5P003690	5.76676e-05	0.000411601	2.32053	down	protein_coding	NM_021204	CCDS3594.1	ENOPH1	RefSeq	2032	chr4	+	83351725	83382244		AACCCCGATTGCTTTCGTGAAGGACATTTTATTTCCTTACATCGAAGAAAATGTTAAAGA	58478	Hs.18442	GO:0000096|GO:0000287|GO:0005575|GO:0005634|GO:0005829|GO:0006595|GO:0008967|GO:0019509|GO:0019509|GO:0019509|GO:0034641|GO:0043874|GO:0043874|GO:0044281	enolase-phosphatase E1	479.8	1234.62	8.96589	10.1803	467.974	488.289	483.136	1250.02	1297.61	1156.21	8.86141	9.02583	9.01044	10.1551	10.2646	10.1213
ASHGA5P034635	6.49637e-05	0.000441796	2.32052	down	protein_coding	NM_001130924	CCDS44055.2	TMEM201	RefSeq	3857	chr1	+	9648931	9674935		ATCTGTTCAGCGGTAGCCGCCCACCATCTCAGGTGTCTCGATCTGGGGAGTTTCCTGTTT	199953	Hs.632365	GO:0005637|GO:0016021	transmembrane protein 201 isoform 1	192.51	469.232	7.61294	8.82738	222.267	180.72	174.544	479.817	465.148	462.731	7.74875	7.57421	7.51584	8.82063	8.83119	8.83033
ASHGA5P012995	4.25585e-05	0.000339696	2.32028	down	protein_coding	ENST00000382298	CCDS9300.2	SACS	GENCODE	15639	chr13	-	23902964	24007841		TTGTAAACCTTCAATCAAAAGGCTTAAAAGGGGGAGGTCGATTTGGTCAGACAACGCCAC	26278	Hs.159492	GO:0006457|GO:0008219|GO:0090084|GO:0005634|GO:0005737|GO:0030424|GO:0005739|GO:0030425|GO:0070852|GO:0005515|GO:0005524|GO:0051087|GO:0031072|GO:0030544|GO:0070628	spastic ataxia of Charlevoix-Saguenay (sacsin) [Source:HGNC Symbol;Acc:10519]	316.402	794.675	8.35513	9.56943	309.251	325.52	314.434	807.749	816.849	759.427	8.24889	8.43255	8.38396	9.55196	9.62917	9.52716
ASHGA5P008113	3.29824e-07	2.8088e-05	2.31963	down	protein_coding	NM_001184794	CCDS53513.1	PARD3	RefSeq	3391	chr10	-	34601187	35104253	ENST00000340077, NM_001184793	ACATGTTCAGCCTTGCCAAACTGAAGCCCGAGAAGAGATGAACAACAAAGCGATTCAAAA	56288	Hs.131489	GO:0000226|GO:0003383|GO:0005080|GO:0005515|GO:0005546|GO:0005547|GO:0005819|GO:0005829|GO:0005886|GO:0005911|GO:0005911|GO:0005913|GO:0005923|GO:0005923|GO:0005938|GO:0006461|GO:0006612|GO:0007049|GO:0007163|GO:0007179|GO:0007205|GO:0007409|GO:0008356|GO:0012505|GO:0030054|GO:0032266|GO:0032970|GO:0034329|GO:0043234|GO:0044319|GO:0045177|GO:0045216|GO:0051642|GO:0070830|GO:0070830|GO:0090162	partitioning defective 3 homolog isoform 11	924.366	2477.44	9.93659	11.1505	979.792	896.665	896.64	2549.93	2455.46	2426.95	9.97337	9.92122	9.91519	11.1483	11.1483	11.1548
ASHGA5P055380	0.00440177	0.0102805	2.31504	down	protein_coding	NM_003394	CCDS8775.1	WNT10B	RefSeq	2370	chr12	-	49359122	49365641		TCTTGGATTCCAGGGAAGCTCCCCGGGACATCCAGGCACGAATGCGAATCCACAACAACA	7480	Hs.91985	GO:0000086|GO:0000122|GO:0001664|GO:0002062|GO:0005578|GO:0005615|GO:0005615|GO:0005886|GO:0006629|GO:0007050|GO:0007224|GO:0008284|GO:0008585|GO:0009798|GO:0010971|GO:0014835|GO:0016055|GO:0030182|GO:0030501|GO:0030858|GO:0030917|GO:0032434|GO:0043065|GO:0043586|GO:0045599|GO:0045669|GO:0045899|GO:0048018|GO:0048641|GO:0048741|GO:0050680|GO:0050821|GO:0050909|GO:0051091|GO:0051885|GO:0060070|GO:…	protein Wnt-10b precursor	19.7072	44.5292	4.31679	5.52782	24.5141	13.7169	20.8907	43.4652	46.2312	43.891	4.54258	3.91074	4.49704	5.46432	5.62048	5.49868
ASHGA5P014276	3.73103e-05	0.000308726	2.31399	down	protein_coding	NM_003483	CCDS44936.1	HMGA2	RefSeq	4150	chr12	+	66218239	66360071		AACAAGTTGTTCAGAAGAAGCCTGCTCAGGAGGAAACTGAAGAGACATCCTCACAAGAGT	8091	Hs.505924	GO:0000122|GO:0000228|GO:0000975|GO:0000988|GO:0001047|GO:0001071|GO:0001077|GO:0001078|GO:0001837|GO:0002062|GO:0003131|GO:0003677|GO:0003680|GO:0003680|GO:0003906|GO:0004677|GO:0005515|GO:0005634|GO:0006284|GO:0006325|GO:0006355|GO:0007067|GO:0007095|GO:0007275|GO:0008134|GO:0008301|GO:0008301|GO:0009615|GO:0010564|GO:0010628|GO:0030261|GO:0031052|GO:0031492|GO:0031507|GO:0032993|GO:0035497|GO:…	high mobility group protein HMGI-C isoform a	194.369	475.773	7.63509	8.84548	198.762	188.503	195.842	500.847	491.817	434.656	7.5862	7.63486	7.68421	8.88485	8.91231	8.73926
ASHGA5P001921	0.00166258	0.00473247	2.31083	down	protein_coding	NM_001129887	CCDS47679.1	DNAJC2	RefSeq	2053	chr7	-	102952920	102985320		CTCATGCAAGATAGAAGAAATAAATGAGCAAATCAGAAAAGAGAAAGAGGAAGCTGAGGC	27000	Hs.558476	GO:0003677|GO:0003682|GO:0005634|GO:0005737|GO:0005829|GO:0006351|GO:0016568|GO:0030544|GO:0031965|GO:0042393|GO:0043130|GO:0045893|GO:0051083	dnaJ homolog subfamily C member 2 isoform 2	165.672	402.577	7.39466	8.60307	171.487	184.536	140.992	474.528	387.124	346.078	7.37071	7.60577	7.20749	8.80532	8.58207	8.42181
ASHGA5P004410	6.64505e-05	0.000449336	2.30809	down	protein_coding	NM_058180	CCDS13735.1	C21orf58	RefSeq	2991	chr21	-	47721046	47743785		AACTTCCTTCTCCTGACTCAGGCCACAGTCTTCTGTGTGGCTGGTCTCCAGGAGGTAAGG	54058	Hs.740727		uncharacterized protein C21orf58	140.487	336.864	7.15727	8.36397	157.245	138.22	125.998	341.845	315.873	352.875	7.23614	7.18341	7.05226	8.34616	8.29873	8.44701
ASHGA5P056054	5.19876e-06	9.5226e-05	2.30754	down	protein_coding	NM_004450	CCDS9794.1	ERH	RefSeq	801	chr14	-	69846839	69865021		TTATAACAAAGACTGGATTAAAGAGAAGATCTACGTGCTCCTTCGTCGGCAGGCCCAACA	2079	Hs.509791	GO:0006139|GO:0006213|GO:0007049|GO:0030496	enhancer of rudimentary homolog	880.471	2337.58	9.85995	11.0663	894.111	844.59	902.71	2362.43	2322.14	2328.16	9.83088	9.82318	9.92579	11.0355	11.0717	11.0917
ASHGA5P052981	2.15934e-06	6.1069e-05	2.30719	down	protein_coding	NM_212460	CCDS5359.1	ARL4A	RefSeq	2983	chr7	+	12726451	12730558	BU664973, NM_001037164, NM_001195396, NM_005738	ATTTGGGACATTTATTTGCACCTGGAAATGGGGAATGGGCTGTCAGACCAGACTTCTATC	10124	Hs.245540	GO:0005515|GO:0005525|GO:0005634|GO:0005730|GO:0005737|GO:0005886|GO:0007264|GO:0050873	ADP-ribosylation factor-like protein 4A	1046.87	2820.03	10.1244	11.3305	1062.9	1011.29	1066.43	2949.19	2785.46	2725.44	10.0918	10.105	10.1764	11.3571	11.3223	11.3122
ASHGA5P012458	2.73997e-05	0.000254308	2.30591	down	protein_coding	NM_001144012	CCDS44601.1	TMX2	RefSeq	1627	chr11	+	57479994	57508445		TTTCTCAGTGCCATTGTGATGATGAAGAACCGCAGATCCATGTTCCTGATGACGTGCAAA	51075	Hs.654965	GO:0003674|GO:0005575|GO:0008150|GO:0016021|GO:0045454	thioredoxin-related transmembrane protein 2 isoform 2	1710.19	4729.32	10.8373	12.0426	1853.41	1662.27	1614.87	5123.32	4565.35	4499.28	10.9184	10.819	10.7743	12.115	12.0038	12.009
ASHGA5P054290	1.07893e-05	0.000143918	2.30495	down	protein_coding	NM_001025247	CCDS31051.1	TAF5L	RefSeq	4139	chr1	-	229734940	229761794		GTGTCCCGCATCCATTTGGCTTGTGATATTCTGGAGGAGGAGGTATGAATACCATTTTTT	27097	Hs.270621	GO:0003700|GO:0003713|GO:0004402|GO:0006366|GO:0030914|GO:0033276|GO:0043966	TAF5-like RNA polymerase II p300/CBP-associated factor-associated factor 65 kDa subunit 5L isoform b	433.745	1097.28	8.81692	10.0217	449.3	429.666	422.268	1163.95	1117.89	1010	8.80409	8.83541	8.81126	10.0632	10.0664	9.9353
ASHGA5P032018	5.80236e-05	0.00041306	2.30324	down	protein_coding	ENST00000315491	CCDS10988.1	TUBB3	GENCODE	1769	chr16	+	89989686	90002505		AGTATGAGGGAGATCGTGCACATCCAGGCCGGCCAGTGCGGCAACCAGATCGGGGCCAAG	10381	Hs.511743	GO:0007411|GO:0006457|GO:0007018|GO:0051258|GO:0044267|GO:0006184|GO:0007017|GO:0051084|GO:0007067|GO:0030182|GO:0005737|GO:0005874|GO:0043234|GO:0015630|GO:0030424|GO:0005622|GO:0005198|GO:0005525|GO:0003924|GO:0042277	tubulin, beta 3 class III [Source:HGNC Symbol;Acc:20772]	384.295	961.639	8.63312	9.83678	394.063	406.333	352.489	1018.02	953.289	913.607	8.60098	8.75223	8.54614	9.88065	9.84351	9.78619
ASHGA5P012267	1.90489e-07	2.1838e-05	2.29964	down	protein_coding	NM_017998	CCDS6648.1	C9orf40	RefSeq	2335	chr9	-	77561498	77567802		ATCGCGCCAGCACAATGAAGAATTTTGGCAGTATAATACCTTCCAGTACTGGAGGAATCC	55071	Hs.532296		uncharacterized protein C9orf40	1619.83	4461.54	10.76	11.9614	1681.43	1566.33	1611.73	4531.13	4424.08	4429.4	10.7718	10.738	10.7702	11.9424	11.9592	11.9827
ASHGA5P049015	0.000102272	0.000601335	2.29614	down	protein_coding	NM_015944	CCDS10471.1	AMDHD2	RefSeq	1604	chr16	+	2570362	2579732		CGGGTGAGCTGGTGTGGCAGGCGGACGCAGCTAGGCAGTGACAAGGACCTCGGCTGAGAG	51005	Hs.740430	GO:0005975|GO:0006044|GO:0008448|GO:0046872	putative N-acetylglucosamine-6-phosphate deacetylase isoform 1	571.776	1469.42	9.221	10.4202	566.13	612.301	536.896	1587.88	1399.06	1421.31	9.14236	9.3564	9.16424	10.4922	10.3667	10.4018
ASHGA5P010626	1.3088e-05	0.000161289	2.29446	down	protein_coding	NM_001143943	CCDS44341.1	EFCAB2	RefSeq	3772	chr1	+	245133630	245288530	NM_032328, NR_026586, NR_026588	TGGATGTGAGAGAGATTGGAACAATTATCAGGTCATTAGGATGCTGTCCTACGGAAGGAG	84288	Hs.134857	GO:0005509	EF-hand calcium-binding domain-containing protein 2 isoform b	477.91	1213.15	8.9608	10.159	472.945	469.83	490.956	1246.19	1194.35	1198.91	8.87726	8.97033	9.03482	10.1513	10.1541	10.1714
ASHGA5P009280	2.01694e-06	5.9468e-05	2.29333	down	protein_coding	NM_148918	CCDS11197.1	SHMT1	RefSeq	2423	chr17	-	18231186	18266856		TACAGGAAAGGGGTTGCTGTGGCACTGAAGCAAGCTATGACTCTGGAATTTAAAGTTTAT	6470	Hs.513987	GO:0004372|GO:0004372|GO:0005634|GO:0005737|GO:0005739|GO:0005829|GO:0005829|GO:0006565|GO:0006766|GO:0006767|GO:0008732|GO:0009113|GO:0016597|GO:0019264|GO:0030170|GO:0034641|GO:0035999|GO:0042803|GO:0044281|GO:0045329|GO:0046655|GO:0046655|GO:0051262|GO:0051289	serine hydroxymethyltransferase, cytosolic isoform 2	340.56	842.922	8.45838	9.65583	369.682	324.981	327.016	870.595	818.716	839.455	8.51119	8.42875	8.43522	9.66427	9.63307	9.67015
ASHGA5P016496	5.3641e-05	0.000393903	2.29223	down	protein_coding	ENST00000430935	CCDS55172.1	TTC26	GENCODE	2017	chr7	+	138818489	138874550		AATGACTGCTACAAGAGAGACCCTTCGAGAAGTGCTCCATTTACTGAGAAGCACAGGTAA	79989	Hs.644553	GO:0005515	tetratricopeptide repeat domain 26 [Source:HGNC Symbol;Acc:21882]	97.5584	232.095	6.64837	7.84512	97.6935	98.4413	96.5405	235.633	217.183	243.468	6.55251	6.71179	6.68081	7.82762	7.77894	7.92881
ASHGA5P055519	3.64362e-06	7.9694e-05	2.29158	down	protein_coding	NM_020128	CCDS44938.1	MDM1	RefSeq	2301	chr12	-	68718784	68726161	NM_001205029	AGATAATGGGGTAGGCATATTCACTGCATTTCTTTTCAAAAGCATAGAATTCTTCATTGG	56890	Hs.655702	GO:0005634|GO:0060041	nuclear protein MDM1 isoform 2	778.412	2030.88	9.67908	10.8754	781.181	784	770.055	2141.78	2013.21	1937.64	9.62806	9.71946	9.68973	10.9089	10.8771	10.8403
ASHGA5P000607	3.44063e-06	7.7518e-05	2.29118	down	protein_coding	NM_002014	CCDS8512.1	FKBP4	RefSeq	3757	chr12	+	2904107	2914587		TGCCACGCTTGTATTTGAGGTGGAGTTGTTTGAGTTTAAGGGAGAAGATCTGACGGAAGA	2288	Hs.524183	GO:0000413|GO:0003755|GO:0005515|GO:0005524|GO:0005525|GO:0005528|GO:0005528|GO:0005622|GO:0005634|GO:0005730|GO:0005737|GO:0005829|GO:0005874|GO:0006457|GO:0006463|GO:0006825|GO:0007566|GO:0010977|GO:0016020|GO:0018208|GO:0030521|GO:0030674|GO:0030850|GO:0031072|GO:0031111|GO:0031503|GO:0035259|GO:0044295|GO:0046661|GO:0048156|GO:0051219	peptidyl-prolyl cis-trans isomerase FKBP4	2051.66	5699.71	11.1073	12.3034	2202.78	1979.53	1972.68	5929.97	5616.53	5552.63	11.1705	11.0812	11.0702	12.3208	12.2925	12.2969
ASHGA5P004093	0.00468538	0.0108143	2.28952	down	protein_coding	NM_152754	CCDS34676.1	SEMA3D	RefSeq	6276	chr7	-	84624871	84751247		GCAGATACTTACTTTGATGAGCTTCAAGATATTTATTTACTCCCCACAAGAGATGAAAGA	223117	Hs.201340	GO:0004872|GO:0005576|GO:0007399|GO:0016020|GO:0030154	semaphorin-3D precursor	20.2504	46.2461	4.3775	5.57254	18.7178	17.7913	24.2422	44.1162	40.0276	54.5946	4.14343	4.27776	4.71131	5.48617	5.42017	5.8113
ASHGA5P009925	6.33047e-05	0.000434789	2.28938	down	protein_coding	NM_016329	CCDS2867.1	SFMBT1	RefSeq	4558	chr3	-	52937582	53080089		TTCACCAAAGGAAATAAGGATCGAAGTTGCTGAAAGGCTTCACCTGGACAGTAACCCCTT	51460	Hs.343679	GO:0005634|GO:0006355	scm-like with four MBT domains protein 1	290.856	718.805	8.22565	9.42061	305.325	287.291	279.953	809.508	677.725	669.182	8.23041	8.2442	8.20235	9.55526	9.35706	9.34951
ASHGA5P006077	8.11108e-06	0.000123826	2.28323	down	protein_coding	NM_182529	CCDS34734.2	THAP5	RefSeq	3427	chr7	-	108202670	108209897		CCCCCGCGAGATTTCCTCTACATGACAAAGAAAGACTGGAAAAGTGGTTAAAGAATATGA	168451	Hs.723931	GO:0002020|GO:0003677|GO:0005634|GO:0007049|GO:0045786|GO:0046872	THAP domain-containing protein 5 isoform 2	654.595	1687.94	9.42544	10.6165	648.965	654.801	660.021	1707.18	1656.41	1700.24	9.3533	9.45745	9.46558	10.5905	10.6063	10.6528
ASHGA5P004230	1.56987e-07	2.053e-05	2.28093	down	protein_coding	NM_001031672	CCDS44151.1	CYB5RL	RefSeq	3551	chr1	-	54638026	54665746		ACCTCATCCTACGAGGGATAGTAGATGACTTAGAAATTCAGAGAGCCTATACGCCCATCA	606495	Hs.591426	GO:0004128	NADH-cytochrome b5 reductase-like	380.928	944.608	8.6214	9.81102	403.839	364.864	374.081	966.612	940.081	927.13	8.63678	8.59389	8.63354	9.80452	9.82349	9.80506
ASHGA5P052072	3.9388e-05	0.000320483	2.27477	down	protein_coding	NM_024900	CCDS47134.1	PHF17	RefSeq	4190	chr4	+	129730778	129785787		CCTGGAGAGGGTAATGATTGACACTGACACCTTATAGTGACTTAGAGAAGAAGATGCAAA	79960	Hs.12420	GO:0000123|GO:0005515|GO:0005634|GO:0005737|GO:0005739|GO:0006351|GO:0006355|GO:0006915|GO:0006950|GO:0008270|GO:0030308|GO:0043966|GO:0043981|GO:0043982|GO:0043983|GO:0043984	protein Jade-1 short isoform	761.123	1960.48	9.64142	10.8271	733.206	752.64	797.521	1985.84	1956.05	1939.56	9.53356	9.65249	9.7382	10.8062	10.8344	10.8408
ASHGA5P007708	3.09423e-06	7.3947e-05	2.27428	down	protein_coding	NM_023110	CCDS6107.2	FGFR1	RefSeq	5917	chr8	-	38268655	38326352	ENST00000425967, NM_001174063, NM_001174064, NM_001174065, NM_001174066, NM_015850, NM_023105, NM_023106	AGAAAGAAACAGATAACACCAAACCAAACCGTATGCCCGTAGCTCCATATTGGACATCCC	2260	Hs.264887	GO:0000122|GO:0000165|GO:0001501|GO:0001525|GO:0001657|GO:0001701|GO:0001759|GO:0001764|GO:0001948|GO:0002053|GO:0002062|GO:0004713|GO:0005007|GO:0005007|GO:0005515|GO:0005524|GO:0005576|GO:0005634|GO:0005829|GO:0005886|GO:0005886|GO:0005887|GO:0006351|GO:0006468|GO:0007411|GO:0007605|GO:0008201|GO:0008284|GO:0008284|GO:0008284|GO:0008286|GO:0008543|GO:0008543|GO:0008543|GO:0008543|GO:0010518|GO:…	fibroblast growth factor receptor 1 isoform 1 precursor	419.37	1039.09	8.76631	9.95172	451.58	412.805	393.726	1087.26	1016.46	1013.56	8.81162	8.77747	8.70984	9.97337	9.94096	9.94083
ASHGA5P006593	2.93996e-05	0.000265527	2.27335	down	protein_coding	NM_001161619	CCDS54202.1	DUS3L	RefSeq	1401	chr19	-	5785152	5791249		AAAGGGCAGGAGAAGACTTGCCGGGAAACCGAGCTGGACATCCGTGGCAAACTTTACCTG	56931	Hs.284297	GO:0003676|GO:0008033|GO:0008270|GO:0017150|GO:0050660	tRNA-dihydrouridine(47) synthase [NAD(P)(+)]-like isoform 2	322.609	793.379	8.38039	9.5652	347.846	299.787	320.195	856.895	784.603	738.639	8.42158	8.31284	8.40674	9.64095	9.56747	9.48719
ASHGA5P052763	6.17919e-06	0.000105166	2.27317	down	protein_coding	NM_004282	CCDS4961.1	BAG2	RefSeq	2068	chr6	+	57037103	57050012		GCTTAGATGGCTCAGGCGAAGATCAACGCTAAAGCCAACGAGGGGCGCTTCTGCCGCTCC	9532	Hs.729098	GO:0006457|GO:0019538|GO:0051087	BAG family molecular chaperone regulator 2	361.647	893.329	8.54952	9.73423	367.193	358.316	359.431	948.658	887.219	844.109	8.50295	8.57144	8.57418	9.78034	9.7438	9.67856
ASHGA5P008880	3.88241e-05	0.000317706	2.27278	down	protein_coding	NM_201629	CCDS6628.1	TJP2	RefSeq	4284	chr9	+	71788970	71870124	NM_001170414	GCACGAGGAGATCGAAATTGCCCAGAAGCATCCTGATATCTATGCAGTTCCAATCAAAAC	9414	Hs.50382	GO:0004385|GO:0005515|GO:0005654|GO:0005737|GO:0005829|GO:0005886|GO:0005886|GO:0005912|GO:0005923|GO:0006915|GO:0006921|GO:0030054|GO:0035329	tight junction protein ZO-2 isoform 2	217.87	525.519	7.80103	8.98549	216.336	209.889	227.385	529.925	517.99	528.643	7.7105	7.78447	7.90814	8.95903	8.9814	9.01606
ASHGA5P041954	2.23641e-06	6.2322e-05	2.27267	down	protein_coding	NM_014165	CCDS5037.1	NDUFAF4	RefSeq	2411	chr6	-	97337186	97345767		TGTTATGAGGAGATGGGAGCACTAGTGATTCGCGGTATCAGGAATTTCAACCTAGAGAAC	29078	Hs.512144	GO:0005515|GO:0005516|GO:0005739|GO:0031966|GO:0032981	NADH dehydrogenase [ubiquinone] 1 alpha subcomplex assembly factor 4	1592.82	4304.28	10.7333	11.9177	1607.44	1552.72	1618.31	4315.56	4323.57	4273.72	10.6996	10.7235	10.7768	11.881	11.9336	11.9384
ASHGA5P005387	9.51997e-06	0.00013429	2.27204	down	protein_coding	NM_001002033	CCDS45772.1	HN1	RefSeq	1696	chr17	-	73131343	73150774	NM_016185	AACTCCTCTGAAGCAAGCTCCGGAGACTTCTTAGATCTGAAGGGAGAAGGTGATATTCAT	51155	Hs.532803	GO:0005634	hematological and neurological expressed 1 protein isoform 3	3192.58	9005.2	11.7595	12.9435	3462.07	3081.83	3033.83	9468.46	8854.65	8692.49	11.8363	11.7328	11.7092	12.9746	12.9326	12.9232
ASHGA5P017217	9.49862e-06	0.00013429	2.26917	down	protein_coding	NM_015590	CCDS44245.1	GPATCH4	RefSeq	2098	chr1	-	156564099	156571279		AGCAATGACGAGGTCAAGAGTCGTGGGATGAAGTTTGCTGAGGAGCAGCTGCTAAAGCAT	54865	Hs.193832	GO:0003676	G patch domain-containing protein 4 isoform 1	631.812	1611.75	9.37001	10.5522	686.516	591.195	617.726	1694.19	1594.33	1546.73	9.43624	9.30313	9.37066	10.5802	10.5548	10.5215
ASHGA5P004385	2.0133e-05	0.00020749	2.267	down	protein_coding	NM_001017928	CCDS33838.1	CCDC58	RefSeq	718	chr3	-	122078435	122102074		TTATGAGTCTTTGATGGCAGCTCATGCCAGTAGAGACAGAGTCATAAAAAACTGTATAGC	131076	Hs.220594	GO:0005739	coiled-coil domain-containing protein 58	369.313	910.014	8.5783	9.75909	363.3	377.683	366.956	913.081	918.507	898.453	8.48701	8.64354	8.60435	9.72398	9.7889	9.76438
ASHGA5P002738	8.76143e-06	0.000128345	2.26602	down	protein_coding	NM_172057	CCDS5911.1	KCNH2	RefSeq	3212	chr7	-	150642043	150652917	NM_000238	ACACTTGCAACCCCCTGTCAGGCGCCTTCTCAGGAGTGTCCAACATTTTCAGCTTCTGGG	3757	Hs.647099	GO:0000155|GO:0005242|GO:0005249|GO:0005251|GO:0005515|GO:0005635|GO:0005737|GO:0005886|GO:0006355|GO:0006813|GO:0006936|GO:0007268|GO:0008015|GO:0008016|GO:0008076|GO:0042391|GO:0051291|GO:0071805|GO:0086091	potassium voltage-gated channel subfamily H member 2 isoform c	607.308	1545.58	9.31255	10.4927	607.112	607.851	606.963	1534.72	1546.05	1555.98	9.24995	9.34519	9.3425	10.441	10.5075	10.5297
ASHGA5P011078	0.000261784	0.00116511	2.26601	down	protein_coding	NM_022091	CCDS5047.1	ASCC3	RefSeq	3470	chr6	-	101304178	101329224		TGCTGCAAAGCAGATAGAAGTGAATTGTCCATTCCAGAAGAGGAGGCTGGATGGAAAAGA	10973	Hs.486031	GO:0003676|GO:0005515|GO:0005524|GO:0005622|GO:0005634|GO:0005737|GO:0006307|GO:0006351|GO:0006355|GO:0008283|GO:0032508|GO:0043140	activating signal cointegrator 1 complex subunit 3 isoform b	149.342	352.191	7.24375	8.4239	164.052	155.264	128.712	385.416	324.332	346.825	7.3041	7.34507	7.08207	8.51394	8.33289	8.42487
ASHGA5P034265	3.80725e-06	8.1208e-05	2.26468	down	protein_coding	ENST00000412532	CCDS46126.1	SLC1A5	GENCODE	1737	chr19	-	47278139	47290545	ENST00000434726, ENST00000542575	TTACTCTTTGCCCGCCTTGGCAAGTACATTCTGTGCTGCCTGCTGGGTCACGCCATCCAT	6510	Hs.631582	GO:0006835|GO:0005886|GO:0016020|GO:0005794|GO:0017153|GO:0015175	solute carrier family 1 (neutral amino acid transporter), member 5 [Source:HGNC Symbol;Acc:10943]	1021.22	2700.29	10.0866	11.266	1065.53	1009.21	988.932	2666.01	2714.56	2720.3	10.0951	10.1018	10.0631	11.2056	11.2829	11.3093
ASHGA5P006162	7.35315e-06	0.000116786	2.26356	down	protein_coding	NM_012393	CCDS11136.1	PFAS	RefSeq	5400	chr17	+	8152595	8173809		AACGTCCTCAAATTCTGTGATAACAGCAGTGCAATCCAGGGAAAGGAAGTCCGATTCCTA	5198	Hs.573976	GO:0004642|GO:0005524|GO:0005737|GO:0005829|GO:0006144|GO:0006189|GO:0006189|GO:0006541|GO:0009168|GO:0044281|GO:0055086	phosphoribosylformylglycinamidine synthase	387.068	953.409	8.64617	9.82476	393.37	377.085	390.75	946.699	970.238	943.291	8.59892	8.64129	8.69829	9.77641	9.8687	9.82917
ASHGA5P002824	0.00190468	0.00526787	2.26296	down	protein_coding	NM_080625	CCDS13195.1	C20orf160	RefSeq	2532	chr20	+	30598244	30619984		AACGGCCATGGCTCTGCAGCCGCATAATGGCTCCCAGGACACCTTTGAAGCATGTTACAG	140706	Hs.382151	GO:0003674|GO:0005575|GO:0008150	uncharacterized protein C20orf160	51.7436	118.476	5.72144	6.89966	58.272	56.6803	40.2787	118.175	107.369	129.884	5.79423	5.92981	5.44029	6.86541	6.79802	7.03553
ASHGA5P002688	5.16038e-06	9.5072e-05	2.26283	down	protein_coding	NM_017858	CCDS10215.1	TIPIN	RefSeq	1295	chr15	-	66629007	66649054		TCTGCGTGAGAGGAAAAGATGCTAGAACCACAGGAGAATGGCGTGATTGACCTACCAGAT	54962	Hs.740671	GO:0000076|GO:0000790|GO:0005515|GO:0005634|GO:0005730|GO:0005737|GO:0005794|GO:0007067|GO:0008284|GO:0009411|GO:0031573|GO:0033261|GO:0033262|GO:0043231|GO:0048478|GO:0051301	TIMELESS-interacting protein	572.418	1447.16	9.22105	10.3992	612.201	534.268	570.784	1512.46	1429.12	1399.91	9.26142	9.15389	9.24786	10.4217	10.396	10.3799
ASHGA5P006043	1.60921e-05	0.000181547	2.26153	down	protein_coding	ENST00000313117	CCDS33183.1	SRSF7	GENCODE	2489	chr2	-	38970740	38978636		CAGGTCTATTTCACGACCAAGAAGCAGCCGATCAAAGTCCAGATCTCCATCTCCAAAAAG	6432	Hs.309090	GO:0010467|GO:0006397|GO:0008380|GO:0006366|GO:0000398|GO:0006406|GO:0006369|GO:0031124|GO:0048025|GO:0005634|GO:0005654|GO:0000166|GO:0003723|GO:0008270|GO:0005515|GO:0003676	serine/arginine-rich splicing factor 7 [Source:HGNC Symbol;Acc:10789]	20761.4	58723.2	14.4644	15.6417	20748	20238.3	21297.9	56749.1	59472.1	59948.4	14.4381	14.4628	14.4924	15.5519	15.6787	15.6945
ASHGA5P051605	0.0010696	0.00335368	2.26101	down	protein_coding	NM_005105	CCDS916.1	RBM8A	RefSeq	4973	chr1	+	145507556	145513535		CCTAGTGTCTGAGCGGCACAGACGAGATCTCGATCGAAGGCGAGATGGCGGACGTGCTAG	9939	Hs.591455	GO:0000166|GO:0000184|GO:0000184|GO:0000398|GO:0000398|GO:0003723|GO:0003729|GO:0005515|GO:0005634|GO:0005634|GO:0005654|GO:0005730|GO:0005737|GO:0005829|GO:0006366|GO:0006369|GO:0006406|GO:0006417|GO:0008380|GO:0010467|GO:0016070|GO:0016071|GO:0016607|GO:0031124|GO:0035145|GO:0071013	RNA-binding protein 8A	45.377	104.495	5.54246	6.71943	50.9491	47.0682	38.1136	118.779	104.143	90.5625	5.60035	5.66815	5.35888	6.87439	6.75868	6.52522
ASHGA5P052703	3.62273e-06	7.9425e-05	2.25933	down	protein_coding	ENST00000542713	CCDS54996.1	FKBP5	GENCODE	7384	chr6	-	35548333	35656719		ATACTTCAAGGTGTGTGAGTCCCTATGCAATCCTTTCCATCTCAAAGAATTTATTCAAGT	2289	Hs.407190	GO:0006457|GO:0005634|GO:0003755	FK506 binding protein 5 [Source:HGNC Symbol;Acc:3721]	1027.47	2712.07	10.0944	11.2703	1031.73	1024.41	1026.28	2762.42	2776.03	2597.78	10.0484	10.1226	10.1121	11.257	11.3155	11.2384
ASHGA5P007983	3.3948e-06	7.7198e-05	2.25929	down	protein_coding	NM_004095	CCDS6100.1	EIF4EBP1	RefSeq	877	chr8	+	37888019	37917883		ACCCCGGGAGGTACCAGGATCATCTATGACCGGAAATTCCTGATGGAGTGTCGGAACTCA	1978	Hs.411641	GO:0000082|GO:0005515|GO:0005634|GO:0005730|GO:0005737|GO:0005829|GO:0006412|GO:0006413|GO:0008190|GO:0008286|GO:0010467|GO:0031333|GO:0031929|GO:0043234|GO:0044267|GO:0045931|GO:0045947	eukaryotic translation initiation factor 4E-binding protein 1	2194.31	6040.9	11.2103	12.3862	2343.55	2108.61	2130.78	6314.85	6016.48	5791.36	11.2681	11.1767	11.186	12.4044	12.3957	12.3584
ASHGA5P015903	1.66412e-06	5.4026e-05	2.25849	down	protein_coding	NM_001024662	CCDS9162.1	RPL6	RefSeq	1148	chr12	-	112842993	112847443		TTGTTGTTTGGGTTTGCGGCAGGGCACAAAGAGGATGGCGGGTGAAAAAGTTGAGAAGCC	6128	Hs.546283	GO:0000184|GO:0003677|GO:0003723|GO:0003735|GO:0005829|GO:0006355|GO:0006412|GO:0006412|GO:0006413|GO:0006414|GO:0006415|GO:0006614|GO:0010467|GO:0016032|GO:0016070|GO:0016071|GO:0019058|GO:0019083|GO:0022625|GO:0044267	60S ribosomal protein L6	2180.26	5985.03	11.2002	12.3755	2209.24	2113.88	2217.65	6039.3	6025.5	5890.3	11.1761	11.1808	11.2436	12.345	12.3988	12.3828
ASHGA5P006271	3.56988e-05	0.000301537	2.25817	down	protein_coding	ENST00000316515	CCDS3208.2	LRRC34	GENCODE	1744	chr3	-	169511215	169530574		ATTAGAGAAATTAGATCTGGGTGACTGTGATCTGGAAGAGTCTACAGTCCATGTAGGCCG	151827	Hs.591289	GO:0008150|GO:0005575|GO:0003674|GO:0005515	leucine rich repeat containing 34 [Source:HGNC Symbol;Acc:28408]	179.484	425.736	7.51573	8.69088	188.513	164.572	185.368	446.105	427.921	403.183	7.51018	7.43124	7.60577	8.71933	8.72074	8.63257
ASHGA5P007131	0.000289763	0.00125825	2.25664	down	protein_coding	NM_001126130	CCDS45499.1	GINS3	RefSeq	2063	chr16	+	58426297	58440048		GGTCCCACAGACTTTTATCGGACGTTTTCGCCGCATCATGGACTCCTCACAGAATGCTTA	64785	Hs.47125	GO:0005634|GO:0006260	DNA replication complex GINS protein PSF3 isoform c	137.339	320.845	7.12276	8.29693	164.81	126.661	120.545	323.086	325.977	313.473	7.31172	7.06288	6.99368	8.26825	8.3401	8.28245
ASHGA5P012334	0.0273781	0.0473443	2.25427	down	protein_coding	NM_001131055	CCDS47344.1	HRH2	RefSeq	2624	chr5	+	175085039	175113245		CCACAGACAGACCATGGCTTTGCCTTCCAGAATGCTGGTCTGTGGAACTGACCCATTCAT	3274	Hs.247885	GO:0004969|GO:0005886|GO:0005887|GO:0006955|GO:0007187	histamine H2 receptor isoform 1	16.3667	35.1375	4.00858	5.18123	21.525	9.45577	18.1194	29.2367	38.0092	38.1664	4.35239	3.38243	4.29091	4.89293	5.34471	5.30607
ASHGA5P055276	4.1207e-06	8.5133e-05	2.25381	down	protein_coding	NM_000365	CCDS8566.1	TPI1	RefSeq	1366	chr12	+	6976692	6980110	NM_001258026, NR_027338	AATGGTTGGGACCAGGCCAATCCCTTCTCCACTTACTATAATGGTTGGAACTAAACGTCA	7167	Hs.524219	GO:0004807|GO:0004807|GO:0004807|GO:0005634|GO:0005829|GO:0005975|GO:0006006|GO:0006094|GO:0006094|GO:0006096|GO:0006096|GO:0006098|GO:0009790|GO:0019682|GO:0044281	triosephosphate isomerase isoform 1	23775.8	65731.3	14.6635	15.8359	23454.6	23312.1	24560.7	66585.2	64303.5	66305	14.6147	14.671	14.7048	15.8258	15.8052	15.8767
ASHGA5P041885	0.000315929	0.00133849	2.25191	down	protein_coding	NM_016277	CCDS4962.1	RAB23	RefSeq	3037	chr6	-	57053581	57087078	NM_183227	TGTTATGGGACACTGCAGGTCAGGAGGAATTTGATGCAATTACAAAGGCCTACTATCGAG	51715	Hs.555016	GO:0005525|GO:0005886|GO:0007264|GO:0008589|GO:0015031|GO:0021513|GO:0042733|GO:0045861	ras-related protein Rab-23	148.353	346.732	7.23504	8.40619	138.444	145.88	160.735	352.407	346.783	341.006	7.05112	7.25676	7.39722	8.39267	8.42559	8.40029
ASHGA5P008095	0.000513447	0.00191571	2.25094	down	protein_coding	NM_152586	CCDS7329.2	USP54	RefSeq	6202	chr10	-	75257295	75335433		TGTGCTGCAGCTTTGGCTCTCTGTAATGAAGCTATCTCTAAACTAAGACTTGCCCTGCAT	159195	Hs.657355	GO:0004221|GO:0005515|GO:0006511	inactive ubiquitin carboxyl-terminal hydrolase 54	57.3915	130.696	5.86939	7.03992	71.3063	48.3495	52.5186	129.673	128.423	133.991	6.08313	5.70577	5.81928	6.99714	7.04197	7.08066
ASHGA5P009627	0.000413665	0.00162707	2.25037	down	protein_coding	ENST00000356272	CCDS32479.1	PHLPP2	GENCODE	7919	chr16	-	71678851	71748704		TGAAGGACCAAAAAGCCATCATCACAGAGGACAACAAAGTGAATGGGGTAACCTGCTGTA	23035	Hs.709458	GO:0005634|GO:0005737|GO:0016020|GO:0005515|GO:0004721|GO:0046872|GO:0003824	PH domain and leucine rich repeat protein phosphatase 2 [Source:HGNC Symbol;Acc:29149]	14.5776	32.5051	3.91444	5.0846	17.5615	13.355	12.8164	37.0251	30.6346	29.8556	4.05875	3.87064	3.81392	5.23529	5.04953	4.96898
ASHGA5P002005	1.05382e-05	0.00014232	2.24842	down	protein_coding	NM_016437	CCDS32658.1	TUBG2	RefSeq	1841	chr17	+	40811265	40819024		AAGCAGATGGAAGTGACAGTTTGGAGGGCTTCGTGCTGTGTCACTCCATCGCTGGGGGTA	27175	Hs.708059	GO:0000086|GO:0000242|GO:0000278|GO:0003924|GO:0005198|GO:0005525|GO:0005829|GO:0005874|GO:0005876|GO:0005881|GO:0007017|GO:0015630|GO:0051258	tubulin gamma-2 chain	185.993	440.315	7.56805	8.73696	202.804	173.999	181.175	472.519	426.681	421.744	7.61636	7.51667	7.57112	8.79863	8.71674	8.69551
[truncated: 314 more rows]
