# Supplementary material for: Molecular mechanism of G1 arrest and cellular senescence induced by LEE011, a novel CDK4/CDK6 inhibitor, in leukemia cells
Source: Cancer Cell Int. 2017 Mar 6;17:35. doi: 10.1186/s12935-017-0405-y (PMC5340031; doi:10.1186/s12935-017-0405-y)
Supplement: Supplementary file 5 — Additional file 5. Differentially Expressed LncRNAs up regulated in HL-60 cells treated with LEE011. [file 12935_2017_405_MOESM5_ESM.xls]

## Sheet: Sheet1
# Fold Change cut-off: 2.0 # P-value cut-off: 0.05 # Condition pairs: LEE_vs_HL-60 # Column A: ProbeName it represents probe name. # Column B: P-value, P-value calculated from unpaired t-test. # Column C: FDR, FDR is calculated from Benjamini Hochberg FDR. # Column D: Fold Change, the absolute ratio (no log scale) of normalized intensities between two conditions. # Column E: Regulation, it depict…
LEE_vs_HL-60 2.0 fold up regulated LncRNAs
	P-value and FDR		Fold change and Regulation		Annotations																		Group--Raw Intensity		Group--Normalized Intensity		Raw Intensity						Normalized Intensity
ProbeName	P-value	FDR	Fold Change	Regulation	type	seqname	GeneSymbol	source	RNAlength	chrom	strand	txStart	txEnd	Xhyb	Sequence	relationship	Associated_gene_acc	Associated_gene_name	Associated_protein_name	Associated_gene_strand	Associated_gene_start	Associated_gene_end	group-LEE(raw)	group-HL-60(raw)	group-LEE(normalized)	group-HL-60(normalized)	[LEE-A, LEE](raw)	[LEE-B, LEE](raw)	[LEE-C, LEE](raw)	[HL-60-A, HL-60](raw)	[HL-60-B, HL-60](raw)	[HL-60-C, HL-60](raw)	[LEE-A, LEE](normalized)	[LEE-B, LEE](normalized)	[LEE-C, LEE](normalized)	[HL-60-A, HL-60](normalized)	[HL-60-B, HL-60](normalized)	[HL-60-C, HL-60](normalized)
ASHGA5P053317	1.7051e-07	4.7896e-05	45.0303	up	noncoding	ENST00000416220	AC018642.1	GENCODE	561	chr7	-	131008444	131012538	ENST00000429067	TCAGGGTTTCCCACGTCGCTCGCTCCTTGACGGCTGACCGACACTGGGTCTGAGGTGTAA	intronic antisense	NM_001145354	MKLN1	muskelin isoform 1	+	130794854	131181398	10967.2	270.451	13.5507	8.05785	10786	10855.9	11259.6	259.062	259.476	292.815	13.5043	13.5571	13.5906	7.95843	8.03037	8.18476
ASHGA5P023186	0.000318407	0.00215005	25.364	up	noncoding	uc002kmi.3	BC094703	UCSC_knowngene	2250	chr18	+	3603735	3608323		CTGCAGTGAAGCATCAGAAAAGTATAGTAAGAAGAAACTGAATTTGAAGTGGATTCTTAC	intronic antisense	NM_001003809	DLGAP1	disks large-associated protein 1 isoform 2	-	3496029	3845358	208.348	8.50548	7.73349	3.06878	202.309	216.217	206.52	12.5467	5	7.96978	7.61224	7.82804	7.7602	3.71643	2.34422	3.14569
ASHGA5P023186	0.000318407	0.00215005	25.364	up	noncoding	uc002kmi.3	BC094703	UCSC_knowngene	2250	chr18	+	3603735	3608323		CTGCAGTGAAGCATCAGAAAAGTATAGTAAGAAGAAACTGAATTTGAAGTGGATTCTTAC	intronic antisense	NM_001242761	DLGAP1	disks large-associated protein 1 isoform 3	-	3502142	4455266	208.348	8.50548	7.73349	3.06878	202.309	216.217	206.52	12.5467	5	7.96978	7.61224	7.82804	7.7602	3.71643	2.34422	3.14569
ASHGA5P023186	0.000318407	0.00215005	25.364	up	noncoding	uc002kmi.3	BC094703	UCSC_knowngene	2250	chr18	+	3603735	3608323		CTGCAGTGAAGCATCAGAAAAGTATAGTAAGAAGAAACTGAATTTGAAGTGGATTCTTAC	intronic antisense	NM_001242762	DLGAP1	disks large-associated protein 1 isoform 4	-	3496029	3874767	208.348	8.50548	7.73349	3.06878	202.309	216.217	206.52	12.5467	5	7.96978	7.61224	7.82804	7.7602	3.71643	2.34422	3.14569
ASHGA5P023186	0.000318407	0.00215005	25.364	up	noncoding	uc002kmi.3	BC094703	UCSC_knowngene	2250	chr18	+	3603735	3608323		CTGCAGTGAAGCATCAGAAAAGTATAGTAAGAAGAAACTGAATTTGAAGTGGATTCTTAC	intronic antisense	NM_001242763	DLGAP1	disks large-associated protein 1 isoform 5	-	3496029	3874767	208.348	8.50548	7.73349	3.06878	202.309	216.217	206.52	12.5467	5	7.96978	7.61224	7.82804	7.7602	3.71643	2.34422	3.14569
ASHGA5P023186	0.000318407	0.00215005	25.364	up	noncoding	uc002kmi.3	BC094703	UCSC_knowngene	2250	chr18	+	3603735	3608323		CTGCAGTGAAGCATCAGAAAAGTATAGTAAGAAGAAACTGAATTTGAAGTGGATTCTTAC	intronic antisense	NM_001242764	DLGAP1	disks large-associated protein 1 isoform 6	-	3496029	3874253	208.348	8.50548	7.73349	3.06878	202.309	216.217	206.52	12.5467	5	7.96978	7.61224	7.82804	7.7602	3.71643	2.34422	3.14569
ASHGA5P023186	0.000318407	0.00215005	25.364	up	noncoding	uc002kmi.3	BC094703	UCSC_knowngene	2250	chr18	+	3603735	3608323		CTGCAGTGAAGCATCAGAAAAGTATAGTAAGAAGAAACTGAATTTGAAGTGGATTCTTAC	intronic antisense	NM_001242765	DLGAP1	disks large-associated protein 1 isoform 7	-	3502142	3845358	208.348	8.50548	7.73349	3.06878	202.309	216.217	206.52	12.5467	5	7.96978	7.61224	7.82804	7.7602	3.71643	2.34422	3.14569
ASHGA5P023186	0.000318407	0.00215005	25.364	up	noncoding	uc002kmi.3	BC094703	UCSC_knowngene	2250	chr18	+	3603735	3608323		CTGCAGTGAAGCATCAGAAAAGTATAGTAAGAAGAAACTGAATTTGAAGTGGATTCTTAC	intronic antisense	NM_001242766	DLGAP1	disks large-associated protein 1 isoform 8	-	3496029	3845358	208.348	8.50548	7.73349	3.06878	202.309	216.217	206.52	12.5467	5	7.96978	7.61224	7.82804	7.7602	3.71643	2.34422	3.14569
ASHGA5P023186	0.000318407	0.00215005	25.364	up	noncoding	uc002kmi.3	BC094703	UCSC_knowngene	2250	chr18	+	3603735	3608323		CTGCAGTGAAGCATCAGAAAAGTATAGTAAGAAGAAACTGAATTTGAAGTGGATTCTTAC	intronic antisense	NM_004746	DLGAP1	disks large-associated protein 1 isoform 1	-	3496029	4455266	208.348	8.50548	7.73349	3.06878	202.309	216.217	206.52	12.5467	5	7.96978	7.61224	7.82804	7.7602	3.71643	2.34422	3.14569
ASHGA5P017260	0.000383517	0.00245545	21.9359	up	noncoding	ENST00000439443	RP11-78B10.2	GENCODE	682	chr1	-	207725269	207726324		TTGGAGCCAGGGAATGAAGATTTTCTCTACAACTATTTCTTGAAACATTCTCATGAAGTT	natural antisense	NM_000573	CR1	complement receptor type 1 isoform F precursor	+	207669472	207815110	166.644	7.86481	7.40703	2.95181	172.962	156.308	170.662	6.56997	5	12.0245	7.3827	7.35463	7.48377	2.79998	2.34422	3.71123
ASHGA5P017260	0.000383517	0.00245545	21.9359	up	noncoding	ENST00000439443	RP11-78B10.2	GENCODE	682	chr1	-	207725269	207726324		TTGGAGCCAGGGAATGAAGATTTTCTCTACAACTATTTCTTGAAACATTCTCATGAAGTT	natural antisense	NM_000651	CR1	complement receptor type 1 isoform S precursor	+	207669472	207815110	166.644	7.86481	7.40703	2.95181	172.962	156.308	170.662	6.56997	5	12.0245	7.3827	7.35463	7.48377	2.79998	2.34422	3.71123
ASHGA5P037480	5.52428e-07	7.2265e-05	21.8808	up	noncoding	uc002ywy.3	AK027145	UCSC_knowngene	2046	chr21	+	39645397	39647443		CAGTGTAGTTCCCAATATGGCCTCATACTAACTTCAGATACCCCAGTGTATCTGAAGAAA	intron sense-overlapping	NM_002243	KCNJ15	ATP-sensitive inward rectifier potassium channel 15	+	39628663	39673746	2463.6	121.747	11.3898	6.93821	2433.87	2446.85	2510.09	114.411	117.998	132.833	11.3361	11.3974	11.436	6.81869	6.92865	7.06728
ASHGA5P037480	5.52428e-07	7.2265e-05	21.8808	up	noncoding	uc002ywy.3	AK027145	UCSC_knowngene	2046	chr21	+	39645397	39647443		CAGTGTAGTTCCCAATATGGCCTCATACTAACTTCAGATACCCCAGTGTATCTGAAGAAA	intron sense-overlapping	NM_170736	KCNJ15	ATP-sensitive inward rectifier potassium channel 15	+	39628869	39673746	2463.6	121.747	11.3898	6.93821	2433.87	2446.85	2510.09	114.411	117.998	132.833	11.3361	11.3974	11.436	6.81869	6.92865	7.06728
ASHGA5P037480	5.52428e-07	7.2265e-05	21.8808	up	noncoding	uc002ywy.3	AK027145	UCSC_knowngene	2046	chr21	+	39645397	39647443		CAGTGTAGTTCCCAATATGGCCTCATACTAACTTCAGATACCCCAGTGTATCTGAAGAAA	intron sense-overlapping	NM_170737	KCNJ15	ATP-sensitive inward rectifier potassium channel 15	+	39644428	39673746	2463.6	121.747	11.3898	6.93821	2433.87	2446.85	2510.09	114.411	117.998	132.833	11.3361	11.3974	11.436	6.81869	6.92865	7.06728
ASHGA5P042490	5.8617e-08	3.8106e-05	19.8269	up	noncoding	ENST00000418403	RP11-462G2.1	GENCODE	397	chr6	+	71104589	71109120		GCCGAACAGATGAAAAAATGCATTGTCAACGGAATCTTTTATGTTTGTTTGTCTTCCTTT	intergenic							3499.43	192.164	11.8941	7.58476	3691.45	3402.7	3404.15	188.75	198.668	189.075	11.9336	11.8753	11.8735	7.52559	7.65575	7.57293
ASHGA5P041229	5.53382e-05	0.000679201	18.8866	up	noncoding	ENST00000514011	CTC-454M9.1	GENCODE	1754	chr5	+	88185151	88263096		GTGTACTCTTTATTACTCTGTTGGACCATGATGAGAGCAACTTATTGTATGGCTATTTAA	intronic antisense	NM_001131005	MEF2C	myocyte-specific enhancer factor 2C isoform 2	-	88014057	88199922	109.666	5.92841	6.81135	2.57206	112.481	109.651	106.864	7.78524	5	5	6.74899	6.86327	6.82179	3.03687	2.34422	2.33507
ASHGA5P041229	5.53382e-05	0.000679201	18.8866	up	noncoding	ENST00000514011	CTC-454M9.1	GENCODE	1754	chr5	+	88185151	88263096		GTGTACTCTTTATTACTCTGTTGGACCATGATGAGAGCAACTTATTGTATGGCTATTTAA	intronic antisense	NM_001193347	MEF2C	myocyte-specific enhancer factor 2C isoform 3	-	88014057	88199922	109.666	5.92841	6.81135	2.57206	112.481	109.651	106.864	7.78524	5	5	6.74899	6.86327	6.82179	3.03687	2.34422	2.33507
ASHGA5P028943	7.64979e-06	0.000215474	18.7885	up	noncoding	uc001vsc.1	AK055145	UCSC_knowngene	2523	chr13	+	112762363	112764886		CTGCATGCAGGCTTCATACACACACGTTATAATTTTATGCATTTATCTTGAGAGTTGTAT	intergenic							727.381	39.3765	9.57685	5.34507	736.032	696.267	749.842	39.8813	45.0319	33.2163	9.53797	9.54159	9.65098	5.34453	5.58359	5.10708
ASHGA5P028942	8.79554e-07	8.3446e-05	17.8192	up	noncoding	ENST00000421423	LINC00403	GENCODE	545	chr13	+	112761432	112762329		TAGTGCAACCAACAATGTTTTTGTAAACACAACAACAGGGAAATACATGGAGGAAATCTA	intergenic							944.009	54.5521	9.96839	5.81303	908.032	955.426	968.57	53.3942	57.6108	52.6512	9.85563	10.0169	10.0327	5.75205	5.92996	5.75708
ASHGA5P033709	0.00142404	0.00636048	16.764	up	noncoding	ENST00000573177	RP11-874J12.1	GENCODE	1388	chr18	+	3602997	3604385		AGTTTTAGCAAAAGCAGCAACAAATGTACTTTAAATACTAGCACAGTAAGGGAATTCCTG	intronic antisense	NM_001003809	DLGAP1	disks large-associated protein 1 isoform 2	-	3496029	3845358	160.119	10.1792	7.35001	3.28272	163.054	164.114	153.189	16.5764	8.96122	5	7.29534	7.42783	7.32686	4.11357	3.39951	2.33507
ASHGA5P033709	0.00142404	0.00636048	16.764	up	noncoding	ENST00000573177	RP11-874J12.1	GENCODE	1388	chr18	+	3602997	3604385		AGTTTTAGCAAAAGCAGCAACAAATGTACTTTAAATACTAGCACAGTAAGGGAATTCCTG	intronic antisense	NM_001242761	DLGAP1	disks large-associated protein 1 isoform 3	-	3502142	4455266	160.119	10.1792	7.35001	3.28272	163.054	164.114	153.189	16.5764	8.96122	5	7.29534	7.42783	7.32686	4.11357	3.39951	2.33507
ASHGA5P033709	0.00142404	0.00636048	16.764	up	noncoding	ENST00000573177	RP11-874J12.1	GENCODE	1388	chr18	+	3602997	3604385		AGTTTTAGCAAAAGCAGCAACAAATGTACTTTAAATACTAGCACAGTAAGGGAATTCCTG	intronic antisense	NM_001242762	DLGAP1	disks large-associated protein 1 isoform 4	-	3496029	3874767	160.119	10.1792	7.35001	3.28272	163.054	164.114	153.189	16.5764	8.96122	5	7.29534	7.42783	7.32686	4.11357	3.39951	2.33507
ASHGA5P033709	0.00142404	0.00636048	16.764	up	noncoding	ENST00000573177	RP11-874J12.1	GENCODE	1388	chr18	+	3602997	3604385		AGTTTTAGCAAAAGCAGCAACAAATGTACTTTAAATACTAGCACAGTAAGGGAATTCCTG	intronic antisense	NM_001242763	DLGAP1	disks large-associated protein 1 isoform 5	-	3496029	3874767	160.119	10.1792	7.35001	3.28272	163.054	164.114	153.189	16.5764	8.96122	5	7.29534	7.42783	7.32686	4.11357	3.39951	2.33507
ASHGA5P033709	0.00142404	0.00636048	16.764	up	noncoding	ENST00000573177	RP11-874J12.1	GENCODE	1388	chr18	+	3602997	3604385		AGTTTTAGCAAAAGCAGCAACAAATGTACTTTAAATACTAGCACAGTAAGGGAATTCCTG	intronic antisense	NM_001242764	DLGAP1	disks large-associated protein 1 isoform 6	-	3496029	3874253	160.119	10.1792	7.35001	3.28272	163.054	164.114	153.189	16.5764	8.96122	5	7.29534	7.42783	7.32686	4.11357	3.39951	2.33507
ASHGA5P033709	0.00142404	0.00636048	16.764	up	noncoding	ENST00000573177	RP11-874J12.1	GENCODE	1388	chr18	+	3602997	3604385		AGTTTTAGCAAAAGCAGCAACAAATGTACTTTAAATACTAGCACAGTAAGGGAATTCCTG	intronic antisense	NM_001242765	DLGAP1	disks large-associated protein 1 isoform 7	-	3502142	3845358	160.119	10.1792	7.35001	3.28272	163.054	164.114	153.189	16.5764	8.96122	5	7.29534	7.42783	7.32686	4.11357	3.39951	2.33507
ASHGA5P033709	0.00142404	0.00636048	16.764	up	noncoding	ENST00000573177	RP11-874J12.1	GENCODE	1388	chr18	+	3602997	3604385		AGTTTTAGCAAAAGCAGCAACAAATGTACTTTAAATACTAGCACAGTAAGGGAATTCCTG	intronic antisense	NM_001242766	DLGAP1	disks large-associated protein 1 isoform 8	-	3496029	3845358	160.119	10.1792	7.35001	3.28272	163.054	164.114	153.189	16.5764	8.96122	5	7.29534	7.42783	7.32686	4.11357	3.39951	2.33507
ASHGA5P033709	0.00142404	0.00636048	16.764	up	noncoding	ENST00000573177	RP11-874J12.1	GENCODE	1388	chr18	+	3602997	3604385		AGTTTTAGCAAAAGCAGCAACAAATGTACTTTAAATACTAGCACAGTAAGGGAATTCCTG	intronic antisense	NM_004746	DLGAP1	disks large-associated protein 1 isoform 1	-	3496029	4455266	160.119	10.1792	7.35001	3.28272	163.054	164.114	153.189	16.5764	8.96122	5	7.29534	7.42783	7.32686	4.11357	3.39951	2.33507
ASHGA5P032471	2.05982e-07	5.058e-05	15.4922	up	noncoding	ENST00000567907	RP11-359E8.5	GENCODE	711	chr1	-	211756356	211757067		ACTGGCCGGCATGTTTAGGGATGAGTAATGGAGAGAGTCATAAAAACATACTTTTAAATT	intergenic							76.2752	5	6.28978	2.33631	77.0775	73.2453	78.5027	5	5	5	6.19951	6.28465	6.38519	2.32963	2.34422	2.33507
ASHGA5P021348	0.000494447	0.00294188	15.4598	up	noncoding	ENST00000530576	RP11-266A24.1	GENCODE	510	chr11	+	23186445	23188332		GGGAATGCTAATTGTATTTTGACAACTCAATGTTTCAGCAACTCAAAATGTTACAGCTTC	intergenic							137.236	8.7301	7.12709	3.17664	137.201	144.574	129.934	6.1541	6.05203	13.9842	7.04011	7.24533	7.09581	2.70319	2.90457	3.92215
ASHGA5P032740	1.37225e-05	0.000297217	14.9236	up	noncoding	ENST00000571282	RP5-1029F21.3	GENCODE	493	chr17	+	406410	414587		ACACCTGGGGAAACCTGGAAATCTTCAGTGATGTTTTGGTGGAGTGAGAACCTCTACAAA	natural antisense	NM_001128159	VPS53	vacuolar protein sorting-associated protein 53 homolog isoform 1	-	411907	618096	762.622	52.3229	9.6449	5.74538	771.173	741.656	775.038	46.8052	62.3426	47.8208	9.60648	9.62982	9.6984	5.57181	6.04302	5.6213
ASHGA5P036195	0.000133232	0.00118889	14.8481	up	noncoding	ENST00000449714	AC144449.1	GENCODE	1022	chr2	+	150443709	150704747		TCAAAATGTGCCAGAAATTCCAAAACAATCTCAAAGCATTAAAGGCTATGTGCACAAAGT	natural antisense	NM_015702	MMADHC	methylmalonic aciduria and homocystinuria type D protein, mitochondrial	-	150426146	150444330	102.511	6.64384	6.71622	2.82402	102.163	108.617	96.7513	8.83551	6.09601	5	6.61535	6.84936	6.68396	3.22278	2.91419	2.33507
ASHGA5P028354	4.26304e-08	3.8106e-05	14.3695	up	noncoding	ENST00000456414	RP5-1086K13.1	GENCODE	2295	chr1	-	117035644	117041834		GACAGGCAACCAAGACTAAGGGCAAACTTGAAACATAAATGAGTTAAAACCCACAAAAAT	intergenic							4490.13	348.429	12.2578	8.41282	4402.71	4475.98	4591.69	353.013	347.772	344.504	12.1913	12.2808	12.3011	8.39458	8.43056	8.41333
ASHGA5P042445	1.07941e-05	0.000259759	14.1243	up	noncoding	NR_024478	LOC100132354	RefSeq	2282	chr6	+	43858764	43905944		TTGACCCTGGGGGATCTTTGGGTCAATAAAACATTCTATAGACCCTCAGTGGTCAGACTA	intergenic							75.9686	5.40388	6.2845	2.46439	74.9821	75.2123	77.7114	6.21164	5	5	6.1601	6.3208	6.37261	2.71389	2.34422	2.33507
ASHGA5P026274	6.2137e-09	2.2437e-05	13.4724	up	noncoding	NR_033313	BDNF-AS	RefSeq	1279	chr11	+	27528398	27719718	NR_033312, NR_033315, uc009yir.3, uc009yis.3, uc009yiu.3, uc009yiv.3, uc009yiw.3, uc009yix.3, uc009yiy.3, uc009yiz.3, uc009yja.3, uc009yjb.3	GCCCTGGAATTCCAGTAATGGTGACCAACATGTTTTAAATTCCAGTAAAGGTTATGGTTA	natural antisense	NM_001143805	BDNF	brain-derived neurotrophic factor isoform a preproprotein	-	27676441	27742326	66.3269	5	6.08825	2.33631	72.093	64.997	61.8906	5	5	5	6.09816	6.11838	6.0482	2.32963	2.34422	2.33507
ASHGA5P026274	6.2137e-09	2.2437e-05	13.4724	up	noncoding	NR_033313	BDNF-AS	RefSeq	1279	chr11	+	27528398	27719718	NR_033312, NR_033315, uc009yir.3, uc009yis.3, uc009yiu.3, uc009yiv.3, uc009yiw.3, uc009yix.3, uc009yiy.3, uc009yiz.3, uc009yja.3, uc009yjb.3	GCCCTGGAATTCCAGTAATGGTGACCAACATGTTTTAAATTCCAGTAAAGGTTATGGTTA	natural antisense	NM_001143806	BDNF	brain-derived neurotrophic factor isoform a preproprotein	-	27676441	27742326	66.3269	5	6.08825	2.33631	72.093	64.997	61.8906	5	5	5	6.09816	6.11838	6.0482	2.32963	2.34422	2.33507
ASHGA5P026274	6.2137e-09	2.2437e-05	13.4724	up	noncoding	NR_033313	BDNF-AS	RefSeq	1279	chr11	+	27528398	27719718	NR_033312, NR_033315, uc009yir.3, uc009yis.3, uc009yiu.3, uc009yiv.3, uc009yiw.3, uc009yix.3, uc009yiy.3, uc009yiz.3, uc009yja.3, uc009yjb.3	GCCCTGGAATTCCAGTAATGGTGACCAACATGTTTTAAATTCCAGTAAAGGTTATGGTTA	natural antisense	NM_001143807	BDNF	brain-derived neurotrophic factor isoform a preproprotein	-	27676441	27741294	66.3269	5	6.08825	2.33631	72.093	64.997	61.8906	5	5	5	6.09816	6.11838	6.0482	2.32963	2.34422	2.33507
ASHGA5P026274	6.2137e-09	2.2437e-05	13.4724	up	noncoding	NR_033313	BDNF-AS	RefSeq	1279	chr11	+	27528398	27719718	NR_033312, NR_033315, uc009yir.3, uc009yis.3, uc009yiu.3, uc009yiv.3, uc009yiw.3, uc009yix.3, uc009yiy.3, uc009yiz.3, uc009yja.3, uc009yjb.3	GCCCTGGAATTCCAGTAATGGTGACCAACATGTTTTAAATTCCAGTAAAGGTTATGGTTA	natural antisense	NM_001143808	BDNF	brain-derived neurotrophic factor isoform a preproprotein	-	27676441	27722600	66.3269	5	6.08825	2.33631	72.093	64.997	61.8906	5	5	5	6.09816	6.11838	6.0482	2.32963	2.34422	2.33507
ASHGA5P026274	6.2137e-09	2.2437e-05	13.4724	up	noncoding	NR_033313	BDNF-AS	RefSeq	1279	chr11	+	27528398	27719718	NR_033312, NR_033315, uc009yir.3, uc009yis.3, uc009yiu.3, uc009yiv.3, uc009yiw.3, uc009yix.3, uc009yiy.3, uc009yiz.3, uc009yja.3, uc009yjb.3	GCCCTGGAATTCCAGTAATGGTGACCAACATGTTTTAAATTCCAGTAAAGGTTATGGTTA	natural antisense	NM_001143809	BDNF	brain-derived neurotrophic factor isoform d preproprotein	-	27676441	27722600	66.3269	5	6.08825	2.33631	72.093	64.997	61.8906	5	5	5	6.09816	6.11838	6.0482	2.32963	2.34422	2.33507
ASHGA5P026274	6.2137e-09	2.2437e-05	13.4724	up	noncoding	NR_033313	BDNF-AS	RefSeq	1279	chr11	+	27528398	27719718	NR_033312, NR_033315, uc009yir.3, uc009yis.3, uc009yiu.3, uc009yiv.3, uc009yiw.3, uc009yix.3, uc009yiy.3, uc009yiz.3, uc009yja.3, uc009yjb.3	GCCCTGGAATTCCAGTAATGGTGACCAACATGTTTTAAATTCCAGTAAAGGTTATGGTTA	natural antisense	NM_001143810	BDNF	brain-derived neurotrophic factor isoform e	-	27676441	27722600	66.3269	5	6.08825	2.33631	72.093	64.997	61.8906	5	5	5	6.09816	6.11838	6.0482	2.32963	2.34422	2.33507
ASHGA5P026274	6.2137e-09	2.2437e-05	13.4724	up	noncoding	NR_033313	BDNF-AS	RefSeq	1279	chr11	+	27528398	27719718	NR_033312, NR_033315, uc009yir.3, uc009yis.3, uc009yiu.3, uc009yiv.3, uc009yiw.3, uc009yix.3, uc009yiy.3, uc009yiz.3, uc009yja.3, uc009yjb.3	GCCCTGGAATTCCAGTAATGGTGACCAACATGTTTTAAATTCCAGTAAAGGTTATGGTTA	natural antisense	NM_001143811	BDNF	brain-derived neurotrophic factor isoform a preproprotein	-	27676441	27722600	66.3269	5	6.08825	2.33631	72.093	64.997	61.8906	5	5	5	6.09816	6.11838	6.0482	2.32963	2.34422	2.33507
ASHGA5P026274	6.2137e-09	2.2437e-05	13.4724	up	noncoding	NR_033313	BDNF-AS	RefSeq	1279	chr11	+	27528398	27719718	NR_033312, NR_033315, uc009yir.3, uc009yis.3, uc009yiu.3, uc009yiv.3, uc009yiw.3, uc009yix.3, uc009yiy.3, uc009yiz.3, uc009yja.3, uc009yjb.3	GCCCTGGAATTCCAGTAATGGTGACCAACATGTTTTAAATTCCAGTAAAGGTTATGGTTA	natural antisense	NM_001143812	BDNF	brain-derived neurotrophic factor isoform a preproprotein	-	27676441	27722447	66.3269	5	6.08825	2.33631	72.093	64.997	61.8906	5	5	5	6.09816	6.11838	6.0482	2.32963	2.34422	2.33507
ASHGA5P026274	6.2137e-09	2.2437e-05	13.4724	up	noncoding	NR_033313	BDNF-AS	RefSeq	1279	chr11	+	27528398	27719718	NR_033312, NR_033315, uc009yir.3, uc009yis.3, uc009yiu.3, uc009yiv.3, uc009yiw.3, uc009yix.3, uc009yiy.3, uc009yiz.3, uc009yja.3, uc009yjb.3	GCCCTGGAATTCCAGTAATGGTGACCAACATGTTTTAAATTCCAGTAAAGGTTATGGTTA	natural antisense	NM_001143813	BDNF	brain-derived neurotrophic factor isoform a preproprotein	-	27676441	27722035	66.3269	5	6.08825	2.33631	72.093	64.997	61.8906	5	5	5	6.09816	6.11838	6.0482	2.32963	2.34422	2.33507
ASHGA5P026274	6.2137e-09	2.2437e-05	13.4724	up	noncoding	NR_033313	BDNF-AS	RefSeq	1279	chr11	+	27528398	27719718	NR_033312, NR_033315, uc009yir.3, uc009yis.3, uc009yiu.3, uc009yiv.3, uc009yiw.3, uc009yix.3, uc009yiy.3, uc009yiz.3, uc009yja.3, uc009yjb.3	GCCCTGGAATTCCAGTAATGGTGACCAACATGTTTTAAATTCCAGTAAAGGTTATGGTTA	natural antisense	NM_001143814	BDNF	brain-derived neurotrophic factor isoform a preproprotein	-	27676441	27722035	66.3269	5	6.08825	2.33631	72.093	64.997	61.8906	5	5	5	6.09816	6.11838	6.0482	2.32963	2.34422	2.33507
ASHGA5P026274	6.2137e-09	2.2437e-05	13.4724	up	noncoding	NR_033313	BDNF-AS	RefSeq	1279	chr11	+	27528398	27719718	NR_033312, NR_033315, uc009yir.3, uc009yis.3, uc009yiu.3, uc009yiv.3, uc009yiw.3, uc009yix.3, uc009yiy.3, uc009yiz.3, uc009yja.3, uc009yjb.3	GCCCTGGAATTCCAGTAATGGTGACCAACATGTTTTAAATTCCAGTAAAGGTTATGGTTA	natural antisense	NM_001143816	BDNF	brain-derived neurotrophic factor isoform a preproprotein	-	27676441	27681196	66.3269	5	6.08825	2.33631	72.093	64.997	61.8906	5	5	5	6.09816	6.11838	6.0482	2.32963	2.34422	2.33507
ASHGA5P026274	6.2137e-09	2.2437e-05	13.4724	up	noncoding	NR_033313	BDNF-AS	RefSeq	1279	chr11	+	27528398	27719718	NR_033312, NR_033315, uc009yir.3, uc009yis.3, uc009yiu.3, uc009yiv.3, uc009yiw.3, uc009yix.3, uc009yiy.3, uc009yiz.3, uc009yja.3, uc009yjb.3	GCCCTGGAATTCCAGTAATGGTGACCAACATGTTTTAAATTCCAGTAAAGGTTATGGTTA	natural antisense	NM_001709	BDNF	brain-derived neurotrophic factor isoform a preproprotein	-	27676441	27722035	66.3269	5	6.08825	2.33631	72.093	64.997	61.8906	5	5	5	6.09816	6.11838	6.0482	2.32963	2.34422	2.33507
ASHGA5P026274	6.2137e-09	2.2437e-05	13.4724	up	noncoding	NR_033313	BDNF-AS	RefSeq	1279	chr11	+	27528398	27719718	NR_033312, NR_033315, uc009yir.3, uc009yis.3, uc009yiu.3, uc009yiv.3, uc009yiw.3, uc009yix.3, uc009yiy.3, uc009yiz.3, uc009yja.3, uc009yjb.3	GCCCTGGAATTCCAGTAATGGTGACCAACATGTTTTAAATTCCAGTAAAGGTTATGGTTA	natural antisense	NM_170731	BDNF	brain-derived neurotrophic factor isoform b preproprotein	-	27676441	27743605	66.3269	5	6.08825	2.33631	72.093	64.997	61.8906	5	5	5	6.09816	6.11838	6.0482	2.32963	2.34422	2.33507
ASHGA5P026274	6.2137e-09	2.2437e-05	13.4724	up	noncoding	NR_033313	BDNF-AS	RefSeq	1279	chr11	+	27528398	27719718	NR_033312, NR_033315, uc009yir.3, uc009yis.3, uc009yiu.3, uc009yiv.3, uc009yiw.3, uc009yix.3, uc009yiy.3, uc009yiz.3, uc009yja.3, uc009yjb.3	GCCCTGGAATTCCAGTAATGGTGACCAACATGTTTTAAATTCCAGTAAAGGTTATGGTTA	natural antisense	NM_170732	BDNF	brain-derived neurotrophic factor isoform a preproprotein	-	27676441	27742326	66.3269	5	6.08825	2.33631	72.093	64.997	61.8906	5	5	5	6.09816	6.11838	6.0482	2.32963	2.34422	2.33507
ASHGA5P026274	6.2137e-09	2.2437e-05	13.4724	up	noncoding	NR_033313	BDNF-AS	RefSeq	1279	chr11	+	27528398	27719718	NR_033312, NR_033315, uc009yir.3, uc009yis.3, uc009yiu.3, uc009yiv.3, uc009yiw.3, uc009yix.3, uc009yiy.3, uc009yiz.3, uc009yja.3, uc009yjb.3	GCCCTGGAATTCCAGTAATGGTGACCAACATGTTTTAAATTCCAGTAAAGGTTATGGTTA	natural antisense	NM_170733	BDNF	brain-derived neurotrophic factor isoform a preproprotein	-	27676441	27723180	66.3269	5	6.08825	2.33631	72.093	64.997	61.8906	5	5	5	6.09816	6.11838	6.0482	2.32963	2.34422	2.33507
ASHGA5P026274	6.2137e-09	2.2437e-05	13.4724	up	noncoding	NR_033313	BDNF-AS	RefSeq	1279	chr11	+	27528398	27719718	NR_033312, NR_033315, uc009yir.3, uc009yis.3, uc009yiu.3, uc009yiv.3, uc009yiw.3, uc009yix.3, uc009yiy.3, uc009yiz.3, uc009yja.3, uc009yjb.3	GCCCTGGAATTCCAGTAATGGTGACCAACATGTTTTAAATTCCAGTAAAGGTTATGGTTA	natural antisense	NM_170734	BDNF	brain-derived neurotrophic factor isoform c preproprotein	-	27676441	27721214	66.3269	5	6.08825	2.33631	72.093	64.997	61.8906	5	5	5	6.09816	6.11838	6.0482	2.32963	2.34422	2.33507
ASHGA5P026274	6.2137e-09	2.2437e-05	13.4724	up	noncoding	NR_033313	BDNF-AS	RefSeq	1279	chr11	+	27528398	27719718	NR_033312, NR_033315, uc009yir.3, uc009yis.3, uc009yiu.3, uc009yiv.3, uc009yiw.3, uc009yix.3, uc009yiy.3, uc009yiz.3, uc009yja.3, uc009yjb.3	GCCCTGGAATTCCAGTAATGGTGACCAACATGTTTTAAATTCCAGTAAAGGTTATGGTTA	natural antisense	NM_170735	BDNF	brain-derived neurotrophic factor isoform a preproprotein	-	27676441	27681196	66.3269	5	6.08825	2.33631	72.093	64.997	61.8906	5	5	5	6.09816	6.11838	6.0482	2.32963	2.34422	2.33507
ASHGA5P021790	1.21193e-05	0.000278195	13.3578	up	noncoding	ENST00000541008	AE000661.37	GENCODE	576	chr14	-	22849968	22901731		CATGCATCTTTCTGACATTCCAGCAATACCGGAGCATTAACAGTTGATAATAGCTCTATG	intergenic							281.692	20.5561	8.17785	4.43823	293.445	275.918	275.714	24.6781	15.9811	21.0092	8.16874	8.18225	8.18255	4.65605	4.17355	4.4851
ASHGA5P029672	1.41169e-07	4.7896e-05	11.9982	up	noncoding	TCONS_00008338	XLOC_003787	LincRNAs identified by Cabili et al	403	chr4	+	175445331	175448018		TGAGGTCAAAGTGCAATGAGTCAAGGATAGTGACAACTGGAAGAACAGGAAGCAGTTTGG	intergenic							1529.14	135.667	10.6734	7.08868	1563.51	1530.86	1493.06	139.448	139.854	127.698	10.6609	10.7003	10.6591	7.09683	7.15755	7.01165
ASHGA5P033993	1.47061e-07	4.7896e-05	11.357	up	noncoding	ENST00000569838	EMR4P	GENCODE	2732	chr19	-	6952510	6990857		CACTCCACATTCACATAATTCAACAATTTTCATATGGATCAGTATTAAAGAGGGTGTTGC	intergenic							5001.9	499.279	12.4208	8.91526	5240.55	4989.06	4776.09	537.316	484.37	476.149	12.4507	12.4457	12.3659	8.98253	8.89228	8.87095
ASHGA5P043527	2.57768e-06	0.00012573	11.346	up	noncoding	ENST00000411542	AC011288.2	GENCODE	526	chr7	+	13141096	13743774		CCATATGAAGAAGCACAGTATTTATCCAACCAACATTAAAATGTCACTCTGGGAGATTAT	intergenic							55.6953	5	5.84042	2.33631	58.9116	59.94	48.2343	5	5	5	5.81035	6.00863	5.70227	2.32963	2.34422	2.33507
ASHGA5P029712	5.89634e-07	7.2265e-05	11.3379	up	noncoding	ENST00000563574	CTD-2547L24.4	GENCODE	705	chr14	+	91724642	91725347		GTTAACAATGAAGATTGGTGTAAGAATCACATATAAAGGTGCTGTCAAGAAATCTGGTTG	intergenic							526.891	46.7852	9.10296	5.59988	521.206	501.657	557.811	47.4475	46.9534	45.9549	9.02885	9.06275	9.21726	5.59314	5.64108	5.5654
ASHGA5P042976	1.09461e-07	4.7179e-05	11.1472	up	noncoding	ENST00000578293	AC005154.6	GENCODE	983	chr7	-	30556606	30601132		GAGTCATTTGAGTTTCTGTTATTCAGGTATACAGAGTTCCTGTTGTCTTTTTAGTCAACA	intergenic							6154.55	635.901	12.7328	9.25419	6037.22	6158.67	6267.77	642.394	620.347	644.963	12.6654	12.7622	12.7708	9.22625	9.23824	9.29809
ASHGA5P027870	8.88022e-05	0.000917565	10.9745	up	noncoding	NR_040098	LOC100506393	RefSeq	526	chr12	+	20167618	20251802		GTATGCCTGACTTTCAAATGTTTTTCTATATCCAGCTAATTAAAAATATTTATAACGTAG	intergenic							72.5343	6.47419	6.21883	2.76275	75.1022	72.2894	70.2112	7.83784	5	6.58473	6.16252	6.26436	6.22961	3.0468	2.34422	2.89722
ASHGA5P033707	1.54326e-06	0.000104242	10.8651	up	noncoding	uc010wzb.2	BX647607	UCSC_knowngene	2932	chr18	+	3594445	3597377		CTTGTCAGATGTCACTTTTCAGCAACCTGTTGCTATATTCTCTGTTAGGAGAACTTTTTT	intronic antisense	NM_001003809	DLGAP1	disks large-associated protein 1 isoform 2	-	3496029	3845358	53.1326	5	5.77793	2.33631	52.7844	56.2977	50.3156	5	5	5	5.65306	5.91976	5.76098	2.32963	2.34422	2.33507
ASHGA5P033707	1.54326e-06	0.000104242	10.8651	up	noncoding	uc010wzb.2	BX647607	UCSC_knowngene	2932	chr18	+	3594445	3597377		CTTGTCAGATGTCACTTTTCAGCAACCTGTTGCTATATTCTCTGTTAGGAGAACTTTTTT	intronic antisense	NM_001242761	DLGAP1	disks large-associated protein 1 isoform 3	-	3502142	4455266	53.1326	5	5.77793	2.33631	52.7844	56.2977	50.3156	5	5	5	5.65306	5.91976	5.76098	2.32963	2.34422	2.33507
ASHGA5P033707	1.54326e-06	0.000104242	10.8651	up	noncoding	uc010wzb.2	BX647607	UCSC_knowngene	2932	chr18	+	3594445	3597377		CTTGTCAGATGTCACTTTTCAGCAACCTGTTGCTATATTCTCTGTTAGGAGAACTTTTTT	intronic antisense	NM_001242762	DLGAP1	disks large-associated protein 1 isoform 4	-	3496029	3874767	53.1326	5	5.77793	2.33631	52.7844	56.2977	50.3156	5	5	5	5.65306	5.91976	5.76098	2.32963	2.34422	2.33507
ASHGA5P033707	1.54326e-06	0.000104242	10.8651	up	noncoding	uc010wzb.2	BX647607	UCSC_knowngene	2932	chr18	+	3594445	3597377		CTTGTCAGATGTCACTTTTCAGCAACCTGTTGCTATATTCTCTGTTAGGAGAACTTTTTT	intronic antisense	NM_001242763	DLGAP1	disks large-associated protein 1 isoform 5	-	3496029	3874767	53.1326	5	5.77793	2.33631	52.7844	56.2977	50.3156	5	5	5	5.65306	5.91976	5.76098	2.32963	2.34422	2.33507
ASHGA5P033707	1.54326e-06	0.000104242	10.8651	up	noncoding	uc010wzb.2	BX647607	UCSC_knowngene	2932	chr18	+	3594445	3597377		CTTGTCAGATGTCACTTTTCAGCAACCTGTTGCTATATTCTCTGTTAGGAGAACTTTTTT	intronic antisense	NM_001242764	DLGAP1	disks large-associated protein 1 isoform 6	-	3496029	3874253	53.1326	5	5.77793	2.33631	52.7844	56.2977	50.3156	5	5	5	5.65306	5.91976	5.76098	2.32963	2.34422	2.33507
ASHGA5P033707	1.54326e-06	0.000104242	10.8651	up	noncoding	uc010wzb.2	BX647607	UCSC_knowngene	2932	chr18	+	3594445	3597377		CTTGTCAGATGTCACTTTTCAGCAACCTGTTGCTATATTCTCTGTTAGGAGAACTTTTTT	intronic antisense	NM_001242765	DLGAP1	disks large-associated protein 1 isoform 7	-	3502142	3845358	53.1326	5	5.77793	2.33631	52.7844	56.2977	50.3156	5	5	5	5.65306	5.91976	5.76098	2.32963	2.34422	2.33507
ASHGA5P033707	1.54326e-06	0.000104242	10.8651	up	noncoding	uc010wzb.2	BX647607	UCSC_knowngene	2932	chr18	+	3594445	3597377		CTTGTCAGATGTCACTTTTCAGCAACCTGTTGCTATATTCTCTGTTAGGAGAACTTTTTT	intronic antisense	NM_001242766	DLGAP1	disks large-associated protein 1 isoform 8	-	3496029	3845358	53.1326	5	5.77793	2.33631	52.7844	56.2977	50.3156	5	5	5	5.65306	5.91976	5.76098	2.32963	2.34422	2.33507
ASHGA5P033707	1.54326e-06	0.000104242	10.8651	up	noncoding	uc010wzb.2	BX647607	UCSC_knowngene	2932	chr18	+	3594445	3597377		CTTGTCAGATGTCACTTTTCAGCAACCTGTTGCTATATTCTCTGTTAGGAGAACTTTTTT	intronic antisense	NM_004746	DLGAP1	disks large-associated protein 1 isoform 1	-	3496029	4455266	53.1326	5	5.77793	2.33631	52.7844	56.2977	50.3156	5	5	5	5.65306	5.91976	5.76098	2.32963	2.34422	2.33507
ASHGA5P029010	1.1909e-05	0.000274751	10.7446	up	noncoding	ENST00000545498	AE000661.37	GENCODE	342	chr14	-	22849896	22851572		GTTTACTTCTGGAAGCTGCTGTAGATACTCAGCCTAATTGGATTTTCCGTGTGTAAAGAT	intergenic							167.233	14.7327	7.41229	3.98675	159.772	169.001	172.926	17.1963	12.1865	14.8152	7.26388	7.47158	7.50141	4.16097	3.79803	4.00125
ASHGA5P021338	0.000396696	0.00251251	10.6554	up	noncoding	uc009yis.3	BDNF-AS1	UCSC_knowngene	1057	chr11	+	27528398	27719718	ENST00000530313	GGCTAATCTTACAACAGCACAAATTCATCTAACCAGAGATACTCTATTATAGCAAAGAAG	intronic antisense	NM_001143805	BDNF	brain-derived neurotrophic factor isoform a preproprotein	-	27676441	27742326	69.0912	6.44621	6.14103	2.72752	71.0746	77.4017	58.7973	5.39771	5	8.94093	6.0795	6.36552	5.97808	2.54289	2.34422	3.29544
ASHGA5P021338	0.000396696	0.00251251	10.6554	up	noncoding	uc009yis.3	BDNF-AS1	UCSC_knowngene	1057	chr11	+	27528398	27719718	ENST00000530313	GGCTAATCTTACAACAGCACAAATTCATCTAACCAGAGATACTCTATTATAGCAAAGAAG	intronic antisense	NM_001143806	BDNF	brain-derived neurotrophic factor isoform a preproprotein	-	27676441	27742326	69.0912	6.44621	6.14103	2.72752	71.0746	77.4017	58.7973	5.39771	5	8.94093	6.0795	6.36552	5.97808	2.54289	2.34422	3.29544
ASHGA5P021338	0.000396696	0.00251251	10.6554	up	noncoding	uc009yis.3	BDNF-AS1	UCSC_knowngene	1057	chr11	+	27528398	27719718	ENST00000530313	GGCTAATCTTACAACAGCACAAATTCATCTAACCAGAGATACTCTATTATAGCAAAGAAG	intronic antisense	NM_001143807	BDNF	brain-derived neurotrophic factor isoform a preproprotein	-	27676441	27741294	69.0912	6.44621	6.14103	2.72752	71.0746	77.4017	58.7973	5.39771	5	8.94093	6.0795	6.36552	5.97808	2.54289	2.34422	3.29544
ASHGA5P021338	0.000396696	0.00251251	10.6554	up	noncoding	uc009yis.3	BDNF-AS1	UCSC_knowngene	1057	chr11	+	27528398	27719718	ENST00000530313	GGCTAATCTTACAACAGCACAAATTCATCTAACCAGAGATACTCTATTATAGCAAAGAAG	intronic antisense	NM_001143808	BDNF	brain-derived neurotrophic factor isoform a preproprotein	-	27676441	27722600	69.0912	6.44621	6.14103	2.72752	71.0746	77.4017	58.7973	5.39771	5	8.94093	6.0795	6.36552	5.97808	2.54289	2.34422	3.29544
ASHGA5P021338	0.000396696	0.00251251	10.6554	up	noncoding	uc009yis.3	BDNF-AS1	UCSC_knowngene	1057	chr11	+	27528398	27719718	ENST00000530313	GGCTAATCTTACAACAGCACAAATTCATCTAACCAGAGATACTCTATTATAGCAAAGAAG	intronic antisense	NM_001143809	BDNF	brain-derived neurotrophic factor isoform d preproprotein	-	27676441	27722600	69.0912	6.44621	6.14103	2.72752	71.0746	77.4017	58.7973	5.39771	5	8.94093	6.0795	6.36552	5.97808	2.54289	2.34422	3.29544
ASHGA5P021338	0.000396696	0.00251251	10.6554	up	noncoding	uc009yis.3	BDNF-AS1	UCSC_knowngene	1057	chr11	+	27528398	27719718	ENST00000530313	GGCTAATCTTACAACAGCACAAATTCATCTAACCAGAGATACTCTATTATAGCAAAGAAG	intronic antisense	NM_001143810	BDNF	brain-derived neurotrophic factor isoform e	-	27676441	27722600	69.0912	6.44621	6.14103	2.72752	71.0746	77.4017	58.7973	5.39771	5	8.94093	6.0795	6.36552	5.97808	2.54289	2.34422	3.29544
ASHGA5P021338	0.000396696	0.00251251	10.6554	up	noncoding	uc009yis.3	BDNF-AS1	UCSC_knowngene	1057	chr11	+	27528398	27719718	ENST00000530313	GGCTAATCTTACAACAGCACAAATTCATCTAACCAGAGATACTCTATTATAGCAAAGAAG	intronic antisense	NM_001143811	BDNF	brain-derived neurotrophic factor isoform a preproprotein	-	27676441	27722600	69.0912	6.44621	6.14103	2.72752	71.0746	77.4017	58.7973	5.39771	5	8.94093	6.0795	6.36552	5.97808	2.54289	2.34422	3.29544
ASHGA5P021338	0.000396696	0.00251251	10.6554	up	noncoding	uc009yis.3	BDNF-AS1	UCSC_knowngene	1057	chr11	+	27528398	27719718	ENST00000530313	GGCTAATCTTACAACAGCACAAATTCATCTAACCAGAGATACTCTATTATAGCAAAGAAG	intronic antisense	NM_001143812	BDNF	brain-derived neurotrophic factor isoform a preproprotein	-	27676441	27722447	69.0912	6.44621	6.14103	2.72752	71.0746	77.4017	58.7973	5.39771	5	8.94093	6.0795	6.36552	5.97808	2.54289	2.34422	3.29544
ASHGA5P021338	0.000396696	0.00251251	10.6554	up	noncoding	uc009yis.3	BDNF-AS1	UCSC_knowngene	1057	chr11	+	27528398	27719718	ENST00000530313	GGCTAATCTTACAACAGCACAAATTCATCTAACCAGAGATACTCTATTATAGCAAAGAAG	intronic antisense	NM_001143813	BDNF	brain-derived neurotrophic factor isoform a preproprotein	-	27676441	27722035	69.0912	6.44621	6.14103	2.72752	71.0746	77.4017	58.7973	5.39771	5	8.94093	6.0795	6.36552	5.97808	2.54289	2.34422	3.29544
ASHGA5P021338	0.000396696	0.00251251	10.6554	up	noncoding	uc009yis.3	BDNF-AS1	UCSC_knowngene	1057	chr11	+	27528398	27719718	ENST00000530313	GGCTAATCTTACAACAGCACAAATTCATCTAACCAGAGATACTCTATTATAGCAAAGAAG	intronic antisense	NM_001143814	BDNF	brain-derived neurotrophic factor isoform a preproprotein	-	27676441	27722035	69.0912	6.44621	6.14103	2.72752	71.0746	77.4017	58.7973	5.39771	5	8.94093	6.0795	6.36552	5.97808	2.54289	2.34422	3.29544
ASHGA5P021338	0.000396696	0.00251251	10.6554	up	noncoding	uc009yis.3	BDNF-AS1	UCSC_knowngene	1057	chr11	+	27528398	27719718	ENST00000530313	GGCTAATCTTACAACAGCACAAATTCATCTAACCAGAGATACTCTATTATAGCAAAGAAG	intronic antisense	NM_001709	BDNF	brain-derived neurotrophic factor isoform a preproprotein	-	27676441	27722035	69.0912	6.44621	6.14103	2.72752	71.0746	77.4017	58.7973	5.39771	5	8.94093	6.0795	6.36552	5.97808	2.54289	2.34422	3.29544
ASHGA5P021338	0.000396696	0.00251251	10.6554	up	noncoding	uc009yis.3	BDNF-AS1	UCSC_knowngene	1057	chr11	+	27528398	27719718	ENST00000530313	GGCTAATCTTACAACAGCACAAATTCATCTAACCAGAGATACTCTATTATAGCAAAGAAG	intronic antisense	NM_170731	BDNF	brain-derived neurotrophic factor isoform b preproprotein	-	27676441	27743605	69.0912	6.44621	6.14103	2.72752	71.0746	77.4017	58.7973	5.39771	5	8.94093	6.0795	6.36552	5.97808	2.54289	2.34422	3.29544
ASHGA5P021338	0.000396696	0.00251251	10.6554	up	noncoding	uc009yis.3	BDNF-AS1	UCSC_knowngene	1057	chr11	+	27528398	27719718	ENST00000530313	GGCTAATCTTACAACAGCACAAATTCATCTAACCAGAGATACTCTATTATAGCAAAGAAG	intronic antisense	NM_170732	BDNF	brain-derived neurotrophic factor isoform a preproprotein	-	27676441	27742326	69.0912	6.44621	6.14103	2.72752	71.0746	77.4017	58.7973	5.39771	5	8.94093	6.0795	6.36552	5.97808	2.54289	2.34422	3.29544
ASHGA5P021338	0.000396696	0.00251251	10.6554	up	noncoding	uc009yis.3	BDNF-AS1	UCSC_knowngene	1057	chr11	+	27528398	27719718	ENST00000530313	GGCTAATCTTACAACAGCACAAATTCATCTAACCAGAGATACTCTATTATAGCAAAGAAG	intronic antisense	NM_170733	BDNF	brain-derived neurotrophic factor isoform a preproprotein	-	27676441	27723180	69.0912	6.44621	6.14103	2.72752	71.0746	77.4017	58.7973	5.39771	5	8.94093	6.0795	6.36552	5.97808	2.54289	2.34422	3.29544
ASHGA5P021338	0.000396696	0.00251251	10.6554	up	noncoding	uc009yis.3	BDNF-AS1	UCSC_knowngene	1057	chr11	+	27528398	27719718	ENST00000530313	GGCTAATCTTACAACAGCACAAATTCATCTAACCAGAGATACTCTATTATAGCAAAGAAG	intronic antisense	NM_170734	BDNF	brain-derived neurotrophic factor isoform c preproprotein	-	27676441	27721214	69.0912	6.44621	6.14103	2.72752	71.0746	77.4017	58.7973	5.39771	5	8.94093	6.0795	6.36552	5.97808	2.54289	2.34422	3.29544
ASHGA5P021338	0.000396696	0.00251251	10.6554	up	noncoding	uc009yis.3	BDNF-AS1	UCSC_knowngene	1057	chr11	+	27528398	27719718	ENST00000530313	GGCTAATCTTACAACAGCACAAATTCATCTAACCAGAGATACTCTATTATAGCAAAGAAG	natural antisense	NM_001143816	BDNF	brain-derived neurotrophic factor isoform a preproprotein	-	27676441	27681196	69.0912	6.44621	6.14103	2.72752	71.0746	77.4017	58.7973	5.39771	5	8.94093	6.0795	6.36552	5.97808	2.54289	2.34422	3.29544
ASHGA5P021338	0.000396696	0.00251251	10.6554	up	noncoding	uc009yis.3	BDNF-AS1	UCSC_knowngene	1057	chr11	+	27528398	27719718	ENST00000530313	GGCTAATCTTACAACAGCACAAATTCATCTAACCAGAGATACTCTATTATAGCAAAGAAG	natural antisense	NM_170735	BDNF	brain-derived neurotrophic factor isoform a preproprotein	-	27676441	27681196	69.0912	6.44621	6.14103	2.72752	71.0746	77.4017	58.7973	5.39771	5	8.94093	6.0795	6.36552	5.97808	2.54289	2.34422	3.29544
ASHGA5P036807	5.14124e-06	0.000175627	10.6111	up	noncoding	ENST00000433671	RP5-864K19.4	GENCODE	631	chr1	+	39325671	39385068		CCTGTATGTGAAGAGAAGACAGCTGAAGATGATCAAAATGATCTAAACCTCCTAAATGGC	intronic antisense	NM_012333	MYCBP	C-Myc-binding protein	-	39328161	39339050	958.514	94.871	9.9892	6.58169	1014.12	974.155	887.269	107.522	93.327	83.7644	10.0214	10.0479	9.89833	6.73453	6.59723	6.41331
ASHGA5P036807	5.14124e-06	0.000175627	10.6111	up	noncoding	ENST00000433671	RP5-864K19.4	GENCODE	631	chr1	+	39325671	39385068		CCTGTATGTGAAGAGAAGACAGCTGAAGATGATCAAAATGATCTAAACCTCCTAAATGGC	natural antisense	NM_017821	RHBDL2	rhomboid-related protein 2	-	39351478	39407456	958.514	94.871	9.9892	6.58169	1014.12	974.155	887.269	107.522	93.327	83.7644	10.0214	10.0479	9.89833	6.73453	6.59723	6.41331
ASHGA5P036807	5.14124e-06	0.000175627	10.6111	up	noncoding	ENST00000433671	RP5-864K19.4	GENCODE	631	chr1	+	39325671	39385068		CCTGTATGTGAAGAGAAGACAGCTGAAGATGATCAAAATGATCTAAACCTCCTAAATGGC	natural antisense	NM_030772	GJA9	gap junction alpha-9 protein precursor	-	39339738	39347298	958.514	94.871	9.9892	6.58169	1014.12	974.155	887.269	107.522	93.327	83.7644	10.0214	10.0479	9.89833	6.73453	6.59723	6.41331
ASHGA5P031222	3.40676e-05	0.00050632	10.4053	up	noncoding	ENST00000568767	RP11-513N24.1	GENCODE	2673	chr16	-	65895014	65897687		CTTGACGCACTGGGTGGATTTATATAGAGAAAAATGTTAATAAAATGTTCTTCGAGCTAC	intergenic							357.005	34.1774	8.52235	5.14309	409.723	336.625	324.667	42.7095	29.8718	29.9508	8.66143	8.48074	8.42487	5.44097	5.01534	4.97297
ASHGA5P028847	6.37346e-06	0.000200132	10.2685	up	noncoding	uc001vic.1	AK097816	UCSC_knowngene	1600	chr13	+	61491134	61515902		GGGTTAATAAGCCAATGAAATGTGGATTGCTCAACTTAATATAAGCACATAAGTACTGTG	intergenic							233.72	21.9603	7.90004	4.53988	246.668	238.532	215.959	19.5978	23.2696	23.0135	7.90186	7.9687	7.82955	4.34256	4.66993	4.60715
ASHGA5P041230	0.00473549	0.0157012	10.2068	up	noncoding	ENST00000514571	CTC-454M9.1	GENCODE	594	chr5	+	88261691	88464485		CCAATAGATGGACCAAGAAGTACTCATCCTTGTAAACTTTCTTTGGATAAATTGCTTACA	intergenic							101.724	11.2289	6.70551	3.35405	109.331	93.8608	101.98	20.0756	8.61098	5	6.70984	6.64734	6.75935	4.3752	3.35188	2.33507
ASHGA5P032833	5.11528e-05	0.000647908	10.0486	up	noncoding	ENST00000578788	CTB-41I6.2	GENCODE	557	chr17	+	8870839	8880312		CCCTAATGCAAATTCTCTGTGGTTAGGAATAAAAGGAGACTTTGTCAACATGATAAATGA	intergenic							359.112	35.8632	8.53658	5.20766	353.319	368.658	355.361	32.5851	44.0988	30.9056	8.44349	8.60763	8.55863	5.05382	5.55509	5.01408
ASHGA5P033187	7.28728e-08	3.9e-05	10.0218	up	noncoding	ENST00000495536	CTD-2377D24.4	GENCODE	532	chr17	+	46810452	46811250		TGAACTGCTTGGGGTCGCCCGGCTCCTCTCGATTTTATGAAAATGGCCTAATTGAGGTGT	intergenic							4096.76	460.098	12.1224	8.79733	4209.57	3975.06	4105.65	492.054	451.486	436.753	12.1165	12.104	12.1467	8.85708	8.78979	8.74513
ASHGA5P022913	2.77087e-06	0.000129963	9.99642	up	noncoding	ENST00000565292	EMR4P	pseudogene	1430	chr19	-	6954682	6988871		TAAGAGGTACCCTATCACTTATCAATCTCTTGGGGATATTCTGAATGCATCCTTTTTTAG								3384.18	378.372	11.8466	8.52519	3365.81	3402.8	3383.92	347.637	376.584	410.894	11.7981	11.876	11.8658	8.37209	8.54546	8.65802
ASHGA5P027803	9.33977e-06	0.000239778	9.40567	up	noncoding	ENST00000509919	RP11-90D4.1	GENCODE	1583	chr12	+	8404006	8450140		ACCACTTGTTTGACGAGATTTCTTTAGTTTCTGCAGCATAACTTATTCTAACTGGTCCTC	intergenic							423.746	45.1582	8.77629	5.54276	458.125	437.799	375.315	42.4961	41.5414	51.4371	8.82978	8.86017	8.63891	5.43512	5.4692	5.72395
ASHGA5P033451	3.05341e-07	5.897e-05	9.3819	up	noncoding	ENST00000573312	AC144831.1	GENCODE	2656	chr17	+	81061204	81063860		TTTCAATTTGATTGAATGCAAATCTGAATTTGCTAGAAGACCTGATTTCATCTTTCCGGG	intergenic							45.654	5	5.56619	2.33631	46.907	43.6225	46.4326	5	5	5	5.48394	5.5633	5.65133	2.32963	2.34422	2.33507
ASHGA5P040349	5.95923e-07	7.2265e-05	9.37579	up	noncoding	ENST00000538380	AC091878.1	GENCODE	2381	chr5	-	17169364	17217508		AAGGCTGGTGTTAAGATCCCTGAGTCCACGTCATATCATAATGCATGATTATTTTATTGA	bidirectional	NM_006317	BASP1	brain acid soluble protein 1	+	17217749	17276943	822.972	90.8493	9.75682	6.52788	826.019	822.19	820.707	89.1957	95.5308	87.8213	9.70957	9.78362	9.77727	6.47079	6.63218	6.48067
ASHGA5P038623	6.24946e-08	3.8106e-05	9.36359	up	noncoding	NR_033944	LOC647323	RefSeq	1625	chr3	-	193675160	193721448		CAAGTTTCAGTGAACATGGTACTATGCATCATGAAGACTATCTGAAGTTGCTTTCAAATA	intergenic							45.6346	5	5.56337	2.33631	47.437	44.7508	44.7159	5	5	5	5.49886	5.59934	5.59191	2.32963	2.34422	2.33507
ASHGA5P042930	1.78821e-06	0.00010901	9.28257	up	noncoding	ENST00000442252	AC002480.5	GENCODE	1282	chr7	-	22611225	22701411		GAGGAATGGGGTGAGGGTATCTATTGCATCTATTTTATGGTAATAAAAGGAAGTTGAAAG	intron sense-overlapping	ENST00000439708	STEAP1B	STEAP family member 1B [Source:HGNC Symbol;Acc:41907]	-	22532295	22672544	45.1381	5	5.55083	2.33631	44.5214	44.015	46.8779	5	5	5	5.40981	5.5768	5.66589	2.32963	2.34422	2.33507
ASHGA5P044958	8.93205e-06	0.000235094	9.18642	up	noncoding	ENST00000517983	KB-1507C5.4	GENCODE	563	chr8	+	103991012	104012412		GATTGTCACAGATTTAGCATGAAAGCCATGTATTTAACATTCCTATGTAATAACCCTCTC	intergenic							359.884	39.0739	8.53914	5.33964	343.052	374.663	361.938	35.2489	40.4868	41.4859	8.40151	8.63118	8.58473	5.16519	5.43419	5.41953
ASHGA5P030905	8.87678e-06	0.00023481	9.18117	up	noncoding	ENST00000576490	RP11-473M20.14	GENCODE	599	chr16	-	3166042	3174608		ACAAAGACCAAGAGGTATTTTCAGGGATCACAGTTAAGACTTAGGATGTCCATGCAGCCC	natural antisense	NM_001042428	ZNF205	zinc finger protein 205	+	3162562	3170518	110.478	11.3112	6.82036	3.62168	124.325	101.17	105.939	12.341	11.8361	9.75645	6.89775	6.75325	6.81008	3.69473	3.75304	3.41727
ASHGA5P030905	8.87678e-06	0.00023481	9.18117	up	noncoding	ENST00000576490	RP11-473M20.14	GENCODE	599	chr16	-	3166042	3174608		ACAAAGACCAAGAGGTATTTTCAGGGATCACAGTTAAGACTTAGGATGTCCATGCAGCCC	natural antisense	NM_003456	ZNF205	zinc finger protein 205	+	3162562	3170518	110.478	11.3112	6.82036	3.62168	124.325	101.17	105.939	12.341	11.8361	9.75645	6.89775	6.75325	6.81008	3.69473	3.75304	3.41727
ASHGA5P050336	1.1076e-07	4.7179e-05	9.14477	up	noncoding	TCONS_00001440	XLOC_000757	LincRNAs identified by Cabili et al	738	chr1	-	28567779	28573670		TGTTTTTCAGGCCTTCTGTCTTGAGCTCGTATTACTGCTGTTCACTGATGTATTGTAAAA	natural antisense	ENST00000468425	ATPIF1	ATPase inhibitory factor 1 [Source:HGNC Symbol;Acc:871]	+	28562652	28573417	1204.8	140.374	10.3304	7.13749	1210.65	1173.65	1230.1	139.209	141.671	140.242	10.2855	10.321	10.3848	7.09458	7.1746	7.14328
ASHGA5P040166	2.45115e-05	0.000421073	9.13498	up	noncoding	ENST00000504874	RP11-503L19.1	GENCODE	518	chr4	+	149614183	149615475		GCCACATCTTGTAGCCCAGAATATCTTTTAGAAAGCAAAACTGGATTAAAAAAGAGAAAG	intergenic							44.7435	5	5.52771	2.33631	41.6907	40.6413	51.8986	5	5	5	5.31774	5.46223	5.80316	2.32963	2.34422	2.33507
ASHGA5P020978	0.00675304	0.0205616	9.06649	up	noncoding	ENST00000523002	RP11-909N17.2	GENCODE	544	chr8	+	144494918	144499224		CCAGCTGATTTAATACTCATGATAAACCCAGTAGACAGATGTGCATATATCACTTCAAAA	intergenic							103.322	12.4937	6.71908	3.53853	92.4607	100.515	116.991	16.8463	15.6347	5	6.46561	6.74282	6.94879	4.13665	4.14387	2.33507
ASHGA5P035352	1.03765e-05	0.000253901	9.02784	up	noncoding	ENST00000446781	AC105402.4	GENCODE	1859	chr2	-	149635629	149643156		CATTTCCTTTAGTGCCACATTATCAATTAGGAATGGGAAGGATCCTGGCACATGCCAACC	intronic antisense	NM_004522	KIF5C	kinesin heavy chain isoform 5C	+	149632791	149883273	44.4079	5	5.51069	2.33631	49.3286	47.5861	36.3092	5	5	5	5.55553	5.68414	5.29239	2.32963	2.34422	2.33507
ASHGA5P057964	7.72317e-05	0.000838699	8.86113	up	noncoding	TCONS_00024442	XLOC_011763	LincRNAs identified by Cabili et al	2105	chr16	+	67526000	67540403		GTCTTTGAAGGGCAACTGTTTGAAAATGCTGCAGAAACATGAGAAATGTTCATGAAGTGA	intergenic							101.898	10.9289	6.70545	3.55796	110.115	90.8631	104.715	14.2063	7.97842	10.6021	6.71927	6.6022	6.79487	3.88452	3.25862	3.53073
ASHGA5P049943	0.000378395	0.00243161	8.86109	up	noncoding	uc002kmj.1	AK091102	UCSC_knowngene	1917	chr18	+	3604967	3606884		CTTCTACACTGACCAGTAGTTTTGCTTTGTTTGACAGAAAAGTATAGTAAGAAGAAACTG	intronic antisense	NM_001003809	DLGAP1	disks large-associated protein 1 isoform 2	-	3496029	3845358	63.3611	6.78411	6.02074	2.87326	73.0637	56.0695	60.9501	5	6.72865	8.62366	6.12081	5.91446	6.02696	2.32963	3.04459	3.24556
ASHGA5P049943	0.000378395	0.00243161	8.86109	up	noncoding	uc002kmj.1	AK091102	UCSC_knowngene	1917	chr18	+	3604967	3606884		CTTCTACACTGACCAGTAGTTTTGCTTTGTTTGACAGAAAAGTATAGTAAGAAGAAACTG	intronic antisense	NM_001242761	DLGAP1	disks large-associated protein 1 isoform 3	-	3502142	4455266	63.3611	6.78411	6.02074	2.87326	73.0637	56.0695	60.9501	5	6.72865	8.62366	6.12081	5.91446	6.02696	2.32963	3.04459	3.24556
ASHGA5P049943	0.000378395	0.00243161	8.86109	up	noncoding	uc002kmj.1	AK091102	UCSC_knowngene	1917	chr18	+	3604967	3606884		CTTCTACACTGACCAGTAGTTTTGCTTTGTTTGACAGAAAAGTATAGTAAGAAGAAACTG	intronic antisense	NM_001242762	DLGAP1	disks large-associated protein 1 isoform 4	-	3496029	3874767	63.3611	6.78411	6.02074	2.87326	73.0637	56.0695	60.9501	5	6.72865	8.62366	6.12081	5.91446	6.02696	2.32963	3.04459	3.24556
ASHGA5P049943	0.000378395	0.00243161	8.86109	up	noncoding	uc002kmj.1	AK091102	UCSC_knowngene	1917	chr18	+	3604967	3606884		CTTCTACACTGACCAGTAGTTTTGCTTTGTTTGACAGAAAAGTATAGTAAGAAGAAACTG	intronic antisense	NM_001242763	DLGAP1	disks large-associated protein 1 isoform 5	-	3496029	3874767	63.3611	6.78411	6.02074	2.87326	73.0637	56.0695	60.9501	5	6.72865	8.62366	6.12081	5.91446	6.02696	2.32963	3.04459	3.24556
ASHGA5P049943	0.000378395	0.00243161	8.86109	up	noncoding	uc002kmj.1	AK091102	UCSC_knowngene	1917	chr18	+	3604967	3606884		CTTCTACACTGACCAGTAGTTTTGCTTTGTTTGACAGAAAAGTATAGTAAGAAGAAACTG	intronic antisense	NM_001242764	DLGAP1	disks large-associated protein 1 isoform 6	-	3496029	3874253	63.3611	6.78411	6.02074	2.87326	73.0637	56.0695	60.9501	5	6.72865	8.62366	6.12081	5.91446	6.02696	2.32963	3.04459	3.24556
ASHGA5P049943	0.000378395	0.00243161	8.86109	up	noncoding	uc002kmj.1	AK091102	UCSC_knowngene	1917	chr18	+	3604967	3606884		CTTCTACACTGACCAGTAGTTTTGCTTTGTTTGACAGAAAAGTATAGTAAGAAGAAACTG	intronic antisense	NM_001242765	DLGAP1	disks large-associated protein 1 isoform 7	-	3502142	3845358	63.3611	6.78411	6.02074	2.87326	73.0637	56.0695	60.9501	5	6.72865	8.62366	6.12081	5.91446	6.02696	2.32963	3.04459	3.24556
ASHGA5P049943	0.000378395	0.00243161	8.86109	up	noncoding	uc002kmj.1	AK091102	UCSC_knowngene	1917	chr18	+	3604967	3606884		CTTCTACACTGACCAGTAGTTTTGCTTTGTTTGACAGAAAAGTATAGTAAGAAGAAACTG	intronic antisense	NM_001242766	DLGAP1	disks large-associated protein 1 isoform 8	-	3496029	3845358	63.3611	6.78411	6.02074	2.87326	73.0637	56.0695	60.9501	5	6.72865	8.62366	6.12081	5.91446	6.02696	2.32963	3.04459	3.24556
ASHGA5P049943	0.000378395	0.00243161	8.86109	up	noncoding	uc002kmj.1	AK091102	UCSC_knowngene	1917	chr18	+	3604967	3606884		CTTCTACACTGACCAGTAGTTTTGCTTTGTTTGACAGAAAAGTATAGTAAGAAGAAACTG	intronic antisense	NM_004746	DLGAP1	disks large-associated protein 1 isoform 1	-	3496029	4455266	63.3611	6.78411	6.02074	2.87326	73.0637	56.0695	60.9501	5	6.72865	8.62366	6.12081	5.91446	6.02696	2.32963	3.04459	3.24556
ASHGA5P035476	1.26914e-07	4.7896e-05	8.77979	up	noncoding	ENST00000429929	AC008174.3	GENCODE	440	chr2	-	186652746	186664878		GCTGAAAGGGTGAGCCTGTGGTCTATATATATAGGAATGACTAAAGTTAATTGTTAAGAA	natural antisense	NM_173651	FSIP2	fibrous sheath-interacting protein 2	+	186603354	186698016	890.791	105.727	9.87902	6.74483	952.993	870.131	849.247	110.933	103.876	102.373	9.93177	9.87472	9.83057	6.78037	6.75476	6.69937
ASHGA5P045911	0.000713033	0.0038043	8.67969	up	noncoding	TCONS_00001705	XLOC_001065	LincRNAs identified by Cabili et al	1093	chr1	-	161259150	161262269		AAATTAAAGAATATCCTGAGTGTTAGGAGGGGAGCATCTTTATTATTTGTAATAAGCCCC	intergenic							53.2003	6.34786	5.77899	2.66135	52.4704	54.381	52.7496	5	5	9.04357	5.64442	5.86709	5.82548	2.32963	2.34422	3.3102
ASHGA5P050221	0.00235199	0.00924843	8.51866	up	noncoding	NR_038332	LOC100505622	RefSeq	701	chr19	+	42636780	42641251		TAAAAATACCTTGGTAATTTATCACTTAATAAATATCCAATAAATGCTATTATGTGCCAA	intronic antisense	ENST00000524801	POU2F2	POU class 2 homeobox 2 [Source:HGNC Symbol;Acc:9213]	-	42620942	42680177	77.5392	9.26648	6.31233	3.2217	85.758	74.5956	72.264	5	10.3512	12.4483	6.36038	6.30903	6.26759	2.32963	3.5771	3.75839
ASHGA5P050221	0.00235199	0.00924843	8.51866	up	noncoding	NR_038332	LOC100505622	RefSeq	701	chr19	+	42636780	42641251		TAAAAATACCTTGGTAATTTATCACTTAATAAATATCCAATAAATGCTATTATGTGCCAA	intronic antisense	ENST00000532176	POU2F2	POU class 2 homeobox 2 [Source:HGNC Symbol;Acc:9213]	-	42621142	42700737	77.5392	9.26648	6.31233	3.2217	85.758	74.5956	72.264	5	10.3512	12.4483	6.36038	6.30903	6.26759	2.32963	3.5771	3.75839
ASHGA5P044869	0.00252191	0.00974225	8.51313	up	noncoding	ENST00000530194	RP11-159H10.3	GENCODE	572	chr8	+	70755533	70767206		GAGAGAAAGCACTGTGAGTAGATTTGATCAGATACTTTATTTGTGTTGTTGGTTCTGAAA	intergenic							73.708	9.02525	6.23964	3.14995	75.7758	68.2749	77.0734	14.3934	7.68241	5	6.176	6.18215	6.36078	3.90513	3.20966	2.33507
ASHGA5P014982	0.000791999	0.00412288	8.46687	up	noncoding	ENST00000415387	AC093865.1	GENCODE	433	chr2	-	213446080	213886269		GAGAACATGAAACAGGAGCTACTTAATACCCTTTGAAAAAGAGGAAGTATTCTAGAGAAT	intron sense-overlapping	NM_001079526	IKZF2	zinc finger protein Helios isoform 2	-	213864410	214016333	78.6285	9.03541	6.33237	3.25054	84.5221	72.3146	79.0488	5.81655	12.0543	9.23539	6.33774	6.26505	6.39432	2.63072	3.7796	3.3413
ASHGA5P014982	0.000791999	0.00412288	8.46687	up	noncoding	ENST00000415387	AC093865.1	GENCODE	433	chr2	-	213446080	213886269		GAGAACATGAAACAGGAGCTACTTAATACCCTTTGAAAAAGAGGAAGTATTCTAGAGAAT	intron sense-overlapping	NM_016260	IKZF2	zinc finger protein Helios isoform 1	-	213864410	214015058	78.6285	9.03541	6.33237	3.25054	84.5221	72.3146	79.0488	5.81655	12.0543	9.23539	6.33774	6.26505	6.39432	2.63072	3.7796	3.3413
ASHGA5P018037	2.03501e-05	0.000373568	8.43692	up	noncoding	NR_026927	LOC115110	RefSeq	2216	chr1	-	2481358	2484284		TTTGTGATTCAGGAAAGAAAGCACGCAGCCAAAGAGCGCAAAGAGGCTCAGAGGAGGCCC	intergenic							117.873	13.2464	6.91279	3.83608	120.697	113.556	119.366	13.9564	10.5446	15.238	6.85094	6.90834	6.97911	3.86466	3.60295	4.04062
ASHGA5P054941	2.29182e-07	5.1441e-05	8.42606	up	noncoding	TCONS_00008690	XLOC_004205	LincRNAs identified by Cabili et al	1614	chr4	-	185289625	185303530	ENST00000512674	TGGAGAAATGGTGAATCTTCGGTTTGTGAGTATGACCAGTGGGTCATATGGGCAGAAAAG	intergenic							40.9921	5	5.41117	2.33631	41.9132	40.5924	40.4705	5	5	5	5.32583	5.45937	5.4483	2.32963	2.34422	2.33507
ASHGA5P053449	6.68026e-07	7.4562e-05	8.2825	up	noncoding	ENST00000520944	SNHG6	GENCODE	638	chr8	-	67834052	67837831		TAAGAGCTGTCTTCCGATGTCGCTCTTCCTTTCCCGCGCGACCGGCGAGGGAGGAAGAAG	natural antisense	NM_173518	MCMDC2	MCM domain-containing protein 2 isoform a	+	67782983	67834283	63179.3	9147.72	16.0181	12.968	68806.5	61283.6	59447.9	9313.83	9084.13	9045.19	16.1058	16.0305	15.918	12.9455	12.9778	12.9807
ASHGA5P031491	0.00012093	0.00111832	8.27285	up	noncoding	NR_047572	LOC100128770	RefSeq	3061	chr16	+	3082481	3089133		GGCCATGGGAGGGAGCGTAGACCTATAAACCAGAAATGAACCAATAAAACAGTACAGCAA	natural antisense	NM_001103175	CCDC64B	bicaudal D-related protein 2	-	3077867	3085542	109.688	12.6123	6.80751	3.75912	113.754	118.152	97.1569	10.8547	15.4955	11.4867	6.76838	6.96471	6.68944	3.5072	4.12873	3.64144
ASHGA5P027805	4.50274e-05	0.000598225	8.26244	up	noncoding	ENST00000537764	RP11-113C12.3	GENCODE	620	chr12	+	8472976	8522151		GACTTTATTTGCAGTGACTGTACAAATTTTGCATGAGATGATCAATCAGCTGTAAAGACT	intergenic							44.0483	5.09956	5.50987	2.4633	43.8547	47.862	40.4283	5	5.29869	5	5.39142	5.69159	5.4466	2.32963	2.72521	2.33507
ASHGA5P021574	3.17345e-06	0.00013828	8.12944	up	noncoding	ENST00000535351	AE000661.37	GENCODE	571	chr14	-	22850772	22901719		ATGGATGGCTGTGGAGAGAGGATGCCAGACAGATATTTGAGCAGAACAAAGAGAGCCAAC	intergenic							165.115	19.2784	7.39036	4.36721	172.338	145.985	177.023	20.3124	18.2643	19.2586	7.37709	7.25771	7.53628	4.39142	4.35092	4.35928
ASHGA5P031016	5.09948e-06	0.000174772	8.08682	up	noncoding	TCONS_00006291	XLOC_002897	LincRNAs identified by Cabili et al	587	chr3	+	158586304	158587531		CTTTAAGTATGGAGGGGACAATATACAGAGCAGTGATGAGAATGGAGAATGGCAATGAGG	intergenic							278.93	34.0523	8.16304	5.14746	290.438	285.665	260.687	31.0883	34.866	36.2025	8.15476	8.23406	8.10029	4.98133	5.22895	5.23211
ASHGA5P047285	7.06865e-05	0.000796128	7.9788	up	noncoding	ENST00000435049	RP11-46F15.2	GENCODE	622	chr1	-	3539753	3541307		ACAGCTGCAAGCTGTAGTCAGTGATGGGCAACTGGAACCAGAGATTCCAGAGAGAGGGAG	bidirectional	NM_182752	TPRG1L	tumor protein p63-regulated gene 1-like protein	+	3541555	3546694	48.6401	5.73783	5.64171	2.64554	58.6129	43.1121	44.1953	6.745	5.46848	5	5.80371	5.54782	5.5736	2.83772	2.76382	2.33507
ASHGA5P058545	6.67066e-06	0.000202728	7.81847	up	noncoding	uc010dve.1	EMR4P	UCSC_knowngene	952	chr19	-	6963620	6986422		TGGATTTGGGAAACAGCTGCCTGGTGACAAGAGAACAAAACATATCTGTGTCTACTGGGA	intergenic							456.663	58.9161	8.88803	5.92115	519.725	428.16	422.105	64.4407	58.5746	53.7329	9.02183	8.83218	8.81009	6.02187	5.95315	5.78842
ASHGA5P030831	0.000160502	0.00133289	7.74879	up	noncoding	TCONS_00008438	XLOC_003884	LincRNAs identified by Cabili et al	431	chr4	-	12550348	12564147		TTATATACTCGGGGAAGCACCAAGCCCAAGCAGTTTTGAATACCAGTGGAAAAACAAGAC	intergenic							112.174	13.9268	6.84462	3.89065	114.161	112.155	110.206	10.6101	14.6008	16.5695	6.77292	6.89409	6.86685	3.47306	4.04525	4.15364
ASHGA5P038500	7.49433e-05	0.000822839	7.73954	up	noncoding	ENST00000446438	RP11-82L20.1	GENCODE	170	chr1	+	72036638	72039241		GCTGATCCTACAGACTTCAACAATTTTCTGTCCTCAGACAGTGATTTATCATAATGAATT	intronic antisense	NM_173808	NEGR1	neuronal growth regulator 1 precursor	-	71868624	72748277	83.7048	10.156	6.41549	3.46324	96.4455	72.2711	82.3978	9.95107	11.9354	8.58152	6.52864	6.2637	6.45412	3.38269	3.76804	3.23898
ASHGA5P042975	0.000210986	0.00161013	7.61328	up	noncoding	ENST00000434399	AC005154.6	GENCODE	1217	chr7	-	30555924	30602441	uc003tbd.3	TTTAAGTGTATGTCTCTAAGAAAATTTAATAATTGATTAAATATTGTTGAATAGACTGAA	intergenic							93.5266	11.8404	6.58383	3.65531	102.021	86.3605	92.1978	15.1718	11.9103	8.43921	6.61284	6.5291	6.60955	3.98024	3.76525	3.22043
ASHGA5P019695	0.000250978	0.0018076	7.53958	up	noncoding	uc009yin.3	BDNF-AS1	UCSC_knowngene	1310	chr11	+	27528398	27699350	NR_033314, NR_033315, uc009yij.3, uc009yik.3, uc009yil.3, uc009yim.3, uc009yio.3, uc009yip.3, uc009yiq.3, uc009yiv.3	ATTTCATTGAGCCATCCTGTTTTACAGGAAATTCTGCAAGTGGCAACGTGGGTCCATTCC	natural antisense	NM_001143805	BDNF	brain-derived neurotrophic factor isoform a preproprotein	-	27676441	27742326	49.3508	6.23744	5.66132	2.74684	55.5783	51.5679	40.9061	7.90726	5.80506	5	5.72597	5.79297	5.46503	3.0588	2.84663	2.33507
ASHGA5P019695	0.000250978	0.0018076	7.53958	up	noncoding	uc009yin.3	BDNF-AS1	UCSC_knowngene	1310	chr11	+	27528398	27699350	NR_033314, NR_033315, uc009yij.3, uc009yik.3, uc009yil.3, uc009yim.3, uc009yio.3, uc009yip.3, uc009yiq.3, uc009yiv.3	ATTTCATTGAGCCATCCTGTTTTACAGGAAATTCTGCAAGTGGCAACGTGGGTCCATTCC	natural antisense	NM_001143806	BDNF	brain-derived neurotrophic factor isoform a preproprotein	-	27676441	27742326	49.3508	6.23744	5.66132	2.74684	55.5783	51.5679	40.9061	7.90726	5.80506	5	5.72597	5.79297	5.46503	3.0588	2.84663	2.33507
ASHGA5P019695	0.000250978	0.0018076	7.53958	up	noncoding	uc009yin.3	BDNF-AS1	UCSC_knowngene	1310	chr11	+	27528398	27699350	NR_033314, NR_033315, uc009yij.3, uc009yik.3, uc009yil.3, uc009yim.3, uc009yio.3, uc009yip.3, uc009yiq.3, uc009yiv.3	ATTTCATTGAGCCATCCTGTTTTACAGGAAATTCTGCAAGTGGCAACGTGGGTCCATTCC	natural antisense	NM_001143807	BDNF	brain-derived neurotrophic factor isoform a preproprotein	-	27676441	27741294	49.3508	6.23744	5.66132	2.74684	55.5783	51.5679	40.9061	7.90726	5.80506	5	5.72597	5.79297	5.46503	3.0588	2.84663	2.33507
ASHGA5P019695	0.000250978	0.0018076	7.53958	up	noncoding	uc009yin.3	BDNF-AS1	UCSC_knowngene	1310	chr11	+	27528398	27699350	NR_033314, NR_033315, uc009yij.3, uc009yik.3, uc009yil.3, uc009yim.3, uc009yio.3, uc009yip.3, uc009yiq.3, uc009yiv.3	ATTTCATTGAGCCATCCTGTTTTACAGGAAATTCTGCAAGTGGCAACGTGGGTCCATTCC	natural antisense	NM_001143808	BDNF	brain-derived neurotrophic factor isoform a preproprotein	-	27676441	27722600	49.3508	6.23744	5.66132	2.74684	55.5783	51.5679	40.9061	7.90726	5.80506	5	5.72597	5.79297	5.46503	3.0588	2.84663	2.33507
ASHGA5P019695	0.000250978	0.0018076	7.53958	up	noncoding	uc009yin.3	BDNF-AS1	UCSC_knowngene	1310	chr11	+	27528398	27699350	NR_033314, NR_033315, uc009yij.3, uc009yik.3, uc009yil.3, uc009yim.3, uc009yio.3, uc009yip.3, uc009yiq.3, uc009yiv.3	ATTTCATTGAGCCATCCTGTTTTACAGGAAATTCTGCAAGTGGCAACGTGGGTCCATTCC	natural antisense	NM_001143809	BDNF	brain-derived neurotrophic factor isoform d preproprotein	-	27676441	27722600	49.3508	6.23744	5.66132	2.74684	55.5783	51.5679	40.9061	7.90726	5.80506	5	5.72597	5.79297	5.46503	3.0588	2.84663	2.33507
ASHGA5P019695	0.000250978	0.0018076	7.53958	up	noncoding	uc009yin.3	BDNF-AS1	UCSC_knowngene	1310	chr11	+	27528398	27699350	NR_033314, NR_033315, uc009yij.3, uc009yik.3, uc009yil.3, uc009yim.3, uc009yio.3, uc009yip.3, uc009yiq.3, uc009yiv.3	ATTTCATTGAGCCATCCTGTTTTACAGGAAATTCTGCAAGTGGCAACGTGGGTCCATTCC	natural antisense	NM_001143810	BDNF	brain-derived neurotrophic factor isoform e	-	27676441	27722600	49.3508	6.23744	5.66132	2.74684	55.5783	51.5679	40.9061	7.90726	5.80506	5	5.72597	5.79297	5.46503	3.0588	2.84663	2.33507
ASHGA5P019695	0.000250978	0.0018076	7.53958	up	noncoding	uc009yin.3	BDNF-AS1	UCSC_knowngene	1310	chr11	+	27528398	27699350	NR_033314, NR_033315, uc009yij.3, uc009yik.3, uc009yil.3, uc009yim.3, uc009yio.3, uc009yip.3, uc009yiq.3, uc009yiv.3	ATTTCATTGAGCCATCCTGTTTTACAGGAAATTCTGCAAGTGGCAACGTGGGTCCATTCC	natural antisense	NM_001143811	BDNF	brain-derived neurotrophic factor isoform a preproprotein	-	27676441	27722600	49.3508	6.23744	5.66132	2.74684	55.5783	51.5679	40.9061	7.90726	5.80506	5	5.72597	5.79297	5.46503	3.0588	2.84663	2.33507
ASHGA5P019695	0.000250978	0.0018076	7.53958	up	noncoding	uc009yin.3	BDNF-AS1	UCSC_knowngene	1310	chr11	+	27528398	27699350	NR_033314, NR_033315, uc009yij.3, uc009yik.3, uc009yil.3, uc009yim.3, uc009yio.3, uc009yip.3, uc009yiq.3, uc009yiv.3	ATTTCATTGAGCCATCCTGTTTTACAGGAAATTCTGCAAGTGGCAACGTGGGTCCATTCC	natural antisense	NM_001143812	BDNF	brain-derived neurotrophic factor isoform a preproprotein	-	27676441	27722447	49.3508	6.23744	5.66132	2.74684	55.5783	51.5679	40.9061	7.90726	5.80506	5	5.72597	5.79297	5.46503	3.0588	2.84663	2.33507
ASHGA5P019695	0.000250978	0.0018076	7.53958	up	noncoding	uc009yin.3	BDNF-AS1	UCSC_knowngene	1310	chr11	+	27528398	27699350	NR_033314, NR_033315, uc009yij.3, uc009yik.3, uc009yil.3, uc009yim.3, uc009yio.3, uc009yip.3, uc009yiq.3, uc009yiv.3	ATTTCATTGAGCCATCCTGTTTTACAGGAAATTCTGCAAGTGGCAACGTGGGTCCATTCC	natural antisense	NM_001143813	BDNF	brain-derived neurotrophic factor isoform a preproprotein	-	27676441	27722035	49.3508	6.23744	5.66132	2.74684	55.5783	51.5679	40.9061	7.90726	5.80506	5	5.72597	5.79297	5.46503	3.0588	2.84663	2.33507
ASHGA5P019695	0.000250978	0.0018076	7.53958	up	noncoding	uc009yin.3	BDNF-AS1	UCSC_knowngene	1310	chr11	+	27528398	27699350	NR_033314, NR_033315, uc009yij.3, uc009yik.3, uc009yil.3, uc009yim.3, uc009yio.3, uc009yip.3, uc009yiq.3, uc009yiv.3	ATTTCATTGAGCCATCCTGTTTTACAGGAAATTCTGCAAGTGGCAACGTGGGTCCATTCC	natural antisense	NM_001143814	BDNF	brain-derived neurotrophic factor isoform a preproprotein	-	27676441	27722035	49.3508	6.23744	5.66132	2.74684	55.5783	51.5679	40.9061	7.90726	5.80506	5	5.72597	5.79297	5.46503	3.0588	2.84663	2.33507
ASHGA5P019695	0.000250978	0.0018076	7.53958	up	noncoding	uc009yin.3	BDNF-AS1	UCSC_knowngene	1310	chr11	+	27528398	27699350	NR_033314, NR_033315, uc009yij.3, uc009yik.3, uc009yil.3, uc009yim.3, uc009yio.3, uc009yip.3, uc009yiq.3, uc009yiv.3	ATTTCATTGAGCCATCCTGTTTTACAGGAAATTCTGCAAGTGGCAACGTGGGTCCATTCC	natural antisense	NM_001143816	BDNF	brain-derived neurotrophic factor isoform a preproprotein	-	27676441	27681196	49.3508	6.23744	5.66132	2.74684	55.5783	51.5679	40.9061	7.90726	5.80506	5	5.72597	5.79297	5.46503	3.0588	2.84663	2.33507
ASHGA5P019695	0.000250978	0.0018076	7.53958	up	noncoding	uc009yin.3	BDNF-AS1	UCSC_knowngene	1310	chr11	+	27528398	27699350	NR_033314, NR_033315, uc009yij.3, uc009yik.3, uc009yil.3, uc009yim.3, uc009yio.3, uc009yip.3, uc009yiq.3, uc009yiv.3	ATTTCATTGAGCCATCCTGTTTTACAGGAAATTCTGCAAGTGGCAACGTGGGTCCATTCC	natural antisense	NM_001709	BDNF	brain-derived neurotrophic factor isoform a preproprotein	-	27676441	27722035	49.3508	6.23744	5.66132	2.74684	55.5783	51.5679	40.9061	7.90726	5.80506	5	5.72597	5.79297	5.46503	3.0588	2.84663	2.33507
ASHGA5P019695	0.000250978	0.0018076	7.53958	up	noncoding	uc009yin.3	BDNF-AS1	UCSC_knowngene	1310	chr11	+	27528398	27699350	NR_033314, NR_033315, uc009yij.3, uc009yik.3, uc009yil.3, uc009yim.3, uc009yio.3, uc009yip.3, uc009yiq.3, uc009yiv.3	ATTTCATTGAGCCATCCTGTTTTACAGGAAATTCTGCAAGTGGCAACGTGGGTCCATTCC	natural antisense	NM_170731	BDNF	brain-derived neurotrophic factor isoform b preproprotein	-	27676441	27743605	49.3508	6.23744	5.66132	2.74684	55.5783	51.5679	40.9061	7.90726	5.80506	5	5.72597	5.79297	5.46503	3.0588	2.84663	2.33507
ASHGA5P019695	0.000250978	0.0018076	7.53958	up	noncoding	uc009yin.3	BDNF-AS1	UCSC_knowngene	1310	chr11	+	27528398	27699350	NR_033314, NR_033315, uc009yij.3, uc009yik.3, uc009yil.3, uc009yim.3, uc009yio.3, uc009yip.3, uc009yiq.3, uc009yiv.3	ATTTCATTGAGCCATCCTGTTTTACAGGAAATTCTGCAAGTGGCAACGTGGGTCCATTCC	natural antisense	NM_170732	BDNF	brain-derived neurotrophic factor isoform a preproprotein	-	27676441	27742326	49.3508	6.23744	5.66132	2.74684	55.5783	51.5679	40.9061	7.90726	5.80506	5	5.72597	5.79297	5.46503	3.0588	2.84663	2.33507
ASHGA5P019695	0.000250978	0.0018076	7.53958	up	noncoding	uc009yin.3	BDNF-AS1	UCSC_knowngene	1310	chr11	+	27528398	27699350	NR_033314, NR_033315, uc009yij.3, uc009yik.3, uc009yil.3, uc009yim.3, uc009yio.3, uc009yip.3, uc009yiq.3, uc009yiv.3	ATTTCATTGAGCCATCCTGTTTTACAGGAAATTCTGCAAGTGGCAACGTGGGTCCATTCC	natural antisense	NM_170733	BDNF	brain-derived neurotrophic factor isoform a preproprotein	-	27676441	27723180	49.3508	6.23744	5.66132	2.74684	55.5783	51.5679	40.9061	7.90726	5.80506	5	5.72597	5.79297	5.46503	3.0588	2.84663	2.33507
ASHGA5P019695	0.000250978	0.0018076	7.53958	up	noncoding	uc009yin.3	BDNF-AS1	UCSC_knowngene	1310	chr11	+	27528398	27699350	NR_033314, NR_033315, uc009yij.3, uc009yik.3, uc009yil.3, uc009yim.3, uc009yio.3, uc009yip.3, uc009yiq.3, uc009yiv.3	ATTTCATTGAGCCATCCTGTTTTACAGGAAATTCTGCAAGTGGCAACGTGGGTCCATTCC	natural antisense	NM_170734	BDNF	brain-derived neurotrophic factor isoform c preproprotein	-	27676441	27721214	49.3508	6.23744	5.66132	2.74684	55.5783	51.5679	40.9061	7.90726	5.80506	5	5.72597	5.79297	5.46503	3.0588	2.84663	2.33507
ASHGA5P019695	0.000250978	0.0018076	7.53958	up	noncoding	uc009yin.3	BDNF-AS1	UCSC_knowngene	1310	chr11	+	27528398	27699350	NR_033314, NR_033315, uc009yij.3, uc009yik.3, uc009yil.3, uc009yim.3, uc009yio.3, uc009yip.3, uc009yiq.3, uc009yiv.3	ATTTCATTGAGCCATCCTGTTTTACAGGAAATTCTGCAAGTGGCAACGTGGGTCCATTCC	natural antisense	NM_170735	BDNF	brain-derived neurotrophic factor isoform a preproprotein	-	27676441	27681196	49.3508	6.23744	5.66132	2.74684	55.5783	51.5679	40.9061	7.90726	5.80506	5	5.72597	5.79297	5.46503	3.0588	2.84663	2.33507
ASHGA5P019665	7.18858e-06	0.000209078	7.52668	up	noncoding	NR_033890	LOC338817	RefSeq	3684	chr12	+	11700963	11717335		CTACTCTTTCACATTCAAGAAGAGTTGAATCAAGATGTTTAAGTCTCTGGAGAGTTAAGT	intergenic							685.489	94.4337	9.49498	6.58296	706.766	662.904	686.795	84.8086	101.017	97.4751	9.48078	9.47443	9.52972	6.39956	6.71714	6.63218
ASHGA5P030337	0.000258462	0.00184663	7.51623	up	noncoding	TCONS_00008667	XLOC_004182	LincRNAs identified by Cabili et al	1012	chr4	-	178141536	178148458	TCONS_00009177	CGTGGTACATAGAAGCTGAGCAACTTTTTCTCTCTTTCTAATAAATGCTAATTCAGGAAA	intergenic							114.255	14.7057	6.86859	3.95858	118.267	115.397	109.1	12.1824	19.3613	12.5733	6.82195	6.9323	6.85152	3.67594	4.42744	3.77235
ASHGA5P020448	2.94024e-07	5.7895e-05	7.48786	up	noncoding	ENST00000513755	CTD-2037K23.2	GENCODE	493	chr5	-	77638188	77656217		GCATTTTGTGATATAAGAAAGATTGGAGAACTGTGTGCCTGGCAATTGCCTTGCTGAAAG	bidirectional	NM_004866	SCAMP1	secretory carrier-associated membrane protein 1	+	77656338	77776562	231.341	30.2853	7.88917	4.98462	239.961	231.646	222.418	30.5753	28.2363	32.0442	7.86357	7.92784	7.8761	4.9565	4.93661	5.06075
ASHGA5P026091	8.46345e-05	0.000888868	7.45743	up	noncoding	ENST00000531076	RP11-326C3.12	GENCODE	457	chr11	+	327399	327957	ENST00000524824, ENST00000534483	GGCCAGTTCCATTCTCAAACTGCTGTGAGTGCAAAGCTCATGCTGGATTTTGAAGATTTG	intergenic							134.703	17.3371	7.10248	4.20381	129.182	142.638	132.288	16.161	14.2687	21.5817	6.95976	7.22635	7.12134	4.07436	4.01306	4.52401
ASHGA5P047198	2.9185e-06	0.000133415	7.40637	up	noncoding	NR_037844	LOC100133445	RefSeq	963	chr1	-	2487207	2488450	ENST00000416860	TAAACTTCCCTTCCGAATAAAACCACCAGAATGCGGTCTGGCCAATTTCAGTCATAGACC	natural antisense	NM_003820	TNFRSF14	tumor necrosis factor receptor superfamily member 14 precursor	+	2487804	2495267	835.868	117.775	9.7806	6.89183	829.789	835.177	842.639	130.237	104.451	118.637	9.71876	9.80618	9.81685	7.0027	6.76301	6.90979
ASHGA5P056749	7.03657e-05	0.000794737	7.16664	up	noncoding	TCONS_00008337	XLOC_003787	LincRNAs identified by Cabili et al	579	chr4	+	175444201	175451355		AGGTTGTCAGCGGCAGGCTGCAATTTTAATTCTGTAAACCGTGTATTGCGCGTGTACTTT	natural antisense	ENST00000506910	HPGD	hydroxyprostaglandin dehydrogenase 15-(NAD) [Source:HGNC Symbol;Acc:5154]	-	175414302	175444305	35.1463	5	5.1776	2.33631	30.4759	38.8713	36.0916	5	5	5	4.84967	5.39803	5.28511	2.32963	2.34422	2.33507
ASHGA5P056749	7.03657e-05	0.000794737	7.16664	up	noncoding	TCONS_00008337	XLOC_003787	LincRNAs identified by Cabili et al	579	chr4	+	175444201	175451355		AGGTTGTCAGCGGCAGGCTGCAATTTTAATTCTGTAAACCGTGTATTGCGCGTGTACTTT	natural antisense	ENST00000510901	HPGD	hydroxyprostaglandin dehydrogenase 15-(NAD) [Source:HGNC Symbol;Acc:5154]	-	175412721	175444216	35.1463	5	5.1776	2.33631	30.4759	38.8713	36.0916	5	5	5	4.84967	5.39803	5.28511	2.32963	2.34422	2.33507
ASHGA5P019658	6.02829e-07	7.2265e-05	7.16354	up	noncoding	uc009yja.3	BDNF-AS1	UCSC_knowngene	1348	chr11	+	27528398	27719718	ENST00000530686, ENST00000532965, NR_002832, NR_033312, NR_033313, NR_033314, NR_033315, uc001mro.3, uc001mrp.3, uc009yij.3, uc009yik.3, uc009yil.3, uc009yim.3, uc009yin.3, uc009yio.3, uc009yip.3, uc009yiq.3, uc009yir.3, uc009yiu.3, uc009yiv.3, uc009yiw.3, uc009yix.3, uc009yiy.3, uc009yiz.3, uc009yjb.3	AATTCATCTAACCAGAAAGAGAAGAGGAGGCTCCAAAGGCACTTGACTACTGAGCATCAC	natural antisense	NM_001143805	BDNF	brain-derived neurotrophic factor isoform a preproprotein	-	27676441	27742326	34.8748	5	5.17698	2.33631	35.4425	34.3713	34.8105	5	5	5	5.07673	5.21768	5.23653	2.32963	2.34422	2.33507
ASHGA5P019658	6.02829e-07	7.2265e-05	7.16354	up	noncoding	uc009yja.3	BDNF-AS1	UCSC_knowngene	1348	chr11	+	27528398	27719718	ENST00000530686, ENST00000532965, NR_002832, NR_033312, NR_033313, NR_033314, NR_033315, uc001mro.3, uc001mrp.3, uc009yij.3, uc009yik.3, uc009yil.3, uc009yim.3, uc009yin.3, uc009yio.3, uc009yip.3, uc009yiq.3, uc009yir.3, uc009yiu.3, uc009yiv.3, uc009yiw.3, uc009yix.3, uc009yiy.3, uc009yiz.3, uc009yjb.3	AATTCATCTAACCAGAAAGAGAAGAGGAGGCTCCAAAGGCACTTGACTACTGAGCATCAC	natural antisense	NM_001143806	BDNF	brain-derived neurotrophic factor isoform a preproprotein	-	27676441	27742326	34.8748	5	5.17698	2.33631	35.4425	34.3713	34.8105	5	5	5	5.07673	5.21768	5.23653	2.32963	2.34422	2.33507
ASHGA5P019658	6.02829e-07	7.2265e-05	7.16354	up	noncoding	uc009yja.3	BDNF-AS1	UCSC_knowngene	1348	chr11	+	27528398	27719718	ENST00000530686, ENST00000532965, NR_002832, NR_033312, NR_033313, NR_033314, NR_033315, uc001mro.3, uc001mrp.3, uc009yij.3, uc009yik.3, uc009yil.3, uc009yim.3, uc009yin.3, uc009yio.3, uc009yip.3, uc009yiq.3, uc009yir.3, uc009yiu.3, uc009yiv.3, uc009yiw.3, uc009yix.3, uc009yiy.3, uc009yiz.3, uc009yjb.3	AATTCATCTAACCAGAAAGAGAAGAGGAGGCTCCAAAGGCACTTGACTACTGAGCATCAC	natural antisense	NM_001143807	BDNF	brain-derived neurotrophic factor isoform a preproprotein	-	27676441	27741294	34.8748	5	5.17698	2.33631	35.4425	34.3713	34.8105	5	5	5	5.07673	5.21768	5.23653	2.32963	2.34422	2.33507
ASHGA5P019658	6.02829e-07	7.2265e-05	7.16354	up	noncoding	uc009yja.3	BDNF-AS1	UCSC_knowngene	1348	chr11	+	27528398	27719718	ENST00000530686, ENST00000532965, NR_002832, NR_033312, NR_033313, NR_033314, NR_033315, uc001mro.3, uc001mrp.3, uc009yij.3, uc009yik.3, uc009yil.3, uc009yim.3, uc009yin.3, uc009yio.3, uc009yip.3, uc009yiq.3, uc009yir.3, uc009yiu.3, uc009yiv.3, uc009yiw.3, uc009yix.3, uc009yiy.3, uc009yiz.3, uc009yjb.3	AATTCATCTAACCAGAAAGAGAAGAGGAGGCTCCAAAGGCACTTGACTACTGAGCATCAC	natural antisense	NM_001143808	BDNF	brain-derived neurotrophic factor isoform a preproprotein	-	27676441	27722600	34.8748	5	5.17698	2.33631	35.4425	34.3713	34.8105	5	5	5	5.07673	5.21768	5.23653	2.32963	2.34422	2.33507
ASHGA5P019658	6.02829e-07	7.2265e-05	7.16354	up	noncoding	uc009yja.3	BDNF-AS1	UCSC_knowngene	1348	chr11	+	27528398	27719718	ENST00000530686, ENST00000532965, NR_002832, NR_033312, NR_033313, NR_033314, NR_033315, uc001mro.3, uc001mrp.3, uc009yij.3, uc009yik.3, uc009yil.3, uc009yim.3, uc009yin.3, uc009yio.3, uc009yip.3, uc009yiq.3, uc009yir.3, uc009yiu.3, uc009yiv.3, uc009yiw.3, uc009yix.3, uc009yiy.3, uc009yiz.3, uc009yjb.3	AATTCATCTAACCAGAAAGAGAAGAGGAGGCTCCAAAGGCACTTGACTACTGAGCATCAC	natural antisense	NM_001143809	BDNF	brain-derived neurotrophic factor isoform d preproprotein	-	27676441	27722600	34.8748	5	5.17698	2.33631	35.4425	34.3713	34.8105	5	5	5	5.07673	5.21768	5.23653	2.32963	2.34422	2.33507
ASHGA5P019658	6.02829e-07	7.2265e-05	7.16354	up	noncoding	uc009yja.3	BDNF-AS1	UCSC_knowngene	1348	chr11	+	27528398	27719718	ENST00000530686, ENST00000532965, NR_002832, NR_033312, NR_033313, NR_033314, NR_033315, uc001mro.3, uc001mrp.3, uc009yij.3, uc009yik.3, uc009yil.3, uc009yim.3, uc009yin.3, uc009yio.3, uc009yip.3, uc009yiq.3, uc009yir.3, uc009yiu.3, uc009yiv.3, uc009yiw.3, uc009yix.3, uc009yiy.3, uc009yiz.3, uc009yjb.3	AATTCATCTAACCAGAAAGAGAAGAGGAGGCTCCAAAGGCACTTGACTACTGAGCATCAC	natural antisense	NM_001143810	BDNF	brain-derived neurotrophic factor isoform e	-	27676441	27722600	34.8748	5	5.17698	2.33631	35.4425	34.3713	34.8105	5	5	5	5.07673	5.21768	5.23653	2.32963	2.34422	2.33507
ASHGA5P019658	6.02829e-07	7.2265e-05	7.16354	up	noncoding	uc009yja.3	BDNF-AS1	UCSC_knowngene	1348	chr11	+	27528398	27719718	ENST00000530686, ENST00000532965, NR_002832, NR_033312, NR_033313, NR_033314, NR_033315, uc001mro.3, uc001mrp.3, uc009yij.3, uc009yik.3, uc009yil.3, uc009yim.3, uc009yin.3, uc009yio.3, uc009yip.3, uc009yiq.3, uc009yir.3, uc009yiu.3, uc009yiv.3, uc009yiw.3, uc009yix.3, uc009yiy.3, uc009yiz.3, uc009yjb.3	AATTCATCTAACCAGAAAGAGAAGAGGAGGCTCCAAAGGCACTTGACTACTGAGCATCAC	natural antisense	NM_001143811	BDNF	brain-derived neurotrophic factor isoform a preproprotein	-	27676441	27722600	34.8748	5	5.17698	2.33631	35.4425	34.3713	34.8105	5	5	5	5.07673	5.21768	5.23653	2.32963	2.34422	2.33507
ASHGA5P019658	6.02829e-07	7.2265e-05	7.16354	up	noncoding	uc009yja.3	BDNF-AS1	UCSC_knowngene	1348	chr11	+	27528398	27719718	ENST00000530686, ENST00000532965, NR_002832, NR_033312, NR_033313, NR_033314, NR_033315, uc001mro.3, uc001mrp.3, uc009yij.3, uc009yik.3, uc009yil.3, uc009yim.3, uc009yin.3, uc009yio.3, uc009yip.3, uc009yiq.3, uc009yir.3, uc009yiu.3, uc009yiv.3, uc009yiw.3, uc009yix.3, uc009yiy.3, uc009yiz.3, uc009yjb.3	AATTCATCTAACCAGAAAGAGAAGAGGAGGCTCCAAAGGCACTTGACTACTGAGCATCAC	natural antisense	NM_001143812	BDNF	brain-derived neurotrophic factor isoform a preproprotein	-	27676441	27722447	34.8748	5	5.17698	2.33631	35.4425	34.3713	34.8105	5	5	5	5.07673	5.21768	5.23653	2.32963	2.34422	2.33507
ASHGA5P019658	6.02829e-07	7.2265e-05	7.16354	up	noncoding	uc009yja.3	BDNF-AS1	UCSC_knowngene	1348	chr11	+	27528398	27719718	ENST00000530686, ENST00000532965, NR_002832, NR_033312, NR_033313, NR_033314, NR_033315, uc001mro.3, uc001mrp.3, uc009yij.3, uc009yik.3, uc009yil.3, uc009yim.3, uc009yin.3, uc009yio.3, uc009yip.3, uc009yiq.3, uc009yir.3, uc009yiu.3, uc009yiv.3, uc009yiw.3, uc009yix.3, uc009yiy.3, uc009yiz.3, uc009yjb.3	AATTCATCTAACCAGAAAGAGAAGAGGAGGCTCCAAAGGCACTTGACTACTGAGCATCAC	natural antisense	NM_001143813	BDNF	brain-derived neurotrophic factor isoform a preproprotein	-	27676441	27722035	34.8748	5	5.17698	2.33631	35.4425	34.3713	34.8105	5	5	5	5.07673	5.21768	5.23653	2.32963	2.34422	2.33507
ASHGA5P019658	6.02829e-07	7.2265e-05	7.16354	up	noncoding	uc009yja.3	BDNF-AS1	UCSC_knowngene	1348	chr11	+	27528398	27719718	ENST00000530686, ENST00000532965, NR_002832, NR_033312, NR_033313, NR_033314, NR_033315, uc001mro.3, uc001mrp.3, uc009yij.3, uc009yik.3, uc009yil.3, uc009yim.3, uc009yin.3, uc009yio.3, uc009yip.3, uc009yiq.3, uc009yir.3, uc009yiu.3, uc009yiv.3, uc009yiw.3, uc009yix.3, uc009yiy.3, uc009yiz.3, uc009yjb.3	AATTCATCTAACCAGAAAGAGAAGAGGAGGCTCCAAAGGCACTTGACTACTGAGCATCAC	natural antisense	NM_001143814	BDNF	brain-derived neurotrophic factor isoform a preproprotein	-	27676441	27722035	34.8748	5	5.17698	2.33631	35.4425	34.3713	34.8105	5	5	5	5.07673	5.21768	5.23653	2.32963	2.34422	2.33507
ASHGA5P019658	6.02829e-07	7.2265e-05	7.16354	up	noncoding	uc009yja.3	BDNF-AS1	UCSC_knowngene	1348	chr11	+	27528398	27719718	ENST00000530686, ENST00000532965, NR_002832, NR_033312, NR_033313, NR_033314, NR_033315, uc001mro.3, uc001mrp.3, uc009yij.3, uc009yik.3, uc009yil.3, uc009yim.3, uc009yin.3, uc009yio.3, uc009yip.3, uc009yiq.3, uc009yir.3, uc009yiu.3, uc009yiv.3, uc009yiw.3, uc009yix.3, uc009yiy.3, uc009yiz.3, uc009yjb.3	AATTCATCTAACCAGAAAGAGAAGAGGAGGCTCCAAAGGCACTTGACTACTGAGCATCAC	natural antisense	NM_001143816	BDNF	brain-derived neurotrophic factor isoform a preproprotein	-	27676441	27681196	34.8748	5	5.17698	2.33631	35.4425	34.3713	34.8105	5	5	5	5.07673	5.21768	5.23653	2.32963	2.34422	2.33507
ASHGA5P019658	6.02829e-07	7.2265e-05	7.16354	up	noncoding	uc009yja.3	BDNF-AS1	UCSC_knowngene	1348	chr11	+	27528398	27719718	ENST00000530686, ENST00000532965, NR_002832, NR_033312, NR_033313, NR_033314, NR_033315, uc001mro.3, uc001mrp.3, uc009yij.3, uc009yik.3, uc009yil.3, uc009yim.3, uc009yin.3, uc009yio.3, uc009yip.3, uc009yiq.3, uc009yir.3, uc009yiu.3, uc009yiv.3, uc009yiw.3, uc009yix.3, uc009yiy.3, uc009yiz.3, uc009yjb.3	AATTCATCTAACCAGAAAGAGAAGAGGAGGCTCCAAAGGCACTTGACTACTGAGCATCAC	natural antisense	NM_001709	BDNF	brain-derived neurotrophic factor isoform a preproprotein	-	27676441	27722035	34.8748	5	5.17698	2.33631	35.4425	34.3713	34.8105	5	5	5	5.07673	5.21768	5.23653	2.32963	2.34422	2.33507
ASHGA5P019658	6.02829e-07	7.2265e-05	7.16354	up	noncoding	uc009yja.3	BDNF-AS1	UCSC_knowngene	1348	chr11	+	27528398	27719718	ENST00000530686, ENST00000532965, NR_002832, NR_033312, NR_033313, NR_033314, NR_033315, uc001mro.3, uc001mrp.3, uc009yij.3, uc009yik.3, uc009yil.3, uc009yim.3, uc009yin.3, uc009yio.3, uc009yip.3, uc009yiq.3, uc009yir.3, uc009yiu.3, uc009yiv.3, uc009yiw.3, uc009yix.3, uc009yiy.3, uc009yiz.3, uc009yjb.3	AATTCATCTAACCAGAAAGAGAAGAGGAGGCTCCAAAGGCACTTGACTACTGAGCATCAC	natural antisense	NM_170731	BDNF	brain-derived neurotrophic factor isoform b preproprotein	-	27676441	27743605	34.8748	5	5.17698	2.33631	35.4425	34.3713	34.8105	5	5	5	5.07673	5.21768	5.23653	2.32963	2.34422	2.33507
ASHGA5P019658	6.02829e-07	7.2265e-05	7.16354	up	noncoding	uc009yja.3	BDNF-AS1	UCSC_knowngene	1348	chr11	+	27528398	27719718	ENST00000530686, ENST00000532965, NR_002832, NR_033312, NR_033313, NR_033314, NR_033315, uc001mro.3, uc001mrp.3, uc009yij.3, uc009yik.3, uc009yil.3, uc009yim.3, uc009yin.3, uc009yio.3, uc009yip.3, uc009yiq.3, uc009yir.3, uc009yiu.3, uc009yiv.3, uc009yiw.3, uc009yix.3, uc009yiy.3, uc009yiz.3, uc009yjb.3	AATTCATCTAACCAGAAAGAGAAGAGGAGGCTCCAAAGGCACTTGACTACTGAGCATCAC	natural antisense	NM_170732	BDNF	brain-derived neurotrophic factor isoform a preproprotein	-	27676441	27742326	34.8748	5	5.17698	2.33631	35.4425	34.3713	34.8105	5	5	5	5.07673	5.21768	5.23653	2.32963	2.34422	2.33507
ASHGA5P019658	6.02829e-07	7.2265e-05	7.16354	up	noncoding	uc009yja.3	BDNF-AS1	UCSC_knowngene	1348	chr11	+	27528398	27719718	ENST00000530686, ENST00000532965, NR_002832, NR_033312, NR_033313, NR_033314, NR_033315, uc001mro.3, uc001mrp.3, uc009yij.3, uc009yik.3, uc009yil.3, uc009yim.3, uc009yin.3, uc009yio.3, uc009yip.3, uc009yiq.3, uc009yir.3, uc009yiu.3, uc009yiv.3, uc009yiw.3, uc009yix.3, uc009yiy.3, uc009yiz.3, uc009yjb.3	AATTCATCTAACCAGAAAGAGAAGAGGAGGCTCCAAAGGCACTTGACTACTGAGCATCAC	natural antisense	NM_170733	BDNF	brain-derived neurotrophic factor isoform a preproprotein	-	27676441	27723180	34.8748	5	5.17698	2.33631	35.4425	34.3713	34.8105	5	5	5	5.07673	5.21768	5.23653	2.32963	2.34422	2.33507
ASHGA5P019658	6.02829e-07	7.2265e-05	7.16354	up	noncoding	uc009yja.3	BDNF-AS1	UCSC_knowngene	1348	chr11	+	27528398	27719718	ENST00000530686, ENST00000532965, NR_002832, NR_033312, NR_033313, NR_033314, NR_033315, uc001mro.3, uc001mrp.3, uc009yij.3, uc009yik.3, uc009yil.3, uc009yim.3, uc009yin.3, uc009yio.3, uc009yip.3, uc009yiq.3, uc009yir.3, uc009yiu.3, uc009yiv.3, uc009yiw.3, uc009yix.3, uc009yiy.3, uc009yiz.3, uc009yjb.3	AATTCATCTAACCAGAAAGAGAAGAGGAGGCTCCAAAGGCACTTGACTACTGAGCATCAC	natural antisense	NM_170734	BDNF	brain-derived neurotrophic factor isoform c preproprotein	-	27676441	27721214	34.8748	5	5.17698	2.33631	35.4425	34.3713	34.8105	5	5	5	5.07673	5.21768	5.23653	2.32963	2.34422	2.33507
ASHGA5P019658	6.02829e-07	7.2265e-05	7.16354	up	noncoding	uc009yja.3	BDNF-AS1	UCSC_knowngene	1348	chr11	+	27528398	27719718	ENST00000530686, ENST00000532965, NR_002832, NR_033312, NR_033313, NR_033314, NR_033315, uc001mro.3, uc001mrp.3, uc009yij.3, uc009yik.3, uc009yil.3, uc009yim.3, uc009yin.3, uc009yio.3, uc009yip.3, uc009yiq.3, uc009yir.3, uc009yiu.3, uc009yiv.3, uc009yiw.3, uc009yix.3, uc009yiy.3, uc009yiz.3, uc009yjb.3	AATTCATCTAACCAGAAAGAGAAGAGGAGGCTCCAAAGGCACTTGACTACTGAGCATCAC	natural antisense	NM_170735	BDNF	brain-derived neurotrophic factor isoform a preproprotein	-	27676441	27681196	34.8748	5	5.17698	2.33631	35.4425	34.3713	34.8105	5	5	5	5.07673	5.21768	5.23653	2.32963	2.34422	2.33507
ASHGA5P046108	1.04688e-08	2.2437e-05	7.12843	up	noncoding	TCONS_00001648	XLOC_000986	LincRNAs identified by Cabili et al	2136	chr1	-	120615907	120619716		TCACATTGTTGCACAAAGGTACAGTGGAGTGAGACTGAGTAAGAGGACAGAAATAGTGGG	intergenic							34.7	5	5.16989	2.33631	37.0622	33.0671	33.9708	5	5	5	5.14129	5.1658	5.20259	2.32963	2.34422	2.33507
ASHGA5P034909	1.20896e-05	0.000278195	7.0858	up	noncoding	ENST00000424895	AC092594.1	GENCODE	1949	chr2	-	19167728	19226726		CAGAGTTGCTTTGTAAGGAGACCCTAAATGTGGAATAATCAACATGTTAAAGTAATCTAG	intergenic							34.5681	5	5.16124	2.33631	32.4922	34.6712	36.5409	5	5	5	4.952	5.23042	5.30129	2.32963	2.34422	2.33507
ASHGA5P057629	3.89982e-05	0.000547392	7.06876	up	noncoding	TCONS_00019831	XLOC_009037	LincRNAs identified by Cabili et al	835	chr11	+	4415041	4432109		ATATTTTTTAACGCCTGCAGGACACACTGGGACCTGCAGTGAAACAAAGGACATCTGTAG	intergenic							156.141	21.2527	7.31163	4.49018	158.88	150.561	158.982	19.4706	24.8826	19.4048	7.25247	7.30276	7.37967	4.33319	4.7657	4.37165
ASHGA5P030674	2.86608e-06	0.000131959	7.0644	up	noncoding	ENST00000566715	RP11-285A1.1	GENCODE	1931	chr15	+	78433584	78435515		TGTGCTGCTAGAAAGTTGAGGTATAGGGACTTTTTAGGAACACAATTTTTATTGACAAGT	intergenic							34.4075	5	5.15687	2.33631	34.2755	35.9657	32.9813	5	5	5	5.02824	5.28498	5.15741	2.32963	2.34422	2.33507
ASHGA5P023183	0.000707277	0.00377842	7.04589	up	noncoding	NR_024166	MGC3771	RefSeq	1233	chr16	-	3160460	3165599	NR_024167	CTTATTGGGGAAAAGGGTCTTTATACAGAATAGGAGAGGACACAGAGACACAGAGAAGGA	natural antisense	NM_001042428	ZNF205	zinc finger protein 205	+	3162562	3170518	47.8151	6.56813	5.62472	2.80794	43.9784	53.706	45.761	6.69017	8.0142	5	5.39496	5.85058	5.62862	2.82414	3.26459	2.33507
ASHGA5P023183	0.000707277	0.00377842	7.04589	up	noncoding	NR_024166	MGC3771	RefSeq	1233	chr16	-	3160460	3165599	NR_024167	CTTATTGGGGAAAAGGGTCTTTATACAGAATAGGAGAGGACACAGAGACACAGAGAAGGA	natural antisense	NM_003456	ZNF205	zinc finger protein 205	+	3162562	3170518	47.8151	6.56813	5.62472	2.80794	43.9784	53.706	45.761	6.69017	8.0142	5	5.39496	5.85058	5.62862	2.82414	3.26459	2.33507
ASHGA5P053024	9.9199e-06	0.000247962	7.00595	up	noncoding	ENST00000582838	AC005154.6	GENCODE	585	chr7	-	30589933	30591836	ENST00000426529, ENST00000577889, ENST00000578293, NR_038889, uc003tbe.2	CTTCTTAAAGGCGACCATTTCATTAAGTTTTTAAGTGCCTGGTAATTGCTTGGTTATGAC	intergenic							748.092	111.076	9.61546	6.80687	837.489	692.548	714.24	127.064	103.911	102.253	9.72891	9.53492	9.58254	6.9681	6.75531	6.69721
ASHGA5P015873	8.4373e-09	2.2437e-05	6.96211	up	noncoding	ENST00000424332	RP11-285F7.2	GENCODE	348	chr1	-	226028583	226034223		TACATCCAGGAGACTTAAACAGGCACAATCAAAACCATCTCAGTCAGAAGTCAGAGCGTG	exon sense-overlapping	NM_014698	TMEM63A	transmembrane protein 63A	-	226033232	226070420	2699.76	435.354	11.5235	8.72401	2727.91	2665.35	2706.01	454.026	427.461	424.574	11.4995	11.5293	11.5418	8.74625	8.71912	8.70665
ASHGA5P015873	8.4373e-09	2.2437e-05	6.96211	up	noncoding	ENST00000424332	RP11-285F7.2	GENCODE	348	chr1	-	226028583	226034223		TACATCCAGGAGACTTAAACAGGCACAATCAAAACCATCTCAGTCAGAAGTCAGAGCGTG	intronic antisense	NM_000120	EPHX1	epoxide hydrolase 1 precursor	+	226013001	226033262	2699.76	435.354	11.5235	8.72401	2727.91	2665.35	2706.01	454.026	427.461	424.574	11.4995	11.5293	11.5418	8.74625	8.71912	8.70665
ASHGA5P015873	8.4373e-09	2.2437e-05	6.96211	up	noncoding	ENST00000424332	RP11-285F7.2	GENCODE	348	chr1	-	226028583	226034223		TACATCCAGGAGACTTAAACAGGCACAATCAAAACCATCTCAGTCAGAAGTCAGAGCGTG	intronic antisense	NM_001136018	EPHX1	epoxide hydrolase 1 precursor	+	225997796	226033262	2699.76	435.354	11.5235	8.72401	2727.91	2665.35	2706.01	454.026	427.461	424.574	11.4995	11.5293	11.5418	8.74625	8.71912	8.70665
ASHGA5P037177	0.000116626	0.00109289	6.95793	up	noncoding	NR_033967	SLC2A1-AS1	RefSeq	1138	chr1	+	43424719	43449029		CATGTTTTAATTGGTAAGTCTAAATGCAAAACGATGACAATAAAATTTTAAAGGACTGCT	natural antisense	NM_006516	SLC2A1	solute carrier family 2, facilitated glucose transporter member 1	-	43391045	43424847	34.1848	5	5.13497	2.33631	28.5565	36.813	37.1848	5	5	5	4.76067	5.3186	5.32563	2.32963	2.34422	2.33507
ASHGA5P029009	2.24739e-05	0.000398308	6.92226	up	noncoding	ENST00000545670	AE000661.37	GENCODE	571	chr14	-	22850512	22901731	ENST00000514473	CCCCCAAACTCATTTCCATTAATAACATGTCAAAGGCTTGTGTCATGCGTTAATTTATCC	intergenic							453.566	65.9488	8.87288	6.08164	520.556	453.743	386.4	72.5963	64.9437	60.3063	9.02565	8.91544	8.67755	6.19064	6.09761	5.95667
ASHGA5P026268	3.02347e-05	0.000472218	6.87943	up	noncoding	uc009yir.3	BDNF-AS1	UCSC_knowngene	1430	chr11	+	27528398	27719718	ENST00000530686, NR_002832, NR_033312, NR_033313, NR_033314, NR_033315, uc001mro.3, uc001mrp.3, uc009yij.3, uc009yik.3, uc009yil.3, uc009yim.3, uc009yin.3, uc009yio.3, uc009yip.3, uc009yiq.3, uc009yiu.3, uc009yiv.3, uc009yiw.3, uc009yix.3, uc009yiy.3, uc009yiz.3, uc009yja.3, uc009yjb.3	AACAGCTCTTCTATCACGTGTTCGAAAGTGTCAGCCAATGATGTCAAGCCTCTTGAACCT	natural antisense	NM_001143805	BDNF	brain-derived neurotrophic factor isoform a preproprotein	-	27676441	27742326	129.143	17.8015	7.03785	4.25556	126.126	115.213	146.089	17.3129	18.899	17.1925	6.92297	6.92993	7.26063	4.17052	4.39739	4.19876
ASHGA5P026268	3.02347e-05	0.000472218	6.87943	up	noncoding	uc009yir.3	BDNF-AS1	UCSC_knowngene	1430	chr11	+	27528398	27719718	ENST00000530686, NR_002832, NR_033312, NR_033313, NR_033314, NR_033315, uc001mro.3, uc001mrp.3, uc009yij.3, uc009yik.3, uc009yil.3, uc009yim.3, uc009yin.3, uc009yio.3, uc009yip.3, uc009yiq.3, uc009yiu.3, uc009yiv.3, uc009yiw.3, uc009yix.3, uc009yiy.3, uc009yiz.3, uc009yja.3, uc009yjb.3	AACAGCTCTTCTATCACGTGTTCGAAAGTGTCAGCCAATGATGTCAAGCCTCTTGAACCT	natural antisense	NM_001143806	BDNF	brain-derived neurotrophic factor isoform a preproprotein	-	27676441	27742326	129.143	17.8015	7.03785	4.25556	126.126	115.213	146.089	17.3129	18.899	17.1925	6.92297	6.92993	7.26063	4.17052	4.39739	4.19876
ASHGA5P026268	3.02347e-05	0.000472218	6.87943	up	noncoding	uc009yir.3	BDNF-AS1	UCSC_knowngene	1430	chr11	+	27528398	27719718	ENST00000530686, NR_002832, NR_033312, NR_033313, NR_033314, NR_033315, uc001mro.3, uc001mrp.3, uc009yij.3, uc009yik.3, uc009yil.3, uc009yim.3, uc009yin.3, uc009yio.3, uc009yip.3, uc009yiq.3, uc009yiu.3, uc009yiv.3, uc009yiw.3, uc009yix.3, uc009yiy.3, uc009yiz.3, uc009yja.3, uc009yjb.3	AACAGCTCTTCTATCACGTGTTCGAAAGTGTCAGCCAATGATGTCAAGCCTCTTGAACCT	natural antisense	NM_001143807	BDNF	brain-derived neurotrophic factor isoform a preproprotein	-	27676441	27741294	129.143	17.8015	7.03785	4.25556	126.126	115.213	146.089	17.3129	18.899	17.1925	6.92297	6.92993	7.26063	4.17052	4.39739	4.19876
ASHGA5P026268	3.02347e-05	0.000472218	6.87943	up	noncoding	uc009yir.3	BDNF-AS1	UCSC_knowngene	1430	chr11	+	27528398	27719718	ENST00000530686, NR_002832, NR_033312, NR_033313, NR_033314, NR_033315, uc001mro.3, uc001mrp.3, uc009yij.3, uc009yik.3, uc009yil.3, uc009yim.3, uc009yin.3, uc009yio.3, uc009yip.3, uc009yiq.3, uc009yiu.3, uc009yiv.3, uc009yiw.3, uc009yix.3, uc009yiy.3, uc009yiz.3, uc009yja.3, uc009yjb.3	AACAGCTCTTCTATCACGTGTTCGAAAGTGTCAGCCAATGATGTCAAGCCTCTTGAACCT	natural antisense	NM_001143808	BDNF	brain-derived neurotrophic factor isoform a preproprotein	-	27676441	27722600	129.143	17.8015	7.03785	4.25556	126.126	115.213	146.089	17.3129	18.899	17.1925	6.92297	6.92993	7.26063	4.17052	4.39739	4.19876
ASHGA5P026268	3.02347e-05	0.000472218	6.87943	up	noncoding	uc009yir.3	BDNF-AS1	UCSC_knowngene	1430	chr11	+	27528398	27719718	ENST00000530686, NR_002832, NR_033312, NR_033313, NR_033314, NR_033315, uc001mro.3, uc001mrp.3, uc009yij.3, uc009yik.3, uc009yil.3, uc009yim.3, uc009yin.3, uc009yio.3, uc009yip.3, uc009yiq.3, uc009yiu.3, uc009yiv.3, uc009yiw.3, uc009yix.3, uc009yiy.3, uc009yiz.3, uc009yja.3, uc009yjb.3	AACAGCTCTTCTATCACGTGTTCGAAAGTGTCAGCCAATGATGTCAAGCCTCTTGAACCT	natural antisense	NM_001143809	BDNF	brain-derived neurotrophic factor isoform d preproprotein	-	27676441	27722600	129.143	17.8015	7.03785	4.25556	126.126	115.213	146.089	17.3129	18.899	17.1925	6.92297	6.92993	7.26063	4.17052	4.39739	4.19876
ASHGA5P026268	3.02347e-05	0.000472218	6.87943	up	noncoding	uc009yir.3	BDNF-AS1	UCSC_knowngene	1430	chr11	+	27528398	27719718	ENST00000530686, NR_002832, NR_033312, NR_033313, NR_033314, NR_033315, uc001mro.3, uc001mrp.3, uc009yij.3, uc009yik.3, uc009yil.3, uc009yim.3, uc009yin.3, uc009yio.3, uc009yip.3, uc009yiq.3, uc009yiu.3, uc009yiv.3, uc009yiw.3, uc009yix.3, uc009yiy.3, uc009yiz.3, uc009yja.3, uc009yjb.3	AACAGCTCTTCTATCACGTGTTCGAAAGTGTCAGCCAATGATGTCAAGCCTCTTGAACCT	natural antisense	NM_001143810	BDNF	brain-derived neurotrophic factor isoform e	-	27676441	27722600	129.143	17.8015	7.03785	4.25556	126.126	115.213	146.089	17.3129	18.899	17.1925	6.92297	6.92993	7.26063	4.17052	4.39739	4.19876
ASHGA5P026268	3.02347e-05	0.000472218	6.87943	up	noncoding	uc009yir.3	BDNF-AS1	UCSC_knowngene	1430	chr11	+	27528398	27719718	ENST00000530686, NR_002832, NR_033312, NR_033313, NR_033314, NR_033315, uc001mro.3, uc001mrp.3, uc009yij.3, uc009yik.3, uc009yil.3, uc009yim.3, uc009yin.3, uc009yio.3, uc009yip.3, uc009yiq.3, uc009yiu.3, uc009yiv.3, uc009yiw.3, uc009yix.3, uc009yiy.3, uc009yiz.3, uc009yja.3, uc009yjb.3	AACAGCTCTTCTATCACGTGTTCGAAAGTGTCAGCCAATGATGTCAAGCCTCTTGAACCT	natural antisense	NM_001143811	BDNF	brain-derived neurotrophic factor isoform a preproprotein	-	27676441	27722600	129.143	17.8015	7.03785	4.25556	126.126	115.213	146.089	17.3129	18.899	17.1925	6.92297	6.92993	7.26063	4.17052	4.39739	4.19876
ASHGA5P026268	3.02347e-05	0.000472218	6.87943	up	noncoding	uc009yir.3	BDNF-AS1	UCSC_knowngene	1430	chr11	+	27528398	27719718	ENST00000530686, NR_002832, NR_033312, NR_033313, NR_033314, NR_033315, uc001mro.3, uc001mrp.3, uc009yij.3, uc009yik.3, uc009yil.3, uc009yim.3, uc009yin.3, uc009yio.3, uc009yip.3, uc009yiq.3, uc009yiu.3, uc009yiv.3, uc009yiw.3, uc009yix.3, uc009yiy.3, uc009yiz.3, uc009yja.3, uc009yjb.3	AACAGCTCTTCTATCACGTGTTCGAAAGTGTCAGCCAATGATGTCAAGCCTCTTGAACCT	natural antisense	NM_001143812	BDNF	brain-derived neurotrophic factor isoform a preproprotein	-	27676441	27722447	129.143	17.8015	7.03785	4.25556	126.126	115.213	146.089	17.3129	18.899	17.1925	6.92297	6.92993	7.26063	4.17052	4.39739	4.19876
ASHGA5P026268	3.02347e-05	0.000472218	6.87943	up	noncoding	uc009yir.3	BDNF-AS1	UCSC_knowngene	1430	chr11	+	27528398	27719718	ENST00000530686, NR_002832, NR_033312, NR_033313, NR_033314, NR_033315, uc001mro.3, uc001mrp.3, uc009yij.3, uc009yik.3, uc009yil.3, uc009yim.3, uc009yin.3, uc009yio.3, uc009yip.3, uc009yiq.3, uc009yiu.3, uc009yiv.3, uc009yiw.3, uc009yix.3, uc009yiy.3, uc009yiz.3, uc009yja.3, uc009yjb.3	AACAGCTCTTCTATCACGTGTTCGAAAGTGTCAGCCAATGATGTCAAGCCTCTTGAACCT	natural antisense	NM_001143813	BDNF	brain-derived neurotrophic factor isoform a preproprotein	-	27676441	27722035	129.143	17.8015	7.03785	4.25556	126.126	115.213	146.089	17.3129	18.899	17.1925	6.92297	6.92993	7.26063	4.17052	4.39739	4.19876
ASHGA5P026268	3.02347e-05	0.000472218	6.87943	up	noncoding	uc009yir.3	BDNF-AS1	UCSC_knowngene	1430	chr11	+	27528398	27719718	ENST00000530686, NR_002832, NR_033312, NR_033313, NR_033314, NR_033315, uc001mro.3, uc001mrp.3, uc009yij.3, uc009yik.3, uc009yil.3, uc009yim.3, uc009yin.3, uc009yio.3, uc009yip.3, uc009yiq.3, uc009yiu.3, uc009yiv.3, uc009yiw.3, uc009yix.3, uc009yiy.3, uc009yiz.3, uc009yja.3, uc009yjb.3	AACAGCTCTTCTATCACGTGTTCGAAAGTGTCAGCCAATGATGTCAAGCCTCTTGAACCT	natural antisense	NM_001143814	BDNF	brain-derived neurotrophic factor isoform a preproprotein	-	27676441	27722035	129.143	17.8015	7.03785	4.25556	126.126	115.213	146.089	17.3129	18.899	17.1925	6.92297	6.92993	7.26063	4.17052	4.39739	4.19876
ASHGA5P026268	3.02347e-05	0.000472218	6.87943	up	noncoding	uc009yir.3	BDNF-AS1	UCSC_knowngene	1430	chr11	+	27528398	27719718	ENST00000530686, NR_002832, NR_033312, NR_033313, NR_033314, NR_033315, uc001mro.3, uc001mrp.3, uc009yij.3, uc009yik.3, uc009yil.3, uc009yim.3, uc009yin.3, uc009yio.3, uc009yip.3, uc009yiq.3, uc009yiu.3, uc009yiv.3, uc009yiw.3, uc009yix.3, uc009yiy.3, uc009yiz.3, uc009yja.3, uc009yjb.3	AACAGCTCTTCTATCACGTGTTCGAAAGTGTCAGCCAATGATGTCAAGCCTCTTGAACCT	natural antisense	NM_001143816	BDNF	brain-derived neurotrophic factor isoform a preproprotein	-	27676441	27681196	129.143	17.8015	7.03785	4.25556	126.126	115.213	146.089	17.3129	18.899	17.1925	6.92297	6.92993	7.26063	4.17052	4.39739	4.19876
ASHGA5P026268	3.02347e-05	0.000472218	6.87943	up	noncoding	uc009yir.3	BDNF-AS1	UCSC_knowngene	1430	chr11	+	27528398	27719718	ENST00000530686, NR_002832, NR_033312, NR_033313, NR_033314, NR_033315, uc001mro.3, uc001mrp.3, uc009yij.3, uc009yik.3, uc009yil.3, uc009yim.3, uc009yin.3, uc009yio.3, uc009yip.3, uc009yiq.3, uc009yiu.3, uc009yiv.3, uc009yiw.3, uc009yix.3, uc009yiy.3, uc009yiz.3, uc009yja.3, uc009yjb.3	AACAGCTCTTCTATCACGTGTTCGAAAGTGTCAGCCAATGATGTCAAGCCTCTTGAACCT	natural antisense	NM_001709	BDNF	brain-derived neurotrophic factor isoform a preproprotein	-	27676441	27722035	129.143	17.8015	7.03785	4.25556	126.126	115.213	146.089	17.3129	18.899	17.1925	6.92297	6.92993	7.26063	4.17052	4.39739	4.19876
ASHGA5P026268	3.02347e-05	0.000472218	6.87943	up	noncoding	uc009yir.3	BDNF-AS1	UCSC_knowngene	1430	chr11	+	27528398	27719718	ENST00000530686, NR_002832, NR_033312, NR_033313, NR_033314, NR_033315, uc001mro.3, uc001mrp.3, uc009yij.3, uc009yik.3, uc009yil.3, uc009yim.3, uc009yin.3, uc009yio.3, uc009yip.3, uc009yiq.3, uc009yiu.3, uc009yiv.3, uc009yiw.3, uc009yix.3, uc009yiy.3, uc009yiz.3, uc009yja.3, uc009yjb.3	AACAGCTCTTCTATCACGTGTTCGAAAGTGTCAGCCAATGATGTCAAGCCTCTTGAACCT	natural antisense	NM_170731	BDNF	brain-derived neurotrophic factor isoform b preproprotein	-	27676441	27743605	129.143	17.8015	7.03785	4.25556	126.126	115.213	146.089	17.3129	18.899	17.1925	6.92297	6.92993	7.26063	4.17052	4.39739	4.19876
ASHGA5P026268	3.02347e-05	0.000472218	6.87943	up	noncoding	uc009yir.3	BDNF-AS1	UCSC_knowngene	1430	chr11	+	27528398	27719718	ENST00000530686, NR_002832, NR_033312, NR_033313, NR_033314, NR_033315, uc001mro.3, uc001mrp.3, uc009yij.3, uc009yik.3, uc009yil.3, uc009yim.3, uc009yin.3, uc009yio.3, uc009yip.3, uc009yiq.3, uc009yiu.3, uc009yiv.3, uc009yiw.3, uc009yix.3, uc009yiy.3, uc009yiz.3, uc009yja.3, uc009yjb.3	AACAGCTCTTCTATCACGTGTTCGAAAGTGTCAGCCAATGATGTCAAGCCTCTTGAACCT	natural antisense	NM_170732	BDNF	brain-derived neurotrophic factor isoform a preproprotein	-	27676441	27742326	129.143	17.8015	7.03785	4.25556	126.126	115.213	146.089	17.3129	18.899	17.1925	6.92297	6.92993	7.26063	4.17052	4.39739	4.19876
ASHGA5P026268	3.02347e-05	0.000472218	6.87943	up	noncoding	uc009yir.3	BDNF-AS1	UCSC_knowngene	1430	chr11	+	27528398	27719718	ENST00000530686, NR_002832, NR_033312, NR_033313, NR_033314, NR_033315, uc001mro.3, uc001mrp.3, uc009yij.3, uc009yik.3, uc009yil.3, uc009yim.3, uc009yin.3, uc009yio.3, uc009yip.3, uc009yiq.3, uc009yiu.3, uc009yiv.3, uc009yiw.3, uc009yix.3, uc009yiy.3, uc009yiz.3, uc009yja.3, uc009yjb.3	AACAGCTCTTCTATCACGTGTTCGAAAGTGTCAGCCAATGATGTCAAGCCTCTTGAACCT	natural antisense	NM_170733	BDNF	brain-derived neurotrophic factor isoform a preproprotein	-	27676441	27723180	129.143	17.8015	7.03785	4.25556	126.126	115.213	146.089	17.3129	18.899	17.1925	6.92297	6.92993	7.26063	4.17052	4.39739	4.19876
ASHGA5P026268	3.02347e-05	0.000472218	6.87943	up	noncoding	uc009yir.3	BDNF-AS1	UCSC_knowngene	1430	chr11	+	27528398	27719718	ENST00000530686, NR_002832, NR_033312, NR_033313, NR_033314, NR_033315, uc001mro.3, uc001mrp.3, uc009yij.3, uc009yik.3, uc009yil.3, uc009yim.3, uc009yin.3, uc009yio.3, uc009yip.3, uc009yiq.3, uc009yiu.3, uc009yiv.3, uc009yiw.3, uc009yix.3, uc009yiy.3, uc009yiz.3, uc009yja.3, uc009yjb.3	AACAGCTCTTCTATCACGTGTTCGAAAGTGTCAGCCAATGATGTCAAGCCTCTTGAACCT	natural antisense	NM_170734	BDNF	brain-derived neurotrophic factor isoform c preproprotein	-	27676441	27721214	129.143	17.8015	7.03785	4.25556	126.126	115.213	146.089	17.3129	18.899	17.1925	6.92297	6.92993	7.26063	4.17052	4.39739	4.19876
ASHGA5P026268	3.02347e-05	0.000472218	6.87943	up	noncoding	uc009yir.3	BDNF-AS1	UCSC_knowngene	1430	chr11	+	27528398	27719718	ENST00000530686, NR_002832, NR_033312, NR_033313, NR_033314, NR_033315, uc001mro.3, uc001mrp.3, uc009yij.3, uc009yik.3, uc009yil.3, uc009yim.3, uc009yin.3, uc009yio.3, uc009yip.3, uc009yiq.3, uc009yiu.3, uc009yiv.3, uc009yiw.3, uc009yix.3, uc009yiy.3, uc009yiz.3, uc009yja.3, uc009yjb.3	AACAGCTCTTCTATCACGTGTTCGAAAGTGTCAGCCAATGATGTCAAGCCTCTTGAACCT	natural antisense	NM_170735	BDNF	brain-derived neurotrophic factor isoform a preproprotein	-	27676441	27681196	129.143	17.8015	7.03785	4.25556	126.126	115.213	146.089	17.3129	18.899	17.1925	6.92297	6.92993	7.26063	4.17052	4.39739	4.19876
ASHGA5P033592	0.000232201	0.00171134	6.86821	up	noncoding	uc002lbc.1	AK126075	UCSC_knowngene	3181	chr18	-	43018150	43083789		CCTGTAAAGAGAATGGAGGTCAGAATAAAGAAGCCTTGAGGGTTTAAATCGCTTCTTGAA	natural antisense	NM_001242692	SLC14A2	urea transporter 2	+	42792946	43263060	33.8643	5	5.11624	2.33631	26.9532	35.4763	39.1634	5	5	5	4.68061	5.26413	5.40398	2.32963	2.34422	2.33507
ASHGA5P015967	0.00199533	0.00813252	6.8369	up	noncoding	NR_037639	HEATR8-TTC4	RefSeq	6472	chr1	+	55107426	55208328		TACCATGTGGATGCTCCAGGTGAAGTGCGGAGCTTGTTAACAGACGTGCATGCCTGGCCT	exon sense-overlapping	NM_001039464	HEATR8	HEAT repeat-containing protein 8	+	55107426	55175939	53.8738	7.87182	5.79743	3.02409	55.8712	54.286	51.4643	5	10.9858	7.62961	5.73454	5.86491	5.79285	2.32963	3.65752	3.08512
ASHGA5P015967	0.00199533	0.00813252	6.8369	up	noncoding	NR_037639	HEATR8-TTC4	RefSeq	6472	chr1	+	55107426	55208328		TACCATGTGGATGCTCCAGGTGAAGTGCGGAGCTTGTTAACAGACGTGCATGCCTGGCCT	exon sense-overlapping	NM_004623	TTC4	tetratricopeptide repeat protein 4	+	55181494	55208328	53.8738	7.87182	5.79743	3.02409	55.8712	54.286	51.4643	5	10.9858	7.62961	5.73454	5.86491	5.79285	2.32963	3.65752	3.08512
ASHGA5P045770	5.3423e-06	0.000178693	6.78752	up	noncoding	ENST00000436054	RP11-63P12.6	GENCODE	2078	chr9	+	74920351	74958126		CAGGGGAAGTGTGACTGTAGCTTTAAATAGTTTAAATAGTCCTTCAAATACGGCAAATAA	intergenic							292.661	42.8526	8.23569	5.4728	304.114	299.374	274.494	43.0043	45.9495	39.6038	8.2222	8.31138	8.17347	5.45016	5.61219	5.35605
ASHGA5P019862	4.94479e-07	7.2265e-05	6.69959	up	noncoding	ENST00000504278	RP11-834C11.5	GENCODE	307	chr12	-	54515059	54519678		CCAAAGCGAGATGTGCCTGAGACAGGTTTGACCAGGCAACTGAAAAGACATCCCTAAGGG	intergenic							340.305	50.9359	8.45854	5.71447	357.947	338.576	324.391	55.3905	48.136	49.2812	8.46396	8.48813	8.42353	5.79932	5.67712	5.66696
ASHGA5P020784	5.46629e-08	3.8106e-05	6.6963	up	noncoding	ENST00000519762	RP11-909N17.3	GENCODE	417	chr8	+	144499848	144501320		TACAGAGGCTGCATGGATGTGATGGTTGGAGTGGAAGCTGACATTGTGGGCCAGGAGACC	intergenic							1195.88	191.29	10.3206	7.57728	1234.04	1206.91	1146.69	192.893	190.035	190.943	10.3206	10.3623	10.2791	7.55408	7.59344	7.58432
ASHGA5P015889	0.000835294	0.0042799	6.66499	up	noncoding	ENST00000424453	AC005281.1	GENCODE	562	chr7	+	12544049	12580761		CTTTCAAATGTACATGGGTACCAGTTACCGAAAGATGATAAACAGAAGACTAGTACAGAA	intergenic							39.973	6.28831	5.37173	2.63513	40.0804	41.6241	38.2144	8.86492	5	5	5.25839	5.4942	5.3626	3.22608	2.34422	2.33507
ASHGA5P046511	1.50793e-07	4.7896e-05	6.59505	up	noncoding	TCONS_00001441	XLOC_000757	LincRNAs identified by Cabili et al	1248	chr1	-	28572055	28573385		AGAGAAGGGAGAACTCCCTCAAATCCCAATTGCACTACAAAGAGAAACCAACATGTTGGT	natural antisense	ENST00000468425	ATPIF1	ATPase inhibitory factor 1 [Source:HGNC Symbol;Acc:871]	+	28562652	28573417	1305.38	213.492	10.4485	7.72715	1349.11	1272.2	1294.82	223.359	199.515	217.601	10.4534	10.437	10.4552	7.7525	7.66025	7.76871
ASHGA5P039841	0.000210853	0.0016097	6.59007	up	noncoding	ENST00000573950	RP11-783N5.1	GENCODE	510	chr4	+	16228629	16321763		ATGTATATTTATGGGAAAATTGCTAAGGTGTAGTCTCAAGTCCTAAAAAAGCAAAGTTCA	bidirectional	NM_153365	TAPT1	transmembrane anterior posterior transformation protein 1 homolog	-	16162127	16228161	87.2027	12.7989	6.48608	3.76579	86.589	90.6713	84.3478	17.2692	10.0747	11.0528	6.37446	6.5981	6.48568	4.16774	3.54079	3.58883
ASHGA5P034742	0.000152814	0.00129519	6.53565	up	noncoding	ENST00000573896	LINC00085	GENCODE	554	chr19	+	52207573	52215640		TGAGTGAGTGAACTCTGTGCGAGATAAATTGGAGACAAATATGGACAACTCTCCCAAGGA	intergenic							298.486	46.2026	8.26315	5.55482	321.665	290.943	282.85	46.6771	34.4894	57.4412	8.30407	8.26554	8.21983	5.56773	5.21513	5.8816
ASHGA5P042926	8.18457e-05	0.000870955	6.52506	up	noncoding	ENST00000418764	AC004543.2	GENCODE	369	chr7	-	19853307	19857713		AGAATATTTGGCTTATCTTCAACATCTTCATACCATCAGATAACTCCAAAGTTAACACAG	intergenic							81.9114	11.8631	6.38761	3.68162	92.6705	81.0731	71.9905	12.0906	9.18378	14.3151	6.46856	6.43183	6.26243	3.66372	3.42634	3.95479
ASHGA5P038405	7.58204e-06	0.000214434	6.50923	up	noncoding	TCONS_00023409	XLOC_011256	LincRNAs identified by Cabili et al	1140	chr15	+	52977217	52982263		GTCCTAAATGATGGCAATGATGGTCCATTTTTCTGTGAAACTTGACTGTATACCTGTTAA	intronic antisense	ENST00000561490	FAM214A	family with sequence similarity 214, member A [Source:HGNC Symbol;Acc:25609]	-	52903821	53002014	71.3303	10.2526	6.19337	3.49088	72.421	70.7043	70.8656	10.9278	8.5696	11.2604	6.10403	6.23348	6.2426	3.5152	3.34355	3.6139
ASHGA5P038523	7.99236e-07	7.9961e-05	6.50137	up	noncoding	ENST00000473352	RP11-392A22.2	GENCODE	566	chr3	-	156470851	156534851		AGAAGCACATGTTGGGACTGAAAAAGGACTGCACTAATGAATTCTGTCACAGATGTGTTT	intergenic							353.387	54.6647	8.51456	5.81382	361.457	343.867	354.838	58.5912	49.8674	55.5357	8.4778	8.51025	8.55563	5.88135	5.72485	5.83525
ASHGA5P052553	0.00252925	0.00976334	6.49705	up	noncoding	ENST00000532124	RP1-80B9.2	GENCODE	629	chr6	+	2246001	2399000	ENST00000505870, ENST00000530346, ENST00000532564, NR_046229	TTGTATTCCCAAGACCTGGGAATCCAGGTCTCGCAGATACGATGATACAATCTATAGCCA	bidirectional	NM_001500	GMDS	GDP-mannose 4,6 dehydratase isoform 1	-	1624034	2245868	60.3917	9.29165	5.95735	3.25757	57.5741	57.8029	65.7982	7.07714	14.4602	6.33761	5.77736	5.95724	6.13745	2.89651	4.03102	2.84517
ASHGA5P057590	1.67993e-05	0.000332601	6.48611	up	noncoding	TCONS_00019476	XLOC_009279	LincRNAs identified by Cabili et al	2732	chr11	+	112236577	112248544		CATCACAGAGACCCAATTTATCTTCAGGCTGGAAAAAGAAAAGGAAGGCCTGATGAAAAC	intergenic							123.031	18.164	6.97573	4.27837	126.458	116.887	125.747	21.6017	16.5984	16.2917	6.92659	6.95029	7.0503	4.47756	4.23036	4.1272
ASHGA5P035475	2.17839e-06	0.000118575	6.46177	up	noncoding	ENST00000436557	AC008174.3	GENCODE	689	chr2	-	186648417	186664877		GCTTGCTATGAAAGATTCAAGTGATTTTTGTAGTTCTACATTCTTGGGTAGGAGAAGATA	natural antisense	NM_173651	FSIP2	fibrous sheath-interacting protein 2	+	186603354	186698016	330.044	51.0662	8.41401	5.72208	317.157	335.649	337.327	50.8031	50.1967	52.1989	8.28684	8.47605	8.47913	5.68616	5.73487	5.74521
ASHGA5P033192	1.53041e-06	0.000104172	6.431	up	noncoding	uc002iot.2	FLJ40194	UCSC_knowngene	2313	chr17	+	47325604	47333811		CACCGTGTTCTTTTTTGTACCTTTTGAGTTTTGTACGACATACTGAATCTTTGACCCATT	intergenic							489.762	77.8099	8.99546	6.31042	517.09	489.64	462.557	73.3253	77.8507	82.2537	9.01254	9.02844	8.9454	6.20429	6.34001	6.38696
ASHGA5P031635	0.000153268	0.0012965	6.42743	up	noncoding	ENST00000507031	RP11-1348G14.4	GENCODE	1930	chr16	+	28814096	28829149		AATTTTTACTATTTTTATATTTCCAAAAGCTTTGAACTAATTTTACTACTTATGTGCAAA	intergenic							35.3311	5.61371	5.19562	2.51138	34.3229	36.9696	34.7007	6.84114	5	5	5.03012	5.32396	5.23279	2.85484	2.34422	2.33507
ASHGA5P040396	2.92822e-05	0.000463165	6.42444	up	noncoding	ENST00000510740	CTD-2353F22.1	GENCODE	478	chr5	-	36666315	36725275		GGCAAACTTACAAGGAAAGCAAGGATGAGTGCTAATATGTACCATATTCATGTGAATATA	intronic antisense	NM_001166695	SLC1A3	excitatory amino acid transporter 1 isoform 2	+	36608430	36688436	286.148	44.4425	8.20007	5.5165	305.723	267.623	285.098	47.5301	36.1301	49.6675	8.23304	8.13676	8.23041	5.59617	5.27588	5.67745
ASHGA5P040396	2.92822e-05	0.000463165	6.42444	up	noncoding	ENST00000510740	CTD-2353F22.1	GENCODE	478	chr5	-	36666315	36725275		GGCAAACTTACAAGGAAAGCAAGGATGAGTGCTAATATGTACCATATTCATGTGAATATA	intronic antisense	NM_004172	SLC1A3	excitatory amino acid transporter 1 isoform 1	+	36606456	36688436	286.148	44.4425	8.20007	5.5165	305.723	267.623	285.098	47.5301	36.1301	49.6675	8.23304	8.13676	8.23041	5.59617	5.27588	5.67745
ASHGA5P026271	0.00104323	0.00506145	6.41407	up	noncoding	ENST00000530313	BDNF-AS	GENCODE	596	chr11	+	27661435	27681196		CTGGCTAATACACACATCTAGCTAAGAAAGCTCAACTTTTCTTTTTACTAGAGATGTTCT	intronic antisense	NM_001143805	BDNF	brain-derived neurotrophic factor isoform a preproprotein	-	27676441	27742326	46.371	7.00951	5.58758	2.90634	45.667	45.243	48.203	5	6.59213	9.43639	5.44735	5.6148	5.7006	2.32963	3.01758	3.37183
ASHGA5P026271	0.00104323	0.00506145	6.41407	up	noncoding	ENST00000530313	BDNF-AS	GENCODE	596	chr11	+	27661435	27681196		CTGGCTAATACACACATCTAGCTAAGAAAGCTCAACTTTTCTTTTTACTAGAGATGTTCT	intronic antisense	NM_001143806	BDNF	brain-derived neurotrophic factor isoform a preproprotein	-	27676441	27742326	46.371	7.00951	5.58758	2.90634	45.667	45.243	48.203	5	6.59213	9.43639	5.44735	5.6148	5.7006	2.32963	3.01758	3.37183
ASHGA5P026271	0.00104323	0.00506145	6.41407	up	noncoding	ENST00000530313	BDNF-AS	GENCODE	596	chr11	+	27661435	27681196		CTGGCTAATACACACATCTAGCTAAGAAAGCTCAACTTTTCTTTTTACTAGAGATGTTCT	intronic antisense	NM_001143807	BDNF	brain-derived neurotrophic factor isoform a preproprotein	-	27676441	27741294	46.371	7.00951	5.58758	2.90634	45.667	45.243	48.203	5	6.59213	9.43639	5.44735	5.6148	5.7006	2.32963	3.01758	3.37183
ASHGA5P026271	0.00104323	0.00506145	6.41407	up	noncoding	ENST00000530313	BDNF-AS	GENCODE	596	chr11	+	27661435	27681196		CTGGCTAATACACACATCTAGCTAAGAAAGCTCAACTTTTCTTTTTACTAGAGATGTTCT	intronic antisense	NM_001143808	BDNF	brain-derived neurotrophic factor isoform a preproprotein	-	27676441	27722600	46.371	7.00951	5.58758	2.90634	45.667	45.243	48.203	5	6.59213	9.43639	5.44735	5.6148	5.7006	2.32963	3.01758	3.37183
ASHGA5P026271	0.00104323	0.00506145	6.41407	up	noncoding	ENST00000530313	BDNF-AS	GENCODE	596	chr11	+	27661435	27681196		CTGGCTAATACACACATCTAGCTAAGAAAGCTCAACTTTTCTTTTTACTAGAGATGTTCT	intronic antisense	NM_001143809	BDNF	brain-derived neurotrophic factor isoform d preproprotein	-	27676441	27722600	46.371	7.00951	5.58758	2.90634	45.667	45.243	48.203	5	6.59213	9.43639	5.44735	5.6148	5.7006	2.32963	3.01758	3.37183
ASHGA5P026271	0.00104323	0.00506145	6.41407	up	noncoding	ENST00000530313	BDNF-AS	GENCODE	596	chr11	+	27661435	27681196		CTGGCTAATACACACATCTAGCTAAGAAAGCTCAACTTTTCTTTTTACTAGAGATGTTCT	intronic antisense	NM_001143810	BDNF	brain-derived neurotrophic factor isoform e	-	27676441	27722600	46.371	7.00951	5.58758	2.90634	45.667	45.243	48.203	5	6.59213	9.43639	5.44735	5.6148	5.7006	2.32963	3.01758	3.37183
ASHGA5P026271	0.00104323	0.00506145	6.41407	up	noncoding	ENST00000530313	BDNF-AS	GENCODE	596	chr11	+	27661435	27681196		CTGGCTAATACACACATCTAGCTAAGAAAGCTCAACTTTTCTTTTTACTAGAGATGTTCT	intronic antisense	NM_001143811	BDNF	brain-derived neurotrophic factor isoform a preproprotein	-	27676441	27722600	46.371	7.00951	5.58758	2.90634	45.667	45.243	48.203	5	6.59213	9.43639	5.44735	5.6148	5.7006	2.32963	3.01758	3.37183
ASHGA5P026271	0.00104323	0.00506145	6.41407	up	noncoding	ENST00000530313	BDNF-AS	GENCODE	596	chr11	+	27661435	27681196		CTGGCTAATACACACATCTAGCTAAGAAAGCTCAACTTTTCTTTTTACTAGAGATGTTCT	intronic antisense	NM_001143812	BDNF	brain-derived neurotrophic factor isoform a preproprotein	-	27676441	27722447	46.371	7.00951	5.58758	2.90634	45.667	45.243	48.203	5	6.59213	9.43639	5.44735	5.6148	5.7006	2.32963	3.01758	3.37183
ASHGA5P026271	0.00104323	0.00506145	6.41407	up	noncoding	ENST00000530313	BDNF-AS	GENCODE	596	chr11	+	27661435	27681196		CTGGCTAATACACACATCTAGCTAAGAAAGCTCAACTTTTCTTTTTACTAGAGATGTTCT	intronic antisense	NM_001143813	BDNF	brain-derived neurotrophic factor isoform a preproprotein	-	27676441	27722035	46.371	7.00951	5.58758	2.90634	45.667	45.243	48.203	5	6.59213	9.43639	5.44735	5.6148	5.7006	2.32963	3.01758	3.37183
ASHGA5P026271	0.00104323	0.00506145	6.41407	up	noncoding	ENST00000530313	BDNF-AS	GENCODE	596	chr11	+	27661435	27681196		CTGGCTAATACACACATCTAGCTAAGAAAGCTCAACTTTTCTTTTTACTAGAGATGTTCT	intronic antisense	NM_001143814	BDNF	brain-derived neurotrophic factor isoform a preproprotein	-	27676441	27722035	46.371	7.00951	5.58758	2.90634	45.667	45.243	48.203	5	6.59213	9.43639	5.44735	5.6148	5.7006	2.32963	3.01758	3.37183
ASHGA5P026271	0.00104323	0.00506145	6.41407	up	noncoding	ENST00000530313	BDNF-AS	GENCODE	596	chr11	+	27661435	27681196		CTGGCTAATACACACATCTAGCTAAGAAAGCTCAACTTTTCTTTTTACTAGAGATGTTCT	intronic antisense	NM_001709	BDNF	brain-derived neurotrophic factor isoform a preproprotein	-	27676441	27722035	46.371	7.00951	5.58758	2.90634	45.667	45.243	48.203	5	6.59213	9.43639	5.44735	5.6148	5.7006	2.32963	3.01758	3.37183
ASHGA5P026271	0.00104323	0.00506145	6.41407	up	noncoding	ENST00000530313	BDNF-AS	GENCODE	596	chr11	+	27661435	27681196		CTGGCTAATACACACATCTAGCTAAGAAAGCTCAACTTTTCTTTTTACTAGAGATGTTCT	intronic antisense	NM_170731	BDNF	brain-derived neurotrophic factor isoform b preproprotein	-	27676441	27743605	46.371	7.00951	5.58758	2.90634	45.667	45.243	48.203	5	6.59213	9.43639	5.44735	5.6148	5.7006	2.32963	3.01758	3.37183
ASHGA5P026271	0.00104323	0.00506145	6.41407	up	noncoding	ENST00000530313	BDNF-AS	GENCODE	596	chr11	+	27661435	27681196		CTGGCTAATACACACATCTAGCTAAGAAAGCTCAACTTTTCTTTTTACTAGAGATGTTCT	intronic antisense	NM_170732	BDNF	brain-derived neurotrophic factor isoform a preproprotein	-	27676441	27742326	46.371	7.00951	5.58758	2.90634	45.667	45.243	48.203	5	6.59213	9.43639	5.44735	5.6148	5.7006	2.32963	3.01758	3.37183
ASHGA5P026271	0.00104323	0.00506145	6.41407	up	noncoding	ENST00000530313	BDNF-AS	GENCODE	596	chr11	+	27661435	27681196		CTGGCTAATACACACATCTAGCTAAGAAAGCTCAACTTTTCTTTTTACTAGAGATGTTCT	intronic antisense	NM_170733	BDNF	brain-derived neurotrophic factor isoform a preproprotein	-	27676441	27723180	46.371	7.00951	5.58758	2.90634	45.667	45.243	48.203	5	6.59213	9.43639	5.44735	5.6148	5.7006	2.32963	3.01758	3.37183
ASHGA5P026271	0.00104323	0.00506145	6.41407	up	noncoding	ENST00000530313	BDNF-AS	GENCODE	596	chr11	+	27661435	27681196		CTGGCTAATACACACATCTAGCTAAGAAAGCTCAACTTTTCTTTTTACTAGAGATGTTCT	intronic antisense	NM_170734	BDNF	brain-derived neurotrophic factor isoform c preproprotein	-	27676441	27721214	46.371	7.00951	5.58758	2.90634	45.667	45.243	48.203	5	6.59213	9.43639	5.44735	5.6148	5.7006	2.32963	3.01758	3.37183
ASHGA5P026271	0.00104323	0.00506145	6.41407	up	noncoding	ENST00000530313	BDNF-AS	GENCODE	596	chr11	+	27661435	27681196		CTGGCTAATACACACATCTAGCTAAGAAAGCTCAACTTTTCTTTTTACTAGAGATGTTCT	natural antisense	NM_001143816	BDNF	brain-derived neurotrophic factor isoform a preproprotein	-	27676441	27681196	46.371	7.00951	5.58758	2.90634	45.667	45.243	48.203	5	6.59213	9.43639	5.44735	5.6148	5.7006	2.32963	3.01758	3.37183
ASHGA5P026271	0.00104323	0.00506145	6.41407	up	noncoding	ENST00000530313	BDNF-AS	GENCODE	596	chr11	+	27661435	27681196		CTGGCTAATACACACATCTAGCTAAGAAAGCTCAACTTTTCTTTTTACTAGAGATGTTCT	natural antisense	NM_170735	BDNF	brain-derived neurotrophic factor isoform a preproprotein	-	27676441	27681196	46.371	7.00951	5.58758	2.90634	45.667	45.243	48.203	5	6.59213	9.43639	5.44735	5.6148	5.7006	2.32963	3.01758	3.37183
ASHGA5P033721	1.47231e-05	0.000307347	6.40194	up	noncoding	ENST00000578391	RP11-286N3.2	GENCODE	456	chr18	+	5567128	5570941		AGGTTAAGGAGCAGACTAAAGTCATTATGGAAAGCAAGCTCTTATCAGCATTTTCCATCT	intronic antisense	ENST00000582592	EPB41L3	erythrocyte membrane protein band 4.1-like 3 [Source:HGNC Symbol;Acc:3380]	-	5478397	5577647	31.2421	5	5.01482	2.33631	30.2472	29.377	34.1021	5	5	5	4.84061	4.99666	5.20717	2.32963	2.34422	2.33507
ASHGA5P034741	0.0112667	0.03039	6.36957	up	noncoding	ENST00000574072	LINC00085	GENCODE	480	chr19	+	52197584	52206068		AGGAAGCCAATAAGATCCCTGGAGAAAAGGAAGAAAACCAAGTATTGCTCTAAATCCTCA	intergenic							60.3152	10.0568	5.89696	3.22577	58.6086	82.5212	39.8158	16.9139	5	8.25647	5.80326	6.46047	5.42716	4.14164	2.34422	3.19143
ASHGA5P036357	5.43619e-06	0.000180963	6.32448	up	noncoding	TCONS_00026299	XLOC_012643	LincRNAs identified by Cabili et al	691	chr18	+	22080014	22081308		AAGAAAGATAGAAGTGACTCAGCTCTGAAGTTCTGAAATGATCAGCCATCAGCGTGGCAT	intergenic							115.976	17.5162	6.89024	4.22929	116.833	115.261	115.833	19.1307	15.0806	18.3372	6.80664	6.93044	6.93363	4.30947	4.08811	4.29029
ASHGA5P026266	0.00139048	0.00623729	6.31564	up	noncoding	ENST00000532965	BDNF-AS	GENCODE	572	chr11	+	27528395	27679880		CCAGTTAATCAACATGACTAGTATTCCCCAAATTGGGTTAACAACATCTAAAACCACCAG	natural antisense	NM_001143805	BDNF	brain-derived neurotrophic factor isoform a preproprotein	-	27676441	27742326	46.4298	7.52052	5.58236	2.92343	52.8146	43.7393	42.7354	7.17385	5	10.3877	5.65324	5.56707	5.52678	2.92271	2.34422	3.50335
ASHGA5P026266	0.00139048	0.00623729	6.31564	up	noncoding	ENST00000532965	BDNF-AS	GENCODE	572	chr11	+	27528395	27679880		CCAGTTAATCAACATGACTAGTATTCCCCAAATTGGGTTAACAACATCTAAAACCACCAG	natural antisense	NM_001143806	BDNF	brain-derived neurotrophic factor isoform a preproprotein	-	27676441	27742326	46.4298	7.52052	5.58236	2.92343	52.8146	43.7393	42.7354	7.17385	5	10.3877	5.65324	5.56707	5.52678	2.92271	2.34422	3.50335
ASHGA5P026266	0.00139048	0.00623729	6.31564	up	noncoding	ENST00000532965	BDNF-AS	GENCODE	572	chr11	+	27528395	27679880		CCAGTTAATCAACATGACTAGTATTCCCCAAATTGGGTTAACAACATCTAAAACCACCAG	natural antisense	NM_001143807	BDNF	brain-derived neurotrophic factor isoform a preproprotein	-	27676441	27741294	46.4298	7.52052	5.58236	2.92343	52.8146	43.7393	42.7354	7.17385	5	10.3877	5.65324	5.56707	5.52678	2.92271	2.34422	3.50335
ASHGA5P026266	0.00139048	0.00623729	6.31564	up	noncoding	ENST00000532965	BDNF-AS	GENCODE	572	chr11	+	27528395	27679880		CCAGTTAATCAACATGACTAGTATTCCCCAAATTGGGTTAACAACATCTAAAACCACCAG	natural antisense	NM_001143808	BDNF	brain-derived neurotrophic factor isoform a preproprotein	-	27676441	27722600	46.4298	7.52052	5.58236	2.92343	52.8146	43.7393	42.7354	7.17385	5	10.3877	5.65324	5.56707	5.52678	2.92271	2.34422	3.50335
ASHGA5P026266	0.00139048	0.00623729	6.31564	up	noncoding	ENST00000532965	BDNF-AS	GENCODE	572	chr11	+	27528395	27679880		CCAGTTAATCAACATGACTAGTATTCCCCAAATTGGGTTAACAACATCTAAAACCACCAG	natural antisense	NM_001143809	BDNF	brain-derived neurotrophic factor isoform d preproprotein	-	27676441	27722600	46.4298	7.52052	5.58236	2.92343	52.8146	43.7393	42.7354	7.17385	5	10.3877	5.65324	5.56707	5.52678	2.92271	2.34422	3.50335
ASHGA5P026266	0.00139048	0.00623729	6.31564	up	noncoding	ENST00000532965	BDNF-AS	GENCODE	572	chr11	+	27528395	27679880		CCAGTTAATCAACATGACTAGTATTCCCCAAATTGGGTTAACAACATCTAAAACCACCAG	natural antisense	NM_001143810	BDNF	brain-derived neurotrophic factor isoform e	-	27676441	27722600	46.4298	7.52052	5.58236	2.92343	52.8146	43.7393	42.7354	7.17385	5	10.3877	5.65324	5.56707	5.52678	2.92271	2.34422	3.50335
ASHGA5P026266	0.00139048	0.00623729	6.31564	up	noncoding	ENST00000532965	BDNF-AS	GENCODE	572	chr11	+	27528395	27679880		CCAGTTAATCAACATGACTAGTATTCCCCAAATTGGGTTAACAACATCTAAAACCACCAG	natural antisense	NM_001143811	BDNF	brain-derived neurotrophic factor isoform a preproprotein	-	27676441	27722600	46.4298	7.52052	5.58236	2.92343	52.8146	43.7393	42.7354	7.17385	5	10.3877	5.65324	5.56707	5.52678	2.92271	2.34422	3.50335
ASHGA5P026266	0.00139048	0.00623729	6.31564	up	noncoding	ENST00000532965	BDNF-AS	GENCODE	572	chr11	+	27528395	27679880		CCAGTTAATCAACATGACTAGTATTCCCCAAATTGGGTTAACAACATCTAAAACCACCAG	natural antisense	NM_001143812	BDNF	brain-derived neurotrophic factor isoform a preproprotein	-	27676441	27722447	46.4298	7.52052	5.58236	2.92343	52.8146	43.7393	42.7354	7.17385	5	10.3877	5.65324	5.56707	5.52678	2.92271	2.34422	3.50335
ASHGA5P026266	0.00139048	0.00623729	6.31564	up	noncoding	ENST00000532965	BDNF-AS	GENCODE	572	chr11	+	27528395	27679880		CCAGTTAATCAACATGACTAGTATTCCCCAAATTGGGTTAACAACATCTAAAACCACCAG	natural antisense	NM_001143813	BDNF	brain-derived neurotrophic factor isoform a preproprotein	-	27676441	27722035	46.4298	7.52052	5.58236	2.92343	52.8146	43.7393	42.7354	7.17385	5	10.3877	5.65324	5.56707	5.52678	2.92271	2.34422	3.50335
ASHGA5P026266	0.00139048	0.00623729	6.31564	up	noncoding	ENST00000532965	BDNF-AS	GENCODE	572	chr11	+	27528395	27679880		CCAGTTAATCAACATGACTAGTATTCCCCAAATTGGGTTAACAACATCTAAAACCACCAG	natural antisense	NM_001143814	BDNF	brain-derived neurotrophic factor isoform a preproprotein	-	27676441	27722035	46.4298	7.52052	5.58236	2.92343	52.8146	43.7393	42.7354	7.17385	5	10.3877	5.65324	5.56707	5.52678	2.92271	2.34422	3.50335
ASHGA5P026266	0.00139048	0.00623729	6.31564	up	noncoding	ENST00000532965	BDNF-AS	GENCODE	572	chr11	+	27528395	27679880		CCAGTTAATCAACATGACTAGTATTCCCCAAATTGGGTTAACAACATCTAAAACCACCAG	natural antisense	NM_001143816	BDNF	brain-derived neurotrophic factor isoform a preproprotein	-	27676441	27681196	46.4298	7.52052	5.58236	2.92343	52.8146	43.7393	42.7354	7.17385	5	10.3877	5.65324	5.56707	5.52678	2.92271	2.34422	3.50335
ASHGA5P026266	0.00139048	0.00623729	6.31564	up	noncoding	ENST00000532965	BDNF-AS	GENCODE	572	chr11	+	27528395	27679880		CCAGTTAATCAACATGACTAGTATTCCCCAAATTGGGTTAACAACATCTAAAACCACCAG	natural antisense	NM_001709	BDNF	brain-derived neurotrophic factor isoform a preproprotein	-	27676441	27722035	46.4298	7.52052	5.58236	2.92343	52.8146	43.7393	42.7354	7.17385	5	10.3877	5.65324	5.56707	5.52678	2.92271	2.34422	3.50335
ASHGA5P026266	0.00139048	0.00623729	6.31564	up	noncoding	ENST00000532965	BDNF-AS	GENCODE	572	chr11	+	27528395	27679880		CCAGTTAATCAACATGACTAGTATTCCCCAAATTGGGTTAACAACATCTAAAACCACCAG	natural antisense	NM_170731	BDNF	brain-derived neurotrophic factor isoform b preproprotein	-	27676441	27743605	46.4298	7.52052	5.58236	2.92343	52.8146	43.7393	42.7354	7.17385	5	10.3877	5.65324	5.56707	5.52678	2.92271	2.34422	3.50335
ASHGA5P026266	0.00139048	0.00623729	6.31564	up	noncoding	ENST00000532965	BDNF-AS	GENCODE	572	chr11	+	27528395	27679880		CCAGTTAATCAACATGACTAGTATTCCCCAAATTGGGTTAACAACATCTAAAACCACCAG	natural antisense	NM_170732	BDNF	brain-derived neurotrophic factor isoform a preproprotein	-	27676441	27742326	46.4298	7.52052	5.58236	2.92343	52.8146	43.7393	42.7354	7.17385	5	10.3877	5.65324	5.56707	5.52678	2.92271	2.34422	3.50335
ASHGA5P026266	0.00139048	0.00623729	6.31564	up	noncoding	ENST00000532965	BDNF-AS	GENCODE	572	chr11	+	27528395	27679880		CCAGTTAATCAACATGACTAGTATTCCCCAAATTGGGTTAACAACATCTAAAACCACCAG	natural antisense	NM_170733	BDNF	brain-derived neurotrophic factor isoform a preproprotein	-	27676441	27723180	46.4298	7.52052	5.58236	2.92343	52.8146	43.7393	42.7354	7.17385	5	10.3877	5.65324	5.56707	5.52678	2.92271	2.34422	3.50335
ASHGA5P026266	0.00139048	0.00623729	6.31564	up	noncoding	ENST00000532965	BDNF-AS	GENCODE	572	chr11	+	27528395	27679880		CCAGTTAATCAACATGACTAGTATTCCCCAAATTGGGTTAACAACATCTAAAACCACCAG	natural antisense	NM_170734	BDNF	brain-derived neurotrophic factor isoform c preproprotein	-	27676441	27721214	46.4298	7.52052	5.58236	2.92343	52.8146	43.7393	42.7354	7.17385	5	10.3877	5.65324	5.56707	5.52678	2.92271	2.34422	3.50335
ASHGA5P026266	0.00139048	0.00623729	6.31564	up	noncoding	ENST00000532965	BDNF-AS	GENCODE	572	chr11	+	27528395	27679880		CCAGTTAATCAACATGACTAGTATTCCCCAAATTGGGTTAACAACATCTAAAACCACCAG	natural antisense	NM_170735	BDNF	brain-derived neurotrophic factor isoform a preproprotein	-	27676441	27681196	46.4298	7.52052	5.58236	2.92343	52.8146	43.7393	42.7354	7.17385	5	10.3877	5.65324	5.56707	5.52678	2.92271	2.34422	3.50335
ASHGA5P025645	4.00612e-05	0.000558026	6.31282	up	noncoding	NR_024167	MGC3771	RefSeq	1228	chr16	-	3160460	3165599	NR_024166	AATGGGACCTTATTGGGGAAAAGGGTCTTTATACAGGAGAGGACACAGAGACACAGAGAA	natural antisense	NM_001042428	ZNF205	zinc finger protein 205	+	3162562	3170518	174.182	26.9438	7.47516	4.81688	171.602	181.831	169.113	27.195	30.37	23.2665	7.37144	7.58477	7.46927	4.79305	5.03718	4.62041
ASHGA5P025645	4.00612e-05	0.000558026	6.31282	up	noncoding	NR_024167	MGC3771	RefSeq	1228	chr16	-	3160460	3165599	NR_024166	AATGGGACCTTATTGGGGAAAAGGGTCTTTATACAGGAGAGGACACAGAGACACAGAGAA	natural antisense	NM_003456	ZNF205	zinc finger protein 205	+	3162562	3170518	174.182	26.9438	7.47516	4.81688	171.602	181.831	169.113	27.195	30.37	23.2665	7.37144	7.58477	7.46927	4.79305	5.03718	4.62041
ASHGA5P033327	1.04219e-06	9.0841e-05	6.23746	up	noncoding	uc001hwk.4	BC016972	UCSC_knowngene	888	chr1	-	235093089	235099746		CCTGGGGGAATGAATCTTTCAGAGCCAAACTAATGCTATGCATGCAGCTTATGATTTTTT	intergenic							834.58	140.207	9.77713	7.13617	824.177	813.278	866.285	137.305	140.01	143.307	9.70591	9.76594	9.85953	7.07631	7.15892	7.17328
ASHGA5P015963	5.37351e-07	7.2265e-05	6.19561	up	noncoding	ENST00000425256	GTF2IRD2P1	GENCODE	3010	chr7	-	72656901	72685658	ENST00000449689, NM_001003795, NM_173537	GAAGATTCTGGCATTTCACTGAAAGCAGAAGCTGTCTCAGTCAAGAAAGAATCAGAAGAT	intergenic							344.587	55.8456	8.47776	5.84651	354.354	350.189	329.219	59.7101	53.9463	53.8804	8.44892	8.53904	8.44532	5.90922	5.83646	5.79386
ASHGA5P034581	5.91123e-07	7.2265e-05	6.19496	up	noncoding	ENST00000450758	AC002314.2	GENCODE	347	chr19	+	36198271	36199158		AATCCCTTACACAAAATCAGGGTCTAGCGTGTGTGTACATCAGTCAGAGTCCACTCTCAT	intergenic							250.709	40.0068	8.00669	5.37559	250.939	251.812	249.376	41.6485	37.4816	40.8902	7.92901	8.05138	8.03968	5.40545	5.32465	5.39668
ASHGA5P046303	0.00188554	0.00777675	6.18199	up	noncoding	ENST00000555168	NKAPP1	GENCODE	557	chrX	-	119254862	119378743		GTCCAAAGGACCTGCATATTGTTAAGAACAGCTGCAAAATGTACCAGAGAGAAAGATCAG	intronic antisense	NM_001099685	RHOXF2B	rhox homeobox family member 2B	+	119292466	119297945	38.4736	6.31398	5.31529	2.68722	40.0114	35.0459	40.3637	5	8.94192	5	5.2566	5.24515	5.4441	2.32963	3.39694	2.33507
ASHGA5P046303	0.00188554	0.00777675	6.18199	up	noncoding	ENST00000555168	NKAPP1	GENCODE	557	chrX	-	119254862	119378743		GTCCAAAGGACCTGCATATTGTTAAGAACAGCTGCAAAATGTACCAGAGAGAAAGATCAG	intronic antisense	NM_032498	RHOXF2	rhox homeobox family member 2	+	119292466	119297933	38.4736	6.31398	5.31529	2.68722	40.0114	35.0459	40.3637	5	8.94192	5	5.2566	5.24515	5.4441	2.32963	3.39694	2.33507
ASHGA5P041805	2.63382e-07	5.4257e-05	6.13927	up	noncoding	uc003olu.3	BC042825	UCSC_knowngene	1099	chr6	-	36125844	36163947	ENST00000499560	AGAGGGTTATACTGTGAAGAAGAATGAAAAAGCCAAACATTTCATTCAGGTAAGCATATC	bidirectional	NM_015695	BRPF3	bromodomain and PHD finger-containing protein 3	+	36164549	36200567	1924.16	344.093	11.0124	8.39436	1928.37	1941.93	1902.19	339.67	350.772	341.837	10.9708	11.0503	11.0161	8.33824	8.44139	8.40344
ASHGA5P017372	1.36997e-05	0.000297217	6.11554	up	noncoding	ENST00000440778	RP4-717I23.3	GENCODE	596	chr1	-	93775309	93804091		CTCATGGTCCTGCACTCCATGGACTAAATTATGATGAAACTGAAACACAAAAAATTTAGA	intergenic							6044.52	1147.62	12.6986	10.0861	5431.45	6393.3	6308.81	1191.86	1154.4	1096.58	12.4991	12.8144	12.7824	10.0973	10.1102	10.0509
ASHGA5P000210	9.21397e-07	8.5212e-05	6.06865	up	noncoding	chr11:29287925-29298875+	chr11:29287925-29298875	LincRNAs identified by Khalil et al	10950	chr11	+	29331349	29342299		GCTCCTGAATGAAAGACTTGGTTGTTTGAGATCCAGAAATTAAGTCATTTAAAATGCCAA	intergenic							4010.51	751.035	12.0888	9.48744	4340.41	3892.02	3799.09	796.158	748.1	708.847	12.1668	12.0768	12.0229	9.52986	9.50271	9.42975
ASHGA5P032647	1.39996e-06	0.000102526	6.01599	up	noncoding	ENST00000582959	CTD-2006K23.2	GENCODE	523	chr17	-	72668850	72673739		GGGCATGGATTTTTCTGCTAATTTGGATTCTTTTGAGGACAAATTTGCATACCATTATCA	intronic antisense	NM_175738	RAB37	ras-related protein Rab-37 isoform 3	+	72667255	72743474	1328.91	238.593	10.471	7.88224	1307.15	1378.63	1300.94	254.2	237.446	224.132	10.4004	10.5502	10.4625	7.93437	7.90112	7.81123
ASHGA5P021068	0.000720594	0.00383581	6.0132	up	noncoding	ENST00000524369	KB-1460A1.1	GENCODE	430	chr8	-	102134372	102138386		GCAGAACTGGGTGTTGGATATTATATGAAGAGATTTGCAAGTGTTATTTTACGTAATTCG	intergenic							38.8583	6.4578	5.33075	2.74261	38.4285	42.2226	35.9238	8.87766	5	5.49575	5.1972	5.51721	5.27783	3.22784	2.34422	2.65578
ASHGA5P016953	1.38783e-07	4.7896e-05	5.96876	up	noncoding	ENST00000435988	NCF1B	pseudogene	1254	chr7	+	72634680	72649821	NM_000265, NR_003187	GTGGAGAAGAGCGAGAGCGGTTCTGGCACAGGTTGGTGGTTCTGTCAGATGAAAGCAAAG								4499.4	857.892	12.2574	9.67997	4763.57	4364.7	4369.94	870.362	871.608	831.706	12.3044	12.2394	12.2284	9.66369	9.722	9.65422
ASHGA5P047690	1.81455e-05	0.000348153	5.96226	up	noncoding	ENST00000429110	RP11-432B10.1	GENCODE	528	chr10	+	109136307	109160994		TTTGGAATAGCGGCATCAACAGCTACATGGACCTGCTTCTGGGAAAAACAAGTGTAACTG	intergenic							4081.25	776.138	12.1089	9.53309	4707.96	3517.4	4018.39	825.159	769.964	733.291	12.2847	11.9285	12.1136	9.58528	9.53929	9.47469
ASHGA5P029226	9.22646e-05	0.000943993	5.95571	up	noncoding	TCONS_00010989	XLOC_004924	LincRNAs identified by Cabili et al	259	chr5	-	90606657	90607529	ENST00000513626	GTGTTATTTGCAAACCAAGTATATCATTACTGAACCTGAATATCCTTACTTTTTCATAAG	intergenic							243.352	40.4236	7.95511	5.38084	290.071	221.465	218.518	46.8952	32.518	41.8578	8.15268	7.86357	7.84908	5.57416	5.13709	5.43127
ASHGA5P028280	2.23331e-05	0.000397389	5.95321	up	noncoding	ENST00000548846	RP3-473L9.4	GENCODE	209	chr12	+	111834638	111841111		GGGAAGGTTATTTGTTGGAATCCCTTTGCCTTTCCAAGGGAAAATAAACACAAAAAGTGA	intergenic							283.045	47.4439	8.18614	5.61247	267.666	300.71	280.758	52.8986	46.4297	43.0033	8.0339	8.31718	8.20734	5.74063	5.62499	5.47179
ASHGA5P028890	1.18921e-05	0.000274751	5.92241	up	noncoding	ENST00000457858	RP11-276G3.1	GENCODE	428	chr13	+	80378552	80379820		AGCAAGTCTCATTACTTTTCAAGGGGAGTGTAGAAGCGATTAGTCTCTGATGATAATAAG	intergenic							29.1217	5	4.90249	2.33631	35.7109	26.5214	25.1326	5	5	5	5.08702	4.85872	4.76174	2.32963	2.34422	2.33507
ASHGA5P045929	2.12628e-06	0.000116889	5.92233	up	noncoding	ENST00000421509	RP11-281A20.2	GENCODE	523	chr9	+	120545725	120630349		GTGGCACAATAGACATATTACCTTCTTTGGTGGAGTCTGTAAAGACATTACTAAAGTTTA	intergenic							373.928	63.4712	8.59555	6.02939	380.35	373.711	367.723	63.5689	58.2083	68.6364	8.55229	8.62711	8.60725	6.00312	5.9437	6.14133
ASHGA5P042210	0.000361046	0.00235418	5.9172	up	noncoding	uc003mtv.3	AK091028	UCSC_knowngene	2587	chr6	+	2452644	2484263		ATGCCCAGGTCTATAACAAAGTTTTTATATGCCTATGGGGAAAAACAATTATGAGGCAAA	intergenic							72.3031	11.6883	6.21015	3.64523	67.3274	70.0818	79.5	15.2787	8.31303	11.4731	6.00312	6.22245	6.40487	3.99005	3.30695	3.63869
ASHGA5P048396	0.00712953	0.0214482	5.90551	up	noncoding	TCONS_00013936	XLOC_006578	LincRNAs identified by Cabili et al	588	chr7	-	117792882	117795582		CAGTTAGAGCTGGGACAATGAAAGCTTGATTTTGGTCTTGGCAAATAAGGGCTAGAGAGT	intergenic							40.59	7.54636	5.38033	2.81827	44.0596	31.7062	46.0044	5	5	12.6391	5.3972	5.10599	5.6378	2.32963	2.34422	3.78095
ASHGA5P042844	6.08329e-05	0.000718972	5.90131	up	noncoding	TCONS_00019181	XLOC_009016	LincRNAs identified by Cabili et al	1239	chr11	+	331733	333645		CTGGTGTATTTAAAGTCTGTGTTGATGGGTGCATATATTTTTAACGTTTCCCTATTGTGA	intergenic							372.695	64.0798	8.59155	6.03051	374.231	349.251	394.603	62.2855	74.3697	55.5842	8.5271	8.53473	8.71281	5.97297	6.28244	5.83612
ASHGA5P037069	0.00190822	0.00784333	5.90028	up	noncoding	ENST00000445073	RP11-399E6.1	GENCODE	709	chr1	+	41708246	41750533		GAAGGATTAGGTGACAGCTAACACTTGATAGTATTTTATGGTTTCAAAGTGATAACCATG	bidirectional	NM_001172218	SCMH1	polycomb protein SCMH1 isoform c	-	41492870	41707815	31.169	5	4.89709	2.33631	49.276	18.6436	25.5874	5	5	5	5.55355	4.34606	4.79167	2.32963	2.34422	2.33507
ASHGA5P037069	0.00190822	0.00784333	5.90028	up	noncoding	ENST00000445073	RP11-399E6.1	GENCODE	709	chr1	+	41708246	41750533		GAAGGATTAGGTGACAGCTAACACTTGATAGTATTTTATGGTTTCAAAGTGATAACCATG	bidirectional	NM_001172219	SCMH1	polycomb protein SCMH1 isoform d	-	41492870	41707815	31.169	5	4.89709	2.33631	49.276	18.6436	25.5874	5	5	5	5.55355	4.34606	4.79167	2.32963	2.34422	2.33507
ASHGA5P037069	0.00190822	0.00784333	5.90028	up	noncoding	ENST00000445073	RP11-399E6.1	GENCODE	709	chr1	+	41708246	41750533		GAAGGATTAGGTGACAGCTAACACTTGATAGTATTTTATGGTTTCAAAGTGATAACCATG	bidirectional	NM_001172220	SCMH1	polycomb protein SCMH1 isoform c	-	41492870	41707815	31.169	5	4.89709	2.33631	49.276	18.6436	25.5874	5	5	5	5.55355	4.34606	4.79167	2.32963	2.34422	2.33507
ASHGA5P037069	0.00190822	0.00784333	5.90028	up	noncoding	ENST00000445073	RP11-399E6.1	GENCODE	709	chr1	+	41708246	41750533		GAAGGATTAGGTGACAGCTAACACTTGATAGTATTTTATGGTTTCAAAGTGATAACCATG	bidirectional	NM_012236	SCMH1	polycomb protein SCMH1 isoform b	-	41492870	41707815	31.169	5	4.89709	2.33631	49.276	18.6436	25.5874	5	5	5	5.55355	4.34606	4.79167	2.32963	2.34422	2.33507
ASHGA5P049368	0.000161683	0.00134075	5.89768	up	noncoding	TCONS_00022238	XLOC_010542	LincRNAs identified by Cabili et al	786	chr13	-	27781431	27782326		TTTGCTACAGGTGGCAATAGCTAATACATTTGCCTTTAAATTTGTTTGACAAACACCACC	intergenic							82.6323	13.4216	6.40591	3.84576	79.1164	87.6102	81.1702	14.5609	10.0162	15.6876	6.23819	6.54659	6.43295	3.92291	3.53319	4.0812
ASHGA5P037422	0.000451058	0.00275842	5.89733	up	noncoding	ENST00000421771	AP001596.6	GENCODE	1078	chr21	+	27762454	27844017		CTACGCATCAAGATATAAACATGGCACATCTTTTATAATATCAGCCACTGGAAGACATTT	intronic antisense	NM_052954	CYYR1	cysteine and tyrosine-rich protein 1 precursor	-	27838527	27945581	38.35	6.17266	5.31011	2.75005	42.3753	34.7071	37.9676	5	5.46967	8.04831	5.34434	5.23228	5.35373	2.32963	2.7643	3.15623
ASHGA5P016615	3.72134e-06	0.000150109	5.83622	up	noncoding	ENST00000432230	AF127936.7	GENCODE	1716	chr21	-	16195289	16230029		GGAAAAGCAGTGTTTTGGTTTTTCAGTTTGTACAAGAGGAAGAAGACGCATGATATGTGT	intergenic							28.3478	5	4.88134	2.33631	28.8991	26.3517	29.7927	5	5	5	4.77709	4.84898	5.01795	2.32963	2.34422	2.33507
ASHGA5P050535	3.64624e-05	0.000527822	5.83347	up	noncoding	ENST00000548978	RP11-523H20.2	GENCODE	1791	chr2	+	74729721	74731744		TTTCTCTTTCAGAAAGCGCTACTGCGGAGTGAACCGGTCCTTATATCTTAGTTTCGTGAC	natural antisense	NM_001009812	LBX2	transcription factor LBX2	-	74724643	74730443	28.5262	5	4.88066	2.33631	29.7605	23.7588	32.0594	5	5	5	4.82132	4.69684	5.12382	2.32963	2.34422	2.33507
ASHGA5P020340	0.000179599	0.0014401	5.82727	up	noncoding	ENST00000511918	RP11-213H15.3	GENCODE	828	chr5	-	90598845	90610200		CAATGAAAAGGAACAAAACCCATCAGAAGATGTCAGAAGATAAGGATTTTTGTCCTGATG	intergenic							103.597	17.0375	6.72638	4.18356	100.006	92.1295	118.657	14.3109	18.0288	18.7727	6.58533	6.6222	6.97161	3.89461	4.33394	4.32213
ASHGA5P019768	5.73462e-07	7.2265e-05	5.82302	up	noncoding	ENST00000502790	RP11-692D12.1	GENCODE	685	chr4	+	74124925	74183670		ATTTGCCAAGACATTTTGGAGTTTCTGAAATAAAACCCACTTGATCCCTTCTATGTTCAT	bidirectional	NM_032217	ANKRD17	ankyrin repeat domain-containing protein 17 isoform a	-	73940501	74124502	497.073	87.5472	9.01654	6.47477	548.05	477.015	466.153	91.1191	83.8058	87.7166	9.09827	8.99184	8.95952	6.49923	6.44584	6.47924
ASHGA5P019768	5.73462e-07	7.2265e-05	5.82302	up	noncoding	ENST00000502790	RP11-692D12.1	GENCODE	685	chr4	+	74124925	74183670		ATTTGCCAAGACATTTTGGAGTTTCTGAAATAAAACCCACTTGATCCCTTCTATGTTCAT	bidirectional	NM_198889	ANKRD17	ankyrin repeat domain-containing protein 17 isoform b	-	73940501	74124502	497.073	87.5472	9.01654	6.47477	548.05	477.015	466.153	91.1191	83.8058	87.7166	9.09827	8.99184	8.95952	6.49923	6.44584	6.47924
ASHGA5P036315	6.39322e-08	3.8106e-05	5.80175	up	noncoding	NR_045622	NABP1	RefSeq	3569	chr2	+	192542797	192553248	NR_045623	ACTACCCTGGTAATGATCTCCACCCTGACCTGGAGGAGCCATCCTCTCTAGGGGTGTAAG	exon sense-overlapping	NM_001031716	NABP1	SOSS complex subunit B2 isoform 1	+	192542860	192553248	2626.84	512.014	11.4847	8.94821	2703.37	2589.02	2588.14	529.594	519.902	486.544	11.4874	11.4874	11.4793	8.95831	8.98669	8.89963
ASHGA5P036315	6.39322e-08	3.8106e-05	5.80175	up	noncoding	NR_045622	NABP1	RefSeq	3569	chr2	+	192542797	192553248	NR_045623	ACTACCCTGGTAATGATCTCCACCCTGACCTGGAGGAGCCATCCTCTCTAGGGGTGTAAG	exon sense-overlapping	NM_001254736	NABP1	SOSS complex subunit B2 isoform 2	+	192542797	192553248	2626.84	512.014	11.4847	8.94821	2703.37	2589.02	2588.14	529.594	519.902	486.544	11.4874	11.4874	11.4793	8.95831	8.98669	8.89963
ASHGA5P017727	0.000146907	0.00126121	5.77886	up	noncoding	ENST00000445151	RP4-610C12.1	GENCODE	719	chr20	-	29558487	29570363		AGGTAAGCTGATGTGCCTGAGACAGGTTTGACCAGGCAACTGAAAAGATATCCCTAAGAG	intergenic							215.675	37.034	7.78247	5.25169	236.644	215.235	195.144	47.3394	32.6451	31.1175	7.84428	7.82282	7.68031	5.58884	5.14203	5.02419
ASHGA5P033708	3.1721e-05	0.000485753	5.76988	up	noncoding	NR_024101	FLJ35776	RefSeq	1023	chr18	+	3594111	3597377	uc010wzb.2	CCACACAAAACTAGGAACTTTGTTATTCTACTTATTTTTCTGTACTCTGTCTGTTTGCAC	intronic antisense	NM_001003809	DLGAP1	disks large-associated protein 1 isoform 2	-	3496029	3845358	458.773	81.525	8.89843	6.36989	446.969	452.288	477.062	84.5892	68.4301	91.5558	8.79501	8.91019	8.99008	6.39593	6.17161	6.54211
ASHGA5P033708	3.1721e-05	0.000485753	5.76988	up	noncoding	NR_024101	FLJ35776	RefSeq	1023	chr18	+	3594111	3597377	uc010wzb.2	CCACACAAAACTAGGAACTTTGTTATTCTACTTATTTTTCTGTACTCTGTCTGTTTGCAC	intronic antisense	NM_001242761	DLGAP1	disks large-associated protein 1 isoform 3	-	3502142	4455266	458.773	81.525	8.89843	6.36989	446.969	452.288	477.062	84.5892	68.4301	91.5558	8.79501	8.91019	8.99008	6.39593	6.17161	6.54211
ASHGA5P033708	3.1721e-05	0.000485753	5.76988	up	noncoding	NR_024101	FLJ35776	RefSeq	1023	chr18	+	3594111	3597377	uc010wzb.2	CCACACAAAACTAGGAACTTTGTTATTCTACTTATTTTTCTGTACTCTGTCTGTTTGCAC	intronic antisense	NM_001242762	DLGAP1	disks large-associated protein 1 isoform 4	-	3496029	3874767	458.773	81.525	8.89843	6.36989	446.969	452.288	477.062	84.5892	68.4301	91.5558	8.79501	8.91019	8.99008	6.39593	6.17161	6.54211
ASHGA5P033708	3.1721e-05	0.000485753	5.76988	up	noncoding	NR_024101	FLJ35776	RefSeq	1023	chr18	+	3594111	3597377	uc010wzb.2	CCACACAAAACTAGGAACTTTGTTATTCTACTTATTTTTCTGTACTCTGTCTGTTTGCAC	intronic antisense	NM_001242763	DLGAP1	disks large-associated protein 1 isoform 5	-	3496029	3874767	458.773	81.525	8.89843	6.36989	446.969	452.288	477.062	84.5892	68.4301	91.5558	8.79501	8.91019	8.99008	6.39593	6.17161	6.54211
ASHGA5P033708	3.1721e-05	0.000485753	5.76988	up	noncoding	NR_024101	FLJ35776	RefSeq	1023	chr18	+	3594111	3597377	uc010wzb.2	CCACACAAAACTAGGAACTTTGTTATTCTACTTATTTTTCTGTACTCTGTCTGTTTGCAC	intronic antisense	NM_001242764	DLGAP1	disks large-associated protein 1 isoform 6	-	3496029	3874253	458.773	81.525	8.89843	6.36989	446.969	452.288	477.062	84.5892	68.4301	91.5558	8.79501	8.91019	8.99008	6.39593	6.17161	6.54211
ASHGA5P033708	3.1721e-05	0.000485753	5.76988	up	noncoding	NR_024101	FLJ35776	RefSeq	1023	chr18	+	3594111	3597377	uc010wzb.2	CCACACAAAACTAGGAACTTTGTTATTCTACTTATTTTTCTGTACTCTGTCTGTTTGCAC	intronic antisense	NM_001242765	DLGAP1	disks large-associated protein 1 isoform 7	-	3502142	3845358	458.773	81.525	8.89843	6.36989	446.969	452.288	477.062	84.5892	68.4301	91.5558	8.79501	8.91019	8.99008	6.39593	6.17161	6.54211
ASHGA5P033708	3.1721e-05	0.000485753	5.76988	up	noncoding	NR_024101	FLJ35776	RefSeq	1023	chr18	+	3594111	3597377	uc010wzb.2	CCACACAAAACTAGGAACTTTGTTATTCTACTTATTTTTCTGTACTCTGTCTGTTTGCAC	intronic antisense	NM_001242766	DLGAP1	disks large-associated protein 1 isoform 8	-	3496029	3845358	458.773	81.525	8.89843	6.36989	446.969	452.288	477.062	84.5892	68.4301	91.5558	8.79501	8.91019	8.99008	6.39593	6.17161	6.54211
ASHGA5P033708	3.1721e-05	0.000485753	5.76988	up	noncoding	NR_024101	FLJ35776	RefSeq	1023	chr18	+	3594111	3597377	uc010wzb.2	CCACACAAAACTAGGAACTTTGTTATTCTACTTATTTTTCTGTACTCTGTCTGTTTGCAC	intronic antisense	NM_004746	DLGAP1	disks large-associated protein 1 isoform 1	-	3496029	4455266	458.773	81.525	8.89843	6.36989	446.969	452.288	477.062	84.5892	68.4301	91.5558	8.79501	8.91019	8.99008	6.39593	6.17161	6.54211
ASHGA5P058333	0.00790042	0.0231728	5.73753	up	noncoding	uc001gxr.3	PTPRVP	UCSC_knowngene	885	chr1	+	202155683	202158577	uc001gxt.3	ATGCCATGGAGAAGGTACCTCATCCAACTCTAGGTCAGTTGCAGCAAGGGTGCGACCCAG	intergenic							39.6607	7.83023	5.35288	2.83245	38.6252	34.599	45.7578	13.4907	5	5	5.20343	5.2268	5.62842	3.81806	2.34422	2.33507
ASHGA5P027469	6.33533e-06	0.000200047	5.69781	up	noncoding	ENST00000427669	RP4-717I23.3	GENCODE	383	chr1	-	93730233	93780825	ENST00000415150, ENST00000424517, ENST00000429859, ENST00000446528, ENST00000447577, ENST00000451302, ENST00000455474, ENST00000457025	CTTCCACTTTGCATGGTTCTCTTGATGTGAAATCATCTATATAGCCCCAGAATTGGAAAA	natural antisense	NM_206886	CCDC18	coiled-coil domain-containing protein 18	+	93646280	93744287	9178.45	1912.07	13.2928	10.7824	9760.54	9119.64	8655.18	2174.24	1794.21	1767.77	13.3458	13.3062	13.2263	10.9275	10.7117	10.708
ASHGA5P048975	0.0479158	0.0940021	5.67474	up	noncoding	NR_027242	SSTR5-AS1	RefSeq	2948	chr16	-	1114081	1128731		TTTGTTTGCCTCATCAACTTTTCAATCAATAAAAAAGTGCATTTTGCTCATCGGATGCAA	intronic antisense	NM_001172560	SSTR5	somatostatin receptor type 5	+	1122755	1131454	221.504	49.3503	7.74822	5.24366	196.901	146.623	320.989	93.1431	11.5425	43.3653	7.57015	7.26399	8.41051	6.52888	3.71892	5.48319
ASHGA5P019660	0.000384839	0.00246019	5.65356	up	noncoding	NR_002832	BDNF-AS	RefSeq	2322	chr11	+	27528398	27699350		GCCATCCTGTTTTACAGTATTGAATTATTACCACAAGGTACCAACCATATATGCATACTT	natural antisense	NM_001143805	BDNF	brain-derived neurotrophic factor isoform a preproprotein	-	27676441	27742326	31.9515	5.80985	5.0499	2.55074	31.4785	33.4781	30.8979	7.42955	5	5	4.89894	5.18354	5.06721	2.97291	2.34422	2.33507
ASHGA5P019660	0.000384839	0.00246019	5.65356	up	noncoding	NR_002832	BDNF-AS	RefSeq	2322	chr11	+	27528398	27699350		GCCATCCTGTTTTACAGTATTGAATTATTACCACAAGGTACCAACCATATATGCATACTT	natural antisense	NM_001143806	BDNF	brain-derived neurotrophic factor isoform a preproprotein	-	27676441	27742326	31.9515	5.80985	5.0499	2.55074	31.4785	33.4781	30.8979	7.42955	5	5	4.89894	5.18354	5.06721	2.97291	2.34422	2.33507
ASHGA5P019660	0.000384839	0.00246019	5.65356	up	noncoding	NR_002832	BDNF-AS	RefSeq	2322	chr11	+	27528398	27699350		GCCATCCTGTTTTACAGTATTGAATTATTACCACAAGGTACCAACCATATATGCATACTT	natural antisense	NM_001143807	BDNF	brain-derived neurotrophic factor isoform a preproprotein	-	27676441	27741294	31.9515	5.80985	5.0499	2.55074	31.4785	33.4781	30.8979	7.42955	5	5	4.89894	5.18354	5.06721	2.97291	2.34422	2.33507
ASHGA5P019660	0.000384839	0.00246019	5.65356	up	noncoding	NR_002832	BDNF-AS	RefSeq	2322	chr11	+	27528398	27699350		GCCATCCTGTTTTACAGTATTGAATTATTACCACAAGGTACCAACCATATATGCATACTT	natural antisense	NM_001143808	BDNF	brain-derived neurotrophic factor isoform a preproprotein	-	27676441	27722600	31.9515	5.80985	5.0499	2.55074	31.4785	33.4781	30.8979	7.42955	5	5	4.89894	5.18354	5.06721	2.97291	2.34422	2.33507
ASHGA5P019660	0.000384839	0.00246019	5.65356	up	noncoding	NR_002832	BDNF-AS	RefSeq	2322	chr11	+	27528398	27699350		GCCATCCTGTTTTACAGTATTGAATTATTACCACAAGGTACCAACCATATATGCATACTT	natural antisense	NM_001143809	BDNF	brain-derived neurotrophic factor isoform d preproprotein	-	27676441	27722600	31.9515	5.80985	5.0499	2.55074	31.4785	33.4781	30.8979	7.42955	5	5	4.89894	5.18354	5.06721	2.97291	2.34422	2.33507
ASHGA5P019660	0.000384839	0.00246019	5.65356	up	noncoding	NR_002832	BDNF-AS	RefSeq	2322	chr11	+	27528398	27699350		GCCATCCTGTTTTACAGTATTGAATTATTACCACAAGGTACCAACCATATATGCATACTT	natural antisense	NM_001143810	BDNF	brain-derived neurotrophic factor isoform e	-	27676441	27722600	31.9515	5.80985	5.0499	2.55074	31.4785	33.4781	30.8979	7.42955	5	5	4.89894	5.18354	5.06721	2.97291	2.34422	2.33507
ASHGA5P019660	0.000384839	0.00246019	5.65356	up	noncoding	NR_002832	BDNF-AS	RefSeq	2322	chr11	+	27528398	27699350		GCCATCCTGTTTTACAGTATTGAATTATTACCACAAGGTACCAACCATATATGCATACTT	natural antisense	NM_001143811	BDNF	brain-derived neurotrophic factor isoform a preproprotein	-	27676441	27722600	31.9515	5.80985	5.0499	2.55074	31.4785	33.4781	30.8979	7.42955	5	5	4.89894	5.18354	5.06721	2.97291	2.34422	2.33507
ASHGA5P019660	0.000384839	0.00246019	5.65356	up	noncoding	NR_002832	BDNF-AS	RefSeq	2322	chr11	+	27528398	27699350		GCCATCCTGTTTTACAGTATTGAATTATTACCACAAGGTACCAACCATATATGCATACTT	natural antisense	NM_001143812	BDNF	brain-derived neurotrophic factor isoform a preproprotein	-	27676441	27722447	31.9515	5.80985	5.0499	2.55074	31.4785	33.4781	30.8979	7.42955	5	5	4.89894	5.18354	5.06721	2.97291	2.34422	2.33507
ASHGA5P019660	0.000384839	0.00246019	5.65356	up	noncoding	NR_002832	BDNF-AS	RefSeq	2322	chr11	+	27528398	27699350		GCCATCCTGTTTTACAGTATTGAATTATTACCACAAGGTACCAACCATATATGCATACTT	natural antisense	NM_001143813	BDNF	brain-derived neurotrophic factor isoform a preproprotein	-	27676441	27722035	31.9515	5.80985	5.0499	2.55074	31.4785	33.4781	30.8979	7.42955	5	5	4.89894	5.18354	5.06721	2.97291	2.34422	2.33507
ASHGA5P019660	0.000384839	0.00246019	5.65356	up	noncoding	NR_002832	BDNF-AS	RefSeq	2322	chr11	+	27528398	27699350		GCCATCCTGTTTTACAGTATTGAATTATTACCACAAGGTACCAACCATATATGCATACTT	natural antisense	NM_001143814	BDNF	brain-derived neurotrophic factor isoform a preproprotein	-	27676441	27722035	31.9515	5.80985	5.0499	2.55074	31.4785	33.4781	30.8979	7.42955	5	5	4.89894	5.18354	5.06721	2.97291	2.34422	2.33507
ASHGA5P019660	0.000384839	0.00246019	5.65356	up	noncoding	NR_002832	BDNF-AS	RefSeq	2322	chr11	+	27528398	27699350		GCCATCCTGTTTTACAGTATTGAATTATTACCACAAGGTACCAACCATATATGCATACTT	natural antisense	NM_001143816	BDNF	brain-derived neurotrophic factor isoform a preproprotein	-	27676441	27681196	31.9515	5.80985	5.0499	2.55074	31.4785	33.4781	30.8979	7.42955	5	5	4.89894	5.18354	5.06721	2.97291	2.34422	2.33507
ASHGA5P019660	0.000384839	0.00246019	5.65356	up	noncoding	NR_002832	BDNF-AS	RefSeq	2322	chr11	+	27528398	27699350		GCCATCCTGTTTTACAGTATTGAATTATTACCACAAGGTACCAACCATATATGCATACTT	natural antisense	NM_001709	BDNF	brain-derived neurotrophic factor isoform a preproprotein	-	27676441	27722035	31.9515	5.80985	5.0499	2.55074	31.4785	33.4781	30.8979	7.42955	5	5	4.89894	5.18354	5.06721	2.97291	2.34422	2.33507
ASHGA5P019660	0.000384839	0.00246019	5.65356	up	noncoding	NR_002832	BDNF-AS	RefSeq	2322	chr11	+	27528398	27699350		GCCATCCTGTTTTACAGTATTGAATTATTACCACAAGGTACCAACCATATATGCATACTT	natural antisense	NM_170731	BDNF	brain-derived neurotrophic factor isoform b preproprotein	-	27676441	27743605	31.9515	5.80985	5.0499	2.55074	31.4785	33.4781	30.8979	7.42955	5	5	4.89894	5.18354	5.06721	2.97291	2.34422	2.33507
ASHGA5P019660	0.000384839	0.00246019	5.65356	up	noncoding	NR_002832	BDNF-AS	RefSeq	2322	chr11	+	27528398	27699350		GCCATCCTGTTTTACAGTATTGAATTATTACCACAAGGTACCAACCATATATGCATACTT	natural antisense	NM_170732	BDNF	brain-derived neurotrophic factor isoform a preproprotein	-	27676441	27742326	31.9515	5.80985	5.0499	2.55074	31.4785	33.4781	30.8979	7.42955	5	5	4.89894	5.18354	5.06721	2.97291	2.34422	2.33507
ASHGA5P019660	0.000384839	0.00246019	5.65356	up	noncoding	NR_002832	BDNF-AS	RefSeq	2322	chr11	+	27528398	27699350		GCCATCCTGTTTTACAGTATTGAATTATTACCACAAGGTACCAACCATATATGCATACTT	natural antisense	NM_170733	BDNF	brain-derived neurotrophic factor isoform a preproprotein	-	27676441	27723180	31.9515	5.80985	5.0499	2.55074	31.4785	33.4781	30.8979	7.42955	5	5	4.89894	5.18354	5.06721	2.97291	2.34422	2.33507
ASHGA5P019660	0.000384839	0.00246019	5.65356	up	noncoding	NR_002832	BDNF-AS	RefSeq	2322	chr11	+	27528398	27699350		GCCATCCTGTTTTACAGTATTGAATTATTACCACAAGGTACCAACCATATATGCATACTT	natural antisense	NM_170734	BDNF	brain-derived neurotrophic factor isoform c preproprotein	-	27676441	27721214	31.9515	5.80985	5.0499	2.55074	31.4785	33.4781	30.8979	7.42955	5	5	4.89894	5.18354	5.06721	2.97291	2.34422	2.33507
ASHGA5P019660	0.000384839	0.00246019	5.65356	up	noncoding	NR_002832	BDNF-AS	RefSeq	2322	chr11	+	27528398	27699350		GCCATCCTGTTTTACAGTATTGAATTATTACCACAAGGTACCAACCATATATGCATACTT	natural antisense	NM_170735	BDNF	brain-derived neurotrophic factor isoform a preproprotein	-	27676441	27681196	31.9515	5.80985	5.0499	2.55074	31.4785	33.4781	30.8979	7.42955	5	5	4.89894	5.18354	5.06721	2.97291	2.34422	2.33507
ASHGA5P018733	2.40439e-06	0.000124219	5.62492	up	noncoding	ENST00000457025	RP4-717I23.3	GENCODE	413	chr1	-	93730196	93804088		GGACTAAATTGAGGGCTCTGAGAGATTTCATTTCTGTCCTGCTGATGAAGTCTACGTTCA	natural antisense	NM_206886	CCDC18	coiled-coil domain-containing protein 18	+	93646280	93744287	1828.75	357.297	10.935	8.44322	1777.86	1892.94	1815.44	380.956	359.325	331.61	10.8523	11.0096	10.9432	8.497	8.47474	8.35791
ASHGA5P026273	0.000107489	0.00104011	5.6117	up	noncoding	uc009yim.3	BDNF-AS1	UCSC_knowngene	1489	chr11	+	27528398	27699350	ENST00000501663, NR_002832, NR_033314, uc001mro.3, uc001mrp.3, uc009yij.3, uc009yik.3, uc009yil.3, uc009yin.3, uc009yio.3, uc009yip.3, uc009yiq.3	TATTGGGGGATACTGAGGTGAGCAGGGTATAAGTGGGGCAAGACTTTTCAGTGTAAACTT	natural antisense	NM_001143805	BDNF	brain-derived neurotrophic factor isoform a preproprotein	-	27676441	27742326	126.987	21.84	7.01533	4.52689	116.303	132.269	132.389	21.1225	18.4494	25.948	6.80021	7.12333	7.12245	4.44628	4.36677	4.76763
ASHGA5P026273	0.000107489	0.00104011	5.6117	up	noncoding	uc009yim.3	BDNF-AS1	UCSC_knowngene	1489	chr11	+	27528398	27699350	ENST00000501663, NR_002832, NR_033314, uc001mro.3, uc001mrp.3, uc009yij.3, uc009yik.3, uc009yil.3, uc009yin.3, uc009yio.3, uc009yip.3, uc009yiq.3	TATTGGGGGATACTGAGGTGAGCAGGGTATAAGTGGGGCAAGACTTTTCAGTGTAAACTT	natural antisense	NM_001143806	BDNF	brain-derived neurotrophic factor isoform a preproprotein	-	27676441	27742326	126.987	21.84	7.01533	4.52689	116.303	132.269	132.389	21.1225	18.4494	25.948	6.80021	7.12333	7.12245	4.44628	4.36677	4.76763
ASHGA5P026273	0.000107489	0.00104011	5.6117	up	noncoding	uc009yim.3	BDNF-AS1	UCSC_knowngene	1489	chr11	+	27528398	27699350	ENST00000501663, NR_002832, NR_033314, uc001mro.3, uc001mrp.3, uc009yij.3, uc009yik.3, uc009yil.3, uc009yin.3, uc009yio.3, uc009yip.3, uc009yiq.3	TATTGGGGGATACTGAGGTGAGCAGGGTATAAGTGGGGCAAGACTTTTCAGTGTAAACTT	natural antisense	NM_001143807	BDNF	brain-derived neurotrophic factor isoform a preproprotein	-	27676441	27741294	126.987	21.84	7.01533	4.52689	116.303	132.269	132.389	21.1225	18.4494	25.948	6.80021	7.12333	7.12245	4.44628	4.36677	4.76763
ASHGA5P026273	0.000107489	0.00104011	5.6117	up	noncoding	uc009yim.3	BDNF-AS1	UCSC_knowngene	1489	chr11	+	27528398	27699350	ENST00000501663, NR_002832, NR_033314, uc001mro.3, uc001mrp.3, uc009yij.3, uc009yik.3, uc009yil.3, uc009yin.3, uc009yio.3, uc009yip.3, uc009yiq.3	TATTGGGGGATACTGAGGTGAGCAGGGTATAAGTGGGGCAAGACTTTTCAGTGTAAACTT	natural antisense	NM_001143808	BDNF	brain-derived neurotrophic factor isoform a preproprotein	-	27676441	27722600	126.987	21.84	7.01533	4.52689	116.303	132.269	132.389	21.1225	18.4494	25.948	6.80021	7.12333	7.12245	4.44628	4.36677	4.76763
ASHGA5P026273	0.000107489	0.00104011	5.6117	up	noncoding	uc009yim.3	BDNF-AS1	UCSC_knowngene	1489	chr11	+	27528398	27699350	ENST00000501663, NR_002832, NR_033314, uc001mro.3, uc001mrp.3, uc009yij.3, uc009yik.3, uc009yil.3, uc009yin.3, uc009yio.3, uc009yip.3, uc009yiq.3	TATTGGGGGATACTGAGGTGAGCAGGGTATAAGTGGGGCAAGACTTTTCAGTGTAAACTT	natural antisense	NM_001143809	BDNF	brain-derived neurotrophic factor isoform d preproprotein	-	27676441	27722600	126.987	21.84	7.01533	4.52689	116.303	132.269	132.389	21.1225	18.4494	25.948	6.80021	7.12333	7.12245	4.44628	4.36677	4.76763
ASHGA5P026273	0.000107489	0.00104011	5.6117	up	noncoding	uc009yim.3	BDNF-AS1	UCSC_knowngene	1489	chr11	+	27528398	27699350	ENST00000501663, NR_002832, NR_033314, uc001mro.3, uc001mrp.3, uc009yij.3, uc009yik.3, uc009yil.3, uc009yin.3, uc009yio.3, uc009yip.3, uc009yiq.3	TATTGGGGGATACTGAGGTGAGCAGGGTATAAGTGGGGCAAGACTTTTCAGTGTAAACTT	natural antisense	NM_001143810	BDNF	brain-derived neurotrophic factor isoform e	-	27676441	27722600	126.987	21.84	7.01533	4.52689	116.303	132.269	132.389	21.1225	18.4494	25.948	6.80021	7.12333	7.12245	4.44628	4.36677	4.76763
ASHGA5P026273	0.000107489	0.00104011	5.6117	up	noncoding	uc009yim.3	BDNF-AS1	UCSC_knowngene	1489	chr11	+	27528398	27699350	ENST00000501663, NR_002832, NR_033314, uc001mro.3, uc001mrp.3, uc009yij.3, uc009yik.3, uc009yil.3, uc009yin.3, uc009yio.3, uc009yip.3, uc009yiq.3	TATTGGGGGATACTGAGGTGAGCAGGGTATAAGTGGGGCAAGACTTTTCAGTGTAAACTT	natural antisense	NM_001143811	BDNF	brain-derived neurotrophic factor isoform a preproprotein	-	27676441	27722600	126.987	21.84	7.01533	4.52689	116.303	132.269	132.389	21.1225	18.4494	25.948	6.80021	7.12333	7.12245	4.44628	4.36677	4.76763
ASHGA5P026273	0.000107489	0.00104011	5.6117	up	noncoding	uc009yim.3	BDNF-AS1	UCSC_knowngene	1489	chr11	+	27528398	27699350	ENST00000501663, NR_002832, NR_033314, uc001mro.3, uc001mrp.3, uc009yij.3, uc009yik.3, uc009yil.3, uc009yin.3, uc009yio.3, uc009yip.3, uc009yiq.3	TATTGGGGGATACTGAGGTGAGCAGGGTATAAGTGGGGCAAGACTTTTCAGTGTAAACTT	natural antisense	NM_001143812	BDNF	brain-derived neurotrophic factor isoform a preproprotein	-	27676441	27722447	126.987	21.84	7.01533	4.52689	116.303	132.269	132.389	21.1225	18.4494	25.948	6.80021	7.12333	7.12245	4.44628	4.36677	4.76763
ASHGA5P026273	0.000107489	0.00104011	5.6117	up	noncoding	uc009yim.3	BDNF-AS1	UCSC_knowngene	1489	chr11	+	27528398	27699350	ENST00000501663, NR_002832, NR_033314, uc001mro.3, uc001mrp.3, uc009yij.3, uc009yik.3, uc009yil.3, uc009yin.3, uc009yio.3, uc009yip.3, uc009yiq.3	TATTGGGGGATACTGAGGTGAGCAGGGTATAAGTGGGGCAAGACTTTTCAGTGTAAACTT	natural antisense	NM_001143813	BDNF	brain-derived neurotrophic factor isoform a preproprotein	-	27676441	27722035	126.987	21.84	7.01533	4.52689	116.303	132.269	132.389	21.1225	18.4494	25.948	6.80021	7.12333	7.12245	4.44628	4.36677	4.76763
ASHGA5P026273	0.000107489	0.00104011	5.6117	up	noncoding	uc009yim.3	BDNF-AS1	UCSC_knowngene	1489	chr11	+	27528398	27699350	ENST00000501663, NR_002832, NR_033314, uc001mro.3, uc001mrp.3, uc009yij.3, uc009yik.3, uc009yil.3, uc009yin.3, uc009yio.3, uc009yip.3, uc009yiq.3	TATTGGGGGATACTGAGGTGAGCAGGGTATAAGTGGGGCAAGACTTTTCAGTGTAAACTT	natural antisense	NM_001143814	BDNF	brain-derived neurotrophic factor isoform a preproprotein	-	27676441	27722035	126.987	21.84	7.01533	4.52689	116.303	132.269	132.389	21.1225	18.4494	25.948	6.80021	7.12333	7.12245	4.44628	4.36677	4.76763
ASHGA5P026273	0.000107489	0.00104011	5.6117	up	noncoding	uc009yim.3	BDNF-AS1	UCSC_knowngene	1489	chr11	+	27528398	27699350	ENST00000501663, NR_002832, NR_033314, uc001mro.3, uc001mrp.3, uc009yij.3, uc009yik.3, uc009yil.3, uc009yin.3, uc009yio.3, uc009yip.3, uc009yiq.3	TATTGGGGGATACTGAGGTGAGCAGGGTATAAGTGGGGCAAGACTTTTCAGTGTAAACTT	natural antisense	NM_001143816	BDNF	brain-derived neurotrophic factor isoform a preproprotein	-	27676441	27681196	126.987	21.84	7.01533	4.52689	116.303	132.269	132.389	21.1225	18.4494	25.948	6.80021	7.12333	7.12245	4.44628	4.36677	4.76763
ASHGA5P026273	0.000107489	0.00104011	5.6117	up	noncoding	uc009yim.3	BDNF-AS1	UCSC_knowngene	1489	chr11	+	27528398	27699350	ENST00000501663, NR_002832, NR_033314, uc001mro.3, uc001mrp.3, uc009yij.3, uc009yik.3, uc009yil.3, uc009yin.3, uc009yio.3, uc009yip.3, uc009yiq.3	TATTGGGGGATACTGAGGTGAGCAGGGTATAAGTGGGGCAAGACTTTTCAGTGTAAACTT	natural antisense	NM_001709	BDNF	brain-derived neurotrophic factor isoform a preproprotein	-	27676441	27722035	126.987	21.84	7.01533	4.52689	116.303	132.269	132.389	21.1225	18.4494	25.948	6.80021	7.12333	7.12245	4.44628	4.36677	4.76763
ASHGA5P026273	0.000107489	0.00104011	5.6117	up	noncoding	uc009yim.3	BDNF-AS1	UCSC_knowngene	1489	chr11	+	27528398	27699350	ENST00000501663, NR_002832, NR_033314, uc001mro.3, uc001mrp.3, uc009yij.3, uc009yik.3, uc009yil.3, uc009yin.3, uc009yio.3, uc009yip.3, uc009yiq.3	TATTGGGGGATACTGAGGTGAGCAGGGTATAAGTGGGGCAAGACTTTTCAGTGTAAACTT	natural antisense	NM_170731	BDNF	brain-derived neurotrophic factor isoform b preproprotein	-	27676441	27743605	126.987	21.84	7.01533	4.52689	116.303	132.269	132.389	21.1225	18.4494	25.948	6.80021	7.12333	7.12245	4.44628	4.36677	4.76763
ASHGA5P026273	0.000107489	0.00104011	5.6117	up	noncoding	uc009yim.3	BDNF-AS1	UCSC_knowngene	1489	chr11	+	27528398	27699350	ENST00000501663, NR_002832, NR_033314, uc001mro.3, uc001mrp.3, uc009yij.3, uc009yik.3, uc009yil.3, uc009yin.3, uc009yio.3, uc009yip.3, uc009yiq.3	TATTGGGGGATACTGAGGTGAGCAGGGTATAAGTGGGGCAAGACTTTTCAGTGTAAACTT	natural antisense	NM_170732	BDNF	brain-derived neurotrophic factor isoform a preproprotein	-	27676441	27742326	126.987	21.84	7.01533	4.52689	116.303	132.269	132.389	21.1225	18.4494	25.948	6.80021	7.12333	7.12245	4.44628	4.36677	4.76763
ASHGA5P026273	0.000107489	0.00104011	5.6117	up	noncoding	uc009yim.3	BDNF-AS1	UCSC_knowngene	1489	chr11	+	27528398	27699350	ENST00000501663, NR_002832, NR_033314, uc001mro.3, uc001mrp.3, uc009yij.3, uc009yik.3, uc009yil.3, uc009yin.3, uc009yio.3, uc009yip.3, uc009yiq.3	TATTGGGGGATACTGAGGTGAGCAGGGTATAAGTGGGGCAAGACTTTTCAGTGTAAACTT	natural antisense	NM_170733	BDNF	brain-derived neurotrophic factor isoform a preproprotein	-	27676441	27723180	126.987	21.84	7.01533	4.52689	116.303	132.269	132.389	21.1225	18.4494	25.948	6.80021	7.12333	7.12245	4.44628	4.36677	4.76763
ASHGA5P026273	0.000107489	0.00104011	5.6117	up	noncoding	uc009yim.3	BDNF-AS1	UCSC_knowngene	1489	chr11	+	27528398	27699350	ENST00000501663, NR_002832, NR_033314, uc001mro.3, uc001mrp.3, uc009yij.3, uc009yik.3, uc009yil.3, uc009yin.3, uc009yio.3, uc009yip.3, uc009yiq.3	TATTGGGGGATACTGAGGTGAGCAGGGTATAAGTGGGGCAAGACTTTTCAGTGTAAACTT	natural antisense	NM_170734	BDNF	brain-derived neurotrophic factor isoform c preproprotein	-	27676441	27721214	126.987	21.84	7.01533	4.52689	116.303	132.269	132.389	21.1225	18.4494	25.948	6.80021	7.12333	7.12245	4.44628	4.36677	4.76763
ASHGA5P026273	0.000107489	0.00104011	5.6117	up	noncoding	uc009yim.3	BDNF-AS1	UCSC_knowngene	1489	chr11	+	27528398	27699350	ENST00000501663, NR_002832, NR_033314, uc001mro.3, uc001mrp.3, uc009yij.3, uc009yik.3, uc009yil.3, uc009yin.3, uc009yio.3, uc009yip.3, uc009yiq.3	TATTGGGGGATACTGAGGTGAGCAGGGTATAAGTGGGGCAAGACTTTTCAGTGTAAACTT	natural antisense	NM_170735	BDNF	brain-derived neurotrophic factor isoform a preproprotein	-	27676441	27681196	126.987	21.84	7.01533	4.52689	116.303	132.269	132.389	21.1225	18.4494	25.948	6.80021	7.12333	7.12245	4.44628	4.36677	4.76763
ASHGA5P040440	1.99655e-05	0.00036969	5.61158	up	noncoding	ENST00000502995	CTD-2288O8.1	GENCODE	593	chr5	-	51971026	52083860		CGCAACTCACAAGGGATAGAATTTCACTAAATTCTTAAGAGGTTACAGACTCTATTTCTA	natural antisense	NM_015946	PELO	protein pelota homolog	+	52083773	52098452	49.5202	8.1467	5.67615	3.18774	47.139	52.3449	49.0767	8.22457	8.09154	8.12398	5.49043	5.81173	5.72629	3.11899	3.27555	3.16868
ASHGA5P017350	3.78878e-06	0.000150529	5.58836	up	noncoding	ENST00000440456	RP3-400N23.6	GENCODE	554	chr22	+	31688484	31734007		TTCCATTTGTAACTGTAAGAGAAAGCAACATTCACCTTTGTGTCACAGATCAAATGGTAA	intronic antisense	NM_014323	PATZ1	POZ-, AT hook-, and zinc finger-containing protein 1 long C isoform	-	31721789	31742249	146.411	25.2924	7.21884	4.73641	156.729	137.532	144.971	25.6942	26.6506	23.5323	7.23083	7.17704	7.24865	4.71071	4.8626	4.63593
ASHGA5P017350	3.78878e-06	0.000150529	5.58836	up	noncoding	ENST00000440456	RP3-400N23.6	GENCODE	554	chr22	+	31688484	31734007		TTCCATTTGTAACTGTAAGAGAAAGCAACATTCACCTTTGTGTCACAGATCAAATGGTAA	intronic antisense	NM_032050	PATZ1	POZ-, AT hook-, and zinc finger-containing protein 1 long A isoform	-	31721789	31742249	146.411	25.2924	7.21884	4.73641	156.729	137.532	144.971	25.6942	26.6506	23.5323	7.23083	7.17704	7.24865	4.71071	4.8626	4.63593
ASHGA5P017350	3.78878e-06	0.000150529	5.58836	up	noncoding	ENST00000440456	RP3-400N23.6	GENCODE	554	chr22	+	31688484	31734007		TTCCATTTGTAACTGTAAGAGAAAGCAACATTCACCTTTGTGTCACAGATCAAATGGTAA	intronic antisense	NM_032052	PATZ1	POZ-, AT hook-, and zinc finger-containing protein 1 long B isoform	-	31721789	31742249	146.411	25.2924	7.21884	4.73641	156.729	137.532	144.971	25.6942	26.6506	23.5323	7.23083	7.17704	7.24865	4.71071	4.8626	4.63593
ASHGA5P017350	3.78878e-06	0.000150529	5.58836	up	noncoding	ENST00000440456	RP3-400N23.6	GENCODE	554	chr22	+	31688484	31734007		TTCCATTTGTAACTGTAAGAGAAAGCAACATTCACCTTTGTGTCACAGATCAAATGGTAA	natural antisense	NM_001135911	PIK3IP1	phosphoinositide-3-kinase-interacting protein 1 isoform 2 precursor	-	31677578	31688520	146.411	25.2924	7.21884	4.73641	156.729	137.532	144.971	25.6942	26.6506	23.5323	7.23083	7.17704	7.24865	4.71071	4.8626	4.63593
ASHGA5P017350	3.78878e-06	0.000150529	5.58836	up	noncoding	ENST00000440456	RP3-400N23.6	GENCODE	554	chr22	+	31688484	31734007		TTCCATTTGTAACTGTAAGAGAAAGCAACATTCACCTTTGTGTCACAGATCAAATGGTAA	natural antisense	NM_052880	PIK3IP1	phosphoinositide-3-kinase-interacting protein 1 isoform 1 precursor	-	31677578	31688520	146.411	25.2924	7.21884	4.73641	156.729	137.532	144.971	25.6942	26.6506	23.5323	7.23083	7.17704	7.24865	4.71071	4.8626	4.63593
ASHGA5P043387	1.64309e-07	4.7896e-05	5.57587	up	noncoding	ENST00000429630	AC093673.5	GENCODE	648	chr7	-	143076784	143077588		CTGCTCCATCTGTAAACGTCACGGTTAATCCATCTACTTTATTGCATTATATAGAGAAAT	bidirectional	NM_001010972	ZYX	zyxin	+	143078359	143088206	23936.3	5287.02	14.6766	12.1974	24266.6	22730.7	24811.7	5288.65	5346.81	5225.61	14.6695	14.6346	14.7258	12.163	12.2214	12.2079
ASHGA5P043387	1.64309e-07	4.7896e-05	5.57587	up	noncoding	ENST00000429630	AC093673.5	GENCODE	648	chr7	-	143076784	143077588		CTGCTCCATCTGTAAACGTCACGGTTAATCCATCTACTTTATTGCATTATATAGAGAAAT	bidirectional	NM_003461	ZYX	zyxin	+	143078359	143088206	23936.3	5287.02	14.6766	12.1974	24266.6	22730.7	24811.7	5288.65	5346.81	5225.61	14.6695	14.6346	14.7258	12.163	12.2214	12.2079
ASHGA5P015739	1.92461e-06	0.000111484	5.55874	up	noncoding	ENST00000423083	NCF1B	GENCODE	1516	chr7	+	72634673	72649979	ENST00000435988	AGCTGTTGAGGAAAGACGACGTCACAGGCTACTTCCCGTCCATGTACCTGCAAAAGTCAG	intergenic							12625.5	2729.7	13.7545	11.2797	13697.7	11902.6	12276.2	2953.16	2655.51	2580.42	13.839	13.6974	13.727	11.3594	11.249	11.2308
ASHGA5P035415	5.01125e-06	0.000173696	5.54314	up	noncoding	ENST00000437898	RP1-43E13.2	GENCODE	507	chr1	+	19536994	19567198		GCCTTCAAAGTTGGAAAAAATATCAGGATTTTCTTTCTGGTCACTGGAAAAATATATCCG	natural antisense	NM_015047	EMC1	ER membrane protein complex subunit 1 precursor	-	19544583	19578046	537.153	99.9543	9.13168	6.66098	521.106	555.538	534.814	107.145	90.7157	102.002	9.02858	9.20841	9.15805	6.73082	6.55881	6.6933
ASHGA5P020436	0.000118123	0.00110065	5.53976	up	noncoding	ENST00000513492	RP11-213H15.3	GENCODE	433	chr5	-	90598845	90608312		CACAGTTTATGAACAAAACCCATCAGAAGATGTCAGAAGATAAGGATTTTTGTCCTGATG	intergenic							78.4855	13.5585	6.3306	3.86077	79.778	76.3346	79.3439	16.9692	10.4749	13.2313	6.24868	6.34277	6.40034	4.14641	3.594	3.8419
ASHGA5P032562	1.10628e-07	4.7179e-05	5.53012	up	noncoding	ENST00000576871	RP11-166P13.3	GENCODE	713	chr17	-	55155658	55162383	ENST00000576313	ATTAACCAACTGCCACTGGAGGCAAATCCAGAGACCAAGGGAGCAGTTTATACAGAAACA	bidirectional	NM_001242902	AKAP1	A-kinase anchor protein 1, mitochondrial precursor	+	55163134	55198705	311.231	56.4908	8.32916	5.86185	322.852	306.478	304.362	59.5155	52.9985	56.9585	8.30819	8.34576	8.33354	5.9034	5.81246	5.86969
ASHGA5P032562	1.10628e-07	4.7179e-05	5.53012	up	noncoding	ENST00000576871	RP11-166P13.3	GENCODE	713	chr17	-	55155658	55162383	ENST00000576313	ATTAACCAACTGCCACTGGAGGCAAATCCAGAGACCAAGGGAGCAGTTTATACAGAAACA	bidirectional	NM_001242903	AKAP1	A-kinase anchor protein 1, mitochondrial precursor	+	55163077	55198705	311.231	56.4908	8.32916	5.86185	322.852	306.478	304.362	59.5155	52.9985	56.9585	8.30819	8.34576	8.33354	5.9034	5.81246	5.86969
ASHGA5P032562	1.10628e-07	4.7179e-05	5.53012	up	noncoding	ENST00000576871	RP11-166P13.3	GENCODE	713	chr17	-	55155658	55162383	ENST00000576313	ATTAACCAACTGCCACTGGAGGCAAATCCAGAGACCAAGGGAGCAGTTTATACAGAAACA	bidirectional	NM_003488	AKAP1	A-kinase anchor protein 1, mitochondrial precursor	+	55162552	55198710	311.231	56.4908	8.32916	5.86185	322.852	306.478	304.362	59.5155	52.9985	56.9585	8.30819	8.34576	8.33354	5.9034	5.81246	5.86969
ASHGA5P042113	2.60483e-05	0.000435641	5.52571	up	noncoding	ENST00000367477	RP11-497D6.4	GENCODE	2927	chr6	-	147164249	147525750		GGTAAATGCACCCTATTTAAGCAAGAAAAGAAACTGATCTGCCATAAAGAAAACAATGAC	natural antisense	NM_001127715	STXBP5	syntaxin-binding protein 5 isoform b	+	147525493	147711612	159.992	28.0466	7.34471	4.87855	148.641	165.989	165.348	27.5453	26.1863	30.4081	7.15094	7.44479	7.43839	4.80933	4.8324	4.99391
ASHGA5P042113	2.60483e-05	0.000435641	5.52571	up	noncoding	ENST00000367477	RP11-497D6.4	GENCODE	2927	chr6	-	147164249	147525750		GGTAAATGCACCCTATTTAAGCAAGAAAAGAAACTGATCTGCCATAAAGAAAACAATGAC	natural antisense	NM_139244	STXBP5	syntaxin-binding protein 5 isoform a	+	147525493	147711612	159.992	28.0466	7.34471	4.87855	148.641	165.989	165.348	27.5453	26.1863	30.4081	7.15094	7.44479	7.43839	4.80933	4.8324	4.99391
ASHGA5P018604	6.49687e-07	7.4291e-05	5.49524	up	noncoding	ENST00000455474	RP4-717I23.3	GENCODE	299	chr1	-	93730206	93803026		GGTATTGAAAGAGGGCTCTGAGAGATTTCATTTCTGTCCTGCTGATGAAGTCTACGTTCA	natural antisense	NM_206886	CCDC18	coiled-coil domain-containing protein 18	+	93646280	93744287	1808.43	362.247	10.9198	8.46166	1860.37	1800	1764.91	387.623	336.407	362.71	10.9232	10.9356	10.9007	8.52182	8.37732	8.48583
ASHGA5P035805	0.0001034	0.00101417	5.43894	up	noncoding	ENST00000423593	AC009499.2	GENCODE	597	chr2	+	34292292	34294617		AAGTAGAAAGCCAGGGCACAATGTTACTTTGCAATTTCTCTACATTCAAAGACTAAAGAG	intergenic							90.4389	15.8607	6.53457	4.09125	83.9077	87.9179	99.4911	14.1109	15.9456	17.5256	6.32778	6.5508	6.72513	3.8756	4.17004	4.22811
ASHGA5P031678	0.000212668	0.00161764	5.36749	up	noncoding	ENST00000570266	RP11-196G11.2	GENCODE	461	chr16	+	31054470	31061201		TAAGGAAGAGGGCAGACGGGGGAAGATTTTATAATTGTTCAAAAACATTCACTGGGATGT	intergenic							119.016	21.5083	6.92288	4.49863	111.049	115.508	130.491	19.5257	18.2379	26.7614	6.73279	6.93344	7.1024	4.33732	4.34834	4.81023
ASHGA5P009382	5.28914e-05	0.000659862	5.3375	up	noncoding	ENST00000354752	ANKRD18CP	GENCODE	3676	chr9	-	99918174	99983538		AGAAAGTCAACCTGAAGAAAAACATGAAGAACTCGGAAAACTTTTTGAGTTAATATCATC	intergenic							293.945	55.4292	8.24545	5.82928	282.646	297.515	301.676	60.946	58.3128	47.0287	8.11566	8.30071	8.31999	5.9424	5.94649	5.59896
ASHGA5P057822	1.57446e-05	0.000319981	5.32754	up	noncoding	TCONS_00022237	XLOC_010542	LincRNAs identified by Cabili et al	289	chr13	-	27781431	27782326		CTTCATGCTGCAACCTGCAGCAGGAAAATGGGCTTCAGTTTTCAAGTCTGCAGCTGAGTT	intergenic							144.776	26.3914	7.20184	4.78837	155.089	135.63	143.611	28.4559	22.0962	28.6221	7.21474	7.15686	7.23392	4.85517	4.60166	4.90829
ASHGA5P055763	3.14872e-05	0.000483522	5.32104	up	noncoding	uc001uzl.3	BC025370	UCSC_knowngene	978	chr13	-	44974385	44980021		TGCTTTTGAACGTGAAAGGAGAAAGAAGCTGTCAGAGATCAGGTTGAATGTGGTGGGTTA	intergenic							39.9365	6.83603	5.36547	2.95377	40.9821	35.0635	43.7639	7.06224	6.90646	6.53938	5.29146	5.24613	5.55883	2.89512	3.07872	2.88745
ASHGA5P018040	1.96591e-05	0.000367023	5.31335	up	noncoding	ENST00000448680	RP4-666F24.3	GENCODE	491	chr1	+	115642292	115645279		CAAACTCAAAAGGTTTTTCATGGCAGCATGTGACAAGATGATGCTGAAAAATTTATATGG	intergenic							231.53	43.2401	7.89107	5.48145	232.837	229.35	232.402	42.8171	37.7543	49.149	7.82191	7.91272	7.93858	5.44459	5.33572	5.66403
ASHGA5P038789	0.000341875	0.00226599	5.31295	up	noncoding	ENST00000441909	RP11-24F11.5	GENCODE	710	chr3	+	46451004	46454488		CACAGCAATGAACTCAAAGAACAATCTTATCAGGATTTTCCAAATGAAAACATGGAGCAT	exon sense-overlapping	NM_001130910	CCRL2	C-C chemokine receptor-like 2 isoform 2	+	46449048	46451014	26.6345	5	4.74582	2.33631	35.007	26.1324	18.764	5	5	5	5.0584	4.83758	4.34148	2.32963	2.34422	2.33507
ASHGA5P038789	0.000341875	0.00226599	5.31295	up	noncoding	ENST00000441909	RP11-24F11.5	GENCODE	710	chr3	+	46451004	46454488		CACAGCAATGAACTCAAAGAACAATCTTATCAGGATTTTCCAAATGAAAACATGGAGCAT	exon sense-overlapping	NM_003965	CCRL2	C-C chemokine receptor-like 2 isoform 1	+	46448720	46451014	26.6345	5	4.74582	2.33631	35.007	26.1324	18.764	5	5	5	5.0584	4.83758	4.34148	2.32963	2.34422	2.33507
ASHGA5P016376	2.04366e-06	0.000115128	5.30591	up	noncoding	ENST00000446528	RP4-717I23.3	GENCODE	489	chr1	-	93730201	93792474	ENST00000429859, ENST00000450843	CAACATACAAGAGGGCTCTGAGAGATTTCATTTCTGTCCTGCTGATGAAGTCTACGTTCA	natural antisense	NM_206886	CCDC18	coiled-coil domain-containing protein 18	+	93646280	93744287	1934.32	402.261	11.0188	8.61124	1901.5	1921.93	1979.52	440.602	384.313	381.868	10.9505	11.0323	11.0738	8.70206	8.57261	8.55906
ASHGA5P000067	5.42345e-05	0.000669812	5.28598	up	noncoding	AL080072		NRED	1322	chr1	+	92654807	92656269		TTGCATTCTAACAGGTTATGATGAATGGAAAGCTGATGGTTCCTGGTTGGAAAAAAGATA	intergenic							211.254	39.4144	7.75102	5.34885	238.951	185.945	208.867	45.5612	32.733	39.949	7.85863	7.61566	7.77877	5.53192	5.14731	5.36731
ASHGA5P037191	0.000134403	0.00119424	5.24165	up	noncoding	TCONS_00026160	XLOC_012574	LincRNAs identified by Cabili et al	245	chr17	-	72530813	72534060		TGTTCATCATCATCTTGTTTTAAGGGATTTGCCACATACATGCATATGGATTTCCAAAGG	intergenic							230.967	44.1279	7.88454	5.49452	236.031	243.68	213.189	55.1356	39.8509	37.3972	7.84141	8.0017	7.81052	5.79386	5.41316	5.27654
ASHGA5P037229	0.000405966	0.00255221	5.21218	up	noncoding	ENST00000454182	AP000146.2	GENCODE	252	chr21	-	26310744	26316294	ENST00000441666, ENST00000444178	CACACTCCTTTACTACAACAATTCGGGAAACTAAATTTTCAATGATGGAAGGAATGGTTA	intergenic							58.8638	10.7131	5.91862	3.53674	54.2011	63.9631	58.4271	11.3059	7.6626	13.1708	5.68823	6.09777	5.96985	3.56873	3.20566	3.83581
ASHGA5P000209	0.000658437	0.00359573	5.19779	up	noncoding	chr11:29287925-29298875-	chr11:29287925-29298875	LincRNAs identified by Khalil et al	10950	chr11	-	29331349	29342299		TTGGCATTTTAAATGACTTAATTTCTGGATCTCAAACAACCAAGTCTTTCATTCAGGAGC	intergenic							53.1251	9.80994	5.77708	3.39919	53.2326	53.4535	52.6892	10.2714	6.34951	12.8089	5.66482	5.8434	5.82303	3.43026	2.96672	3.80058
ASHGA5P047774	0.000184728	0.00146522	5.19343	up	noncoding	ENST00000430326	RP11-109A6.4	GENCODE	2705	chr10	+	131581116	131584811		TGTGGTTCTGACAAACCAGCTGGAGAAAAGCATTTCTGAAAAGAACTGTTTTAAGTTATT	intergenic							144.642	27.2464	7.20037	4.82368	155.654	134.706	143.565	21.577	28.3972	31.7648	7.21896	7.14874	7.23341	4.47541	4.94515	5.05049
ASHGA5P036172	8.60839e-05	0.000898774	5.19027	up	noncoding	ENST00000448672	AC068492.1	GENCODE	469	chr2	+	136835461	136836083		GACTGTGGTATGGTCTCACACCACAAGAAGATTTAAGCAACCTTATTAACTTAATAAAGA	intergenic							175.272	33.2208	7.48113	5.10532	184.117	163.071	178.627	34.5592	37.6797	27.4236	7.47603	7.41729	7.55008	5.13868	5.33298	4.84432
ASHGA5P033672	0.00771292	0.0227463	5.18671	up	noncoding	TCONS_00028340	XLOC_013688	LincRNAs identified by Cabili et al	424	chr20	-	23046041	23052105		GTTGTTTGGCTCAAAGGGGTGGATCAAGAACAAGGAACATTAATTGGTAGAGAGAAAGAA	intergenic							46.7499	9.26682	5.59283	3.21801	41.4485	51.7397	47.0616	5	12.5783	10.2222	5.31038	5.79759	5.67052	2.32963	3.8419	3.48249
ASHGA5P027601	5.15963e-08	3.8106e-05	5.17573	up	noncoding	BX507731		LincRNAs identified by Khalil et al	641	chrX	-	18898412	18899047		TCATGTAGAAAGATATATGCTCTTTGTAGGCATATGGATACAGAAGGTTGCAAAGAAAAG	intergenic							25.2459	5	4.70807	2.33631	27.8486	23.2476	24.6415	5	5	5	4.726	4.66347	4.73474	2.32963	2.34422	2.33507
ASHGA5P047742	4.5801e-07	7.1729e-05	5.16354	up	noncoding	ENST00000437593	RP11-500G22.2	GENCODE	951	chr10	+	123687826	123711480		ATTTTGCAACCTTACCAGAAAGCACTTAGGAAAGTGATGATTCTGATGGAGAAATAAGAA	natural antisense	ENST00000455628	ATE1	arginyltransferase 1 [Source:HGNC Symbol;Acc:782]	-	123662031	123687977	585.812	117.56	9.25843	6.89007	591.554	591.539	574.343	122.783	117.141	112.755	9.2111	9.30551	9.25868	6.91764	6.91936	6.83321
ASHGA5P047742	4.5801e-07	7.1729e-05	5.16354	up	noncoding	ENST00000437593	RP11-500G22.2	GENCODE	951	chr10	+	123687826	123711480		ATTTTGCAACCTTACCAGAAAGCACTTAGGAAAGTGATGATTCTGATGGAGAAATAAGAA	natural antisense	ENST00000535655	ATE1	arginyltransferase 1 [Source:HGNC Symbol;Acc:782]	-	123502455	123688316	585.812	117.56	9.25843	6.89007	591.554	591.539	574.343	122.783	117.141	112.755	9.2111	9.30551	9.25868	6.91764	6.91936	6.83321
ASHGA5P047742	4.5801e-07	7.1729e-05	5.16354	up	noncoding	ENST00000437593	RP11-500G22.2	GENCODE	951	chr10	+	123687826	123711480		ATTTTGCAACCTTACCAGAAAGCACTTAGGAAAGTGATGATTCTGATGGAGAAATAAGAA	natural antisense	ENST00000540606	ATE1	arginyltransferase 1 [Source:HGNC Symbol;Acc:782]	-	123502816	123687967	585.812	117.56	9.25843	6.89007	591.554	591.539	574.343	122.783	117.141	112.755	9.2111	9.30551	9.25868	6.91764	6.91936	6.83321
ASHGA5P027844	0.000179125	0.00143741	5.13589	up	noncoding	uc001rbh.3	AK125676	UCSC_knowngene	1398	chr12	+	13153380	13192604		GAGGCAATAGAGAAATTCTGCTTTTATACCACCGTATTTAATTGAAAAGATGGAATCTGC	bidirectional	NM_015987	HEBP1	heme-binding protein 1	-	13127798	13153243	59.3255	10.8793	5.92522	3.56461	64.7657	63.8026	49.4081	10.3044	9.05861	13.275	5.94587	6.09526	5.73454	3.43342	3.41277	3.84764
ASHGA5P026636	2.38083e-06	0.00012364	5.13114	up	noncoding	ENST00000530510	RP11-702H23.6	GENCODE	609	chr11	+	74166392	74167870		CTAGCTGAGATCTGGGATAGTTTCTGAATTCAGAAGTGTTCACCAGCCACATTGCATGTA	natural antisense	NM_005472	KCNE3	potassium voltage-gated channel subfamily E member 3	-	74165885	74178600	829.859	170.407	9.76968	7.4104	846.926	812.532	830.119	188.533	161.385	161.303	9.74684	9.76461	9.7976	7.52428	7.36576	7.34117
ASHGA5P035914	6.59992e-07	7.4562e-05	5.10805	up	noncoding	uc021viw.1	FW340055	UCSC_knowngene	2679	chr2	+	70157399	70160078		ATGACACTGTTCTGAATCATGCAGTCTTTGCAAATAACAAGCTGGCTGAAAAATATCTAA	intron sense-overlapping	NM_001202513	MXD1	max dimerization protein 1 isoform 2	+	70142172	70170076	3913.73	873.185	12.0564	9.70363	3815.28	3983.28	3942.62	903.019	875.675	840.861	11.9791	12.109	12.0811	9.70932	9.72932	9.67224
ASHGA5P035914	6.59992e-07	7.4562e-05	5.10805	up	noncoding	uc021viw.1	FW340055	UCSC_knowngene	2679	chr2	+	70157399	70160078		ATGACACTGTTCTGAATCATGCAGTCTTTGCAAATAACAAGCTGGCTGAAAAATATCTAA	intron sense-overlapping	NM_001202514	MXD1	max dimerization protein 1 isoform 3	+	70142172	70170076	3913.73	873.185	12.0564	9.70363	3815.28	3983.28	3942.62	903.019	875.675	840.861	11.9791	12.109	12.0811	9.70932	9.72932	9.67224
ASHGA5P035914	6.59992e-07	7.4562e-05	5.10805	up	noncoding	uc021viw.1	FW340055	UCSC_knowngene	2679	chr2	+	70157399	70160078		ATGACACTGTTCTGAATCATGCAGTCTTTGCAAATAACAAGCTGGCTGAAAAATATCTAA	intron sense-overlapping	NM_002357	MXD1	max dimerization protein 1 isoform 1	+	70142172	70170076	3913.73	873.185	12.0564	9.70363	3815.28	3983.28	3942.62	903.019	875.675	840.861	11.9791	12.109	12.0811	9.70932	9.72932	9.67224
ASHGA5P027994	1.7709e-05	0.000343835	5.10344	up	noncoding	NR_047672	SLC4A8	RefSeq	520	chr12	+	51818593	51834963		GTACTCAGTTCAGTGCGTTAATTCTTGACAACTGCCTGGAAATACAAATAAATACAAAAC	exon sense-overlapping	NM_001039960	SLC4A8	electroneutral sodium bicarbonate exchanger 1 isoform a	+	51818593	51909547	288.858	56.7473	8.2182	5.86673	286.79	291.421	288.363	61.0364	59.0835	50.1219	8.13762	8.26825	8.24873	5.94479	5.966	5.6894
ASHGA5P027994	1.7709e-05	0.000343835	5.10344	up	noncoding	NR_047672	SLC4A8	RefSeq	520	chr12	+	51818593	51834963		GTACTCAGTTCAGTGCGTTAATTCTTGACAACTGCCTGGAAATACAAATAAATACAAAAC	exon sense-overlapping	NM_001258401	SLC4A8	electroneutral sodium bicarbonate exchanger 1 isoform c	+	51785100	51909547	288.858	56.7473	8.2182	5.86673	286.79	291.421	288.363	61.0364	59.0835	50.1219	8.13762	8.26825	8.24873	5.94479	5.966	5.6894
ASHGA5P027994	1.7709e-05	0.000343835	5.10344	up	noncoding	NR_047672	SLC4A8	RefSeq	520	chr12	+	51818593	51834963		GTACTCAGTTCAGTGCGTTAATTCTTGACAACTGCCTGGAAATACAAATAAATACAAAAC	exon sense-overlapping	NM_001258402	SLC4A8	electroneutral sodium bicarbonate exchanger 1 isoform d	+	51818593	51868361	288.858	56.7473	8.2182	5.86673	286.79	291.421	288.363	61.0364	59.0835	50.1219	8.13762	8.26825	8.24873	5.94479	5.966	5.6894
ASHGA5P027994	1.7709e-05	0.000343835	5.10344	up	noncoding	NR_047672	SLC4A8	RefSeq	520	chr12	+	51818593	51834963		GTACTCAGTTCAGTGCGTTAATTCTTGACAACTGCCTGGAAATACAAATAAATACAAAAC	exon sense-overlapping	NM_001258403	SLC4A8	electroneutral sodium bicarbonate exchanger 1 isoform e	+	51818900	51874391	288.858	56.7473	8.2182	5.86673	286.79	291.421	288.363	61.0364	59.0835	50.1219	8.13762	8.26825	8.24873	5.94479	5.966	5.6894
ASHGA5P027994	1.7709e-05	0.000343835	5.10344	up	noncoding	NR_047672	SLC4A8	RefSeq	520	chr12	+	51818593	51834963		GTACTCAGTTCAGTGCGTTAATTCTTGACAACTGCCTGGAAATACAAATAAATACAAAAC	exon sense-overlapping	NM_001267615	SLC4A8	electroneutral sodium bicarbonate exchanger 1 isoform f	+	51785100	51868361	288.858	56.7473	8.2182	5.86673	286.79	291.421	288.363	61.0364	59.0835	50.1219	8.13762	8.26825	8.24873	5.94479	5.966	5.6894
ASHGA5P044467	3.96976e-06	0.000153723	5.09085	up	noncoding	ENST00000520433	RP11-152P17.2	GENCODE	748	chr8	-	106792473	107072752		CACCTGAAATCACAGAAAATTTATTTGTCCTCAATGCAAAGATGAACTATGAAGAGCACT	intronic antisense	NM_012082	ZFPM2	zinc finger protein ZFPM2	+	106331146	106816767	417.796	83.8041	8.76098	6.41307	423.845	410.974	418.569	92.4094	81.877	77.1258	8.71299	8.77018	8.79977	6.51915	6.41575	6.30433
ASHGA5P056294	8.14203e-06	0.000223312	5.07828	up	noncoding	TCONS_00001898	XLOC_001286	LincRNAs identified by Cabili et al	1334	chr1	-	244210525	244212010		ACAAAGACGTGGAAATGTCTGCCGTCAAGAAATTGGAAATCGTATCGAGAACCCAGACTG	intergenic							325.727	64.4021	8.39651	6.05218	313.148	329.387	334.645	61.7236	63.7702	67.7125	8.26864	8.45272	8.46819	5.96059	6.07213	6.1238
ASHGA5P052373	0.0042557	0.0144949	5.07825	up	noncoding	ENST00000510128	CTB-161M19.4	GENCODE	382	chr5	-	118355609	118406556		GACTTTCTAAGGGTAAATAACGAGTCAATTGAGACTGTAATTATATGACTTGGGGCAAAA	bidirectional	NM_005509	DMXL1	dmX-like protein 1	+	118407083	118584822	32.6541	7.02486	5.08261	2.73827	33.8024	32.5682	31.5916	11.0746	5	5	5.006	5.14168	5.10013	3.53552	2.34422	2.33507
ASHGA5P035253	4.29307e-06	0.000159463	5.07348	up	noncoding	ENST00000435407	AC024704.2	GENCODE	416	chr2	-	114586966	114588696		CGCAATGATAAGACAGTATGAAAAATGGAGCTATGAATAAAAAAGAATCCATAAGTCCCC	intergenic							430.943	86.935	8.80553	6.46255	430.374	450.149	412.308	93.2816	86.0487	81.4748	8.73687	8.90406	8.77566	6.53076	6.48159	6.37531
ASHGA5P050762	5.02254e-07	7.2265e-05	5.03979	up	noncoding	NR_034089	LOC100131564	RefSeq	4033	chr1	-	93775665	93811368		CATGGTCCTGCACTCCATGGACTAAATTGTAAGTATAATTACTACCAATGTACTCTATAA	bidirectional	NM_001938	DR1	protein Dr1	+	93811477	93828148	10380.5	2453.88	13.4657	11.1323	10861.1	10174.7	10105.6	2640.79	2360.65	2360.21	13.5136	13.4565	13.427	11.1924	11.0928	11.1118
ASHGA5P038616	9.63682e-05	0.000972159	5.03159	up	noncoding	ENST00000434540	RP11-550H2.2	GENCODE	399	chr1	+	76507375	76531913		GAACACCTTGAATATTTAACAGAATATCAGCTACTCATCTGTAACCATTCACTACATAGC	intergenic							24.6252	5	4.66732	2.33631	24.225	20.8916	28.759	5	5	5	4.52628	4.51148	4.9642	2.32963	2.34422	2.33507
ASHGA5P047513	0.00370899	0.0130591	5.02391	up	noncoding	NR_038842	LOC728431	RefSeq	1443	chr1	-	37920479	37940044		GAGATCTTAGAATGAAAGGCATTTTTAGAGATGAGAAAGAAGGAAGCCAGGCCAAGGCTG	bidirectional	NM_025079	ZC3H12A	ribonuclease ZC3H12A	+	37940118	37949978	34.8353	7.22499	5.1708	2.84199	38.0422	36.4706	29.993	11.3908	5	5.28416	5.18008	5.30478	5.02754	3.57637	2.34422	2.60537
ASHGA5P053762	5.06095e-06	0.000174023	5.0236	up	noncoding	uc004axb.2	BC070371	UCSC_knowngene	1370	chr9	-	99957619	99958989	NM_001242797, NM_001242798, NM_001242799, NM_024639	GATCATGATAATATTAGGGCCAGTGAATATAGCTCATAGTGATAATAAGGATTCTAGGGT	intergenic							156.544	30.1865	7.31429	4.98557	155.431	164.58	149.622	32.2947	29.2928	28.972	7.21737	7.43151	7.29398	5.03953	4.99069	4.92648
ASHGA5P028830	1.72105e-07	4.7896e-05	5.02317	up	noncoding	NR_046551	DLEU7-AS1	RefSeq	1824	chr13	+	51381990	51424041		TGTCTGTCTGTGCTAGGAAAACAAGAGAAGCCAACAGATGTGTTTATTTTATTTGTTTGA	intronic antisense	NM_198989	DLEU7	leukemia-associated protein 7	-	51286758	51417885	1093.39	234.139	10.1849	7.85628	1145.68	1087.02	1047.46	233.293	232.225	236.9	10.1996	10.211	10.1441	7.8128	7.87036	7.88566
ASHGA5P030552	4.36649e-06	0.000161157	5.01017	up	noncoding	ENST00000560518	RP11-430B1.2	GENCODE	1972	chr15	+	52472413	52498071		CCCAAGTTTTTTCCTTCAGGATAAATCATCCTTATATAAAGAAAACTACCAACAGCGTAC	intronic antisense	NM_016194	GNB5	guanine nucleotide-binding protein subunit beta-5 isoform b	-	52413122	52483565	767.878	160.792	9.6547	7.32984	738.589	765.193	799.852	160.449	165.283	156.643	9.54253	9.67792	9.74365	7.29379	7.39665	7.29907
ASHGA5P030552	4.36649e-06	0.000161157	5.01017	up	noncoding	ENST00000560518	RP11-430B1.2	GENCODE	1972	chr15	+	52472413	52498071		CCCAAGTTTTTTCCTTCAGGATAAATCATCCTTATATAAAGAAAACTACCAACAGCGTAC	natural antisense	NM_018728	MYO5C	unconventional myosin-Vc	-	52484514	52587995	767.878	160.792	9.6547	7.32984	738.589	765.193	799.852	160.449	165.283	156.643	9.54253	9.67792	9.74365	7.29379	7.39665	7.29907
ASHGA5P036232	3.26472e-06	0.000139348	5.00552	up	noncoding	BE972598		LincRNAs identified by Khalil et al	577	chr12	+	47092533	47105194		AAATAGCAGATCCTTCAGAAGTCATTCTGTTTTTCATCCTCAAAAGAATGGAAGCTCAGC	intergenic							461.477	94.4983	8.90781	6.58429	445.27	460.29	478.872	97.9812	91.709	93.8047	8.78747	8.93908	8.99688	6.60314	6.57126	6.57847
ASHGA5P038181	2.21227e-05	0.000395213	4.99364	up	noncoding	NR_040100	ENTPD3-AS1	RefSeq	2039	chr3	-	40432441	40494799		GGGTATGCATGGTCTAGTTTTCTGATATTTTGGTTATCCCTGAGATGAATTACAATAACA	natural antisense	NM_001248	ENTPD3	ectonucleoside triphosphate diphosphohydrolase 3	+	40428672	40470110	170.991	33.4344	7.44682	5.12673	162.19	181.288	169.496	36.9311	31.82	31.5519	7.28715	7.57948	7.47382	5.23188	5.10583	5.04247
ASHGA5P019257	0.00527466	0.0171005	4.99338	up	noncoding	ENST00000475455	TFP1	pseudogene	1573	chr3	+	133407035	133431646		CTACAGTAAGGCTATTATGTCATGGCTGTGGTTAAGAAATCAGATGCTGATGTCACCTGG								42.6816	8.76318	5.46499	3.14497	40.4777	46.5574	41.0096	11.6093	9.68027	5	5.27481	5.6519	5.46826	3.60748	3.49237	2.33507
ASHGA5P057646	1.31292e-06	9.9551e-05	4.9882	up	noncoding	TCONS_00020350	XLOC_009681	LincRNAs identified by Cabili et al	1047	chr12	+	19705711	19706887		TTCTGCTTTTACAGCCTTCTTTGGCTTTCTGACAAGAGCAACTGCTGAGCAGAAGCACTT	exon sense-overlapping	ENST00000398731	AEBP2	AE binding protein 2 [Source:HGNC Symbol;Acc:24051]	+	19653062	19706173	805.335	169.61	9.72758	7.40907	791.887	790.465	833.653	168.611	169.205	171.015	9.64725	9.73145	9.80405	7.36591	7.43151	7.42979
ASHGA5P057646	1.31292e-06	9.9551e-05	4.9882	up	noncoding	TCONS_00020350	XLOC_009681	LincRNAs identified by Cabili et al	1047	chr12	+	19705711	19706887		TTCTGCTTTTACAGCCTTCTTTGGCTTTCTGACAAGAGCAACTGCTGAGCAGAAGCACTT	intron sense-overlapping	ENST00000512223	AEBP2	AE binding protein 2 [Source:HGNC Symbol;Acc:24051]	+	19653026	19873735	805.335	169.61	9.72758	7.40907	791.887	790.465	833.653	168.611	169.205	171.015	9.64725	9.73145	9.80405	7.36591	7.43151	7.42979
ASHGA5P053220	3.40225e-05	0.000506143	4.98469	up	noncoding	NR_028038	GATS	RefSeq	4074	chr7	-	99806558	99869855		TCAATGATGGGATAAAAATCAAGGGTAAGAAGAGGATGTAAGGCAGCTGGTGTTAATGGG	exon sense-overlapping	NM_178831	GATS	putative protein GATS	-	99798277	99869855	169.932	33.2153	7.43369	5.11618	163.636	160.561	185.599	33.6157	35.1959	30.8344	7.3005	7.39291	7.60765	5.09543	5.24283	5.01028
ASHGA5P053220	3.40225e-05	0.000506143	4.98469	up	noncoding	NR_028038	GATS	RefSeq	4074	chr7	-	99806558	99869855		TCAATGATGGGATAAAAATCAAGGGTAAGAAGAGGATGTAAGGCAGCTGGTGTTAATGGG	intronic antisense	NM_024070	PVRIG	transmembrane protein PVRIG	+	99816870	99819111	169.932	33.2153	7.43369	5.11618	163.636	160.561	185.599	33.6157	35.1959	30.8344	7.3005	7.39291	7.60765	5.09543	5.24283	5.01028
ASHGA5P053220	3.40225e-05	0.000506143	4.98469	up	noncoding	NR_028038	GATS	RefSeq	4074	chr7	-	99806558	99869855		TCAATGATGGGATAAAAATCAAGGGTAAGAAGAGGATGTAAGGCAGCTGGTGTTAATGGG	natural antisense	NM_012447	STAG3	cohesin subunit SA-3	+	99775537	99812010	169.932	33.2153	7.43369	5.11618	163.636	160.561	185.599	33.6157	35.1959	30.8344	7.3005	7.39291	7.60765	5.09543	5.24283	5.01028
ASHGA5P054315	6.05903e-07	7.2265e-05	4.98403	up	noncoding	ENST00000458325	CHRM3-AS2	GENCODE	950	chr1	-	239870423	239882419		TATATTCACATGAAAGTGTATATTTTATTCACTTCCAAAACAGTTAGCTCATAATTCAGA	intronic antisense	NM_000740	CHRM3	muscarinic acetylcholine receptor M3	+	239792372	240072717	901.491	192.183	9.89898	7.58167	902.914	902.68	898.88	202.457	191.765	182.327	9.84473	9.93177	9.92044	7.61971	7.60508	7.52022
ASHGA5P005611	2.3082e-07	5.1441e-05	4.95103	up	noncoding	NR_045623	NABP1	RefSeq	3969	chr2	+	192542861	192553248	NR_045622	GGGGTGTAAGATTTTGTATGGTTTATTCAGAAGTGCCAAATTTCAGTGAACCCAACCCAG	exon sense-overlapping	NM_001031716	NABP1	SOSS complex subunit B2 isoform 1	+	192542860	192553248	17658.4	4356.7	14.2361	11.9284	17816.9	17486.2	17672	4510.88	4485.63	4073.57	14.2148	14.2553	14.2382	11.9331	11.978	11.874
ASHGA5P005611	2.3082e-07	5.1441e-05	4.95103	up	noncoding	NR_045623	NABP1	RefSeq	3969	chr2	+	192542861	192553248	NR_045622	GGGGTGTAAGATTTTGTATGGTTTATTCAGAAGTGCCAAATTTCAGTGAACCCAACCCAG	exon sense-overlapping	NM_001254736	NABP1	SOSS complex subunit B2 isoform 2	+	192542797	192553248	17658.4	4356.7	14.2361	11.9284	17816.9	17486.2	17672	4510.88	4485.63	4073.57	14.2148	14.2553	14.2382	11.9331	11.978	11.874
ASHGA5P030289	2.87985e-05	0.000460408	4.94944	up	noncoding	ENST00000559505	RP11-327J17.3	GENCODE	1005	chr15	-	96696644	96766284		CATCACTCTGGATTATAACTGCTTACATATGTCTTTCTTATGAGATAATGCACCTTGAAG	intergenic							222.153	44.5358	7.82955	5.52228	227.446	222.142	216.871	43.3157	49.9633	40.3283	7.78359	7.86873	7.83631	5.46019	5.72799	5.37866
ASHGA5P039858	2.99804e-06	0.000134764	4.9419	up	noncoding	NR_037934	LOC285540	RefSeq	1133	chr4	+	25162293	25200127		GAAAAATCTTGTTATCTAGGTGAAAGCCAATGCTATCCTAATGACAAAATTGTTGGGGAA	exon sense-overlapping	ENST00000512921	PI4K2B	phosphatidylinositol 4-kinase type 2 beta [Source:HGNC Symbol;Acc:18215]	+	25162284	25278928	2579.83	592.727	11.4552	9.15014	2764	2473.64	2501.85	641.29	594.334	542.557	11.52	11.4166	11.429	9.22291	9.17807	9.04943
ASHGA5P054701	0.0154509	0.0386377	4.93286	up	noncoding	ENST00000531871	GVINP1	pseudogene	7268	chr11	-	6735843	6743111		AGATTATGAAAAAGAATTATTGGAAAAAAGCCGGAAGTTGGCTTTAACTGTAAAGGGCAA								41.1734	9.51275	5.40309	3.10067	47.9272	33.9582	41.6349	17.5514	5	5.98681	5.51548	5.20159	5.4922	4.19226	2.34422	2.76551
ASHGA5P016129	1.39556e-05	0.000301221	4.92571	up	noncoding	ENST00000427108	AC097500.2	GENCODE	695	chr2	-	186898221	186946072		GCAACTTGAGGAGAAAAAGAAGTGTTCTATAAGAAGTTTGGACAAGACTCTGCAAGAAGT	intergenic							497.15	104.112	9.01933	6.719	491.789	483.979	515.683	116.757	101.196	94.3829	8.93802	9.01323	9.10673	6.85004	6.71913	6.58782
ASHGA5P030363	1.47937e-06	0.000104172	4.92449	up	noncoding	uc021pbg.1	BC005081	UCSC_knowngene	1971	chr1	-	156611456	156613427		GTGGATGAAGGGAGAATGGGGGCTTTGCTCCTGAAAAGAGACACCCTTTCTAATAAAAAA	natural antisense	NM_021948	BCAN	brevican core protein isoform 1 precursor	+	156611739	156629324	6123.65	1476.56	12.7267	10.4267	5888.01	6218.23	6264.71	1476.21	1497.38	1456.08	12.6352	12.7746	12.7702	10.3829	10.4617	10.4354
ASHGA5P030363	1.47937e-06	0.000104172	4.92449	up	noncoding	uc021pbg.1	BC005081	UCSC_knowngene	1971	chr1	-	156611456	156613427		GTGGATGAAGGGAGAATGGGGGCTTTGCTCCTGAAAAGAGACACCCTTTCTAATAAAAAA	natural antisense	NM_198427	BCAN	brevican core protein isoform 2 precursor	+	156611739	156623264	6123.65	1476.56	12.7267	10.4267	5888.01	6218.23	6264.71	1476.21	1497.38	1456.08	12.6352	12.7746	12.7702	10.3829	10.4617	10.4354
ASHGA5P014792	0.00016755	0.00137034	4.916	up	noncoding	ENST00000413402	LINC00378	GENCODE	403	chr13	+	61259332	61268202		AGCCTCTCAGGAGATTTTTAGGGATGCAAGATGAAAGGAGCTAAACATAACTATAGGAAA	intergenic							70.873	13.7513	6.18351	3.88602	78.4984	68.0036	66.117	11.1896	14.3944	15.6701	6.23022	6.17623	6.14407	3.55424	4.02505	4.07878
ASHGA5P037305	1.38031e-06	0.000102163	4.90849	up	noncoding	TCONS_00025298	XLOC_012102	LincRNAs identified by Cabili et al	260	chr17	+	8574078	8594549		AGGCGAAAGAACAACTGAGAGAGAACTATCCAAGAAGTGTTTGGATCCCGAAGCACAAAG	intergenic							1178.44	259.461	10.2973	8.00199	1233.8	1110.97	1190.55	280.854	251.955	245.575	10.3202	10.2374	10.3342	8.07796	7.98698	7.94103
ASHGA5P044993	1.85625e-05	0.000353452	4.89608	up	noncoding	ENST00000523550	RP11-785H20.1	GENCODE	611	chr8	+	122896962	122916512		TAAAAGGGATACAATACATGGTCCGTGACTGCAAAACCATATTAAAGTTCCTGTTCATTG	intergenic							49.749	9.50305	5.68189	3.39026	57.4562	45.5909	46.1999	11.1941	8.10619	9.20885	5.77535	5.62627	5.64406	3.55505	3.27822	3.33753
ASHGA5P029131	0.000175139	0.00141248	4.89284	up	noncoding	ENST00000555852	RP11-1033H12.1	GENCODE	349	chr14	-	52577839	52596343		GAACATCAGAATAACTAGTAACAGTAAGATTACTCAAATAAGCAAATAAAATCAAAGAAG	intergenic							23.9547	5	4.62698	2.33631	21.1552	27.6731	23.0359	5	5	5	4.32649	4.91444	4.64001	2.32963	2.34422	2.33507
ASHGA5P047890	0.000113769	0.00107544	4.88805	up	noncoding	uc001mfg.3	BC040358	UCSC_knowngene	4474	chr11	-	7458867	7487042	ENST00000504206	CAGAGAAGCTAAAACCAAGGAATGACATTAATTTCCGGTGAAAATATGTGATGACAATCT	intronic antisense	NM_175733	SYT9	synaptotagmin-9	+	7273180	7490276	176.061	35.5943	7.4915	5.20224	177.179	176.292	174.711	37.1315	40.5969	29.0545	7.41912	7.53769	7.5177	5.2391	5.43762	4.93
ASHGA5P045352	0.000341721	0.00226569	4.8752	up	noncoding	TCONS_00000842	XLOC_000057	LincRNAs identified by Cabili et al	649	chr1	+	14531973	14532868		GCCAGCATTGCGAAAACACATCCTGTTGGTGAACACATACATCAATTAAAATGTCACCCA	intergenic							100.059	20.0792	6.68364	4.39818	98.3606	96.6876	105.127	17.5459	16.582	26.1096	6.56188	6.68966	6.79938	4.19153	4.22737	4.77563
ASHGA5P051733	5.81901e-06	0.000189773	4.84464	up	noncoding	NR_038387	LOC730091	RefSeq	3354	chr3	-	156465131	156534851		TAATTTATTGACTGAAAACTGGGGGCCTGAGTTAGATGGTAAAAAAGTTTAGAGTGCTGT	intergenic							267.979	55.1847	8.1039	5.82751	281.507	250.517	271.911	57.6748	49.0477	58.8318	8.10927	8.04402	8.15841	5.85823	5.70557	5.91873
ASHGA5P021560	1.11748e-06	9.2865e-05	4.83114	up	noncoding	ENST00000534988	RP11-783K16.14	GENCODE	923	chr11	-	63996685	64001764		CCCCATCCAGAAATAGCAGATGCCAACGGAATCCAAGAATAAAGTCGTTTATTATTTTCA	natural antisense	NM_001128612	NUDT22	nucleoside diphosphate-linked moiety X motif 22 isoform a	+	63993737	63997488	118.215	23.7326	6.91909	4.64672	129.085	110.367	115.194	25.9769	22.0729	23.148	6.95847	6.87265	6.92614	4.7264	4.59947	4.61429
ASHGA5P021560	1.11748e-06	9.2865e-05	4.83114	up	noncoding	ENST00000534988	RP11-783K16.14	GENCODE	923	chr11	-	63996685	64001764		CCCCATCCAGAAATAGCAGATGCCAACGGAATCCAAGAATAAAGTCGTTTATTATTTTCA	natural antisense	NM_001128613	NUDT22	nucleoside diphosphate-linked moiety X motif 22 isoform b	+	63993737	63997488	118.215	23.7326	6.91909	4.64672	129.085	110.367	115.194	25.9769	22.0729	23.148	6.95847	6.87265	6.92614	4.7264	4.59947	4.61429
ASHGA5P021560	1.11748e-06	9.2865e-05	4.83114	up	noncoding	ENST00000534988	RP11-783K16.14	GENCODE	923	chr11	-	63996685	64001764		CCCCATCCAGAAATAGCAGATGCCAACGGAATCCAAGAATAAAGTCGTTTATTATTTTCA	natural antisense	NM_005528	DNAJC4	dnaJ homolog subfamily C member 4	+	63997752	64001753	118.215	23.7326	6.91909	4.64672	129.085	110.367	115.194	25.9769	22.0729	23.148	6.95847	6.87265	6.92614	4.7264	4.59947	4.61429
ASHGA5P021560	1.11748e-06	9.2865e-05	4.83114	up	noncoding	ENST00000534988	RP11-783K16.14	GENCODE	923	chr11	-	63996685	64001764		CCCCATCCAGAAATAGCAGATGCCAACGGAATCCAAGAATAAAGTCGTTTATTATTTTCA	natural antisense	NM_032344	NUDT22	nucleoside diphosphate-linked moiety X motif 22 isoform a	+	63993737	63997488	118.215	23.7326	6.91909	4.64672	129.085	110.367	115.194	25.9769	22.0729	23.148	6.95847	6.87265	6.92614	4.7264	4.59947	4.61429
ASHGA5P014955	2.50571e-05	0.000426096	4.82132	up	noncoding	ENST00000415150	RP4-717I23.3	GENCODE	448	chr1	-	93730203	93790248	ENST00000451302, uc021opy.1	GACAAACAACATACAAAAGTTCTCATCATGATACTTTAAGGATGAGGACAGCTGATGTGG	natural antisense	NM_206886	CCDC18	coiled-coil domain-containing protein 18	+	93646280	93744287	69.5402	13.6163	6.15634	3.88691	69.0462	64.6119	74.9624	13.018	13.6048	14.2261	6.03771	6.11128	6.32003	3.76948	3.94551	3.94574
ASHGA5P015197	0.0203303	0.0478338	4.81305	up	noncoding	NR_037898	LOC553103	RefSeq	1801	chr5	-	131646968	131705608		AAACCAAATAGATGCTCTTTACAAATATTTTTTAACTTCTTAAAATATCTCATTGAGGAT	natural antisense	NM_003059	SLC22A4	solute carrier family 22 member 4	+	131630144	131679899	53.0475	12.2076	5.77146	3.50451	60.6277	51.3212	47.1936	5	12.511	19.1119	5.85493	5.78585	5.67362	2.32963	3.83581	4.3481
ASHGA5P015197	0.0203303	0.0478338	4.81305	up	noncoding	NR_037898	LOC553103	RefSeq	1801	chr5	-	131646968	131705608		AAACCAAATAGATGCTCTTTACAAATATTTTTTAACTTCTTAAAATATCTCATTGAGGAT	natural antisense	NM_003060	SLC22A5	solute carrier family 22 member 5	+	131705400	131731306	53.0475	12.2076	5.77146	3.50451	60.6277	51.3212	47.1936	5	12.511	19.1119	5.85493	5.78585	5.67362	2.32963	3.83581	4.3481
ASHGA5P049759	6.86258e-05	0.000780244	4.79928	up	noncoding	TCONS_00020352	XLOC_009683	LincRNAs identified by Cabili et al	1429	chr12	+	19804539	19807186		ACACAATTGACTGTGGATGCTGGTATTATCTAGCCCTATTTGCATCACCTTGCGGGTACT	intron sense-overlapping	ENST00000512223	AEBP2	AE binding protein 2 [Source:HGNC Symbol;Acc:24051]	+	19653026	19873735	173.715	35.6042	7.46841	5.20559	182.666	163.787	174.692	35.1953	40.8997	30.7176	7.46441	7.42341	7.51742	5.16331	5.44805	5.00542
ASHGA5P032977	1.3138e-05	0.00028987	4.77788	up	noncoding	ENST00000583956	CTD-2350C19.1	GENCODE	1940	chr17	+	26729127	26731067		CAGACAAGCAGTTGAGTTAAGAAATCTGTGATTATTGTATTGTTGACTATACACAGCACA	intronic antisense	NM_001242366	SLC46A1	proton-coupled folate transporter isoform 2	-	26721660	26733230	308.146	64.4623	8.3086	6.05223	304.166	286.241	334.029	69.4793	61.0057	62.9019	8.22256	8.23767	8.46558	6.12668	6.01088	6.01914
ASHGA5P032977	1.3138e-05	0.00028987	4.77788	up	noncoding	ENST00000583956	CTD-2350C19.1	GENCODE	1940	chr17	+	26729127	26731067		CAGACAAGCAGTTGAGTTAAGAAATCTGTGATTATTGTATTGTTGACTATACACAGCACA	natural antisense	NM_080669	SLC46A1	proton-coupled folate transporter isoform 1	-	26721660	26733230	308.146	64.4623	8.3086	6.05223	304.166	286.241	334.029	69.4793	61.0057	62.9019	8.22256	8.23767	8.46558	6.12668	6.01088	6.01914
ASHGA5P026278	4.19854e-06	0.000157766	4.77663	up	noncoding	ENST00000530960	RP11-466I1.1	GENCODE	492	chr11	+	29181502	29288281		GGTACCAAAGCAATCCTTTGGGCAAGCAAAATGAACTTCTCAATTGTTACATATTATTCA	intergenic							670.39	147.147	9.46114	7.20514	660.974	667.816	682.381	143.042	154.359	144.04	9.3805	9.48405	9.51886	7.13257	7.30208	7.18077
ASHGA5P031944	0.00018858	0.00148698	4.77589	up	noncoding	ENST00000568362	RP11-303E16.6	GENCODE	263	chr16	+	81103458	81110203	ENST00000563072	CAACTCACATTAATGAATTCACTAAGTACCTAGCACTGAGAATAAAAAGCTAAAGCAGCA	intronic antisense	NM_001100873	C16orf46	uncharacterized protein C16orf46 isoform 1	-	81087101	81110872	88.2091	17.7527	6.49717	4.2414	93.4592	94.779	76.3891	16.1679	20.8961	16.1941	6.48159	6.66168	6.34825	4.07488	4.5288	4.12053
ASHGA5P031944	0.00018858	0.00148698	4.77589	up	noncoding	ENST00000568362	RP11-303E16.6	GENCODE	263	chr16	+	81103458	81110203	ENST00000563072	CAACTCACATTAATGAATTCACTAAGTACCTAGCACTGAGAATAAAAAGCTAAAGCAGCA	intronic antisense	NM_152337	C16orf46	uncharacterized protein C16orf46 isoform 2	-	81094584	81110872	88.2091	17.7527	6.49717	4.2414	93.4592	94.779	76.3891	16.1679	20.8961	16.1941	6.48159	6.66168	6.34825	4.07488	4.5288	4.12053
ASHGA5P018245	2.8197e-05	0.000457122	4.76238	up	noncoding	ENST00000451161	RP3-400N23.6	GENCODE	422	chr22	+	31731334	31734007		TGAGTAGCAGAACTGTAAGAGAAAGCAACATTCACCTTTGTGTCACAGATCAAATGGTAA	intronic antisense	NM_014323	PATZ1	POZ-, AT hook-, and zinc finger-containing protein 1 long C isoform	-	31721789	31742249	161.63	33.1767	7.36093	5.10925	158.122	158.168	168.602	31.0983	35.8905	32.5411	7.24456	7.37221	7.46604	4.9819	5.26615	5.0797
ASHGA5P018245	2.8197e-05	0.000457122	4.76238	up	noncoding	ENST00000451161	RP3-400N23.6	GENCODE	422	chr22	+	31731334	31734007		TGAGTAGCAGAACTGTAAGAGAAAGCAACATTCACCTTTGTGTCACAGATCAAATGGTAA	intronic antisense	NM_032050	PATZ1	POZ-, AT hook-, and zinc finger-containing protein 1 long A isoform	-	31721789	31742249	161.63	33.1767	7.36093	5.10925	158.122	158.168	168.602	31.0983	35.8905	32.5411	7.24456	7.37221	7.46604	4.9819	5.26615	5.0797
ASHGA5P018245	2.8197e-05	0.000457122	4.76238	up	noncoding	ENST00000451161	RP3-400N23.6	GENCODE	422	chr22	+	31731334	31734007		TGAGTAGCAGAACTGTAAGAGAAAGCAACATTCACCTTTGTGTCACAGATCAAATGGTAA	intronic antisense	NM_032052	PATZ1	POZ-, AT hook-, and zinc finger-containing protein 1 long B isoform	-	31721789	31742249	161.63	33.1767	7.36093	5.10925	158.122	158.168	168.602	31.0983	35.8905	32.5411	7.24456	7.37221	7.46604	4.9819	5.26615	5.0797
ASHGA5P027830	1.08181e-05	0.000259834	4.75797	up	noncoding	ENST00000541162	RP11-434C1.1	GENCODE	463	chr12	+	11709899	11743303		GACTAAGAGCAATGAAAGCTTACAAAGAAACCCAAGAAGGCGAAATATTTGCTTATGAAT	intergenic							129.103	26.3259	7.04204	4.79169	127.322	124.636	135.352	25.152	26.5599	27.2659	6.93719	7.0378	7.15113	4.68265	4.85701	4.83542
ASHGA5P041403	0.000269145	0.00190183	4.75759	up	noncoding	TCONS_00021946	XLOC_010540	LincRNAs identified by Cabili et al	514	chr13	-	27752301	27760746		ATTTAAATTACGGTGGTGCCATGGAACAAGAGAAGGCAGATGAAGAGCGACACCCTTCAA	intergenic							71.4575	14.3702	6.19363	3.9434	80.2257	66.3595	67.7871	15.4938	16.5007	11.1161	6.25701	6.14461	6.17927	4.01186	4.22099	3.59735
ASHGA5P031737	7.88597e-05	0.00085183	4.7505	up	noncoding	ENST00000434300	RP5-1011O1.2	GENCODE	396	chr1	-	192486768	192536347		AGATCAGAAAATATAAATTTATGAACTGCTATAAACTGTTATTTTCTTCGTGAAGATCAG	intergenic							45.507	9.0365	5.56033	3.31225	47.8432	42.5437	46.1343	10.5497	9.0973	7.46254	5.51152	5.52838	5.64108	3.46498	3.41804	3.05373
ASHGA5P041804	2.18721e-06	0.000118575	4.74807	up	noncoding	ENST00000526611	RP1-179N16.6	GENCODE	587	chr6	-	36114474	36164980		TAACACTTAACTACTATAGTGTACCACACAAGGAGAGAGCAGCATTAGAGAGGGGTGCCA	intronic antisense	NM_015695	BRPF3	bromodomain and PHD finger-containing protein 3	+	36164549	36200567	767.997	170.127	9.65597	7.40863	820.123	753.136	730.731	181.903	170.599	157.878	9.69903	9.65354	9.61533	7.47246	7.4427	7.31072
ASHGA5P046560	2.66538e-07	5.4257e-05	4.74517	up	noncoding	uc004dwg.1	mir-223	UCSC_knowngene	1815	chrX	+	65235302	65240264		TCCTTTTGAGCTCCTATGTGGGAGGCTCTGGAAAGCTTAGCAACACTTTCCAACAACTTT	intergenic							2194.07	519.456	11.2141	8.96762	2244.93	2176.78	2160.5	552.712	515.742	489.914	11.2041	11.2277	11.2104	9.01849	8.97542	8.90896
ASHGA5P017434	9.25905e-07	8.5212e-05	4.74007	up	noncoding	ENST00000441539	AC007566.10	GENCODE	395	chr7	+	92119398	92120893		ATAACACAGGAACTGTATAATGATGACTGCACAAGATACCAAATCAGAAGAGGTTCCATT	natural antisense	NM_000466	PEX1	peroxisome biogenesis factor 1	-	92116336	92157845	719.411	158.998	9.56136	7.31646	722.507	729.068	706.657	157.006	154.421	165.567	9.51124	9.60581	9.56704	7.26399	7.3024	7.38297
ASHGA5P057989	0.000375763	0.00241842	4.73778	up	noncoding	TCONS_00024703	XLOC_011981	LincRNAs identified by Cabili et al	394	chr16	-	66273431	66300927		TGATGGATTCCAAGGCTCCACAAGACATTATCATGGTCAATGTCCAGCAGACCAGATATG	intergenic							26.3116	5.55805	4.77125	2.52704	26.7175	27.4361	24.7813	5	5	6.67414	4.66796	4.90241	4.74337	2.32963	2.34422	2.90726
ASHGA5P035156	1.48685e-06	0.000104172	4.72792	up	noncoding	ENST00000411815	RP11-4M23.3	GENCODE	210	chr1	-	24233600	24234375		TGATATCATTTAATTTATACCCTTACTGAGCCAATGATTAAAGACAGCATAAGAAACTGA	intron sense-overlapping	NM_001841	CNR2	cannabinoid receptor 2	-	24200459	24239817	856.601	191.725	9.81926	7.57805	860.812	862.602	846.388	204.918	191.781	178.476	9.77286	9.86097	9.82394	7.63514	7.60529	7.49372
ASHGA5P044245	0.00144841	0.00644725	4.71222	up	noncoding	ENST00000446560	RP11-552D8.1	GENCODE	433	chr1	+	212004689	212027045		TTGTTCTTTATGACATTGACATATTTTAAAGAATAAAAGCCAATTCTTTTATGCACCATC	bidirectional	NM_014873	LPGAT1	acyl-CoA:lysophosphatidylglycerol acyltransferase 1	-	211916798	212004114	32.5617	6.9808	5.0774	2.841	36.2535	31.0378	30.3936	9.60535	5	6.33705	5.10775	5.07936	5.0451	3.33379	2.34422	2.84497
ASHGA5P031017	1.41931e-05	0.000302944	4.70226	up	noncoding	TCONS_00006290	XLOC_002897	LincRNAs identified by Cabili et al	1136	chr3	+	158586272	158602973		TCAGTTGGATGATGAGGGGACAGAAATGCATAATCACACTTGGAGACATCTGCTTCACTC	intergenic							519.739	114.353	9.08245	6.84909	492.284	526.962	539.972	113.4	120.12	109.539	8.94147	9.13418	9.1717	6.80755	6.95099	6.78875
ASHGA5P032368	0.000383809	0.00245656	4.69192	up	noncoding	uc002how.1	AL832615	UCSC_knowngene	1604	chr17	-	36332085	36333689	uc010cul.1	CGTATCCACACAATGGTAATTATTGAAATGAGAGACTCAAAAGAAGATGGAACGTGAACT	intergenic							133.53	27.9114	7.08462	4.85445	128.718	119.173	152.7	35.6334	23.2112	24.8895	6.95351	6.97846	7.3219	5.18028	4.66717	4.71589
ASHGA5P033325	7.60046e-07	7.8146e-05	4.67547	up	noncoding	ENST00000442382	RP4-781K5.6	GENCODE	3564	chr1	-	234805268	234831900		GGTCTGACACCCCATGACCTTTTTTGAGATTTGAGGTTATGCCATGTATTTGAGAATAAA	intergenic							892.98	202.592	9.88164	7.65653	948.207	846.004	884.729	199.411	200.438	207.927	9.92419	9.82732	9.8934	7.59875	7.66698	7.70385
ASHGA5P030420	1.7604e-07	4.8346e-05	4.6683	up	noncoding	TCONS_00017282	XLOC_008100	LincRNAs identified by Cabili et al	1287	chrX	-	2484083	2488088	TCONS_00017281	TCCGTGTGGAGAGAGGGCATAAAGACAGAGCTGAGATATTATGGCTATTCCAGAAAATAA	intergenic							467.112	102.877	8.92569	6.7028	487.602	455.355	458.377	103.502	97.9266	107.201	8.92424	8.92144	8.9314	6.68125	6.66704	6.76011
ASHGA5P028764	1.28227e-07	4.7896e-05	4.66665	up	noncoding	ENST00000418076	RP11-37E23.5	GENCODE	437	chr13	+	32872290	32872849		TATCACTCTAATAAGGTGATATCTGAGGAGAGATCTGAATGAAGTGAGGATACAATGGAT	intergenic							1196.76	278.07	10.3214	8.09905	1234.58	1157.05	1198.64	278.649	282.175	273.387	10.3212	10.2986	10.3445	8.06469	8.1437	8.08875
ASHGA5P044953	4.17066e-06	0.000157554	4.66029	up	noncoding	ENST00000499653	KB-431C1.4	GENCODE	2048	chr8	+	103255836	103265561		CTTCCAGTTCTTTAAGTCAAAATTTTTATGCACATAACCATGTCAGTGTATTGCCCTTAG	natural antisense	NM_015902	UBR5	E3 ubiquitin-protein ligase UBR5	-	103264501	103424917	6674.53	1703.67	12.8492	10.6288	7275.1	6513.82	6234.66	1848.84	1637.54	1624.65	12.942	12.8416	12.7642	10.7056	10.5888	10.5921
ASHGA5P029542	1.35125e-06	0.000100726	4.65634	up	noncoding	ENST00000555966	RP11-286O18.1	GENCODE	392	chr14	+	51288597	51290219		CATGAAAAACGTAAGCTAAGATGTTGAACACAGCCAGAACTGAAAATAAAAGAGCTTTCT	natural antisense	NM_016350	NIN	ninein isoform 6	-	51192545	51297839	229.85	48.8324	7.87962	5.66042	228.938	236.286	224.326	49.944	48.175	48.3782	7.79434	7.9561	7.8884	5.66366	5.67918	5.63841
ASHGA5P029542	1.35125e-06	0.000100726	4.65634	up	noncoding	ENST00000555966	RP11-286O18.1	GENCODE	392	chr14	+	51288597	51290219		CATGAAAAACGTAAGCTAAGATGTTGAACACAGCCAGAACTGAAAATAAAAGAGCTTTCT	natural antisense	NM_020921	NIN	ninein isoform 2	-	51186480	51297839	229.85	48.8324	7.87962	5.66042	228.938	236.286	224.326	49.944	48.175	48.3782	7.79434	7.9561	7.8884	5.66366	5.67918	5.63841
ASHGA5P029542	1.35125e-06	0.000100726	4.65634	up	noncoding	ENST00000555966	RP11-286O18.1	GENCODE	392	chr14	+	51288597	51290219		CATGAAAAACGTAAGCTAAGATGTTGAACACAGCCAGAACTGAAAATAAAAGAGCTTTCT	natural antisense	NM_182944	NIN	ninein isoform 1	-	51193950	51297839	229.85	48.8324	7.87962	5.66042	228.938	236.286	224.326	49.944	48.175	48.3782	7.79434	7.9561	7.8884	5.66366	5.67918	5.63841
ASHGA5P029542	1.35125e-06	0.000100726	4.65634	up	noncoding	ENST00000555966	RP11-286O18.1	GENCODE	392	chr14	+	51288597	51290219		CATGAAAAACGTAAGCTAAGATGTTGAACACAGCCAGAACTGAAAATAAAAGAGCTTTCT	natural antisense	NM_182946	NIN	ninein isoform 5	-	51192545	51297839	229.85	48.8324	7.87962	5.66042	228.938	236.286	224.326	49.944	48.175	48.3782	7.79434	7.9561	7.8884	5.66366	5.67918	5.63841
ASHGA5P014810	3.49609e-08	3.6485e-05	4.65478	up	noncoding	ENST00000413606	RP4-717I23.3	GENCODE	770	chr1	-	93727742	93811388	ENST00000450843, ENST00000451302	CCTCAAGCAGATAACTGATACCGTGCTTCCAGAAGATTTTTCTAACAGTGTTTGCAAGCT	intronic antisense	NM_206886	CCDC18	coiled-coil domain-containing protein 18	+	93646280	93744287	1929.35	458.831	11.0156	8.79686	1957.49	1893.59	1936.95	466.378	449.29	460.823	10.994	11.0103	11.0425	8.78326	8.78415	8.82318
ASHGA5P031833	0.0038398	0.0134071	4.64104	up	noncoding	ENST00000565506	RP11-354I13.2	GENCODE	800	chr16	+	60393745	60399547		CAAGCACTCTCTTGCATTATAGGATTTAACACAGGACCTGACTTAATATAGCAATGTTTT	intergenic							31.5212	7.00236	5.02316	2.80871	37.7336	26.5708	30.2591	5.54633	5	10.4607	5.1685	4.861	5.03998	2.57135	2.34422	3.51055
ASHGA5P057763	4.37456e-05	0.000590068	4.63326	up	noncoding	TCONS_00021852	XLOC_010446	LincRNAs identified by Cabili et al	1003	chr13	+	80140836	80145923		AAGTAGTGACCTTCAGTGACCTTCAGTGATGAGGTCTGGCATTCATCAGCATTCACACAT	intergenic							266.693	57.2633	8.09397	5.88194	253.902	269.209	276.967	51.6135	59.3329	60.8435	7.94587	8.14801	8.18802	5.70627	5.97059	5.96896
ASHGA5P050295	4.06077e-05	0.000562791	4.632	up	noncoding	ENST00000573151	LINC00085	GENCODE	660	chr19	+	52206397	52208443		CCGTCTTCAGTTCAGGATGTGACAGTGACTCGGGGCGACCAGGCTATGTTTTCTTGCATC	intergenic							109.539	22.8403	6.80639	4.59476	110.285	98.1861	120.144	23.6542	20.112	24.7546	6.72244	6.70924	6.9875	4.60123	4.4739	4.70913
ASHGA5P057436	7.09583e-06	0.000207624	4.62656	up	noncoding	TCONS_00017313	XLOC_008149	LincRNAs identified by Cabili et al	331	chrX	-	45629145	45629608		TCCTGAACTGGAATGAAATGCAGATAACTCTTTAGAAAACTTTTGTAGGAAAAGCGCCTC	intergenic							877.059	201.086	9.85575	7.64581	843.808	896.249	891.119	202.661	209.881	190.716	9.7411	9.92044	9.9057	7.6211	7.73314	7.58318
ASHGA5P018665	9.07237e-06	0.000235648	4.62563	up	noncoding	ENST00000456316	RP11-84D1.1	GENCODE	820	chr1	+	25287835	25289588		AATGGAAAACAACTGCCTTTAATTAGCTCCGAGGACTACAAAGGGAACAACGTTATAATA	intronic antisense	NM_001031680	RUNX3	runt-related transcription factor 3 isoform 1	-	25226001	25291501	396.347	87.2834	8.68085	6.4712	387.312	400.752	400.978	87.3826	80.3736	94.0941	8.57769	8.73064	8.73422	6.44191	6.38859	6.5831
ASHGA5P046799	1.98729e-07	5.058e-05	4.62532	up	noncoding	NR_026710	ASMTL-AS1	RefSeq	1789	chrY	+	1469423	1482479		GGGGCGCATGTAGCTGCACGCCCCTCTGTAATTGCTGAAATAAAAAGATGGTCTGCTGTA	natural antisense	NM_001173473	ASMTL	N-acetylserotonin O-methyltransferase-like protein isoform 2	-	1472031	1522655	3598.57	886.48	11.9339	9.72434	3723.31	3432.65	3639.74	912.819	851.708	894.911	11.9457	11.8901	11.9659	9.72287	9.69155	9.75862
ASHGA5P046799	1.98729e-07	5.058e-05	4.62532	up	noncoding	NR_026710	ASMTL-AS1	RefSeq	1789	chrY	+	1469423	1482479		GGGGCGCATGTAGCTGCACGCCCCTCTGTAATTGCTGAAATAAAAAGATGGTCTGCTGTA	natural antisense	NM_001173474	ASMTL	N-acetylserotonin O-methyltransferase-like protein isoform 3	-	1472031	1521870	3598.57	886.48	11.9339	9.72434	3723.31	3432.65	3639.74	912.819	851.708	894.911	11.9457	11.8901	11.9659	9.72287	9.69155	9.75862
ASHGA5P046799	1.98729e-07	5.058e-05	4.62532	up	noncoding	NR_026710	ASMTL-AS1	RefSeq	1789	chrY	+	1469423	1482479		GGGGCGCATGTAGCTGCACGCCCCTCTGTAATTGCTGAAATAAAAAGATGGTCTGCTGTA	natural antisense	NM_004192	ASMTL	N-acetylserotonin O-methyltransferase-like protein isoform 1	-	1472031	1521870	3598.57	886.48	11.9339	9.72434	3723.31	3432.65	3639.74	912.819	851.708	894.911	11.9457	11.8901	11.9659	9.72287	9.69155	9.75862
ASHGA5P007949	6.17008e-07	7.2758e-05	4.61864	up	noncoding	ENST00000432102	NCF1B	GENCODE	930	chr7	+	72634658	72644059	ENST00000435988, NM_000265, NR_003187	CGAGTTCCATAAAACCTTAAAAGAAATGTTCCCTATTGAGGCAGGGGCGATCAATCCAGA	intergenic							3190.83	788.538	11.7664	9.55894	3135.32	3228.04	3209.14	804.801	801.736	759.078	11.7028	11.8059	11.7905	9.54627	9.60373	9.52683
ASHGA5P027061	0.000238029	0.00174094	4.60494	up	noncoding	ENST00000538416	RP11-656E20.5	GENCODE	329	chr12	-	10366759	10367360		CCACGAACGTTAGGTAAGGATTAGAGAAGAAACCCAGAGTGGCTGTGAGTCAAGAAAAGA	intronic antisense	NM_031412	GABARAPL1	gamma-aminobutyric acid receptor-associated protein-like 1	+	10365488	10375724	24.8953	5.45685	4.68148	2.4783	27.5309	20.4192	26.7358	6.37055	5	5	4.70755	4.48008	4.8568	2.7556	2.34422	2.33507
ASHGA5P016375	6.42296e-06	0.000200132	4.59903	up	noncoding	ENST00000432741	RP4-717I23.3	GENCODE	535	chr1	-	93777041	93803122	ENST00000429859, ENST00000436200, ENST00000440778	GGTATTGAAAATAACTGATACCGTGCTTCCAGAAGATTTTTCTAACAGTGTTTGCAAGCT	intergenic							1995	482.422	11.0678	8.86643	1958.72	2003.87	2022.4	455.521	508.474	483.27	10.9951	11.1013	11.107	8.75128	8.95831	8.8897
ASHGA5P050733	1.25134e-05	0.000281006	4.58075	up	noncoding	ENST00000456653	AC097500.2	GENCODE	825	chr2	-	186897871	186947960		ATGTGGAGCTTCTCTTTAGTTACAATTCTACTTTCTCCTTCACTTGAGTATCAGTCTTCA	intergenic							1636.62	390.771	10.7677	8.57209	1869.94	1536.85	1503.07	403.194	391.185	377.935	10.9301	10.7072	10.6657	8.57669	8.59736	8.54224
ASHGA5P049466	5.43018e-08	3.8106e-05	4.57488	up	noncoding	TCONS_00022126	XLOC_010734	LincRNAs identified by Cabili et al	599	chr13	-	113342590	113343964	TCONS_00022125	TATAAGGCACTAGATCAAGGCTGCCTGTCTGTCAGGAGTGTCTGCTTTATTCAGTAGTAA	intergenic							3884.01	968.796	12.042	9.84822	3976.97	3763.44	3911.61	993.707	938.433	974.249	12.0367	12.0225	12.0666	9.84535	9.82033	9.87898
ASHGA5P058151	1.25652e-05	0.000281697	4.57072	up	noncoding	TCONS_00027052	XLOC_013093	LincRNAs identified by Cabili et al	449	chr19	+	44699887	44700490	TCONS_00027051	TGCTTTATAGAAGGAATGATGCCAGGGGGATGAATAGTTTTGCTGGATGGTCATGGACTT	intergenic							297.447	65.1561	8.26124	6.06882	290.521	308.126	293.694	61.4291	67.7626	66.2765	8.15574	8.35327	8.27472	5.95351	6.15972	6.09323
ASHGA5P055102	0.000979823	0.00482872	4.54705	up	noncoding	ENST00000540692	RP11-712B9.2	GENCODE	1201	chr11	+	94964896	94966510		CCAAGTCTACACAAGAAACAAAGGTAATGGAAATCTGCTAGTATCAGGTTTAAATAGATC	natural antisense	ENST00000278499	SESN3	sestrin 3 [Source:HGNC Symbol;Acc:23060]	-	94906311	94965705	72.2916	15.6069	6.21089	4.02595	72.5736	71.1375	73.1636	21.1308	10.464	15.2258	6.10796	6.24196	6.28275	4.44657	3.59185	4.03945
ASHGA5P055102	0.000979823	0.00482872	4.54705	up	noncoding	ENST00000540692	RP11-712B9.2	GENCODE	1201	chr11	+	94964896	94966510		CCAAGTCTACACAAGAAACAAAGGTAATGGAAATCTGCTAGTATCAGGTTTAAATAGATC	natural antisense	ENST00000542176	SESN3	sestrin 3 [Source:HGNC Symbol;Acc:23060]	-	94924628	94965691	72.2916	15.6069	6.21089	4.02595	72.5736	71.1375	73.1636	21.1308	10.464	15.2258	6.10796	6.24196	6.28275	4.44657	3.59185	4.03945
ASHGA5P025999	0.00364118	0.0128789	4.54572	up	noncoding	uc003qhq.1	AK124173	UCSC_knowngene	1959	chr6	-	138144811	138189370		CCAACGCCAGTTGTTTTTCTGCAGAAAATCATCAACTGTGGAGAAGAAGAAGGGAAATAA	intronic antisense	NM_001270507	TNFAIP3	tumor necrosis factor alpha-induced protein 3	+	138188324	138204451	36.0949	8.12799	5.21742	3.03291	39.8678	30.1167	38.3002	9.91634	5	9.46764	5.25144	5.03482	5.366	3.37707	2.34422	3.37744
ASHGA5P025999	0.00364118	0.0128789	4.54572	up	noncoding	uc003qhq.1	AK124173	UCSC_knowngene	1959	chr6	-	138144811	138189370		CCAACGCCAGTTGTTTTTCTGCAGAAAATCATCAACTGTGGAGAAGAAGAAGGGAAATAA	intronic antisense	NM_001270508	TNFAIP3	tumor necrosis factor alpha-induced protein 3	+	138188324	138204451	36.0949	8.12799	5.21742	3.03291	39.8678	30.1167	38.3002	9.91634	5	9.46764	5.25144	5.03482	5.366	3.37707	2.34422	3.37744
ASHGA5P025999	0.00364118	0.0128789	4.54572	up	noncoding	uc003qhq.1	AK124173	UCSC_knowngene	1959	chr6	-	138144811	138189370		CCAACGCCAGTTGTTTTTCTGCAGAAAATCATCAACTGTGGAGAAGAAGAAGGGAAATAA	intronic antisense	NM_006290	TNFAIP3	tumor necrosis factor alpha-induced protein 3	+	138188324	138204451	36.0949	8.12799	5.21742	3.03291	39.8678	30.1167	38.3002	9.91634	5	9.46764	5.25144	5.03482	5.366	3.37707	2.34422	3.37744
ASHGA5P017324	0.00354795	0.0126404	4.53224	up	noncoding	ENST00000440199	BX284650.1	GENCODE	503	chr1	-	143647637	143663987		GGCGGTTCAGCATATAAACTGTTAACATGAGGTAAGCGCCAAGGTCTAGAGAAGGCAGTG	intergenic							28.7441	5.72096	4.84594	2.66572	33.7543	18.3514	34.1267	5	7.12293	5.03996	5.0042	4.32528	5.20833	2.32963	3.11429	2.55322
ASHGA5P058150	1.74086e-05	0.000339898	4.529	up	noncoding	TCONS_00027051	XLOC_013093	LincRNAs identified by Cabili et al	3114	chr19	+	44699118	44702389	TCONS_00027052	TGCTTTATAGGAATGATGCCAGGGGGATGAATAGTTTTGCTGGATGGTCATGGACTTCAA	intergenic							313.209	69.711	8.33567	6.15648	326.452	317.035	296.14	75.2268	72.3189	61.5872	8.32459	8.39404	8.28838	6.23638	6.24589	5.98717
ASHGA5P021353	0.00836229	0.0242279	4.50964	up	noncoding	ENST00000530686	BDNF-AS	GENCODE	973	chr11	+	27528384	27697525		GGCCATCAGGGGGGTTATAGCCATGTGACTGATCTTCGTCCAAGAATATGTAAAGAAAAA	natural antisense	NM_001143805	BDNF	brain-derived neurotrophic factor isoform a preproprotein	-	27676441	27742326	40.6948	9.6273	5.40114	3.22813	40.4082	42.2612	39.415	12.5024	5	11.3795	5.27132	5.51946	5.41264	3.71147	2.34422	3.62868
ASHGA5P021353	0.00836229	0.0242279	4.50964	up	noncoding	ENST00000530686	BDNF-AS	GENCODE	973	chr11	+	27528384	27697525		GGCCATCAGGGGGGTTATAGCCATGTGACTGATCTTCGTCCAAGAATATGTAAAGAAAAA	natural antisense	NM_001143806	BDNF	brain-derived neurotrophic factor isoform a preproprotein	-	27676441	27742326	40.6948	9.6273	5.40114	3.22813	40.4082	42.2612	39.415	12.5024	5	11.3795	5.27132	5.51946	5.41264	3.71147	2.34422	3.62868
ASHGA5P021353	0.00836229	0.0242279	4.50964	up	noncoding	ENST00000530686	BDNF-AS	GENCODE	973	chr11	+	27528384	27697525		GGCCATCAGGGGGGTTATAGCCATGTGACTGATCTTCGTCCAAGAATATGTAAAGAAAAA	natural antisense	NM_001143807	BDNF	brain-derived neurotrophic factor isoform a preproprotein	-	27676441	27741294	40.6948	9.6273	5.40114	3.22813	40.4082	42.2612	39.415	12.5024	5	11.3795	5.27132	5.51946	5.41264	3.71147	2.34422	3.62868
ASHGA5P021353	0.00836229	0.0242279	4.50964	up	noncoding	ENST00000530686	BDNF-AS	GENCODE	973	chr11	+	27528384	27697525		GGCCATCAGGGGGGTTATAGCCATGTGACTGATCTTCGTCCAAGAATATGTAAAGAAAAA	natural antisense	NM_001143808	BDNF	brain-derived neurotrophic factor isoform a preproprotein	-	27676441	27722600	40.6948	9.6273	5.40114	3.22813	40.4082	42.2612	39.415	12.5024	5	11.3795	5.27132	5.51946	5.41264	3.71147	2.34422	3.62868
ASHGA5P021353	0.00836229	0.0242279	4.50964	up	noncoding	ENST00000530686	BDNF-AS	GENCODE	973	chr11	+	27528384	27697525		GGCCATCAGGGGGGTTATAGCCATGTGACTGATCTTCGTCCAAGAATATGTAAAGAAAAA	natural antisense	NM_001143809	BDNF	brain-derived neurotrophic factor isoform d preproprotein	-	27676441	27722600	40.6948	9.6273	5.40114	3.22813	40.4082	42.2612	39.415	12.5024	5	11.3795	5.27132	5.51946	5.41264	3.71147	2.34422	3.62868
ASHGA5P021353	0.00836229	0.0242279	4.50964	up	noncoding	ENST00000530686	BDNF-AS	GENCODE	973	chr11	+	27528384	27697525		GGCCATCAGGGGGGTTATAGCCATGTGACTGATCTTCGTCCAAGAATATGTAAAGAAAAA	natural antisense	NM_001143810	BDNF	brain-derived neurotrophic factor isoform e	-	27676441	27722600	40.6948	9.6273	5.40114	3.22813	40.4082	42.2612	39.415	12.5024	5	11.3795	5.27132	5.51946	5.41264	3.71147	2.34422	3.62868
ASHGA5P021353	0.00836229	0.0242279	4.50964	up	noncoding	ENST00000530686	BDNF-AS	GENCODE	973	chr11	+	27528384	27697525		GGCCATCAGGGGGGTTATAGCCATGTGACTGATCTTCGTCCAAGAATATGTAAAGAAAAA	natural antisense	NM_001143811	BDNF	brain-derived neurotrophic factor isoform a preproprotein	-	27676441	27722600	40.6948	9.6273	5.40114	3.22813	40.4082	42.2612	39.415	12.5024	5	11.3795	5.27132	5.51946	5.41264	3.71147	2.34422	3.62868
ASHGA5P021353	0.00836229	0.0242279	4.50964	up	noncoding	ENST00000530686	BDNF-AS	GENCODE	973	chr11	+	27528384	27697525		GGCCATCAGGGGGGTTATAGCCATGTGACTGATCTTCGTCCAAGAATATGTAAAGAAAAA	natural antisense	NM_001143812	BDNF	brain-derived neurotrophic factor isoform a preproprotein	-	27676441	27722447	40.6948	9.6273	5.40114	3.22813	40.4082	42.2612	39.415	12.5024	5	11.3795	5.27132	5.51946	5.41264	3.71147	2.34422	3.62868
ASHGA5P021353	0.00836229	0.0242279	4.50964	up	noncoding	ENST00000530686	BDNF-AS	GENCODE	973	chr11	+	27528384	27697525		GGCCATCAGGGGGGTTATAGCCATGTGACTGATCTTCGTCCAAGAATATGTAAAGAAAAA	natural antisense	NM_001143813	BDNF	brain-derived neurotrophic factor isoform a preproprotein	-	27676441	27722035	40.6948	9.6273	5.40114	3.22813	40.4082	42.2612	39.415	12.5024	5	11.3795	5.27132	5.51946	5.41264	3.71147	2.34422	3.62868
ASHGA5P021353	0.00836229	0.0242279	4.50964	up	noncoding	ENST00000530686	BDNF-AS	GENCODE	973	chr11	+	27528384	27697525		GGCCATCAGGGGGGTTATAGCCATGTGACTGATCTTCGTCCAAGAATATGTAAAGAAAAA	natural antisense	NM_001143814	BDNF	brain-derived neurotrophic factor isoform a preproprotein	-	27676441	27722035	40.6948	9.6273	5.40114	3.22813	40.4082	42.2612	39.415	12.5024	5	11.3795	5.27132	5.51946	5.41264	3.71147	2.34422	3.62868
ASHGA5P021353	0.00836229	0.0242279	4.50964	up	noncoding	ENST00000530686	BDNF-AS	GENCODE	973	chr11	+	27528384	27697525		GGCCATCAGGGGGGTTATAGCCATGTGACTGATCTTCGTCCAAGAATATGTAAAGAAAAA	natural antisense	NM_001143816	BDNF	brain-derived neurotrophic factor isoform a preproprotein	-	27676441	27681196	40.6948	9.6273	5.40114	3.22813	40.4082	42.2612	39.415	12.5024	5	11.3795	5.27132	5.51946	5.41264	3.71147	2.34422	3.62868
ASHGA5P021353	0.00836229	0.0242279	4.50964	up	noncoding	ENST00000530686	BDNF-AS	GENCODE	973	chr11	+	27528384	27697525		GGCCATCAGGGGGGTTATAGCCATGTGACTGATCTTCGTCCAAGAATATGTAAAGAAAAA	natural antisense	NM_001709	BDNF	brain-derived neurotrophic factor isoform a preproprotein	-	27676441	27722035	40.6948	9.6273	5.40114	3.22813	40.4082	42.2612	39.415	12.5024	5	11.3795	5.27132	5.51946	5.41264	3.71147	2.34422	3.62868
ASHGA5P021353	0.00836229	0.0242279	4.50964	up	noncoding	ENST00000530686	BDNF-AS	GENCODE	973	chr11	+	27528384	27697525		GGCCATCAGGGGGGTTATAGCCATGTGACTGATCTTCGTCCAAGAATATGTAAAGAAAAA	natural antisense	NM_170731	BDNF	brain-derived neurotrophic factor isoform b preproprotein	-	27676441	27743605	40.6948	9.6273	5.40114	3.22813	40.4082	42.2612	39.415	12.5024	5	11.3795	5.27132	5.51946	5.41264	3.71147	2.34422	3.62868
ASHGA5P021353	0.00836229	0.0242279	4.50964	up	noncoding	ENST00000530686	BDNF-AS	GENCODE	973	chr11	+	27528384	27697525		GGCCATCAGGGGGGTTATAGCCATGTGACTGATCTTCGTCCAAGAATATGTAAAGAAAAA	natural antisense	NM_170732	BDNF	brain-derived neurotrophic factor isoform a preproprotein	-	27676441	27742326	40.6948	9.6273	5.40114	3.22813	40.4082	42.2612	39.415	12.5024	5	11.3795	5.27132	5.51946	5.41264	3.71147	2.34422	3.62868
ASHGA5P021353	0.00836229	0.0242279	4.50964	up	noncoding	ENST00000530686	BDNF-AS	GENCODE	973	chr11	+	27528384	27697525		GGCCATCAGGGGGGTTATAGCCATGTGACTGATCTTCGTCCAAGAATATGTAAAGAAAAA	natural antisense	NM_170733	BDNF	brain-derived neurotrophic factor isoform a preproprotein	-	27676441	27723180	40.6948	9.6273	5.40114	3.22813	40.4082	42.2612	39.415	12.5024	5	11.3795	5.27132	5.51946	5.41264	3.71147	2.34422	3.62868
ASHGA5P021353	0.00836229	0.0242279	4.50964	up	noncoding	ENST00000530686	BDNF-AS	GENCODE	973	chr11	+	27528384	27697525		GGCCATCAGGGGGGTTATAGCCATGTGACTGATCTTCGTCCAAGAATATGTAAAGAAAAA	natural antisense	NM_170734	BDNF	brain-derived neurotrophic factor isoform c preproprotein	-	27676441	27721214	40.6948	9.6273	5.40114	3.22813	40.4082	42.2612	39.415	12.5024	5	11.3795	5.27132	5.51946	5.41264	3.71147	2.34422	3.62868
ASHGA5P021353	0.00836229	0.0242279	4.50964	up	noncoding	ENST00000530686	BDNF-AS	GENCODE	973	chr11	+	27528384	27697525		GGCCATCAGGGGGGTTATAGCCATGTGACTGATCTTCGTCCAAGAATATGTAAAGAAAAA	natural antisense	NM_170735	BDNF	brain-derived neurotrophic factor isoform a preproprotein	-	27676441	27681196	40.6948	9.6273	5.40114	3.22813	40.4082	42.2612	39.415	12.5024	5	11.3795	5.27132	5.51946	5.41264	3.71147	2.34422	3.62868
ASHGA5P051781	0.00496752	0.0163027	4.50104	up	noncoding	ENST00000421498	RP11-385J1.2	GENCODE	393	chr3	-	178466775	178519724		GGGTCACTTGGTAAACAGCATTTAACCATTAAGAAAGTCATTAATAAAGTTCCTTGTGCT	intronic antisense	NM_005832	KCNMB2	calcium-activated potassium channel subunit beta-2	+	178276617	178562217	37.7993	8.32863	5.28603	3.11577	43.4554	38.4149	31.5275	6.98723	12.6604	5.33826	5.37987	5.38069	5.09751	2.88001	3.8509	2.61638
ASHGA5P051781	0.00496752	0.0163027	4.50104	up	noncoding	ENST00000421498	RP11-385J1.2	GENCODE	393	chr3	-	178466775	178519724		GGGTCACTTGGTAAACAGCATTTAACCATTAAGAAAGTCATTAATAAAGTTCCTTGTGCT	intronic antisense	NM_181361	KCNMB2	calcium-activated potassium channel subunit beta-2	+	178254223	178562217	37.7993	8.32863	5.28603	3.11577	43.4554	38.4149	31.5275	6.98723	12.6604	5.33826	5.37987	5.38069	5.09751	2.88001	3.8509	2.61638
ASHGA5P016264	0.0104103	0.0285485	4.49725	up	noncoding	ENST00000428772	RP5-1043L13.1	GENCODE	471	chr20	+	58662911	58676427		TTCACTTGATGAGAAAGTGACAGATCTGAGACAAACCCAGAAAGGGACCAGCTTGACGAA	intergenic							36.836	8.69938	5.25099	3.08195	35.4926	34.7422	40.2731	14.7051	6.39308	5	5.07936	5.23352	5.4401	3.93534	2.97543	2.33507
ASHGA5P021641	2.22355e-05	0.000395989	4.48848	up	noncoding	ENST00000537019	RP11-167N4.2	GENCODE	1412	chr11	-	73674701	73681332		TCTTGAAGTATTTGGGGTGGATGATGTCATTGATGGGGATGTTGAGCAGACGGTCATCTA	natural antisense	NM_153614	DNAJB13	dnaJ homolog subfamily B member 13	+	73661363	73681332	71.509	15.0599	6.19269	4.02646	72.6048	78.1859	63.7362	15.3523	14.2716	15.5557	6.10875	6.37834	6.09096	3.99792	4.01364	4.06782
ASHGA5P015378	1.3357e-05	0.000293439	4.48546	up	noncoding	ENST00000419719	AC097500.2	GENCODE	587	chr2	-	186898257	186947950		TCCAAATCAGGAGAAAAAGAAGTGTTCTATAAGAAGTTTGGACAAGACTCTGCAAGAAGT	intergenic							604.289	140.966	9.30319	7.13793	649.246	598.585	565.037	158.827	126.652	137.418	9.35415	9.32137	9.23404	7.27957	7.02032	7.1139
ASHGA5P057650	7.87023e-06	0.000219903	4.47974	up	noncoding	TCONS_00020373	XLOC_009705	LincRNAs identified by Cabili et al	308	chr12	+	32803413	32810771		TACAGAGGAAGTGATTCATGCACTGTTTTGTCCTGCAGGAGTTCCGGCAAACACAACTTT	intergenic							226.324	50.1597	7.85833	5.69492	234.616	216.576	227.778	50.158	45.2845	55.0367	7.83329	7.83124	7.91046	5.67052	5.59025	5.82398
ASHGA5P026688	5.95623e-06	0.000192276	4.47218	up	noncoding	ENST00000533528	RP11-113K21.5	GENCODE	340	chr11	+	82783145	82803380		GAAACTCCAGTTGTTTACTATTATTATTAAAGTGGGAAACGGAGTTCGTTGATCAAATGG	bidirectional	NM_014488	RAB30	ras-related protein Rab-30	-	82692477	82782884	977.039	234.136	10.0178	7.8568	942.999	955.747	1032.37	230.494	230.549	241.367	9.91536	10.0174	10.1206	7.79688	7.85881	7.91471
ASHGA5P032496	4.19928e-05	0.000575466	4.45971	up	noncoding	ENST00000580282	RP11-6N17.2	GENCODE	2927	chr17	-	45956837	45959764		GAGTGTAGGGGAGAATAACTCACTCTTCTTTTTCTCAGCATGGACTTAATAAGTCATGTC	intergenic							270.642	60.7226	8.1195	5.96255	282.552	262.641	266.734	53.3627	60.81	67.9951	8.11511	8.11028	8.13312	5.75162	6.0069	6.12915
ASHGA5P036094	0.00684356	0.0207645	4.43173	up	noncoding	ENST00000568143	RP11-84D1.2	GENCODE	2443	chr1	-	25294913	25297356		TTTGGTATGGGTGGGACATTGTAAAGGATGGAAAGAAATAGTAAAATCTAGATGATGCCA	intergenic							44.0829	10.0558	5.49663	3.34876	52.0641	35.8796	44.3051	7.9755	5.72186	16.4699	5.63156	5.28125	5.57708	3.07467	2.82684	4.14477
ASHGA5P036622	0.0013725	0.0061792	4.42313	up	noncoding	TCONS_00026436	XLOC_012784	LincRNAs identified by Cabili et al	2402	chr18	-	15301223	15304781		TAACTTTATTTCATCAATATTACTTTTAATATCCCTTCGATTTAGTATGTATTATTCAGA	intergenic							22.0132	5	4.48138	2.33631	16.7651	27.8492	21.4253	5	5	5	3.99068	4.92465	4.5288	2.32963	2.34422	2.33507
ASHGA5P047753	4.71678e-06	0.000168309	4.41935	up	noncoding	ENST00000448347	RP11-282I1.1	GENCODE	831	chr10	+	125115965	125277224		GTTGCCAGAGTGAAATTCCCCAGACAATAGAGATAATTTGGAACTGTTTAAAGAACAAGG	intergenic							291.659	66.039	8.23258	6.08875	282.969	297.298	294.711	66.375	66.9174	64.8247	8.11807	8.29979	8.27989	6.06149	6.14446	6.0603
ASHGA5P027951	4.59565e-05	0.000606324	4.41051	up	noncoding	uc001rpv.3	AL831948	UCSC_knowngene	2966	chr12	+	48113033	48136077	ENST00000547799	GGGAAAATATGAGCTCTTCTACTTACGTTTACTTTTTCTACCTGCTTTGCATTTCTACTC	intronic antisense	NM_001172439	ENDOU	poly(U)-specific endoribonuclease isoform 1 precursor	-	48103517	48119355	244.965	55.0899	7.96596	5.82501	284.287	236.876	213.733	61.4189	49.5462	54.3045	8.12456	7.95918	7.81412	5.95335	5.71691	5.80477
ASHGA5P027951	4.59565e-05	0.000606324	4.41051	up	noncoding	uc001rpv.3	AL831948	UCSC_knowngene	2966	chr12	+	48113033	48136077	ENST00000547799	GGGAAAATATGAGCTCTTCTACTTACGTTTACTTTTTCTACCTGCTTTGCATTTCTACTC	intronic antisense	NM_001172440	ENDOU	poly(U)-specific endoribonuclease isoform 3 precursor	-	48103517	48119355	244.965	55.0899	7.96596	5.82501	284.287	236.876	213.733	61.4189	49.5462	54.3045	8.12456	7.95918	7.81412	5.95335	5.71691	5.80477
ASHGA5P027951	4.59565e-05	0.000606324	4.41051	up	noncoding	uc001rpv.3	AL831948	UCSC_knowngene	2966	chr12	+	48113033	48136077	ENST00000547799	GGGAAAATATGAGCTCTTCTACTTACGTTTACTTTTTCTACCTGCTTTGCATTTCTACTC	intronic antisense	NM_006025	ENDOU	poly(U)-specific endoribonuclease isoform 2 precursor	-	48103517	48119355	244.965	55.0899	7.96596	5.82501	284.287	236.876	213.733	61.4189	49.5462	54.3045	8.12456	7.95918	7.81412	5.95335	5.71691	5.80477
ASHGA5P027951	4.59565e-05	0.000606324	4.41051	up	noncoding	uc001rpv.3	AL831948	UCSC_knowngene	2966	chr12	+	48113033	48136077	ENST00000547799	GGGAAAATATGAGCTCTTCTACTTACGTTTACTTTTTCTACCTGCTTTGCATTTCTACTC	natural antisense	NM_001098531	RAPGEF3	rap guanine nucleotide exchange factor 3 isoform a	-	48128452	48152889	244.965	55.0899	7.96596	5.82501	284.287	236.876	213.733	61.4189	49.5462	54.3045	8.12456	7.95918	7.81412	5.95335	5.71691	5.80477
ASHGA5P027951	4.59565e-05	0.000606324	4.41051	up	noncoding	uc001rpv.3	AL831948	UCSC_knowngene	2966	chr12	+	48113033	48136077	ENST00000547799	GGGAAAATATGAGCTCTTCTACTTACGTTTACTTTTTCTACCTGCTTTGCATTTCTACTC	natural antisense	NM_001098532	RAPGEF3	rap guanine nucleotide exchange factor 3 isoform b	-	48128452	48152181	244.965	55.0899	7.96596	5.82501	284.287	236.876	213.733	61.4189	49.5462	54.3045	8.12456	7.95918	7.81412	5.95335	5.71691	5.80477
ASHGA5P027951	4.59565e-05	0.000606324	4.41051	up	noncoding	uc001rpv.3	AL831948	UCSC_knowngene	2966	chr12	+	48113033	48136077	ENST00000547799	GGGAAAATATGAGCTCTTCTACTTACGTTTACTTTTTCTACCTGCTTTGCATTTCTACTC	natural antisense	NM_006105	RAPGEF3	rap guanine nucleotide exchange factor 3 isoform b	-	48128452	48152244	244.965	55.0899	7.96596	5.82501	284.287	236.876	213.733	61.4189	49.5462	54.3045	8.12456	7.95918	7.81412	5.95335	5.71691	5.80477
ASHGA5P037654	2.38664e-07	5.189e-05	4.40944	up	noncoding	NR_046312	KIAA1656	RefSeq	7605	chr22	-	30764799	30773894		GTCCTAACCTCCAAGTTTAAAACTACAGTCAGGCATGAATTGTAAGAAAAAGGAGTATTA	natural antisense	NM_001017437	CCDC157	coiled-coil domain-containing protein 157	+	30752626	30772818	306.168	69.8388	8.30632	6.16573	317.646	293.614	307.245	69.9222	67.5196	72.0745	8.28895	8.28098	8.34903	6.13541	6.15499	6.20678
ASHGA5P042117	9.07729e-06	0.000235648	4.39846	up	noncoding	ENST00000417502	RP11-497D6.4	GENCODE	419	chr6	-	147440552	147523603		GATTTGTCGTTTAATATTTATTGAATTAGTTGATTCGCTGGGTGCAACGACCAAGAAAAC	intergenic							58.831	12.6854	5.92313	3.78614	62.3191	58.7354	55.4385	12.0462	12.2509	13.759	5.89361	5.97966	5.89613	3.65736	3.80486	3.89619
ASHGA5P039863	0.000110434	0.0010573	4.39679	up	noncoding	ENST00000510905	RP11-302F12.10	GENCODE	483	chr4	+	25771887	25775199		AAGAGATGTCTAAAAAGGCATGTGAGATCCATAGAAACACTGAACAGAAATCTACCTCTG	intronic antisense	NM_015187	SEL1L3	protein sel-1 homolog 3	-	25749048	25864610	119.57	26.6938	6.93266	4.79621	122.646	121.823	114.243	25.4065	22.5529	32.1221	6.87345	7.00899	6.91553	4.69708	4.62803	5.06353
ASHGA5P052713	2.47585e-05	0.000422572	4.39482	up	noncoding	ENST00000416948	RP1-207H1.3	GENCODE	830	chr6	-	38890804	38920875	ENST00000418399	TCTTTTTCCGGCACGTATCAGCGTCATTAAGCAAATCCTGCAGCCATAATGGGAGAATGT	natural antisense	NM_001206927	DNAH8	dynein heavy chain 8, axonemal	+	38683116	38998574	78.3462	16.9448	6.32297	4.18717	88.9758	68.788	77.2747	19.3523	15.6678	15.8142	6.41045	6.19369	6.36477	4.32464	4.14594	4.09092
ASHGA5P050494	0.00140591	0.00629298	4.37806	up	noncoding	ENST00000377977	AC074391.1	GENCODE	1266	chr2	+	65663863	65919319		GGGAAAACATGTCAGTATCTGAACTTGAGCTTGGTAATTACTGCTCATTTCTCAACCTTT	intergenic							45.4243	10.0302	5.55716	3.42686	42.9491	43.7009	49.6229	11.4005	6.21625	12.474	5.36562	5.56548	5.74036	3.57776	2.94236	3.76047
ASHGA5P050584	1.19969e-08	2.2437e-05	4.36872	up	noncoding	NR_038386	LOC728537	RefSeq	1382	chr2	+	98286205	98319529		GTGAACCCGACAGACTATGGATTTATCATTTAATAAAGCATTGATTCATTTTTTCAGTCA	intergenic							3017.37	787.856	11.6838	9.55663	3145.96	2948.29	2957.85	813.915	783.076	766.577	11.7087	11.6731	11.6697	9.56351	9.5634	9.543
ASHGA5P015544	2.11891e-06	0.000116889	4.36847	up	noncoding	ENST00000421185	RP11-305E17.6	GENCODE	423	chr1	-	100729564	100731676		ACACAGACTATGTACTTAACCAAATCTGGAATTTGCCGTGCACTGATTTCATATTGTTCA	bidirectional	NM_001130841	RTCA	RNA 3'-terminal phosphate cyclase isoform a	+	100731713	100758325	387.348	90.3873	8.64769	6.52057	389.588	394.445	378.011	97.2252	87.7377	86.199	8.58665	8.70813	8.6483	6.59058	6.51231	6.45881
ASHGA5P015544	2.11891e-06	0.000116889	4.36847	up	noncoding	ENST00000421185	RP11-305E17.6	GENCODE	423	chr1	-	100729564	100731676		ACACAGACTATGTACTTAACCAAATCTGGAATTTGCCGTGCACTGATTTCATATTGTTCA	bidirectional	NM_003729	RTCA	RNA 3'-terminal phosphate cyclase isoform b	+	100731713	100758325	387.348	90.3873	8.64769	6.52057	389.588	394.445	378.011	97.2252	87.7377	86.199	8.58665	8.70813	8.6483	6.59058	6.51231	6.45881
ASHGA5P027326	0.000847635	0.00432669	4.36566	up	noncoding	ENST00000564380	RP11-834C11.11	GENCODE	2157	chr12	-	54538852	54541009		CACATATGACCACACGTCTGAATGGGAGTGGGTATAAGATTATAGGATTATACTCAAGCA	intergenic							24.7257	5.66446	4.67409	2.54789	26.9644	20.4901	26.7227	5	5	6.99338	4.68126	4.48555	4.85548	2.32963	2.34422	2.96983
ASHGA5P037807	4.70342e-05	0.000613562	4.36187	up	noncoding	NR_026919	LOC150197	RefSeq	2206	chr22	+	20193854	20196060		GGACATTTATCAGAAATGGAACTGATGGATTAAAGTGGAACCAAGCGAATTGATTTTTCT	exon sense-overlapping	ENST00000423736	AC007663.1	Em:AC006547.7 protein; HCG2001938; Uncharacterized protein [Source:UniProtKB/TrEMBL;Acc:Q6ICL0]	+	20194099	20194706	199.321	45.1178	7.66866	5.54372	219.117	179.754	199.093	39.8516	46.3404	49.1613	7.72998	7.56678	7.70922	5.34384	5.62293	5.66437
ASHGA5P042977	1.12426e-05	0.000266957	4.36156	up	noncoding	ENST00000580902	AC005154.6	GENCODE	926	chr7	-	30563590	30603614	ENST00000426529, ENST00000434399, ENST00000440438, ENST00000577889, ENST00000578293, ENST00000578572, ENST00000582838, NR_038889, uc003tbd.3, uc003tbe.2	AGAACCAAATGACAGCAATAGCCAAGTGTAATCATCAGTAACCCTGTGTTCTATCCACAG	intergenic							4937.37	1323.01	12.3954	10.2705	5494.04	4680.69	4637.38	1450.76	1261.37	1256.91	12.5257	12.3475	12.3129	10.3567	10.2234	10.2315
ASHGA5P047540	4.58518e-05	0.000606059	4.3508	up	noncoding	ENST00000518000	RP11-182L21.2	GENCODE	2251	chr10	+	81586636	81600751	ENST00000431300	TGAGTGCTCTTTCCTATCATTTTGATACTAATAAACGGACAGTGATTCTCAGTGTGGAAA	intergenic							5435.5	1461	12.5338	10.4125	6372.18	5119.3	4815.03	1505.37	1484.08	1393.56	12.7442	12.4837	12.3736	10.4143	10.4496	10.3737
ASHGA5P027473	2.93812e-06	0.000133604	4.34512	up	noncoding	ENST00000424517	RP4-717I23.3	GENCODE	262	chr1	-	93730232	93790207	ENST00000415150, ENST00000427669, ENST00000429859, ENST00000446528, ENST00000447577, ENST00000450843, ENST00000451302, ENST00000455474, ENST00000457025	CTGTCCTGCTGATGAAGTCTACGTTCATTCAGGGCCTGCTGTGGAAGACCAGCCCCAAAG	natural antisense	NM_206886	CCDC18	coiled-coil domain-containing protein 18	+	93646280	93744287	2024.8	520.944	11.0896	8.97018	1995.8	2080.88	1997.73	567.908	497.192	497.731	11.0255	11.1558	11.0875	9.05346	8.92678	8.93031
ASHGA5P028833	1.11558e-06	9.2865e-05	4.33652	up	noncoding	uc001vfo.1	D28359	UCSC_knowngene	2420	chr13	+	52033095	52035515		ATTTTTGAATCTTATTATTTGGGTGATAGACAAAGTTTTGGGGTCAGGGAGTGACCCTGA	intergenic							649.319	157.04	9.41363	7.29709	672.302	626.332	649.323	156.435	163.148	151.535	9.40632	9.39177	9.44281	7.25997	7.37952	7.2518
ASHGA5P023256	4.63415e-06	0.00016678	4.3355	up	noncoding	ENST00000576093	LINC00085	GENCODE	1894	chr19	+	52196592	52208443		TTTCTTAACGTCCTCGGGGCCCTCGCATCAGCGAGTGCGACAGTGTTGGCGTGGTGAGTT	intergenic							1344.55	339.569	10.4867	8.37047	1449.5	1275.69	1308.45	372.412	311.05	335.244	10.5466	10.441	10.4724	8.46293	8.27433	8.37415
ASHGA5P033837	5.94088e-08	3.8106e-05	4.31877	up	noncoding	TCONS_00003974	XLOC_001788	LincRNAs identified by Cabili et al	2784	chr2	+	192559981	192563100		CCTAAACACACAGAGGAGAATTACTTCAAGTATTTTTAAAACACAGTCACTTGTCTATGC	intergenic							15581.9	4437.62	14.0638	11.9532	15716	15565.9	15463.7	4513.62	4450.21	4349.01	14.0341	14.0979	14.0594	11.9351	11.9695	11.9548
ASHGA5P019812	0.000848386	0.0043284	4.30373	up	noncoding	ENST00000503488	RP11-374A4.1	GENCODE	5491	chr5	-	21323944	21341484		GATGCTCTAGTGCGTTTTATCACAAGAACATGACCTTTAAGCACAAGAACACCTTGTATT	intergenic							54.6938	12.3632	5.81718	3.7116	58.5558	54.7575	50.7681	16.4687	11.6499	8.97083	5.80165	5.87648	5.77343	4.10298	3.73257	3.29924
ASHGA5P051384	0.000664238	0.00362338	4.30354	up	noncoding	ENST00000430107	RP4-655J12.4	GENCODE	480	chr1	-	117006342	117009074		GCTGACAATCTGCCTCAAACACAAACACATGACAAATATAGTTCTGCAGTGAAGACTTTA	intergenic							26.137	5.63894	4.75902	2.6535	23.4612	27.5607	27.3892	5	5.34108	6.57573	4.47636	4.90838	4.89234	2.32963	2.73575	2.89512
ASHGA5P038068	0.000364219	0.00237044	4.30142	up	noncoding	uc003bmr.1	BC048192	UCSC_knowngene	1455	chr22	+	51009427	51010882		ATTTGTCAAACCACCTGCAGGAAGAGTAGACACATGAAGAACCAAAGCTGGGAATGTCCA	natural antisense	NM_001145134	CPT1B	carnitine O-palmitoyltransferase 1, muscle isoform isoform c	-	51007289	51017096	21.1806	5	4.44112	2.33631	19.6585	25.7134	18.1699	5	5	5	4.21442	4.81468	4.29427	2.32963	2.34422	2.33507
ASHGA5P038068	0.000364219	0.00237044	4.30142	up	noncoding	uc003bmr.1	BC048192	UCSC_knowngene	1455	chr22	+	51009427	51010882		ATTTGTCAAACCACCTGCAGGAAGAGTAGACACATGAAGAACCAAAGCTGGGAATGTCCA	natural antisense	NM_001145135	CPT1B	carnitine O-palmitoyltransferase 1, muscle isoform isoform a	-	51007289	51017096	21.1806	5	4.44112	2.33631	19.6585	25.7134	18.1699	5	5	5	4.21442	4.81468	4.29427	2.32963	2.34422	2.33507
ASHGA5P038068	0.000364219	0.00237044	4.30142	up	noncoding	uc003bmr.1	BC048192	UCSC_knowngene	1455	chr22	+	51009427	51010882		ATTTGTCAAACCACCTGCAGGAAGAGTAGACACATGAAGAACCAAAGCTGGGAATGTCCA	natural antisense	NM_001145136	CPT1B	carnitine O-palmitoyltransferase 1, muscle isoform isoform d	-	51007289	51017096	21.1806	5	4.44112	2.33631	19.6585	25.7134	18.1699	5	5	5	4.21442	4.81468	4.29427	2.32963	2.34422	2.33507
ASHGA5P038068	0.000364219	0.00237044	4.30142	up	noncoding	uc003bmr.1	BC048192	UCSC_knowngene	1455	chr22	+	51009427	51010882		ATTTGTCAAACCACCTGCAGGAAGAGTAGACACATGAAGAACCAAAGCTGGGAATGTCCA	natural antisense	NM_001145137	CPT1B	carnitine O-palmitoyltransferase 1, muscle isoform isoform a	-	51007289	51016506	21.1806	5	4.44112	2.33631	19.6585	25.7134	18.1699	5	5	5	4.21442	4.81468	4.29427	2.32963	2.34422	2.33507
ASHGA5P038068	0.000364219	0.00237044	4.30142	up	noncoding	uc003bmr.1	BC048192	UCSC_knowngene	1455	chr22	+	51009427	51010882		ATTTGTCAAACCACCTGCAGGAAGAGTAGACACATGAAGAACCAAAGCTGGGAATGTCCA	natural antisense	NM_004377	CPT1B	carnitine O-palmitoyltransferase 1, muscle isoform isoform a	-	51007289	51016894	21.1806	5	4.44112	2.33631	19.6585	25.7134	18.1699	5	5	5	4.21442	4.81468	4.29427	2.32963	2.34422	2.33507
ASHGA5P038068	0.000364219	0.00237044	4.30142	up	noncoding	uc003bmr.1	BC048192	UCSC_knowngene	1455	chr22	+	51009427	51010882		ATTTGTCAAACCACCTGCAGGAAGAGTAGACACATGAAGAACCAAAGCTGGGAATGTCCA	natural antisense	NM_152245	CPT1B	carnitine O-palmitoyltransferase 1, muscle isoform isoform a	-	51007289	51017096	21.1806	5	4.44112	2.33631	19.6585	25.7134	18.1699	5	5	5	4.21442	4.81468	4.29427	2.32963	2.34422	2.33507
ASHGA5P038068	0.000364219	0.00237044	4.30142	up	noncoding	uc003bmr.1	BC048192	UCSC_knowngene	1455	chr22	+	51009427	51010882		ATTTGTCAAACCACCTGCAGGAAGAGTAGACACATGAAGAACCAAAGCTGGGAATGTCCA	natural antisense	NM_152246	CPT1B	carnitine O-palmitoyltransferase 1, muscle isoform isoform a	-	51007289	51016894	21.1806	5	4.44112	2.33631	19.6585	25.7134	18.1699	5	5	5	4.21442	4.81468	4.29427	2.32963	2.34422	2.33507
ASHGA5P054314	8.5379e-06	0.000230511	4.29943	up	noncoding	ENST00000428176	CHRM3-AS2	GENCODE	789	chr1	-	239869621	239870822		CTTACATAGATGTTAACCAAAGTCTGTAAGGTTCGTTCATTTGTCCACAGTTACCCAGAA	intronic antisense	NM_000740	CHRM3	muscarinic acetylcholine receptor M3	+	239792372	240072717	813.107	200.412	9.73883	7.63469	876.014	765.511	797.796	225.135	185.409	190.691	9.79835	9.67878	9.73937	7.76219	7.55909	7.58278
ASHGA5P058460	1.43286e-06	0.000102772	4.29925	up	noncoding	uc003tgm.1	AK096766	UCSC_knowngene	1277	chr7	-	38342348	38344378		CTATTTTAAGTTGCCACCAGACATTACATTCCAGAGCCTTGAGAAAAACTGATGAAAAAA	intergenic							3951.67	1052.82	12.0692	9.96515	3945.71	3940.95	3968.36	1088.36	1086.42	983.675	12.0237	12.0936	12.0905	9.97468	10.0302	9.89057
ASHGA5P055907	4.00583e-06	0.000154274	4.28945	up	noncoding	ENST00000537850	AE000661.37	GENCODE	655	chr14	-	22887344	22901731		ATGGATGGCTGTAAGATTGATGTAATTAACATTTTATTTTCAGGGCCACAGTGCTGGTTG	intergenic							4349.4	1165.38	12.2063	10.1055	4124.66	4386.36	4537.18	1180.68	1141.84	1173.62	12.0931	12.2465	12.2793	10.0822	10.0935	10.1409
ASHGA5P035062	0.00806792	0.0235647	4.28756	up	noncoding	uc001avl.1	AK124197	UCSC_knowngene	4052	chr1	+	14146461	14150513		GACCACCATGGTCGGCACTGAATGTGTGCTTACTGTTATTATTTTTATTTTCTTTTTCTC	exon sense-overlapping	NM_001135610	PRDM2	PR domain zinc finger protein 2 isoform d	+	14026734	14151574	36.324	8.5165	5.2305	3.13034	41.5883	36.1417	31.2419	5.12207	6.40336	14.0241	5.31383	5.2922	5.08545	2.48586	2.97863	3.92652
ASHGA5P035062	0.00806792	0.0235647	4.28756	up	noncoding	uc001avl.1	AK124197	UCSC_knowngene	4052	chr1	+	14146461	14150513		GACCACCATGGTCGGCACTGAATGTGTGCTTACTGTTATTATTTTTATTTTCTTTTTCTC	exon sense-overlapping	NM_012231	PRDM2	PR domain zinc finger protein 2 isoform a	+	14031349	14151574	36.324	8.5165	5.2305	3.13034	41.5883	36.1417	31.2419	5.12207	6.40336	14.0241	5.31383	5.2922	5.08545	2.48586	2.97863	3.92652
ASHGA5P043619	0.000192136	0.00150535	4.28413	up	noncoding	ENST00000561845	RP11-182J23.1	GENCODE	705	chr7	+	36359383	36360088		AACCACAGGTGACTGACAAGACTTTCACAAGTGCAGACAAAGGTTTGGATTCAAAGCCTG	intergenic							81.4512	18.3663	6.38663	4.28763	81.1831	83.7489	79.4215	15.325	19.9912	19.7828	6.27461	6.48301	6.40228	3.99535	4.46721	4.40034
ASHGA5P043369	3.79119e-05	0.000539398	4.27256	up	noncoding	ENST00000484172	RP5-894A10.5	GENCODE	676	chr7	-	141420594	141437341		CTTTACTAGCAATGGCAGAATATTTATTGAGAGCTCACTGCTTGCTTACTATTTTATCTC	natural antisense	NM_001105558	WEE2	wee1-like protein kinase 2	+	141408152	141431071	29.889	6.35379	4.94278	2.84768	35.7145	28.2724	25.6802	6.48131	5.56134	7.0187	5.08721	4.94497	4.79616	2.78099	2.78688	2.97517
ASHGA5P025844	0.00036525	0.00237286	4.27057	up	noncoding	NR_038863	LOC285758	RefSeq	2764	chr6	-	114189178	114194512		CGATGGTTTCACAGTAACTCATGCTTTCAAAATATCAGGAAGCAAATGAGAAAAGGAAAA	intergenic							701.586	171.117	9.50621	7.41179	581.563	721.951	801.244	195.821	156.368	161.162	9.17973	9.59337	9.74554	7.57341	7.32157	7.34037
ASHGA5P044721	0.00421273	0.0143932	4.2616	up	noncoding	ENST00000522547	RP11-14I17.2	GENCODE	508	chr8	+	26280108	26281445		CGGGTCAGAATTGTAACTTGGAGATAGCACATGGGAAAACTATTATTTTTCTCCATTATT	intron sense-overlapping	ENST00000523949	BNIP3L	BCL2/adenovirus E1B 19kDa interacting protein 3-like [Source:HGNC Symbol;Acc:1085]	+	26240712	26363152	25.9347	6.16768	4.7256	2.63421	26.487	31.447	19.8701	5	5	8.50305	4.65456	5.09603	4.42622	2.32963	2.34422	3.22877
ASHGA5P023545	5.61245e-05	0.000685849	4.24717	up	noncoding	ENST00000583678	ZRANB2-AS2	GENCODE	551	chr1	+	71547006	71929184		CTGGATTTATGATGTCTGAGGAATAGTCTTAGTGGATTATCCCAAACTTGACACATTTTT	intronic antisense	NM_173808	NEGR1	neuronal growth regulator 1 precursor	-	71868624	72748277	125.763	28.8058	7.00256	4.91606	117.346	129.177	130.767	27.0681	28.6691	30.6801	6.81226	7.08994	7.10549	4.78632	4.95835	5.00351
ASHGA5P026973	2.17397e-05	0.000390828	4.24625	up	noncoding	ENST00000547834	RP4-816N1.6	GENCODE	411	chr12	-	2906042	2922068		ACTTGGTTTGAAAAAGGAGACAAAAGGCTGAGAGATCTGAGTTCAAGTTTCCGCTGTATG	intronic antisense	NM_002014	FKBP4	peptidyl-prolyl cis-trans isomerase FKBP4	+	2904107	2914587	197.429	46.0911	7.65672	5.57053	200.294	185.409	206.582	51.9144	41.3079	45.0511	7.5963	7.6129	7.76096	5.71382	5.46154	5.53623
ASHGA5P026973	2.17397e-05	0.000390828	4.24625	up	noncoding	ENST00000547834	RP4-816N1.6	GENCODE	411	chr12	-	2906042	2922068		ACTTGGTTTGAAAAAGGAGACAAAAGGCTGAGAGATCTGAGTTCAAGTTTCCGCTGTATG	natural antisense	NM_018463	ITFG2	integrin-alpha FG-GAP repeat-containing protein 2	+	2921786	2934237	197.429	46.0911	7.65672	5.57053	200.294	185.409	206.582	51.9144	41.3079	45.0511	7.5963	7.6129	7.76096	5.71382	5.46154	5.53623
ASHGA5P042112	0.000221381	0.00166257	4.24102	up	noncoding	NR_034115	STXBP5-AS1	RefSeq	3082	chr6	-	147162524	147525750	uc003qls.2	GCTGAGCTTTTGGAATAGATTTTCCTGTACTATATATGACTGCCAGTGGGAGAATTTGAA	natural antisense	NM_001127715	STXBP5	syntaxin-binding protein 5 isoform b	+	147525493	147711612	275.975	65.8578	8.14742	6.06301	266.645	278.36	282.922	61.2589	55.4695	80.845	8.02661	8.19475	8.22092	5.9495	5.87477	6.36477
ASHGA5P042112	0.000221381	0.00166257	4.24102	up	noncoding	NR_034115	STXBP5-AS1	RefSeq	3082	chr6	-	147162524	147525750	uc003qls.2	GCTGAGCTTTTGGAATAGATTTTCCTGTACTATATATGACTGCCAGTGGGAGAATTTGAA	natural antisense	NM_139244	STXBP5	syntaxin-binding protein 5 isoform a	+	147525493	147711612	275.975	65.8578	8.14742	6.06301	266.645	278.36	282.922	61.2589	55.4695	80.845	8.02661	8.19475	8.22092	5.9495	5.87477	6.36477
ASHGA5P058634	1.34652e-06	0.000100726	4.23855	up	noncoding	uc011mox.1	mir-223	UCSC_knowngene	1690	chrX	+	65235302	65240264		CCACTGACAGGGTCACATCTCCCAGGAAGATCTCACTTCCCCACAGAAGCTCTTGGCCTG	intergenic							1653.9	429.665	10.7894	8.70581	1760.84	1618.33	1582.52	441.627	403.433	443.934	10.8391	10.783	10.7461	8.70461	8.64328	8.76953
ASHGA5P043445	3.8219e-06	0.000150529	4.23344	up	noncoding	ENST00000439364	RP5-982E9.1	GENCODE	597	chr7	-	156396311	156398461	ENST00000418309	CTTTTCAGGGGCGATTTTATGGAGCTATTAACTCAGAGACACCATTACTTAAATGTAATT	intergenic							150.196	34.5969	7.25443	5.1726	156.054	145.439	149.096	35.8417	31.0651	36.8839	7.22248	7.25227	7.28855	5.18922	5.06889	5.2597
ASHGA5P027630	0.00711969	0.0214278	4.2304	up	noncoding	TCONS_00012737	XLOC_005737	LincRNAs identified by Cabili et al	1438	chr6	-	45530214	45544501	ENST00000563807, TCONS_00012182, TCONS_00012183, TCONS_00012735	TTTCTATGATTTAGATTCCTGGTTGCGAGAGGGAGCCTATAGGAATGGCGAGAAGAGTGA	intronic antisense	ENST00000576263	RUNX2	runt-related transcription factor 2 [Source:HGNC Symbol;Acc:10472]	+	45296463	45632086	30.6262	7.29157	4.96334	2.88254	39.4258	28.0558	24.397	11.6968	5.17792	5	5.23366	4.93455	4.7218	3.61885	2.69371	2.33507
ASHGA5P041449	0.000164507	0.00135661	4.22119	up	noncoding	ENST00000566630	CTB-85P21.2	GENCODE	3379	chr5	+	143861870	143865249		CAGGTGCAGTATCAGTATTGTAAAATTGTATGGTGAAAACTACAAAAGTCATTCTGTGGA	intergenic							20.7151	5	4.41396	2.33631	21.298	23.8919	16.9554	5	5	5	4.33732	4.70635	4.19821	2.32963	2.34422	2.33507
ASHGA5P055368	4.02723e-05	0.000560003	4.18653	up	noncoding	ENST00000552975	RP11-493L12.2	GENCODE	378	chr12	-	47599723	47610239		TTCTTGCTTTAGGAAGCGGAAGACTAATGACCGAAGCTTCAAGACTTTGACATGTGTGAA	natural antisense	NM_138371	PCED1B	protein FAM113B	+	47610051	47630443	141.777	32.9647	7.17211	5.10636	143.997	129.737	151.597	36.8954	32.3559	29.6428	7.10708	7.09794	7.31131	5.23055	5.1299	4.95862
ASHGA5P042974	0.000205079	0.00158241	4.18647	up	noncoding	TCONS_00019671	XLOC_009475	LincRNAs identified by Cabili et al	932	chr11	-	65582236	65585481		CCAAAACTCACAGATAAGAGACTTGGGTTATTAGGGCAGATGCCAGAAGTCATGGGATCT	intergenic							83.4714	19.2909	6.42052	4.35479	81.2116	84.1276	85.075	21.4358	20.8334	15.6035	6.27505	6.49026	6.49626	4.46628	4.52515	4.07293
ASHGA5P034600	5.35629e-07	7.2265e-05	4.17148	up	noncoding	AY665172R		LincRNAs identified by Khalil et al	286	chr12	+	89937979	89938265		ATCTCAGACTGCATGTAGAGAACGTATGCCTTGAGAGATAAGTGATGTCTGCCATTGATT	intergenic							604.868	151.674	9.30608	7.24552	638.682	593.586	582.336	162.714	145.558	146.75	9.3273	9.30929	9.28164	7.31131	7.21845	7.20679
ASHGA5P031686	3.11919e-05	0.000481893	4.17107	up	noncoding	ENST00000576745	RP11-388M20.9	GENCODE	1201	chr16	+	31237280	31238481		TAGCTAAGGGATTATTTGGTTGTAAAATCCAACACCATTAATAAAACTGTTATATTCTGA	intergenic							478.522	119.004	8.96183	6.90141	479.616	480.141	475.811	128.958	124.582	103.473	8.89789	8.99991	8.98768	6.98975	6.99974	6.71475
ASHGA5P046655	4.95621e-05	0.000634483	4.17079	up	noncoding	uc004ewr.1	AK095439	UCSC_knowngene	3307	chrX	+	131352649	131566839	ENST00000441399	AAAGAGATGAGGGGAAAACTTCGCTGCATACTCTACTATCGTTGAAATTTCTTAAACTTT	intronic antisense	NM_001170701	MBNL3	muscleblind-like protein 3 isoform 3	-	131503342	131547603	137.364	32.0936	7.12652	5.06619	139.101	124.699	148.29	30.6324	34.664	30.9844	7.05827	7.03973	7.28155	4.95966	5.22109	5.01783
ASHGA5P046655	4.95621e-05	0.000634483	4.17079	up	noncoding	uc004ewr.1	AK095439	UCSC_knowngene	3307	chrX	+	131352649	131566839	ENST00000441399	AAAGAGATGAGGGGAAAACTTCGCTGCATACTCTACTATCGTTGAAATTTCTTAAACTTT	intronic antisense	NM_001170702	MBNL3	muscleblind-like protein 3 isoform 4	-	131503342	131547603	137.364	32.0936	7.12652	5.06619	139.101	124.699	148.29	30.6324	34.664	30.9844	7.05827	7.03973	7.28155	4.95966	5.22109	5.01783
ASHGA5P046655	4.95621e-05	0.000634483	4.17079	up	noncoding	uc004ewr.1	AK095439	UCSC_knowngene	3307	chrX	+	131352649	131566839	ENST00000441399	AAAGAGATGAGGGGAAAACTTCGCTGCATACTCTACTATCGTTGAAATTTCTTAAACTTT	intronic antisense	NM_001170703	MBNL3	muscleblind-like protein 3 isoform 5	-	131503342	131547636	137.364	32.0936	7.12652	5.06619	139.101	124.699	148.29	30.6324	34.664	30.9844	7.05827	7.03973	7.28155	4.95966	5.22109	5.01783
ASHGA5P046655	4.95621e-05	0.000634483	4.17079	up	noncoding	uc004ewr.1	AK095439	UCSC_knowngene	3307	chrX	+	131352649	131566839	ENST00000441399	AAAGAGATGAGGGGAAAACTTCGCTGCATACTCTACTATCGTTGAAATTTCTTAAACTTT	intronic antisense	NM_001170704	MBNL3	muscleblind-like protein 3 isoform 5	-	131503342	131623996	137.364	32.0936	7.12652	5.06619	139.101	124.699	148.29	30.6324	34.664	30.9844	7.05827	7.03973	7.28155	4.95966	5.22109	5.01783
ASHGA5P046655	4.95621e-05	0.000634483	4.17079	up	noncoding	uc004ewr.1	AK095439	UCSC_knowngene	3307	chrX	+	131352649	131566839	ENST00000441399	AAAGAGATGAGGGGAAAACTTCGCTGCATACTCTACTATCGTTGAAATTTCTTAAACTTT	intronic antisense	NM_018388	MBNL3	muscleblind-like protein 3 isoform 1	-	131503342	131573718	137.364	32.0936	7.12652	5.06619	139.101	124.699	148.29	30.6324	34.664	30.9844	7.05827	7.03973	7.28155	4.95966	5.22109	5.01783
ASHGA5P046655	4.95621e-05	0.000634483	4.17079	up	noncoding	uc004ewr.1	AK095439	UCSC_knowngene	3307	chrX	+	131352649	131566839	ENST00000441399	AAAGAGATGAGGGGAAAACTTCGCTGCATACTCTACTATCGTTGAAATTTCTTAAACTTT	intronic antisense	NM_133486	MBNL3	muscleblind-like protein 3 isoform 2	-	131503342	131573718	137.364	32.0936	7.12652	5.06619	139.101	124.699	148.29	30.6324	34.664	30.9844	7.05827	7.03973	7.28155	4.95966	5.22109	5.01783
ASHGA5P035254	1.09036e-05	0.000261164	4.16456	up	noncoding	ENST00000446401	AC104653.1	GENCODE	390	chr2	-	114588764	114600933		GCGTTTTGCGGACGGCTGGCTATCTTACCCAGAATCAATCACACTGGGACACTGAAAAAA	intergenic							2052.07	553.605	11.1103	9.05209	2115	2062.44	1978.78	628.322	513.041	519.452	11.1142	11.1431	11.0735	9.19753	8.96825	8.9905
ASHGA5P057722	9.17521e-05	0.000940132	4.16074	up	noncoding	TCONS_00021112	XLOC_009724	LincRNAs identified by Cabili et al	293	chr12	+	46804575	46805963		AATAGAGTCACCACAGGTGGAAACATAACACTTGTCAAGAGTTCCGGTAGGAACATGGAG	intergenic							140.613	33.0264	7.16099	5.10415	140.101	148.476	133.263	38.676	31.7437	28.6594	7.06881	7.28177	7.13239	5.30129	5.10142	4.90973
ASHGA5P014956	1.87962e-06	0.000111137	4.15475	up	noncoding	ENST00000429859	RP4-717I23.3	GENCODE	418	chr1	-	93730232	93802949	ENST00000415150, ENST00000424517, ENST00000427669, ENST00000446528, ENST00000447577, ENST00000455474, ENST00000457025	AGCCCCAAAGTTGCTGAACAGAAGACTTTTGAGAGTCAGCAGAAATCTTCCACTTTGCAT	natural antisense	NM_206886	CCDC18	coiled-coil domain-containing protein 18	+	93646280	93744287	3678.4	1011.42	11.9641	9.90934	3554.63	3676.95	3803.62	1066.8	987.71	979.756	11.876	11.9902	12.0262	9.94439	9.89759	9.88604
ASHGA5P020757	5.52575e-07	7.2265e-05	4.15125	up	noncoding	ENST00000519454	TPT1-AS1	GENCODE	709	chr13	+	45953418	45965292	ENST00000520585	AAATGCATGGAGGTTTCATATACACCACTTACAGATGCAGAAAGGCAGTGAACTCCTCCG	intergenic							2917.34	801.886	11.6371	9.58353	2863.97	2921.24	2966.83	823.118	808.005	774.536	11.5746	11.6615	11.6752	9.58158	9.61391	9.55509
ASHGA5P023182	1.60529e-06	0.000106284	4.14791	up	noncoding	ENST00000572609	LINC00085	GENCODE	342	chr19	+	52207587	52208442	ENST00000576093	AACCCAGGAGGATGTTCTTTCGATGGTACTGCAGTGGCAACTAACAAAGGTATCTTTCCT	intergenic							3557.71	981.574	11.9198	9.86745	3612.75	3516.99	3543.4	1011.2	917.313	1016.21	11.901	11.9281	11.9304	9.87122	9.78637	9.94474
ASHGA5P039965	1.60807e-06	0.000106284	4.14291	up	noncoding	ENST00000505646	RP11-704M14.1	GENCODE	2648	chr4	+	70066137	70082484		GAGCCATTTTAAGTGCTGTAAGAAAGACTATGAAAATGCGATGTGAGAATTATCATCTGT	natural antisense	NM_001073	UGT2B11	UDP-glucuronosyltransferase 2B11 precursor	-	70066050	70080449	13467.3	3939.93	13.8428	11.7922	14521.8	12598.1	13281.9	4077.96	3889.47	3852.35	13.931	13.7744	13.8231	11.8045	11.7856	11.7864
ASHGA5P055142	0.000170557	0.00138671	4.13883	up	noncoding	ENST00000529938	RP11-356J5.12	GENCODE	1166	chr11	+	112160990	112162893		TCATTCTCAGTGACACCAGTGATGCTGTTAAACAAGGACAATCCGGTTCATGGATTGTGA	intergenic							203.678	48.9636	7.70239	5.65317	193.13	198.138	219.768	45.2752	43.6701	57.9454	7.54423	7.70566	7.85728	5.52353	5.54115	5.89481
ASHGA5P043287	1.68255e-07	4.7896e-05	4.13774	up	noncoding	uc003vhn.1	BC040208	UCSC_knowngene	2280	chr7	-	115849285	115851565		CCTTGCCTCGAGAAATTTGGTAGCTAAAAATATCCAAAATTCATTTTAGCCAATACTTGC	natural antisense	NM_015641	TES	testin isoform 1	+	115850546	115898837	598.75	151.082	9.2901	7.24126	618.454	598.716	579.08	154.003	144.663	154.581	9.27622	9.32175	9.27233	7.23578	7.20749	7.2805
ASHGA5P016199	2.67281e-06	0.000128494	4.13525	up	noncoding	ENST00000427859	CHRM3-AS2	GENCODE	2431	chr1	-	239867191	239882366		GATTTTAAAGGTTAATTTTTCCTTCCCTATAAAGATAGGGCCTTTATAGAGGTAATCGCC	intronic antisense	NM_000740	CHRM3	muscarinic acetylcholine receptor M3	+	239792372	240072717	550.545	138.407	9.16451	7.11654	594.223	506.509	550.904	144.735	138.279	132.208	9.21752	9.07541	9.20062	7.14906	7.14024	7.06032
ASHGA5P043454	9.6769e-06	0.000244523	4.13328	up	noncoding	uc003wnu.1	AX746826	UCSC_knowngene	3949	chr7	-	158331907	158335856		TTCAGGTGCCTAGAGGGTGAATGTGATATATAGCAACTCAATATCTTAGTGCATTTAAAT	intron sense-overlapping	NM_002847	PTPRN2	receptor-type tyrosine-protein phosphatase N2 isoform 1 precursor	-	157331749	158380482	508.489	128.054	9.05217	7.00489	519.189	511.39	494.888	122.563	138.56	123.039	9.01849	9.09087	9.04716	6.91534	7.1429	6.95642
ASHGA5P043454	9.6769e-06	0.000244523	4.13328	up	noncoding	uc003wnu.1	AX746826	UCSC_knowngene	3949	chr7	-	158331907	158335856		TTCAGGTGCCTAGAGGGTGAATGTGATATATAGCAACTCAATATCTTAGTGCATTTAAAT	intron sense-overlapping	NM_130842	PTPRN2	receptor-type tyrosine-protein phosphatase N2 isoform 2 precursor	-	157331749	158380482	508.489	128.054	9.05217	7.00489	519.189	511.39	494.888	122.563	138.56	123.039	9.01849	9.09087	9.04716	6.91534	7.1429	6.95642
ASHGA5P043454	9.6769e-06	0.000244523	4.13328	up	noncoding	uc003wnu.1	AX746826	UCSC_knowngene	3949	chr7	-	158331907	158335856		TTCAGGTGCCTAGAGGGTGAATGTGATATATAGCAACTCAATATCTTAGTGCATTTAAAT	intron sense-overlapping	NM_130843	PTPRN2	receptor-type tyrosine-protein phosphatase N2 isoform 3 precursor	-	157331749	158380482	508.489	128.054	9.05217	7.00489	519.189	511.39	494.888	122.563	138.56	123.039	9.01849	9.09087	9.04716	6.91534	7.1429	6.95642
ASHGA5P021425	0.00011878	0.00110579	4.13047	up	noncoding	ENST00000532168	RP11-356J5.12	GENCODE	693	chr11	+	112151208	112162495		GTTTCACAAGTGACACCAGTGATGCTGTTAAACAAGGACAATCCGGTTCATGGATTGTGA	intergenic							187.04	45.0405	7.58007	5.53376	185.307	182.346	193.468	49.949	36.2587	48.914	7.48352	7.58882	7.66787	5.66403	5.28034	5.65692
ASHGA5P043953	0.000149858	0.00127928	4.12934	up	noncoding	ENST00000484361	OR9A1P	pseudogene	945	chr7	+	141586947	141587892		CAAATTCATACAGGCCTTTGGAGATGGCATGAAACACTGCTATAAACTCCTTAAAAATTA								74.6599	17.3829	6.25889	4.21297	76.5896	72.1491	75.2412	16.1715	20.4027	15.5744	6.18936	6.26159	6.3257	4.07559	4.49382	4.06951
ASHGA5P056702	9.97531e-07	8.9036e-05	4.12756	up	noncoding	TCONS_00007951	XLOC_003416	LincRNAs identified by Cabili et al	1706	chr4	+	1000613	1002952		TAGACACTCCTGCAGCATCTTGAACATATGGAACATGGTCACAGCATAAGCATGTGTGTG	intergenic							712.404	181.272	9.54767	7.50238	719.748	710.677	706.785	181.961	187.391	174.464	9.50526	9.57029	9.56747	7.47344	7.57293	7.46078
ASHGA5P045340	2.11323e-08	2.8758e-05	4.1242	up	noncoding	NR_023390	LINC00476	RefSeq	8030	chr9	-	98568369	98638259		GCGTTTGTAATTCAGCATCTTAAAATGTCTCTTTTGGCAGTATTTCTTTACAAATGTGGC	natural antisense	NM_001010895	ERCC6L2	RAD26L hypothetical protein	+	98637899	98731122	697.673	177.709	9.51954	7.47543	722.213	686.411	684.394	185.868	172.998	174.262	9.5104	9.52324	9.52498	7.50548	7.46215	7.45864
ASHGA5P017124	1.47444e-05	0.000307439	4.12367	up	noncoding	ENST00000437864	RP11-244N9.4	GENCODE	285	chr9	-	100396796	100398333		CAACTCCAAGAAAGTTATGGATTACCTCTAAGTGAGAAAAAGGAAGCATTAGAACAACAA	intronic antisense	NM_002486	NCBP1	nuclear cap-binding protein subunit 1	+	100395704	100436029	372.234	92.0945	8.58844	6.54451	398.075	350.076	368.55	97.4836	80.5511	98.2488	8.61454	8.53865	8.61212	6.59537	6.39279	6.64537
ASHGA5P038075	0.000199351	0.00154621	4.1234	up	noncoding	ENST00000455703	AC026188.1	GENCODE	728	chr3	-	3356989	3525781		TGGGACAAACAGGAGAGAAGTTCCTCTGCTTTTATGCCAGATAATCTTAGATGAATGTAT	intergenic							161.98	38.9333	7.36648	5.32265	169.742	154.588	161.609	48.7208	34.0477	34.0314	7.35539	7.33822	7.40585	5.63186	5.19454	5.14154
ASHGA5P036093	2.31173e-06	0.000122144	4.12053	up	noncoding	ENST00000422178	AC016745.3	GENCODE	508	chr2	+	114182071	114182901	TCONS_00016338	GTCCACTTAAGCTGTAGATGAACTTTTCACCTTTCTGATCAGAAATTCACCATTTTATAG	intergenic							553.725	139.91	9.17476	7.13193	600.782	537.736	522.657	150.277	130.514	138.94	9.23427	9.16263	9.12739	7.20265	7.06387	7.12927
ASHGA5P033034	1.01803e-07	4.7179e-05	4.11923	up	noncoding	ENST00000584721	RP11-227G15.8	GENCODE	552	chr17	+	30738235	30739439	TCONS_00025349	CTCTTCAAAAAGAGACAGTGAAATACTCTTGAGATGAATCCAGGTATTAAAAAGTTCAGG	intergenic							3364.99	934.205	11.839	9.79657	3423.52	3260.7	3410.75	948.391	940.134	914.089	11.8216	11.8187	11.8766	9.77956	9.82379	9.78637
ASHGA5P014593	3.88401e-06	0.000151527	4.116	up	noncoding	ENST00000411670	RP4-717I23.3	GENCODE	675	chr1	-	93790262	93811360		GTGCAGTATGAATTTCCTTTCATCTCTGGTAAAAGTCAGCTCTCTAACTACTGCATCTCA	bidirectional	NM_001938	DR1	protein Dr1	+	93811477	93828148	875.343	227.069	9.85439	7.81314	857.197	866.523	902.309	225.37	219.932	235.905	9.76753	9.8702	9.92542	7.7631	7.7959	7.88043
ASHGA5P036750	0.00011732	0.0010961	4.11249	up	noncoding	ENST00000453914	RP3-477O4.14	GENCODE	600	chr20	-	34064027	34078808		CAGTATAGAGATACCAAAGTTAGGATAGAGAAATGACTATGATTGTAATGATGCCACAGA	natural antisense	NM_007186	CEP250	centrosome-associated protein CEP250	+	34043222	34099803	230.56	56.1666	7.885	5.84499	230.629	234.532	226.519	63.1454	58.7751	46.5795	7.80732	7.94486	7.90282	5.9921	5.95807	5.5848
ASHGA5P032862	5.9034e-06	0.000191626	4.10396	up	noncoding	ENST00000584683	RP11-214O1.3	GENCODE	2140	chr17	+	14230651	14232791		AGATAGGGAAGGTCGCTGACGATACTGAGTCTTTTCCACAGTGCTTGCTTCTTTTTAGCA	intron sense-overlapping	NM_006041	HS3ST3B1	heparan sulfate glucosamine 3-O-sulfotransferase 3B1	+	14204505	14249492	3316.08	925.349	11.8196	9.7826	3261.7	3222.97	3463.56	887.624	959.352	929.072	11.7577	11.8023	11.8988	9.68791	9.85144	9.80846
ASHGA5P047562	3.05144e-07	5.897e-05	4.10369	up	noncoding	uc021pvt.1	BC082979	UCSC_knowngene	1600	chr10	+	89114946	89117058	ENST00000431300, ENST00000518000	AACATGAGTGCTCTTTCCTATCATTTTGACACTAATAAACGGACAGTGATTCTCAGTGTG	intergenic							5304.59	1519.35	12.5057	10.4688	5331.35	5110.42	5472	1543.93	1509.74	1504.37	12.4719	12.4813	12.564	10.451	10.4769	10.4785
ASHGA5P026735	0.00361875	0.0128235	4.09995	up	noncoding	ENST00000536683	RP11-712B9.2	GENCODE	1485	chr11	+	94963349	94967093		AGGCAGAAGCAACCGAATAAACAAAAACAACACTCGCAAGAGTTAGCCACAGCAAAGAGG	intronic antisense	NM_144665	SESN3	sestrin-3	-	94906132	94964246	24.7292	5.8987	4.66087	2.62527	28.0164	18.8139	27.3573	5	7.69612	5	4.7345	4.35788	4.89023	2.32963	3.21109	2.33507
ASHGA5P022617	0.000471577	0.00284473	4.09747	up	noncoding	ENST00000559779	RP11-430B1.2	GENCODE	908	chr15	+	52472289	52497531		TTGGCCGCAGAGAATGAGAAGGCAGATCAAAGTTACAGATGCTGCGAGAACATCGCCAAG	intronic antisense	NM_016194	GNB5	guanine nucleotide-binding protein subunit beta-5 isoform b	-	52413122	52483565	81.0519	19.1953	6.37303	4.3383	81.0394	74.8126	87.3037	22.3661	20.5686	14.6512	6.27071	6.31379	6.53459	4.52359	4.50579	3.98552
ASHGA5P022617	0.000471577	0.00284473	4.09747	up	noncoding	ENST00000559779	RP11-430B1.2	GENCODE	908	chr15	+	52472289	52497531		TTGGCCGCAGAGAATGAGAAGGCAGATCAAAGTTACAGATGCTGCGAGAACATCGCCAAG	natural antisense	NM_018728	MYO5C	unconventional myosin-Vc	-	52484514	52587995	81.0519	19.1953	6.37303	4.3383	81.0394	74.8126	87.3037	22.3661	20.5686	14.6512	6.27071	6.31379	6.53459	4.52359	4.50579	3.98552
ASHGA5P055775	3.3244e-07	6.1885e-05	4.09506	up	noncoding	uc021rjh.1	LOC100190939	UCSC_knowngene	2877	chr13	+	45961719	45965618		TTTTTAATAGAAAAACAAACAAAGACATGGATTTACTGTGCATATTAGCAGATCCATACT	intergenic							1047.29	275.773	10.1223	8.08844	1098.34	985.964	1057.57	285.498	267.394	274.426	10.1361	10.0658	10.1651	8.10242	8.0684	8.09449
ASHGA5P050502	3.40246e-06	0.000142254	4.09328	up	noncoding	uc021vix.1	FW340055	UCSC_knowngene	2906	chr2	+	70164869	70167775		CTCCCTGCAGAAGAAATCGACGTTGACGTGGAGAGCACGGACTATCTCACAGGTGATCTG	exon sense-overlapping	NM_001202513	MXD1	max dimerization protein 1 isoform 2	+	70142172	70170076	828.372	214.214	9.76761	7.73435	811.329	826.338	847.447	209.531	218.561	214.55	9.68457	9.79127	9.827	7.66576	7.78717	7.75012
ASHGA5P050502	3.40246e-06	0.000142254	4.09328	up	noncoding	uc021vix.1	FW340055	UCSC_knowngene	2906	chr2	+	70164869	70167775		CTCCCTGCAGAAGAAATCGACGTTGACGTGGAGAGCACGGACTATCTCACAGGTGATCTG	exon sense-overlapping	NM_001202514	MXD1	max dimerization protein 1 isoform 3	+	70142172	70170076	828.372	214.214	9.76761	7.73435	811.329	826.338	847.447	209.531	218.561	214.55	9.68457	9.79127	9.827	7.66576	7.78717	7.75012
ASHGA5P050502	3.40246e-06	0.000142254	4.09328	up	noncoding	uc021vix.1	FW340055	UCSC_knowngene	2906	chr2	+	70164869	70167775		CTCCCTGCAGAAGAAATCGACGTTGACGTGGAGAGCACGGACTATCTCACAGGTGATCTG	exon sense-overlapping	NM_002357	MXD1	max dimerization protein 1 isoform 1	+	70142172	70170076	828.372	214.214	9.76761	7.73435	811.329	826.338	847.447	209.531	218.561	214.55	9.68457	9.79127	9.827	7.66576	7.78717	7.75012
ASHGA5P052053	5.81478e-06	0.000189773	4.09155	up	noncoding	ENST00000506100	RP11-501E14.1	GENCODE	544	chr4	+	121560244	121571943		GAACTTAGTTAATCAGACTGAGATTTCCAAAGTGGGAGTTAGGACTGCCAGTGGTGCATG	intergenic							19.9169	5	4.36896	2.33631	20.0287	19.4002	20.3218	5	5	5	4.24619	4.4006	4.46008	2.32963	2.34422	2.33507
ASHGA5P040675	4.92434e-05	0.00063172	4.08981	up	noncoding	ENST00000454380	AC116366.5	GENCODE	767	chr5	-	131755107	131762406		GATATCAAGAAGTCAAGCATTTCTTAACAACAGCAGCAAACTCTTACACAGGGCTGTGGT	intronic antisense	ENST00000337752	C5orf56	chromosome 5 open reading frame 56 [Source:HGNC Symbol;Acc:33838]	+	131746672	131798059	94.8183	22.545	6.60362	4.57159	93.7908	98.2773	92.3869	25.9751	21.5523	20.1075	6.48663	6.71	6.61423	4.72624	4.5673	4.42123
ASHGA5P040675	4.92434e-05	0.00063172	4.08981	up	noncoding	ENST00000454380	AC116366.5	GENCODE	767	chr5	-	131755107	131762406		GATATCAAGAAGTCAAGCATTTCTTAACAACAGCAGCAAACTCTTACACAGGGCTGTGGT	intronic antisense	ENST00000378947	C5orf56	chromosome 5 open reading frame 56 [Source:HGNC Symbol;Acc:33838]	+	131746680	131793113	94.8183	22.545	6.60362	4.57159	93.7908	98.2773	92.3869	25.9751	21.5523	20.1075	6.48663	6.71	6.61423	4.72624	4.5673	4.42123
ASHGA5P040675	4.92434e-05	0.00063172	4.08981	up	noncoding	ENST00000454380	AC116366.5	GENCODE	767	chr5	-	131755107	131762406		GATATCAAGAAGTCAAGCATTTCTTAACAACAGCAGCAAACTCTTACACAGGGCTGTGGT	intronic antisense	ENST00000378953	C5orf56	chromosome 5 open reading frame 56 [Source:HGNC Symbol;Acc:33838]	+	131746327	131811736	94.8183	22.545	6.60362	4.57159	93.7908	98.2773	92.3869	25.9751	21.5523	20.1075	6.48663	6.71	6.61423	4.72624	4.5673	4.42123
ASHGA5P040675	4.92434e-05	0.00063172	4.08981	up	noncoding	ENST00000454380	AC116366.5	GENCODE	767	chr5	-	131755107	131762406		GATATCAAGAAGTCAAGCATTTCTTAACAACAGCAGCAAACTCTTACACAGGGCTGTGGT	intronic antisense	ENST00000407797	C5orf56	chromosome 5 open reading frame 56 [Source:HGNC Symbol;Acc:33838]	+	131746680	131806600	94.8183	22.545	6.60362	4.57159	93.7908	98.2773	92.3869	25.9751	21.5523	20.1075	6.48663	6.71	6.61423	4.72624	4.5673	4.42123
ASHGA5P016143	1.51075e-06	0.000104172	4.08869	up	noncoding	NR_037162	TTLL3	RefSeq	4160	chr3	+	9851643	9878040		AGGACGGCAACTCAGTGCACCTGTGCAACAACTCCATCCAGAAGCACCTGGAGAACTCAT	exon sense-overlapping	NM_001025930	TTLL3	tubulin monoglycylase TTLL3	+	9851643	9878040	1407.74	377.375	10.555	8.52336	1407.93	1373.53	1441.76	400.474	376.714	354.937	10.5075	10.5459	10.6116	8.56699	8.54654	8.45656
ASHGA5P016143	1.51075e-06	0.000104172	4.08869	up	noncoding	NR_037162	TTLL3	RefSeq	4160	chr3	+	9851643	9878040		AGGACGGCAACTCAGTGCACCTGTGCAACAACTCCATCCAGAAGCACCTGGAGAACTCAT	exon sense-overlapping	NM_001198793	ARPC4-TTLL3	ARPC4-TTLL3 fusion protein	+	9834231	9878040	1407.74	377.375	10.555	8.52336	1407.93	1373.53	1441.76	400.474	376.714	354.937	10.5075	10.5459	10.6116	8.56699	8.54654	8.45656
ASHGA5P028807	3.03602e-06	0.000135455	4.08768	up	noncoding	ENST00000522859	TPT1-AS1	GENCODE	769	chr13	+	45915647	45944642		CCATGTATGTACCCATCTTTTTAACCTATGTGTGTTTTGCTAGAATGGAGTGTTCTAATT	bidirectional	NM_003295	TPT1	translationally-controlled tumor protein	-	45911303	45915297	413.352	103.398	8.74283	6.71155	451.029	410.901	378.126	108.448	97.7892	103.956	8.81048	8.76953	8.64849	6.74705	6.66576	6.72184
ASHGA5P028476	1.79605e-06	0.00010901	4.08598	up	noncoding	uc001utw.3	BC035084	UCSC_knowngene	2370	chr13	-	32598195	32605776		GAAATTATTTACGTTCAGATACAAACAGGTCAAATATAAATGGCCACAATAGGAGCCAAC	natural antisense	NM_023037	FRY	protein furry homolog	+	32605436	32870776	680.619	174.669	9.48008	7.4494	742.94	655.387	643.529	185.399	171.338	167.269	9.55183	9.45907	9.42934	7.50168	7.44874	7.39779
ASHGA5P029924	0.0163037	0.0401902	4.08541	up	noncoding	ENST00000559246	RP11-323I15.5	GENCODE	1342	chr15	-	35391222	35461899		GATGTGATGAGGGTTTGTTTTAAGTAAAGGGTGAATGTGACTTTCATTATTCTCTGTGAT	intergenic							55.5377	13.0142	5.75196	3.72148	85.5694	38.0009	43.0428	17.4266	14.9333	6.68276	6.35592	5.36374	5.53623	4.179	4.07584	2.90961
ASHGA5P041952	0.00314709	0.0115522	4.08496	up	noncoding	ENST00000430796	UFL1-AS1	GENCODE	548	chr6	-	96806249	96969545		GTTAAAAATCTATTAACCTCTAAGAAGCCAAGAACAGAAATTCAGCAATAAAAGGTAAAC	bidirectional	NM_015323	UFL1	E3 UFM1-protein ligase 1	+	96969701	97003151	24.4612	6.12057	4.65758	2.62725	25.6117	20.0755	27.6964	5	5	8.36172	4.60518	4.45685	4.91071	2.32963	2.34422	3.20792
ASHGA5P053186	2.15538e-06	0.000118076	4.07031	up	noncoding	ENST00000427458	AC007566.10	GENCODE	643	chr7	+	92086877	92120924		TCTCAGAAATAAATAATAACATAGATAGCATTCTATTAGAGCAATACAAGAAACTTAGAA	exon sense-overlapping	NM_021167	GATAD1	GATA zinc finger domain-containing protein 1	+	92076761	92089381	548.358	140.17	9.16013	7.13499	566.585	554.924	523.565	150.007	129.225	141.278	9.14303	9.20655	9.13079	7.19923	7.05149	7.15425
ASHGA5P053186	2.15538e-06	0.000118076	4.07031	up	noncoding	ENST00000427458	AC007566.10	GENCODE	643	chr7	+	92086877	92120924		TCTCAGAAATAAATAATAACATAGATAGCATTCTATTAGAGCAATACAAGAAACTTAGAA	natural antisense	NM_000466	PEX1	peroxisome biogenesis factor 1	-	92116336	92157845	548.358	140.17	9.16013	7.13499	566.585	554.924	523.565	150.007	129.225	141.278	9.14303	9.20655	9.13079	7.19923	7.05149	7.15425
ASHGA5P028224	6.49939e-06	0.000200377	4.05363	up	noncoding	TCONS_00017121	XLOC_007914	LincRNAs identified by Cabili et al	419	chrX	+	1780738	1781265		AAGCATTGGCAGGAAGGAAGCTTACAAATTCATCTGGGGCCACCAGCTTCCGGGGATCCG	intergenic							447.877	113.752	8.86323	6.84402	434.439	456.93	452.263	120.885	106.118	114.254	8.75128	8.92774	8.91068	6.89618	6.78242	6.85345
ASHGA5P048221	6.12614e-06	0.000195512	4.05318	up	noncoding	ENST00000531086	RP11-755F10.1	GENCODE	397	chr11	-	66012310	66013710		AGACACCTTCATGCCTGTTTCCATGATTGAGAACATGGGAGTACGCTTCTTTCCACCTAC	intergenic							547.342	140.208	9.15394	7.13489	586.127	561.828	494.071	150.02	134.978	135.625	9.19401	9.22346	9.04435	7.19951	7.10914	7.09601
ASHGA5P026125	7.2465e-06	0.000209196	4.04538	up	noncoding	uc001luy.1	AK126380	UCSC_knowngene	4686	chr11	+	1994988	1999674		ATCCTGGCAGGCAGGGGAGAGAATTCTGAATTTTTTAATGAAACGGATAGTTGAGGGCTG	intron sense-overlapping	ENST00000397297	MRPL23	mitochondrial ribosomal protein L23 [Source:HGNC Symbol;Acc:10322]	+	1968561	2005752	2260.6	632.035	11.2598	9.24353	2494.6	2153.8	2133.4	679.372	610.831	605.903	11.3778	11.2122	11.1894	9.30528	9.2163	9.20902
ASHGA5P019521	8.0099e-05	0.000859302	4.03827	up	noncoding	NR_027783	SAT1	RefSeq	1199	chrX	+	23801274	23804327		ACTCCGGAAGGTTACAGTCTCTAGCTTCGCCATGTACATGGCCCTTCCGTGTACATGGAT	exon sense-overlapping	NM_002970	SAT1	diamine acetyltransferase 1	+	23801274	23804327	400.765	101.856	8.69658	6.68284	397.337	418.995	385.964	101.941	87.3239	116.302	8.61272	8.80107	8.67594	6.66249	6.5046	6.88142
ASHGA5P053114	2.31742e-06	0.000122144	4.03648	up	noncoding	uc022aft.1	NCF1	UCSC_knowngene	271	chr7	+	72639489	72639760		AACTACAAATATTCCTTCACGTCTTCTTGTCTTTTTAATGTTTAGAAAACCTTAAAAGAA	intergenic							573.87	148.174	9.22608	7.21298	567.937	564.249	589.423	156.228	142.034	146.259	9.14606	9.23228	9.29991	7.25771	7.17947	7.20177
ASHGA5P021359	0.000542345	0.00313048	4.03441	up	noncoding	ENST00000530842	CTD-2655K5.1	GENCODE	551	chr11	+	67897264	67897911		ATGGACTAAGGAAGCTGCAGGATGAAGACAACAGCATCACAAGGAGGAAGCCAGGATCCC	intergenic							95.4909	22.8351	6.60278	4.59043	81.8832	93.5664	111.023	21.2174	20.8918	26.396	6.28824	6.64363	6.87648	4.4523	4.52831	4.79067
ASHGA5P045441	0.000189398	0.00149062	4.03195	up	noncoding	ENST00000567068	RP11-244O19.1	GENCODE	3779	chr9	-	124577952	124581731		CTTCATAAAACGCAATAATAAAACGAAGCTGAGTGTTGCTAAACACAGGCTCATTGTATA	intergenic							1026.3	278.994	10.0941	8.08262	1038.45	1013.32	1027.12	257.735	338.129	241.118	10.0588	10.1099	10.1136	7.95074	8.38418	7.91294
ASHGA5P025688	0.000167963	0.0013721	4.03048	up	noncoding	NR_026956	LOC284440	RefSeq	2385	chr19	-	19867180	19887222	uc002nof.4	TACAGCTAGGGACGTGAAAGAACGGGGAAGATAACCGAAGGGTGGTTTGAGAAACCCACC	intergenic							31.2418	7.21735	5.0211	3.01015	33.0662	30.6311	30.0282	9.26429	6.29698	6.09078	4.97355	5.06016	5.02959	3.28472	2.95573	2.78999
ASHGA5P032846	8.77475e-05	0.000909819	4.02533	up	noncoding	ENST00000433058	RP11-496N12.6	GENCODE	656	chr1	-	225635692	225652985		ATCCCGAAGATATGTGTTTGGCCAATAAAACACTGAATAAAAATCCATCATGTTTCCAGA	intergenic							243.449	60.6031	7.96284	5.95373	243.518	254.036	232.793	71.6967	56.1537	53.9589	7.88281	8.06408	7.94163	6.17291	5.89238	5.79591
ASHGA5P042830	0.00011565	0.0010883	4.02471	up	noncoding	ENST00000456125	RP11-195C7.1	GENCODE	579	chr1	+	176176783	176198466		GTTATCTTATCTGGAAGAAGAGGAATAGGAAAGAAAAGGAGTCAGGAATGGATCTTACTC	bidirectional	NM_001001740	RFWD2	E3 ubiquitin-protein ligase RFWD2 isoform d24	-	175913966	176176370	21.3198	5.2351	4.46761	2.45873	21.5785	20.8968	21.484	5	5	5.7053	4.35652	4.51201	4.53431	2.32963	2.34422	2.70233
ASHGA5P042830	0.00011565	0.0010883	4.02471	up	noncoding	ENST00000456125	RP11-195C7.1	GENCODE	579	chr1	+	176176783	176198466		GTTATCTTATCTGGAAGAAGAGGAATAGGAAAGAAAAGGAGTCAGGAATGGATCTTACTC	bidirectional	NM_022457	RFWD2	E3 ubiquitin-protein ligase RFWD2 isoform a	-	175913966	176176370	21.3198	5.2351	4.46761	2.45873	21.5785	20.8968	21.484	5	5	5.7053	4.35652	4.51201	4.53431	2.32963	2.34422	2.70233
ASHGA5P030375	1.94159e-05	0.000364105	4.01773	up	noncoding	TCONS_00008683	XLOC_004199	LincRNAs identified by Cabili et al	211	chr4	-	184386041	184393909		GAAAGGTCAACATGGGTGTTTGGAAGAGGTAATGCTAATGAGGTATTCGTAAAATTGGAG	intergenic							19.6515	5	4.34269	2.33631	20.6885	17.1933	21.0727	5	5	5	4.29275	4.22649	4.50884	2.32963	2.34422	2.33507
ASHGA5P017064	0.000465844	0.00281992	4.01441	up	noncoding	ENST00000437235	AC007551.3	GENCODE	702	chr7	-	35794573	35840216		CTGCAACTTAGCTCATGTAAGACTGCTGGGATTTGAAATTTATCCTATTATTTGAAGACT	bidirectional	NM_001011553	SEPT7	septin-7 isoform 2	+	35840595	35946715	35.2551	8.12719	5.17715	3.17197	39.4736	27.6824	38.6092	8.78817	6.12463	9.46876	5.23578	4.91613	5.37955	3.21574	2.92251	3.37765
ASHGA5P017064	0.000465844	0.00281992	4.01441	up	noncoding	ENST00000437235	AC007551.3	GENCODE	702	chr7	-	35794573	35840216		CTGCAACTTAGCTCATGTAAGACTGCTGGGATTTGAAATTTATCCTATTATTTGAAGACT	bidirectional	NM_001242956	SEPT7	septin-7 isoform 3	+	35840595	35946715	35.2551	8.12719	5.17715	3.17197	39.4736	27.6824	38.6092	8.78817	6.12463	9.46876	5.23578	4.91613	5.37955	3.21574	2.92251	3.37765
ASHGA5P017064	0.000465844	0.00281992	4.01441	up	noncoding	ENST00000437235	AC007551.3	GENCODE	702	chr7	-	35794573	35840216		CTGCAACTTAGCTCATGTAAGACTGCTGGGATTTGAAATTTATCCTATTATTTGAAGACT	bidirectional	NM_001788	SEPT7	septin-7 isoform 1	+	35840595	35946715	35.2551	8.12719	5.17715	3.17197	39.4736	27.6824	38.6092	8.78817	6.12463	9.46876	5.23578	4.91613	5.37955	3.21574	2.92251	3.37765
ASHGA5P048684	0.000567545	0.00324187	4.01002	up	noncoding	ENST00000561094	RP11-605F22.2	GENCODE	518	chr15	-	48481316	48483157	ENST00000560339	CTTGTCACTTTATGACTTGAAATATGGCTCCATGGTAAATGCCCATAAAGCTGATTTTTA	bidirectional	NM_001145668	CTXN2	cortexin-2	+	48483866	48495951	20.4764	5.08084	4.39964	2.39604	17.093	21.2004	23.1359	5.24253	5	5	4.01981	4.53231	4.64682	2.50881	2.34422	2.33507
ASHGA5P042489	0.0298189	0.0646294	4.0048	up	noncoding	ENST00000522264	RP1-149L1.1	GENCODE	254	chr6	+	70932460	70951859		AACAACAGGAACAACAAAGAAGGTTGCAGACTATGCTGTTCTGCAGTTTCTTTATTTTAG	natural antisense	NM_001851	COL9A1	collagen alpha-1(IX) chain isoform 1 precursor	-	70925742	71012786	29.7546	8.37382	4.92119	2.91946	39.0716	24.6056	25.5865	5	15.1215	5	5.21925	4.75276	4.79155	2.32963	4.09367	2.33507
ASHGA5P042489	0.0298189	0.0646294	4.0048	up	noncoding	ENST00000522264	RP1-149L1.1	GENCODE	254	chr6	+	70932460	70951859		AACAACAGGAACAACAAAGAAGGTTGCAGACTATGCTGTTCTGCAGTTTCTTTATTTTAG	natural antisense	NM_078485	COL9A1	collagen alpha-1(IX) chain isoform 2 precursor	-	70925742	70992911	29.7546	8.37382	4.92119	2.91946	39.0716	24.6056	25.5865	5	15.1215	5	5.21925	4.75276	4.79155	2.32963	4.09367	2.33507
ASHGA5P040797	4.21399e-05	0.00057675	4.00344	up	noncoding	ENST00000519040	CTC-367J11.1	GENCODE	368	chr5	-	149855093	149865531		CCAAAAGATCTACAAAATGCTCACACAGAGAAGATGACAGCTTCTACAAATAAATGTCAA	natural antisense	ENST00000522491	NDST1	N-deacetylase/N-sulfotransferase (heparan glucosaminyl) 1 [Source:HGNC Symbol;Acc:7680]	+	149865380	149901020	427.282	110.236	8.79329	6.79205	447.207	406.585	428.053	129.379	98.678	102.651	8.79619	8.75299	8.83069	6.99357	6.67903	6.70355
ASHGA5P032783	1.80708e-05	0.000347626	4.00074	up	noncoding	NR_034082	LOC100130950	RefSeq	1746	chr17	+	5095378	5138931		CCCAGAGCGAATGAGTTGTTATCCATTTCAGTAATAATGATAACCAGATATGTCTGATAA	natural antisense	NM_207103	SCIMP	SLP adapter and CSK-interacting membrane protein	-	5113900	5138083	50.6105	12.0069	5.70954	3.70927	52.6189	48.6955	50.5172	11.5462	11.1215	13.3529	5.64897	5.71454	5.7651	3.59952	3.67179	3.8565
ASHGA5P017743	0.000518694	0.0030385	4.00023	up	noncoding	ENST00000445280	RP11-165J3.6	GENCODE	691	chr9	-	96197613	96199403		ATCCTGACAACCAAAAATCAGGAGCAGACTATGTATACAAGTCTGGAATGGAGGACTTTC	intergenic							23.0392	5.41258	4.57157	2.57149	22.0369	19.8855	27.195	6.00099	5.23675	5	4.38985	4.44336	4.88149	2.66806	2.71132	2.33507
ASHGA5P014733	0.0045863	0.0153308	3.99417	up	noncoding	ENST00000412856	AC007551.3	GENCODE	587	chr7	-	35794755	35840198		CTCTGCAACTTAGGACTATTACAACTTGTAAAAATTAGTGAGTTATACGTGGGAAGCATT	bidirectional	NM_001011553	SEPT7	septin-7 isoform 2	+	35840595	35946715	26.1684	6.20567	4.72564	2.72775	31.1601	18.1101	29.235	5.62074	7.99626	5	4.88329	4.30592	4.98772	2.58657	3.2616	2.33507
ASHGA5P014733	0.0045863	0.0153308	3.99417	up	noncoding	ENST00000412856	AC007551.3	GENCODE	587	chr7	-	35794755	35840198		CTCTGCAACTTAGGACTATTACAACTTGTAAAAATTAGTGAGTTATACGTGGGAAGCATT	bidirectional	NM_001242956	SEPT7	septin-7 isoform 3	+	35840595	35946715	26.1684	6.20567	4.72564	2.72775	31.1601	18.1101	29.235	5.62074	7.99626	5	4.88329	4.30592	4.98772	2.58657	3.2616	2.33507
ASHGA5P014733	0.0045863	0.0153308	3.99417	up	noncoding	ENST00000412856	AC007551.3	GENCODE	587	chr7	-	35794755	35840198		CTCTGCAACTTAGGACTATTACAACTTGTAAAAATTAGTGAGTTATACGTGGGAAGCATT	bidirectional	NM_001788	SEPT7	septin-7 isoform 1	+	35840595	35946715	26.1684	6.20567	4.72564	2.72775	31.1601	18.1101	29.235	5.62074	7.99626	5	4.88329	4.30592	4.98772	2.58657	3.2616	2.33507
ASHGA5P037452	0.00206183	0.00834972	3.98471	up	noncoding	TCONS_00016438	XLOC_007806	LincRNAs identified by Cabili et al	444	chr9	-	102303430	102318400		AACTTAAAGTCACAGCAAGTAGGTGGCAGAGTGAAGAGCAGATCCAGCAGATTCTCTGAA	intergenic							34.5361	8.35864	5.15957	3.16509	39.2612	31.8947	32.4524	12.5718	6.1853	6.31879	5.22641	5.11412	5.13818	3.71878	2.93623	2.84028
ASHGA5P056580	0.00017699	0.00142397	3.98281	up	noncoding	TCONS_00006328	XLOC_002945	LincRNAs identified by Cabili et al	496	chr3	+	182699181	182704748		ACTCCTGTGGATGACATTTTACAAAGTAAGGAGCATCCTGATTGCTGAACACGTGGAGGT	intronic antisense	ENST00000460412	DCUN1D1	DCN1, defective in cullin neddylation 1, domain containing 1 (S. cerevisiae) [Source:HGNC Symbol;Acc:18184]	-	182681718	182703720	57.2367	13.7877	5.88066	3.88687	57.842	53.9271	59.9411	14.0169	11.0718	16.2743	5.78271	5.85615	6.00312	3.86784	3.66597	4.12682
ASHGA5P056580	0.00017699	0.00142397	3.98281	up	noncoding	TCONS_00006328	XLOC_002945	LincRNAs identified by Cabili et al	496	chr3	+	182699181	182704748		ACTCCTGTGGATGACATTTTACAAAGTAAGGAGCATCCTGATTGCTGAACACGTGGAGGT	intronic antisense	ENST00000466812	DCUN1D1	DCN1, defective in cullin neddylation 1, domain containing 1 (S. cerevisiae) [Source:HGNC Symbol;Acc:18184]	-	182681787	182703701	57.2367	13.7877	5.88066	3.88687	57.842	53.9271	59.9411	14.0169	11.0718	16.2743	5.78271	5.85615	6.00312	3.86784	3.66597	4.12682
ASHGA5P056580	0.00017699	0.00142397	3.98281	up	noncoding	TCONS_00006328	XLOC_002945	LincRNAs identified by Cabili et al	496	chr3	+	182699181	182704748		ACTCCTGTGGATGACATTTTACAAAGTAAGGAGCATCCTGATTGCTGAACACGTGGAGGT	intronic antisense	ENST00000469954	DCUN1D1	DCN1, defective in cullin neddylation 1, domain containing 1 (S. cerevisiae) [Source:HGNC Symbol;Acc:18184]	-	182662821	182703741	57.2367	13.7877	5.88066	3.88687	57.842	53.9271	59.9411	14.0169	11.0718	16.2743	5.78271	5.85615	6.00312	3.86784	3.66597	4.12682
ASHGA5P056580	0.00017699	0.00142397	3.98281	up	noncoding	TCONS_00006328	XLOC_002945	LincRNAs identified by Cabili et al	496	chr3	+	182699181	182704748		ACTCCTGTGGATGACATTTTACAAAGTAAGGAGCATCCTGATTGCTGAACACGTGGAGGT	intronic antisense	ENST00000487822	DCUN1D1	DCN1, defective in cullin neddylation 1, domain containing 1 (S. cerevisiae) [Source:HGNC Symbol;Acc:18184]	-	182681735	182703719	57.2367	13.7877	5.88066	3.88687	57.842	53.9271	59.9411	14.0169	11.0718	16.2743	5.78271	5.85615	6.00312	3.86784	3.66597	4.12682
ASHGA5P034592	0.00298927	0.0110959	3.9778	up	noncoding	AY665172		LincRNAs identified by Khalil et al	286	chr12	-	89937979	89938265		AATCAATGGCAGACATCACTTATCTCTCAAGGCATACGTTCTCTACATGCAGTCTGAGAT	intergenic							36.7459	8.97708	5.24865	3.25668	34.4874	40.4234	35.3268	11.9254	5.2094	9.79646	5.03587	5.45401	5.25607	3.64489	2.70182	3.42333
ASHGA5P023242	0.00112764	0.00535643	3.97622	up	noncoding	ENST00000575606	RP11-874J12.2	GENCODE	344	chr18	+	3594091	3597370		CTGGCAACAGATGGATATCTGAGAGCCAGCGAACTTTCTTTACCTCCTAGTATCATTTCA	intronic antisense	NM_001003809	DLGAP1	disks large-associated protein 1 isoform 2	-	3496029	3845358	321.532	84.0679	8.3749	6.38351	313.693	299.146	351.756	81.5588	61.2748	109.37	8.2719	8.30983	8.54298	6.3468	6.01674	6.78699
ASHGA5P023242	0.00112764	0.00535643	3.97622	up	noncoding	ENST00000575606	RP11-874J12.2	GENCODE	344	chr18	+	3594091	3597370		CTGGCAACAGATGGATATCTGAGAGCCAGCGAACTTTCTTTACCTCCTAGTATCATTTCA	intronic antisense	NM_001242761	DLGAP1	disks large-associated protein 1 isoform 3	-	3502142	4455266	321.532	84.0679	8.3749	6.38351	313.693	299.146	351.756	81.5588	61.2748	109.37	8.2719	8.30983	8.54298	6.3468	6.01674	6.78699
ASHGA5P023242	0.00112764	0.00535643	3.97622	up	noncoding	ENST00000575606	RP11-874J12.2	GENCODE	344	chr18	+	3594091	3597370		CTGGCAACAGATGGATATCTGAGAGCCAGCGAACTTTCTTTACCTCCTAGTATCATTTCA	intronic antisense	NM_001242762	DLGAP1	disks large-associated protein 1 isoform 4	-	3496029	3874767	321.532	84.0679	8.3749	6.38351	313.693	299.146	351.756	81.5588	61.2748	109.37	8.2719	8.30983	8.54298	6.3468	6.01674	6.78699
ASHGA5P023242	0.00112764	0.00535643	3.97622	up	noncoding	ENST00000575606	RP11-874J12.2	GENCODE	344	chr18	+	3594091	3597370		CTGGCAACAGATGGATATCTGAGAGCCAGCGAACTTTCTTTACCTCCTAGTATCATTTCA	intronic antisense	NM_001242763	DLGAP1	disks large-associated protein 1 isoform 5	-	3496029	3874767	321.532	84.0679	8.3749	6.38351	313.693	299.146	351.756	81.5588	61.2748	109.37	8.2719	8.30983	8.54298	6.3468	6.01674	6.78699
ASHGA5P023242	0.00112764	0.00535643	3.97622	up	noncoding	ENST00000575606	RP11-874J12.2	GENCODE	344	chr18	+	3594091	3597370		CTGGCAACAGATGGATATCTGAGAGCCAGCGAACTTTCTTTACCTCCTAGTATCATTTCA	intronic antisense	NM_001242764	DLGAP1	disks large-associated protein 1 isoform 6	-	3496029	3874253	321.532	84.0679	8.3749	6.38351	313.693	299.146	351.756	81.5588	61.2748	109.37	8.2719	8.30983	8.54298	6.3468	6.01674	6.78699
ASHGA5P023242	0.00112764	0.00535643	3.97622	up	noncoding	ENST00000575606	RP11-874J12.2	GENCODE	344	chr18	+	3594091	3597370		CTGGCAACAGATGGATATCTGAGAGCCAGCGAACTTTCTTTACCTCCTAGTATCATTTCA	intronic antisense	NM_001242765	DLGAP1	disks large-associated protein 1 isoform 7	-	3502142	3845358	321.532	84.0679	8.3749	6.38351	313.693	299.146	351.756	81.5588	61.2748	109.37	8.2719	8.30983	8.54298	6.3468	6.01674	6.78699
ASHGA5P023242	0.00112764	0.00535643	3.97622	up	noncoding	ENST00000575606	RP11-874J12.2	GENCODE	344	chr18	+	3594091	3597370		CTGGCAACAGATGGATATCTGAGAGCCAGCGAACTTTCTTTACCTCCTAGTATCATTTCA	intronic antisense	NM_001242766	DLGAP1	disks large-associated protein 1 isoform 8	-	3496029	3845358	321.532	84.0679	8.3749	6.38351	313.693	299.146	351.756	81.5588	61.2748	109.37	8.2719	8.30983	8.54298	6.3468	6.01674	6.78699
ASHGA5P023242	0.00112764	0.00535643	3.97622	up	noncoding	ENST00000575606	RP11-874J12.2	GENCODE	344	chr18	+	3594091	3597370		CTGGCAACAGATGGATATCTGAGAGCCAGCGAACTTTCTTTACCTCCTAGTATCATTTCA	intronic antisense	NM_004746	DLGAP1	disks large-associated protein 1 isoform 1	-	3496029	4455266	321.532	84.0679	8.3749	6.38351	313.693	299.146	351.756	81.5588	61.2748	109.37	8.2719	8.30983	8.54298	6.3468	6.01674	6.78699
ASHGA5P057776	0.000406393	0.00255335	3.97145	up	noncoding	TCONS_00021947	XLOC_010542	LincRNAs identified by Cabili et al	356	chr13	-	27781433	27782296		CTTCATGCTGGTGGCAATAGCTAATACATTTGCCTTTAAATTTGTTTGACAAACACCACC	intergenic							64.9721	15.7072	6.06252	4.07285	64.7612	60.5644	69.5907	13.4965	18.6257	14.9994	5.94568	6.02457	6.2173	3.81886	4.38036	4.01934
ASHGA5P019064	1.89684e-05	0.000357964	3.95439	up	noncoding	ENST00000466692	RP11-1398P2.1	GENCODE	579	chr4	-	1575788	1581980		AGTTCATTACAGGGACCATGAATTGTTGGAGAGGAATCTGAAGAAACGTGCTGGATGTCC	intergenic							252.26	63.3426	8.01295	6.0295	244.035	249.187	263.556	60.8759	65.6227	63.5292	7.8868	8.03569	8.11637	5.94003	6.11351	6.03496
ASHGA5P048007	1.89915e-05	0.000358077	3.94462	up	noncoding	TCONS_00014160	XLOC_006138	LincRNAs identified by Cabili et al	301	chr7	+	66804655	66821094		TTGTTAAACAAGTAACTCTACAAATCGGAAAACGTGCCTTGTCAGTATACCCCAGGTATG	intergenic							309.639	79.8457	8.32435	6.34446	306.629	308.782	313.507	77.0259	74.2461	88.2652	8.23709	8.35608	8.37987	6.26736	6.2794	6.48663
ASHGA5P028959	1.23234e-05	0.00027953	3.92827	up	noncoding	uc010tki.2	FLJ41484	UCSC_knowngene	3427	chr13	+	114545292	114548719		TTTGATAACTTTACTACCAATGGCTAATGTGCAAACTCCTACAAATTGAGAAAAACAGGC	intronic antisense	NM_000820	GAS6	growth arrest-specific protein 6 isoform 1 precursor	-	114523521	114567046	14268.4	4431.3	13.9292	11.9553	15502.5	14010.9	13291.9	4907.95	4193.54	4192.41	14.0148	13.9474	13.8254	12.0559	11.8998	11.9101
ASHGA5P044677	0.0002298	0.00169904	3.92789	up	noncoding	ENST00000416908	RP11-449J1.1	GENCODE	423	chr1	+	224954601	224961043		GAAAATTTCTCCATTTTCCTGAAACTATTCTGCATCATAAAATTCATTGCAGGTGGTACC	intergenic							109.537	27.0201	6.80203	4.82827	96.1041	110.095	122.413	27.0432	24.6756	29.3415	6.52295	6.86825	7.01489	4.78429	4.75749	4.94304
ASHGA5P043692	7.20448e-05	0.000804312	3.92742	up	noncoding	TCONS_00017795	XLOC_008405	LincRNAs identified by Cabili et al	1615	chr10	+	18941164	18943952		GCATTTGCCAGAAATTACTTCACTAGTGCCACACACGGACAGAATTGAGGACATTTAGAC	intergenic							79.6678	19.5558	6.34943	4.37585	89.6076	73.8009	75.595	23.1766	16.2161	19.2747	6.41892	6.29666	6.33273	4.57564	4.19181	4.3601
ASHGA5P027141	3.23134e-06	0.000138969	3.92195	up	noncoding	TCONS_00011665	XLOC_005147	LincRNAs identified by Cabili et al	610	chr6	+	6659634	6707166		GGACTCCTTTTTTCTCTGTACAGCCTTTTATATGTTTAACTTGCTTACCATGTAATATGG	intergenic							240.923	61.1198	7.94738	5.97581	254.766	239.893	228.111	58.962	63.2685	61.1289	7.95163	7.97837	7.91214	5.88917	6.06201	5.97625
ASHGA5P045608	0.000674586	0.00366666	3.91381	up	noncoding	ENST00000582218	RP11-634B7.4	GENCODE	722	chr1	+	247803350	247827145		GTGAAGTGAGTAACCTATGGTCAGCATTTTGTTGGGTCTTGTTTTAAAAACTCACTCAGT	intergenic							23.7808	5.73304	4.61486	2.64628	25.9475	26.0189	19.3759	6.25	5.94912	5	4.62454	4.83143	4.3886	2.72414	2.87964	2.33507
ASHGA5P037806	1.22032e-08	2.2437e-05	3.9128	up	noncoding	TCONS_00024870	XLOC_011763	LincRNAs identified by Cabili et al	227	chr16	+	67525953	67538083		CGGATTTATAGAACAGTATGCATAATATGACCCCAACTGCATTCCAAAAAATAGATGTAG	intergenic							342.872	89.2378	8.46961	6.50141	360.361	338.424	329.832	90.7054	87.1502	89.8578	8.47336	8.4879	8.44758	6.49169	6.50023	6.51231
ASHGA5P032052	0.00294402	0.0109701	3.91212	up	noncoding	TCONS_00016018	XLOC_007412	LincRNAs identified by Cabili et al	356	chr9	+	77791048	77794685		TCACCAATCCAGTGCTCACTTATCCATGTCAGCTCTTTAAGTCATGTCTGAGATCCCTGA	intergenic							148.762	39.1372	7.24024	5.27229	160.776	148.326	137.182	57.7677	26.5417	33.102	7.2727	7.27989	7.16813	5.85966	4.85578	5.10142
ASHGA5P029121	1.82551e-06	0.000109989	3.9113	up	noncoding	ENST00000554141	RP11-218E20.6	GENCODE	1893	chr14	-	51350293	51353947		GGTGGGAATGCAAATAAATGAAAATAGCTGTATTAGTCTGTTGCAGTGATGAATACATGA	natural antisense	NM_001206673	ABHD12B	abhydrolase domain-containing protein 12B isoform a	+	51338877	51371688	186.826	47.1072	7.57592	5.60827	200.405	178.402	181.672	49.2304	47.5628	44.5283	7.59751	7.55451	7.57575	5.64502	5.66021	5.51959
ASHGA5P029121	1.82551e-06	0.000109989	3.9113	up	noncoding	ENST00000554141	RP11-218E20.6	GENCODE	1893	chr14	-	51350293	51353947		GGTGGGAATGCAAATAAATGAAAATAGCTGTATTAGTCTGTTGCAGTGATGAATACATGA	natural antisense	NM_181814	ABHD12B	abhydrolase domain-containing protein 12B isoform c	+	51338877	51371688	186.826	47.1072	7.57592	5.60827	200.405	178.402	181.672	49.2304	47.5628	44.5283	7.59751	7.55451	7.57575	5.64502	5.66021	5.51959
ASHGA5P041267	6.73443e-05	0.000769776	3.90866	up	noncoding	ENST00000513288	RP11-455B3.1	GENCODE	705	chr5	+	97217131	97258399		GGCCTTACAAAACGGGAGCAAATCTTAACCAATCATTGTAGCAAAACCTTTTGTTTATGA	intergenic							19.0506	5	4.30298	2.33631	18.0422	20.508	18.6016	5	5	5	4.09344	4.4873	4.3282	2.32963	2.34422	2.33507
ASHGA5P035853	0.000605561	0.00339674	3.90829	up	noncoding	TCONS_00004197	XLOC_002043	LincRNAs identified by Cabili et al	254	chr2	-	31990951	31997991		ACACAGGCACATGAAAACTTGACAGAAAAGGAGTGGAGGATGTGAACTGGATAGATATGG	intergenic							46.6136	11.2357	5.58218	3.61564	39.5164	50.7026	49.6217	11.3363	12.2812	10.0896	5.23697	5.76962	5.73994	3.5719	3.80941	3.46561
ASHGA5P054286	0.000285589	0.00198099	3.90062	up	noncoding	TCONS_00013689	XLOC_006350	LincRNAs identified by Cabili et al	2663	chr7	-	7589539	7606235	TCONS_00014252	TGTTATGTACCCAGCACTGTGCTGGAATGCTGAGGAGACAGGAGTGAAGTAAAAAGACAT	intergenic							19.0678	5	4.30001	2.33631	16.6262	21.11	19.4672	5	5	5	3.97882	4.52589	4.39532	2.32963	2.34422	2.33507
ASHGA5P035858	2.64787e-07	5.4257e-05	3.89722	up	noncoding	ENST00000422521	AC008280.5	GENCODE	1115	chr2	+	54198244	54293184		GAAGTCATGCAATTTTTATTTGTTGTGCACTTATTTTGTACCAATCACTCTTCCAACCAC	bidirectional	NM_014614	PSME4	proteasome activator complex subunit 4	-	54091203	54197977	679.733	182.908	9.47864	7.51619	729.037	654.232	655.931	186.95	176.373	185.401	9.52478	9.45604	9.4551	7.51382	7.48862	7.54615
ASHGA5P043094	0.00992621	0.0275066	3.89581	up	noncoding	NR_038378	LOC441242	RefSeq	1977	chr7	-	65111923	65235797		GTGTTAACGACCACACATTTTACACAAATGCCATGAATCCTTAAGGTGTTCCAATTTATA	intergenic							28.0608	7.07249	4.82997	2.86805	22.2536	24.9599	36.9688	10.6342	5.58329	5	4.40274	4.77019	5.31698	3.47767	2.79141	2.33507
ASHGA5P050190	0.0010473	0.00507766	3.8923	up	noncoding	NR_038362	ZNF345	RefSeq	559	chr19	+	37341787	37384120		CTCACATGCACAGAGTATGATACTGTATGTTTTGCAATTCGTAGATAACTGTCAGACCTA	exon sense-overlapping	NM_001242472	ZNF345	zinc finger protein 345	+	37341777	37370477	23.7658	6.00657	4.62236	2.66173	22.3176	26.4701	22.5097	5.85332	5	7.16641	4.40797	4.85554	4.60355	2.63773	2.34422	3.00324
ASHGA5P050190	0.0010473	0.00507766	3.8923	up	noncoding	NR_038362	ZNF345	RefSeq	559	chr19	+	37341787	37384120		CTCACATGCACAGAGTATGATACTGTATGTTTTGCAATTCGTAGATAACTGTCAGACCTA	exon sense-overlapping	NM_001242474	ZNF345	zinc finger protein 345	+	37341777	37370477	23.7658	6.00657	4.62236	2.66173	22.3176	26.4701	22.5097	5.85332	5	7.16641	4.40797	4.85554	4.60355	2.63773	2.34422	3.00324
ASHGA5P050190	0.0010473	0.00507766	3.8923	up	noncoding	NR_038362	ZNF345	RefSeq	559	chr19	+	37341787	37384120		CTCACATGCACAGAGTATGATACTGTATGTTTTGCAATTCGTAGATAACTGTCAGACCTA	exon sense-overlapping	NM_001242475	ZNF345	zinc finger protein 345	+	37342552	37370477	23.7658	6.00657	4.62236	2.66173	22.3176	26.4701	22.5097	5.85332	5	7.16641	4.40797	4.85554	4.60355	2.63773	2.34422	3.00324
ASHGA5P050190	0.0010473	0.00507766	3.8923	up	noncoding	NR_038362	ZNF345	RefSeq	559	chr19	+	37341787	37384120		CTCACATGCACAGAGTATGATACTGTATGTTTTGCAATTCGTAGATAACTGTCAGACCTA	exon sense-overlapping	NM_001242476	ZNF345	zinc finger protein 345	+	37342552	37370477	23.7658	6.00657	4.62236	2.66173	22.3176	26.4701	22.5097	5.85332	5	7.16641	4.40797	4.85554	4.60355	2.63773	2.34422	3.00324
ASHGA5P050190	0.0010473	0.00507766	3.8923	up	noncoding	NR_038362	ZNF345	RefSeq	559	chr19	+	37341787	37384120		CTCACATGCACAGAGTATGATACTGTATGTTTTGCAATTCGTAGATAACTGTCAGACCTA	exon sense-overlapping	NM_003419	ZNF345	zinc finger protein 345	+	37341259	37370477	23.7658	6.00657	4.62236	2.66173	22.3176	26.4701	22.5097	5.85332	5	7.16641	4.40797	4.85554	4.60355	2.63773	2.34422	3.00324
ASHGA5P050190	0.0010473	0.00507766	3.8923	up	noncoding	NR_038362	ZNF345	RefSeq	559	chr19	+	37341787	37384120		CTCACATGCACAGAGTATGATACTGTATGTTTTGCAATTCGTAGATAACTGTCAGACCTA	intronic antisense	NM_001037232	ZNF829	zinc finger protein 829 isoform 2	-	37379025	37407193	23.7658	6.00657	4.62236	2.66173	22.3176	26.4701	22.5097	5.85332	5	7.16641	4.40797	4.85554	4.60355	2.63773	2.34422	3.00324
ASHGA5P050190	0.0010473	0.00507766	3.8923	up	noncoding	NR_038362	ZNF345	RefSeq	559	chr19	+	37341787	37384120		CTCACATGCACAGAGTATGATACTGTATGTTTTGCAATTCGTAGATAACTGTCAGACCTA	intronic antisense	NM_001171979	ZNF829	zinc finger protein 829 isoform 1	-	37379025	37406923	23.7658	6.00657	4.62236	2.66173	22.3176	26.4701	22.5097	5.85332	5	7.16641	4.40797	4.85554	4.60355	2.63773	2.34422	3.00324
ASHGA5P042934	0.00284328	0.0106851	3.88896	up	noncoding	ENST00000421730	AC005682.8	GENCODE	675	chr7	-	22928989	22980809		TTTATAACTCGTCTTTCTATCTGACCTCTGGAGTCCAGTGAAAGACCAAAACTTTACTGC	intergenic							43.5627	11.0127	5.49861	3.53922	44.4609	42.9162	43.3109	7.31828	11.8962	13.8235	5.40848	5.54203	5.54531	2.95132	3.76317	3.90318
ASHGA5P032523	0.000142659	0.00123551	3.88772	up	noncoding	NR_038230	LOC284080	RefSeq	2533	chr17	-	48127712	48133103		CTGCCGTACACTAGATGAAATGTGGTTATTTGCTCAGGTAGAAATAAAGACTAAAATACC	bidirectional	NM_002204	ITGA3	integrin alpha-3 isoform a precursor	+	48133339	48167849	20.7372	5.38386	4.41947	2.46054	24.269	18.0245	19.9181	6.15158	5	5	4.52855	4.29959	4.43027	2.70233	2.34422	2.33507
ASHGA5P032523	0.000142659	0.00123551	3.88772	up	noncoding	NR_038230	LOC284080	RefSeq	2533	chr17	-	48127712	48133103		CTGCCGTACACTAGATGAAATGTGGTTATTTGCTCAGGTAGAAATAAAGACTAAAATACC	bidirectional	NM_005501	ITGA3	integrin alpha-3 isoform b precursor	+	48133339	48167849	20.7372	5.38386	4.41947	2.46054	24.269	18.0245	19.9181	6.15158	5	5	4.52855	4.29959	4.43027	2.70233	2.34422	2.33507
ASHGA5P045509	9.8163e-09	2.2437e-05	3.88659	up	noncoding	NR_027440	LOC100272217	RefSeq	2159	chr9	-	133452736	133454881		CATGCAGTTATATGTTTATTGTCTGCCTTTTCCACTAGAATAAAGCCTCTGCTGACATAA	bidirectional	NM_003934	FUBP3	far upstream element-binding protein 3	+	133454959	133513739	2994.57	878.997	11.6723	9.71378	3082.84	2943.18	2957.69	890.323	867.134	879.534	11.6761	11.6716	11.6691	9.69138	9.71624	9.73372
ASHGA5P041202	0.0252561	0.0566032	3.87805	up	noncoding	ENST00000389897	RP11-98D18.9	GENCODE	992	chr1	+	151763317	151766878	ENST00000533481	TTTCTGGAAAACATGAAATAGGCTTTGTAGATGGACAGGAAGTCAAGGGACAAGCGGTGC	natural antisense	ENST00000368822	TDRKH	tudor and KH domain containing [Source:HGNC Symbol;Acc:11713]	-	151745969	151763892	37.2992	10.4638	5.25965	3.30432	36.1129	31.3285	44.4562	6.48888	5.41454	19.488	5.10473	5.09138	5.58284	2.78205	2.75189	4.37902
ASHGA5P037152	1.02347e-05	0.000251794	3.86995	up	noncoding	ENST00000431181	RP5-1043L13.1	GENCODE	858	chr20	+	58662918	58821187		AGATTCCAAATACGATTTCTGTGGAGAAAACAAAAAAGGACTCTGTTTTTAATTCAAAAG	intergenic							357.321	94.2506	8.52981	6.57749	344.204	362.316	365.443	100.412	92.0221	90.3174	8.4061	8.58526	8.59806	6.63768	6.57503	6.51976
ASHGA5P040091	0.00352947	0.0125905	3.86982	up	noncoding	ENST00000511064	RP11-679C8.2	GENCODE	573	chr4	+	120988112	121087047		GTCCTTGCTTAATGCACAGTAGTGTGGGGAAAATATTAGAATACCATTTACATTTGTATG	natural antisense	ENST00000296509	MAD2L1	MAD2 mitotic arrest deficient-like 1 (yeast) [Source:HGNC Symbol;Acc:6763]	-	120980576	120988229	55.5617	14.1752	5.83401	3.88174	60.9126	59.8623	45.9102	18.7719	8.25565	15.4981	5.86043	6.0069	5.63469	4.28418	3.29984	4.0612
ASHGA5P048066	7.08441e-05	0.00079712	3.86942	up	noncoding	ENST00000532022	RP11-390K5.3	GENCODE	332	chr11	-	47144654	47152352		TTGGAAGCTTTTACAATAAAGATTTAATTCATCTGATGAAATGAGTTTAAGATGAAAACA	intronic antisense	NM_001003676	C11orf49	UPF0705 protein C11orf49 isoform 1	+	46958250	47183798	142.764	36.1694	7.18332	5.2312	136.597	145.187	146.507	32.8949	35.7036	39.9097	7.03473	7.25027	7.26496	5.06635	5.26125	5.366
ASHGA5P048066	7.08441e-05	0.00079712	3.86942	up	noncoding	ENST00000532022	RP11-390K5.3	GENCODE	332	chr11	-	47144654	47152352		TTGGAAGCTTTTACAATAAAGATTTAATTCATCTGATGAAATGAGTTTAAGATGAAAACA	intronic antisense	NM_001003677	C11orf49	UPF0705 protein C11orf49 isoform 2	+	46958250	47183798	142.764	36.1694	7.18332	5.2312	136.597	145.187	146.507	32.8949	35.7036	39.9097	7.03473	7.25027	7.26496	5.06635	5.26125	5.366
ASHGA5P048066	7.08441e-05	0.00079712	3.86942	up	noncoding	ENST00000532022	RP11-390K5.3	GENCODE	332	chr11	-	47144654	47152352		TTGGAAGCTTTTACAATAAAGATTTAATTCATCTGATGAAATGAGTTTAAGATGAAAACA	intronic antisense	NM_001003678	C11orf49	UPF0705 protein C11orf49 isoform 4	+	46958250	47185931	142.764	36.1694	7.18332	5.2312	136.597	145.187	146.507	32.8949	35.7036	39.9097	7.03473	7.25027	7.26496	5.06635	5.26125	5.366
ASHGA5P048066	7.08441e-05	0.00079712	3.86942	up	noncoding	ENST00000532022	RP11-390K5.3	GENCODE	332	chr11	-	47144654	47152352		TTGGAAGCTTTTACAATAAAGATTTAATTCATCTGATGAAATGAGTTTAAGATGAAAACA	intronic antisense	NM_024113	C11orf49	UPF0705 protein C11orf49 isoform 3	+	46958250	47183798	142.764	36.1694	7.18332	5.2312	136.597	145.187	146.507	32.8949	35.7036	39.9097	7.03473	7.25027	7.26496	5.06635	5.26125	5.366
ASHGA5P048263	0.00355907	0.0126723	3.86567	up	noncoding	R96792		LincRNAs identified by Khalil et al	290	chr3	+	152909366	152909655		GCCAACCCATTTGTAAATTGGCAGCTAATAGCAAGACAAAAAAGTTGATTCAGGACTTAT	intergenic							36.7991	9.25172	5.24755	3.29683	34.1822	34.7553	41.4597	12.4273	5.35475	9.97308	5.02382	5.23438	5.48445	3.70338	2.73958	3.44754
ASHGA5P054759	1.24715e-06	9.8601e-05	3.86391	up	noncoding	ENST00000542172	RP11-504G3.1	GENCODE	331	chr11	+	18624533	18625440		CCAGCTGTACAGTTCCTGTTGTTGGTTTCACATAAAGTAATTGCACATTATTTTGTCATA	intergenic							1930.58	556.402	11.0172	9.06715	1900.71	1930.71	1960.31	564.208	539.156	565.841	10.9495	11.0409	11.0612	9.04676	9.04048	9.1142
ASHGA5P021869	0.000130292	0.00117471	3.84298	up	noncoding	ENST00000542988	RP11-234B24.4	GENCODE	449	chr12	-	4915707	4917807		GGAGAAGAGGGTTTGTTTTCATCATTGCCATTTTTATTCACGAGACTGTCAACTAGGTCA	intronic antisense	ENST00000542998	GALNT8	UDP-N-acetyl-alpha-D-galactosamine:polypeptide N-acetylgalactosaminyltransferase 8 (GalNAc-T8) [Source:HGNC Symbol;Acc:4130]	+	4872509	4960169	166.533	42.7488	7.40666	5.46443	168.098	160.619	170.883	40.9082	49.3891	37.9493	7.34055	7.39392	7.4855	5.3809	5.71347	5.29894
ASHGA5P031351	0.000111856	0.00106298	3.84259	up	noncoding	ENST00000565714	RP11-483P21.2	GENCODE	332	chr16	-	83823571	83837133		TCTTGCCATGAATGTGACGTGATTATCTTCTCCTACATCACACTGAAGTTTTATGAATGA	intronic antisense	NM_001220488	CDH13	cadherin-13 isoform 2	+	82660398	83830215	151.582	38.5186	7.26565	5.32357	138.994	158.016	157.736	39.0538	41.1993	35.3028	7.0569	7.37071	7.36935	5.31672	5.4568	5.1972
ASHGA5P031351	0.000111856	0.00106298	3.84259	up	noncoding	ENST00000565714	RP11-483P21.2	GENCODE	332	chr16	-	83823571	83837133		TCTTGCCATGAATGTGACGTGATTATCTTCTCCTACATCACACTGAAGTTTTATGAATGA	intronic antisense	NM_001220489	CDH13	cadherin-13 isoform 3 precursor	+	82660398	83830215	151.582	38.5186	7.26565	5.32357	138.994	158.016	157.736	39.0538	41.1993	35.3028	7.0569	7.37071	7.36935	5.31672	5.4568	5.1972
ASHGA5P031351	0.000111856	0.00106298	3.84259	up	noncoding	ENST00000565714	RP11-483P21.2	GENCODE	332	chr16	-	83823571	83837133		TCTTGCCATGAATGTGACGTGATTATCTTCTCCTACATCACACTGAAGTTTTATGAATGA	intronic antisense	NM_001220490	CDH13	cadherin-13 isoform 4	+	82660398	83830215	151.582	38.5186	7.26565	5.32357	138.994	158.016	157.736	39.0538	41.1993	35.3028	7.0569	7.37071	7.36935	5.31672	5.4568	5.1972
ASHGA5P031351	0.000111856	0.00106298	3.84259	up	noncoding	ENST00000565714	RP11-483P21.2	GENCODE	332	chr16	-	83823571	83837133		TCTTGCCATGAATGTGACGTGATTATCTTCTCCTACATCACACTGAAGTTTTATGAATGA	intronic antisense	NM_001257	CDH13	cadherin-13 isoform 1 preproprotein	+	82660398	83830215	151.582	38.5186	7.26565	5.32357	138.994	158.016	157.736	39.0538	41.1993	35.3028	7.0569	7.37071	7.36935	5.31672	5.4568	5.1972
ASHGA5P041227	1.09266e-06	9.196e-05	3.83794	up	noncoding	ENST00000514158	CTC-454M9.1	GENCODE	713	chr5	+	88185276	88237187		AGTGTAAGCATTGATATCTGGAATATCTGGGAAAATGTACAATAAAGACATCTCTTCTGG	intronic antisense	NM_001131005	MEF2C	myocyte-specific enhancer factor 2C isoform 2	-	88014057	88199922	217.865	56.4189	7.80192	5.86159	234.955	203.317	215.324	57.9412	56.6808	54.6345	7.83583	7.74367	7.82625	5.86453	5.90758	5.81265
ASHGA5P041227	1.09266e-06	9.196e-05	3.83794	up	noncoding	ENST00000514158	CTC-454M9.1	GENCODE	713	chr5	+	88185276	88237187		AGTGTAAGCATTGATATCTGGAATATCTGGGAAAATGTACAATAAAGACATCTCTTCTGG	intronic antisense	NM_001193347	MEF2C	myocyte-specific enhancer factor 2C isoform 3	-	88014057	88199922	217.865	56.4189	7.80192	5.86159	234.955	203.317	215.324	57.9412	56.6808	54.6345	7.83583	7.74367	7.82625	5.86453	5.90758	5.81265
ASHGA5P033742	7.62473e-05	0.000831905	3.83632	up	noncoding	ENST00000582435	RP11-692N5.1	GENCODE	379	chr18	+	9615261	9619361		CCTGCTGGAATCACTACTGTAAACTGAGTATAAAGGAAAATAAACCCTCTTTTTCTTATC	bidirectional	NM_001042388	PPP4R1	serine/threonine-protein phosphatase 4 regulatory subunit 1 isoform a	-	9546788	9614605	179.19	46.2698	7.51493	5.57521	173.989	190.335	173.247	51.9419	45.646	41.2216	7.39144	7.65045	7.50291	5.71492	5.60127	5.40943
ASHGA5P033742	7.62473e-05	0.000831905	3.83632	up	noncoding	ENST00000582435	RP11-692N5.1	GENCODE	379	chr18	+	9615261	9619361		CCTGCTGGAATCACTACTGTAAACTGAGTATAAAGGAAAATAAACCCTCTTTTTCTTATC	bidirectional	NM_005134	PPP4R1	serine/threonine-protein phosphatase 4 regulatory subunit 1 isoform b	-	9546788	9614605	179.19	46.2698	7.51493	5.57521	173.989	190.335	173.247	51.9419	45.646	41.2216	7.39144	7.65045	7.50291	5.71492	5.60127	5.40943
ASHGA5P041875	0.0012066	0.00563529	3.83028	up	noncoding	ENST00000453790	RP11-79N23.1	GENCODE	850	chr6	-	53605546	53611820		TATAGAAACTTAATTACATATAGAAACTAAGTACAGGACTTTGTTTATTGACTATGTATT	intergenic							91.8965	23.7836	6.56095	4.6235	92.8672	92.9002	89.9221	19.2579	31.2315	20.8615	6.47171	6.63375	6.57741	4.31795	5.07761	4.47496
ASHGA5P044834	0.0094565	0.0265576	3.82988	up	noncoding	uc003xti.1	AX746596	UCSC_knowngene	2457	chr8	+	58658707	58662754		CCCCAGAGTGTAAATAAATAATGAGGAAGGTCACAGATCTAAATATACTATCTTGGTTCA	intergenic							33.0391	8.88863	5.09702	3.15971	37.6937	30.1818	31.2419	11.4034	10.2625	5	5.16744	5.03808	5.08552	3.57817	3.5659	2.33507
ASHGA5P036882	6.59301e-06	0.000201773	3.82632	up	noncoding	ENST00000431361	OGFR-AS1	GENCODE	668	chr20	-	61431978	61436939		GTATTTGAAGTGCTTGTCACAGTCCACAAAATAACCACTCAGAATCTGTTACTATTTTGT	intronic antisense	NM_007346	OGFR	opioid growth factor receptor	+	61436176	61445352	165.2	42.4325	7.39452	5.45856	171.267	169.643	154.689	46.1052	39.6252	41.5672	7.3677	7.47643	7.33941	5.55168	5.40243	5.42158
ASHGA5P058378	3.49184e-07	6.2829e-05	3.8206	up	noncoding	uc002iil.3	BC045769	UCSC_knowngene	1556	chr17	-	43295636	43299132		GCCAGAGAAGAGCCACTGACAAGACTTTAAGCAAGAGACGGAGAGTTAACATCTAATCTG	bidirectional	NM_005892	FMNL1	formin-like protein 1	+	43299291	43324683	686.804	188.657	9.49309	7.55929	720.434	682.341	657.638	189.721	192.094	184.157	9.5061	9.51386	9.45931	7.53227	7.60872	7.53688
ASHGA5P030300	0.000104032	0.00101846	3.80701	up	noncoding	ENST00000558621	CTD-2147F2.2	GENCODE	1357	chr15	-	97913600	97971182		GTACAACGCCAATGCTAGTACTCTTGGGTGCAATAATTTATTGCAATCATAAAATGTATG	intergenic							43.0883	10.7039	5.47967	3.55101	41.8472	39.6031	47.8145	12.1599	9.73281	10.2191	5.3231	5.42589	5.69001	3.67335	3.49802	3.48165
ASHGA5P048139	1.09231e-06	9.196e-05	3.80546	up	noncoding	ENST00000501817	AP001258.4	GENCODE	2110	chr11	-	58897605	58910228		CTGTCATCAAAAACTCTGTTGGAATGGATTTTAAAATTTCTTAATAAAAGATGAAACATG	natural antisense	ENST00000528737	FAM111A	family with sequence similarity 111, member A [Source:HGNC Symbol;Acc:24725]	+	58910220	58922512	3307.88	995.327	11.8159	9.88781	3214.95	3347.04	3361.65	1015.16	973.299	997.519	11.7407	11.8528	11.8542	9.87634	9.87288	9.91422
ASHGA5P046464	0.000575249	0.00327244	3.80382	up	noncoding	ENST00000449605	RP11-147O5.1	GENCODE	7619	chrX	+	21911717	21920026		TCAGGCAACACAGGCTGAAGTATAAGAGTTGAAGGGATTTAGAATAAGTCATTGTTTCAT	intergenic							22.8187	5.80931	4.5497	2.62225	27.4592	22.0123	18.9846	5.70994	5	6.71798	4.70548	4.58508	4.35855	2.607	2.34422	2.91553
ASHGA5P029821	5.54565e-05	0.000680075	3.80335	up	noncoding	TCONS_00016208	XLOC_007598	LincRNAs identified by Cabili et al	1043	chr9	+	137371780	137375298		TCTTTGTGAGGTAGGGTGGAACTTGCATCCTGAACATTAAAGTTTACATGCCAAGGAGGG	intergenic							185.326	48.6075	7.5686	5.64133	186.019	183.263	186.696	56.4404	45.8465	43.5355	7.49131	7.59604	7.61844	5.82737	5.60881	5.4878
ASHGA5P016417	0.000602372	0.00338887	3.7962	up	noncoding	ENST00000430192	LINC00299	GENCODE	1760	chr2	-	8147900	8464760	NR_034135	CCTGCTACCTATTTTGTGAACAATTTGGCATGAGGAGAGAAAGGAACCTGAAGTTTTTAG	intergenic							18.8072	5	4.26086	2.33631	21.978	21.02	13.4238	5	5	5	4.38687	4.51912	3.87659	2.32963	2.34422	2.33507
ASHGA5P019659	4.26441e-05	0.000580123	3.7953	up	noncoding	uc001mro.3	BDNF-AS1	UCSC_knowngene	1608	chr11	+	27528398	27699350	ENST00000530686, NR_002832, NR_033312, NR_033313, NR_033314, NR_033315, uc001mrp.3, uc009yik.3, uc009yin.3, uc009yiv.3, uc009yix.3, uc009yja.3	TGGGTCCGCACACCTGGAGATACTCTATTATAGCAAAGAAGAAAGATAATTTCATTGAGC	natural antisense	NM_001143805	BDNF	brain-derived neurotrophic factor isoform a preproprotein	-	27676441	27742326	110.385	28.3977	6.81789	4.89367	106.477	115.943	108.734	28.7454	25.6567	30.7909	6.66771	6.93948	6.84648	4.86924	4.80414	5.00764
ASHGA5P019659	4.26441e-05	0.000580123	3.7953	up	noncoding	uc001mro.3	BDNF-AS1	UCSC_knowngene	1608	chr11	+	27528398	27699350	ENST00000530686, NR_002832, NR_033312, NR_033313, NR_033314, NR_033315, uc001mrp.3, uc009yik.3, uc009yin.3, uc009yiv.3, uc009yix.3, uc009yja.3	TGGGTCCGCACACCTGGAGATACTCTATTATAGCAAAGAAGAAAGATAATTTCATTGAGC	natural antisense	NM_001143806	BDNF	brain-derived neurotrophic factor isoform a preproprotein	-	27676441	27742326	110.385	28.3977	6.81789	4.89367	106.477	115.943	108.734	28.7454	25.6567	30.7909	6.66771	6.93948	6.84648	4.86924	4.80414	5.00764
ASHGA5P019659	4.26441e-05	0.000580123	3.7953	up	noncoding	uc001mro.3	BDNF-AS1	UCSC_knowngene	1608	chr11	+	27528398	27699350	ENST00000530686, NR_002832, NR_033312, NR_033313, NR_033314, NR_033315, uc001mrp.3, uc009yik.3, uc009yin.3, uc009yiv.3, uc009yix.3, uc009yja.3	TGGGTCCGCACACCTGGAGATACTCTATTATAGCAAAGAAGAAAGATAATTTCATTGAGC	natural antisense	NM_001143807	BDNF	brain-derived neurotrophic factor isoform a preproprotein	-	27676441	27741294	110.385	28.3977	6.81789	4.89367	106.477	115.943	108.734	28.7454	25.6567	30.7909	6.66771	6.93948	6.84648	4.86924	4.80414	5.00764
ASHGA5P019659	4.26441e-05	0.000580123	3.7953	up	noncoding	uc001mro.3	BDNF-AS1	UCSC_knowngene	1608	chr11	+	27528398	27699350	ENST00000530686, NR_002832, NR_033312, NR_033313, NR_033314, NR_033315, uc001mrp.3, uc009yik.3, uc009yin.3, uc009yiv.3, uc009yix.3, uc009yja.3	TGGGTCCGCACACCTGGAGATACTCTATTATAGCAAAGAAGAAAGATAATTTCATTGAGC	natural antisense	NM_001143808	BDNF	brain-derived neurotrophic factor isoform a preproprotein	-	27676441	27722600	110.385	28.3977	6.81789	4.89367	106.477	115.943	108.734	28.7454	25.6567	30.7909	6.66771	6.93948	6.84648	4.86924	4.80414	5.00764
ASHGA5P019659	4.26441e-05	0.000580123	3.7953	up	noncoding	uc001mro.3	BDNF-AS1	UCSC_knowngene	1608	chr11	+	27528398	27699350	ENST00000530686, NR_002832, NR_033312, NR_033313, NR_033314, NR_033315, uc001mrp.3, uc009yik.3, uc009yin.3, uc009yiv.3, uc009yix.3, uc009yja.3	TGGGTCCGCACACCTGGAGATACTCTATTATAGCAAAGAAGAAAGATAATTTCATTGAGC	natural antisense	NM_001143809	BDNF	brain-derived neurotrophic factor isoform d preproprotein	-	27676441	27722600	110.385	28.3977	6.81789	4.89367	106.477	115.943	108.734	28.7454	25.6567	30.7909	6.66771	6.93948	6.84648	4.86924	4.80414	5.00764
ASHGA5P019659	4.26441e-05	0.000580123	3.7953	up	noncoding	uc001mro.3	BDNF-AS1	UCSC_knowngene	1608	chr11	+	27528398	27699350	ENST00000530686, NR_002832, NR_033312, NR_033313, NR_033314, NR_033315, uc001mrp.3, uc009yik.3, uc009yin.3, uc009yiv.3, uc009yix.3, uc009yja.3	TGGGTCCGCACACCTGGAGATACTCTATTATAGCAAAGAAGAAAGATAATTTCATTGAGC	natural antisense	NM_001143810	BDNF	brain-derived neurotrophic factor isoform e	-	27676441	27722600	110.385	28.3977	6.81789	4.89367	106.477	115.943	108.734	28.7454	25.6567	30.7909	6.66771	6.93948	6.84648	4.86924	4.80414	5.00764
ASHGA5P019659	4.26441e-05	0.000580123	3.7953	up	noncoding	uc001mro.3	BDNF-AS1	UCSC_knowngene	1608	chr11	+	27528398	27699350	ENST00000530686, NR_002832, NR_033312, NR_033313, NR_033314, NR_033315, uc001mrp.3, uc009yik.3, uc009yin.3, uc009yiv.3, uc009yix.3, uc009yja.3	TGGGTCCGCACACCTGGAGATACTCTATTATAGCAAAGAAGAAAGATAATTTCATTGAGC	natural antisense	NM_001143811	BDNF	brain-derived neurotrophic factor isoform a preproprotein	-	27676441	27722600	110.385	28.3977	6.81789	4.89367	106.477	115.943	108.734	28.7454	25.6567	30.7909	6.66771	6.93948	6.84648	4.86924	4.80414	5.00764
ASHGA5P019659	4.26441e-05	0.000580123	3.7953	up	noncoding	uc001mro.3	BDNF-AS1	UCSC_knowngene	1608	chr11	+	27528398	27699350	ENST00000530686, NR_002832, NR_033312, NR_033313, NR_033314, NR_033315, uc001mrp.3, uc009yik.3, uc009yin.3, uc009yiv.3, uc009yix.3, uc009yja.3	TGGGTCCGCACACCTGGAGATACTCTATTATAGCAAAGAAGAAAGATAATTTCATTGAGC	natural antisense	NM_001143812	BDNF	brain-derived neurotrophic factor isoform a preproprotein	-	27676441	27722447	110.385	28.3977	6.81789	4.89367	106.477	115.943	108.734	28.7454	25.6567	30.7909	6.66771	6.93948	6.84648	4.86924	4.80414	5.00764
ASHGA5P019659	4.26441e-05	0.000580123	3.7953	up	noncoding	uc001mro.3	BDNF-AS1	UCSC_knowngene	1608	chr11	+	27528398	27699350	ENST00000530686, NR_002832, NR_033312, NR_033313, NR_033314, NR_033315, uc001mrp.3, uc009yik.3, uc009yin.3, uc009yiv.3, uc009yix.3, uc009yja.3	TGGGTCCGCACACCTGGAGATACTCTATTATAGCAAAGAAGAAAGATAATTTCATTGAGC	natural antisense	NM_001143813	BDNF	brain-derived neurotrophic factor isoform a preproprotein	-	27676441	27722035	110.385	28.3977	6.81789	4.89367	106.477	115.943	108.734	28.7454	25.6567	30.7909	6.66771	6.93948	6.84648	4.86924	4.80414	5.00764
ASHGA5P019659	4.26441e-05	0.000580123	3.7953	up	noncoding	uc001mro.3	BDNF-AS1	UCSC_knowngene	1608	chr11	+	27528398	27699350	ENST00000530686, NR_002832, NR_033312, NR_033313, NR_033314, NR_033315, uc001mrp.3, uc009yik.3, uc009yin.3, uc009yiv.3, uc009yix.3, uc009yja.3	TGGGTCCGCACACCTGGAGATACTCTATTATAGCAAAGAAGAAAGATAATTTCATTGAGC	natural antisense	NM_001143814	BDNF	brain-derived neurotrophic factor isoform a preproprotein	-	27676441	27722035	110.385	28.3977	6.81789	4.89367	106.477	115.943	108.734	28.7454	25.6567	30.7909	6.66771	6.93948	6.84648	4.86924	4.80414	5.00764
ASHGA5P019659	4.26441e-05	0.000580123	3.7953	up	noncoding	uc001mro.3	BDNF-AS1	UCSC_knowngene	1608	chr11	+	27528398	27699350	ENST00000530686, NR_002832, NR_033312, NR_033313, NR_033314, NR_033315, uc001mrp.3, uc009yik.3, uc009yin.3, uc009yiv.3, uc009yix.3, uc009yja.3	TGGGTCCGCACACCTGGAGATACTCTATTATAGCAAAGAAGAAAGATAATTTCATTGAGC	natural antisense	NM_001143816	BDNF	brain-derived neurotrophic factor isoform a preproprotein	-	27676441	27681196	110.385	28.3977	6.81789	4.89367	106.477	115.943	108.734	28.7454	25.6567	30.7909	6.66771	6.93948	6.84648	4.86924	4.80414	5.00764
ASHGA5P019659	4.26441e-05	0.000580123	3.7953	up	noncoding	uc001mro.3	BDNF-AS1	UCSC_knowngene	1608	chr11	+	27528398	27699350	ENST00000530686, NR_002832, NR_033312, NR_033313, NR_033314, NR_033315, uc001mrp.3, uc009yik.3, uc009yin.3, uc009yiv.3, uc009yix.3, uc009yja.3	TGGGTCCGCACACCTGGAGATACTCTATTATAGCAAAGAAGAAAGATAATTTCATTGAGC	natural antisense	NM_001709	BDNF	brain-derived neurotrophic factor isoform a preproprotein	-	27676441	27722035	110.385	28.3977	6.81789	4.89367	106.477	115.943	108.734	28.7454	25.6567	30.7909	6.66771	6.93948	6.84648	4.86924	4.80414	5.00764
ASHGA5P019659	4.26441e-05	0.000580123	3.7953	up	noncoding	uc001mro.3	BDNF-AS1	UCSC_knowngene	1608	chr11	+	27528398	27699350	ENST00000530686, NR_002832, NR_033312, NR_033313, NR_033314, NR_033315, uc001mrp.3, uc009yik.3, uc009yin.3, uc009yiv.3, uc009yix.3, uc009yja.3	TGGGTCCGCACACCTGGAGATACTCTATTATAGCAAAGAAGAAAGATAATTTCATTGAGC	natural antisense	NM_170731	BDNF	brain-derived neurotrophic factor isoform b preproprotein	-	27676441	27743605	110.385	28.3977	6.81789	4.89367	106.477	115.943	108.734	28.7454	25.6567	30.7909	6.66771	6.93948	6.84648	4.86924	4.80414	5.00764
ASHGA5P019659	4.26441e-05	0.000580123	3.7953	up	noncoding	uc001mro.3	BDNF-AS1	UCSC_knowngene	1608	chr11	+	27528398	27699350	ENST00000530686, NR_002832, NR_033312, NR_033313, NR_033314, NR_033315, uc001mrp.3, uc009yik.3, uc009yin.3, uc009yiv.3, uc009yix.3, uc009yja.3	TGGGTCCGCACACCTGGAGATACTCTATTATAGCAAAGAAGAAAGATAATTTCATTGAGC	natural antisense	NM_170732	BDNF	brain-derived neurotrophic factor isoform a preproprotein	-	27676441	27742326	110.385	28.3977	6.81789	4.89367	106.477	115.943	108.734	28.7454	25.6567	30.7909	6.66771	6.93948	6.84648	4.86924	4.80414	5.00764
ASHGA5P019659	4.26441e-05	0.000580123	3.7953	up	noncoding	uc001mro.3	BDNF-AS1	UCSC_knowngene	1608	chr11	+	27528398	27699350	ENST00000530686, NR_002832, NR_033312, NR_033313, NR_033314, NR_033315, uc001mrp.3, uc009yik.3, uc009yin.3, uc009yiv.3, uc009yix.3, uc009yja.3	TGGGTCCGCACACCTGGAGATACTCTATTATAGCAAAGAAGAAAGATAATTTCATTGAGC	natural antisense	NM_170733	BDNF	brain-derived neurotrophic factor isoform a preproprotein	-	27676441	27723180	110.385	28.3977	6.81789	4.89367	106.477	115.943	108.734	28.7454	25.6567	30.7909	6.66771	6.93948	6.84648	4.86924	4.80414	5.00764
ASHGA5P019659	4.26441e-05	0.000580123	3.7953	up	noncoding	uc001mro.3	BDNF-AS1	UCSC_knowngene	1608	chr11	+	27528398	27699350	ENST00000530686, NR_002832, NR_033312, NR_033313, NR_033314, NR_033315, uc001mrp.3, uc009yik.3, uc009yin.3, uc009yiv.3, uc009yix.3, uc009yja.3	TGGGTCCGCACACCTGGAGATACTCTATTATAGCAAAGAAGAAAGATAATTTCATTGAGC	natural antisense	NM_170734	BDNF	brain-derived neurotrophic factor isoform c preproprotein	-	27676441	27721214	110.385	28.3977	6.81789	4.89367	106.477	115.943	108.734	28.7454	25.6567	30.7909	6.66771	6.93948	6.84648	4.86924	4.80414	5.00764
ASHGA5P019659	4.26441e-05	0.000580123	3.7953	up	noncoding	uc001mro.3	BDNF-AS1	UCSC_knowngene	1608	chr11	+	27528398	27699350	ENST00000530686, NR_002832, NR_033312, NR_033313, NR_033314, NR_033315, uc001mrp.3, uc009yik.3, uc009yin.3, uc009yiv.3, uc009yix.3, uc009yja.3	TGGGTCCGCACACCTGGAGATACTCTATTATAGCAAAGAAGAAAGATAATTTCATTGAGC	natural antisense	NM_170735	BDNF	brain-derived neurotrophic factor isoform a preproprotein	-	27676441	27681196	110.385	28.3977	6.81789	4.89367	106.477	115.943	108.734	28.7454	25.6567	30.7909	6.66771	6.93948	6.84648	4.86924	4.80414	5.00764
ASHGA5P035047	0.000237648	0.00174041	3.78229	up	noncoding	ENST00000435557	AC007131.2	GENCODE	556	chr2	-	59896350	59960466		CTATACATCCAACGGCATATGTATGGTGTTGAAATAATAAGACAGCATGGAATAATGATG	intergenic							20.0937	5.37575	4.37761	2.45835	19.5711	21.4598	19.2502	6.12724	5	5	4.20787	4.54696	4.378	2.69575	2.34422	2.33507
ASHGA5P016768	3.95849e-06	0.000153572	3.7787	up	noncoding	NR_038367	HOTAIRM1	RefSeq	783	chr7	+	27135712	27139877		CTGGCGAGAGGTCTGTTTTGCCTGAACCCATCAACAGCTGGGAGATTAATCAACCACACT	natural antisense	ENST00000222718	HOXA2	homeobox A2 [Source:HGNC Symbol;Acc:5103]	-	27139720	27142430	4384.4	1345.41	12.2162	10.2983	4216.9	4415.89	4520.42	1339.84	1337.93	1358.47	12.1188	12.2573	12.2724	10.2523	10.3061	10.3365
ASHGA5P044812	5.50045e-06	0.000182231	3.77114	up	noncoding	ENST00000521612	RP11-110G21.1	GENCODE	423	chr8	+	52812293	52824289		GACTGGTATTCTGTTATCCACAAGAGTAAATGTTCCCAAATAAACAAAACTGGGATATGA	bidirectional	NM_052937	PCMTD1	protein-L-isoaspartate O-methyltransferase domain-containing protein 1	-	52730139	52811735	826.126	232.964	9.76299	7.84799	809.922	847.868	820.589	247.671	233.791	217.431	9.68198	9.83034	9.77666	7.89567	7.8809	7.76741
ASHGA5P017937	8.59016e-06	0.000231049	3.76928	up	noncoding	ENST00000447329	RP4-794H19.4	GENCODE	530	chr1	+	59486058	59498735		CTGATTAAAGTAGAAGCATCATATTTCTATCAACGTATCCACTGTGCTTGGACACAATTG	intergenic							65.4064	16.4709	6.06962	4.15533	73.6073	61.5311	61.0806	16.9359	16.9827	15.494	6.13143	6.04721	6.03021	4.14272	4.26238	4.06088
ASHGA5P023243	5.95504e-07	7.2265e-05	3.7617	up	noncoding	ENST00000575612	CTC-508F8.1	GENCODE	405	chr16	+	21132078	21141429		GCCAGAATGGAAAAATGAACTCACTTCTGTTCTCTACTACACTAAAACAATGCTTAGCAC	natural antisense	NM_017539	DNAH3	dynein heavy chain 3, axonemal	-	20944475	21170762	1752.17	517.159	10.8731	8.96167	1829.85	1709.59	1717.08	555.841	497.291	498.343	10.8975	10.8615	10.8601	9.0249	8.92726	8.93285
ASHGA5P046825	0.00118598	0.00555889	3.75695	up	noncoding	NR_033842	TMEM72-AS1	RefSeq	3300	chr10	-	45306471	45455137	ENST00000450287	GATTAGCTTGCAGGAAACACAAAATAAGTATGCATAAATAAATGAGTGGCTCAGCACACC	intronic antisense	NM_001123376	TMEM72	transmembrane protein 72	+	45406763	45430642	42.8786	10.9389	5.46955	3.55999	43.4565	37.2215	47.9577	11.9514	12.7043	8.16083	5.37999	5.33366	5.69501	3.64833	3.85762	3.17404
ASHGA5P023202	0.0027975	0.0105453	3.75216	up	noncoding	ENST00000573355	RP11-874J12.2	GENCODE	180	chr18	+	3594452	3597226	ENST00000574411	GTGGCTCACGATGGATATCTGAGAGCCAGCGAACTTTCTTTACCTCCTAGTATCATTTCA	intronic antisense	NM_001003809	DLGAP1	disks large-associated protein 1 isoform 2	-	3496029	3845358	290.44	81.4076	8.22563	6.31791	286.18	289.11	296.029	101.234	50.6075	92.3814	8.13533	8.25398	8.28757	6.65108	5.74601	6.55663
ASHGA5P023202	0.0027975	0.0105453	3.75216	up	noncoding	ENST00000573355	RP11-874J12.2	GENCODE	180	chr18	+	3594452	3597226	ENST00000574411	GTGGCTCACGATGGATATCTGAGAGCCAGCGAACTTTCTTTACCTCCTAGTATCATTTCA	intronic antisense	NM_001242761	DLGAP1	disks large-associated protein 1 isoform 3	-	3502142	4455266	290.44	81.4076	8.22563	6.31791	286.18	289.11	296.029	101.234	50.6075	92.3814	8.13533	8.25398	8.28757	6.65108	5.74601	6.55663
ASHGA5P023202	0.0027975	0.0105453	3.75216	up	noncoding	ENST00000573355	RP11-874J12.2	GENCODE	180	chr18	+	3594452	3597226	ENST00000574411	GTGGCTCACGATGGATATCTGAGAGCCAGCGAACTTTCTTTACCTCCTAGTATCATTTCA	intronic antisense	NM_001242762	DLGAP1	disks large-associated protein 1 isoform 4	-	3496029	3874767	290.44	81.4076	8.22563	6.31791	286.18	289.11	296.029	101.234	50.6075	92.3814	8.13533	8.25398	8.28757	6.65108	5.74601	6.55663
ASHGA5P023202	0.0027975	0.0105453	3.75216	up	noncoding	ENST00000573355	RP11-874J12.2	GENCODE	180	chr18	+	3594452	3597226	ENST00000574411	GTGGCTCACGATGGATATCTGAGAGCCAGCGAACTTTCTTTACCTCCTAGTATCATTTCA	intronic antisense	NM_001242763	DLGAP1	disks large-associated protein 1 isoform 5	-	3496029	3874767	290.44	81.4076	8.22563	6.31791	286.18	289.11	296.029	101.234	50.6075	92.3814	8.13533	8.25398	8.28757	6.65108	5.74601	6.55663
ASHGA5P023202	0.0027975	0.0105453	3.75216	up	noncoding	ENST00000573355	RP11-874J12.2	GENCODE	180	chr18	+	3594452	3597226	ENST00000574411	GTGGCTCACGATGGATATCTGAGAGCCAGCGAACTTTCTTTACCTCCTAGTATCATTTCA	intronic antisense	NM_001242764	DLGAP1	disks large-associated protein 1 isoform 6	-	3496029	3874253	290.44	81.4076	8.22563	6.31791	286.18	289.11	296.029	101.234	50.6075	92.3814	8.13533	8.25398	8.28757	6.65108	5.74601	6.55663
ASHGA5P023202	0.0027975	0.0105453	3.75216	up	noncoding	ENST00000573355	RP11-874J12.2	GENCODE	180	chr18	+	3594452	3597226	ENST00000574411	GTGGCTCACGATGGATATCTGAGAGCCAGCGAACTTTCTTTACCTCCTAGTATCATTTCA	intronic antisense	NM_001242765	DLGAP1	disks large-associated protein 1 isoform 7	-	3502142	3845358	290.44	81.4076	8.22563	6.31791	286.18	289.11	296.029	101.234	50.6075	92.3814	8.13533	8.25398	8.28757	6.65108	5.74601	6.55663
ASHGA5P023202	0.0027975	0.0105453	3.75216	up	noncoding	ENST00000573355	RP11-874J12.2	GENCODE	180	chr18	+	3594452	3597226	ENST00000574411	GTGGCTCACGATGGATATCTGAGAGCCAGCGAACTTTCTTTACCTCCTAGTATCATTTCA	intronic antisense	NM_001242766	DLGAP1	disks large-associated protein 1 isoform 8	-	3496029	3845358	290.44	81.4076	8.22563	6.31791	286.18	289.11	296.029	101.234	50.6075	92.3814	8.13533	8.25398	8.28757	6.65108	5.74601	6.55663
ASHGA5P023202	0.0027975	0.0105453	3.75216	up	noncoding	ENST00000573355	RP11-874J12.2	GENCODE	180	chr18	+	3594452	3597226	ENST00000574411	GTGGCTCACGATGGATATCTGAGAGCCAGCGAACTTTCTTTACCTCCTAGTATCATTTCA	intronic antisense	NM_004746	DLGAP1	disks large-associated protein 1 isoform 1	-	3496029	4455266	290.44	81.4076	8.22563	6.31791	286.18	289.11	296.029	101.234	50.6075	92.3814	8.13533	8.25398	8.28757	6.65108	5.74601	6.55663
ASHGA5P043638	4.9283e-05	0.000631839	3.75102	up	noncoding	uc003tjl.4	FLJ35390	UCSC_knowngene	1663	chr7	+	44078697	44082082	ENST00000441052, uc003tjk.2, uc011kbl.2	TACTTCTCCTCAAACACCTTGTTGATGATGGGGCCCAGGACGCCGTGCAGGTACTGCATC	intergenic							183.814	48.4863	7.55145	5.64416	194.959	188.035	168.449	45.0265	45.5959	54.8366	7.5575	7.63223	7.46461	5.51537	5.59863	5.8185
ASHGA5P055101	4.38111e-05	0.000590068	3.74944	up	noncoding	ENST00000543150	RP11-712B9.2	GENCODE	1567	chr11	+	94963559	94966907		ACCAAAATCTAACTTTAGCTGTAAAGAAGACTGCAGTTATGTAGTACTTTGTATCCAGGG	intronic antisense	NM_144665	SESN3	sestrin-3	-	94906132	94964246	313.915	84.8322	8.33895	6.43227	296.015	310.176	335.552	81.3104	88.2939	84.8922	8.18119	8.36319	8.47245	6.34179	6.52166	6.43336
ASHGA5P014625	1.76794e-05	0.000343579	3.74931	up	noncoding	ENST00000411954	BX284650.2	GENCODE	1057	chr1	+	143687242	143716941		CAAGTTTCTAGAGGTAACAACTGATGTTGGAACTATGAAAAGCTCTTCTCTACTTTTAAC	intergenic							361.356	98.5897	8.54782	6.64119	363.339	344.705	376.024	101.319	88.5767	105.873	8.48715	8.51481	8.64149	6.65264	6.52612	6.74482
ASHGA5P019657	0.0245072	0.0553047	3.74301	up	noncoding	uc009yjb.3	BDNF-AS1	UCSC_knowngene	1506	chr11	+	27528398	27719718	ENST00000530686, NR_002832, NR_033314, uc001mro.3, uc009yij.3, uc009yiq.3, uc009yir.3, uc009yiv.3, uc009yja.3	TGGCTTTTAGGGCTAGAGCAATGTATCTTAGGCTCACTTAAGGAAGCTGTAGAGATGAGC	natural antisense	NM_001143805	BDNF	brain-derived neurotrophic factor isoform a preproprotein	-	27676441	27742326	29.2548	8.61571	4.89903	2.99483	32.3655	33.3333	22.0658	15.4277	5	5.41945	4.94515	5.17902	4.5729	4.00447	2.34422	2.63579
ASHGA5P019657	0.0245072	0.0553047	3.74301	up	noncoding	uc009yjb.3	BDNF-AS1	UCSC_knowngene	1506	chr11	+	27528398	27719718	ENST00000530686, NR_002832, NR_033314, uc001mro.3, uc009yij.3, uc009yiq.3, uc009yir.3, uc009yiv.3, uc009yja.3	TGGCTTTTAGGGCTAGAGCAATGTATCTTAGGCTCACTTAAGGAAGCTGTAGAGATGAGC	natural antisense	NM_001143806	BDNF	brain-derived neurotrophic factor isoform a preproprotein	-	27676441	27742326	29.2548	8.61571	4.89903	2.99483	32.3655	33.3333	22.0658	15.4277	5	5.41945	4.94515	5.17902	4.5729	4.00447	2.34422	2.63579
ASHGA5P019657	0.0245072	0.0553047	3.74301	up	noncoding	uc009yjb.3	BDNF-AS1	UCSC_knowngene	1506	chr11	+	27528398	27719718	ENST00000530686, NR_002832, NR_033314, uc001mro.3, uc009yij.3, uc009yiq.3, uc009yir.3, uc009yiv.3, uc009yja.3	TGGCTTTTAGGGCTAGAGCAATGTATCTTAGGCTCACTTAAGGAAGCTGTAGAGATGAGC	natural antisense	NM_001143807	BDNF	brain-derived neurotrophic factor isoform a preproprotein	-	27676441	27741294	29.2548	8.61571	4.89903	2.99483	32.3655	33.3333	22.0658	15.4277	5	5.41945	4.94515	5.17902	4.5729	4.00447	2.34422	2.63579
ASHGA5P019657	0.0245072	0.0553047	3.74301	up	noncoding	uc009yjb.3	BDNF-AS1	UCSC_knowngene	1506	chr11	+	27528398	27719718	ENST00000530686, NR_002832, NR_033314, uc001mro.3, uc009yij.3, uc009yiq.3, uc009yir.3, uc009yiv.3, uc009yja.3	TGGCTTTTAGGGCTAGAGCAATGTATCTTAGGCTCACTTAAGGAAGCTGTAGAGATGAGC	natural antisense	NM_001143808	BDNF	brain-derived neurotrophic factor isoform a preproprotein	-	27676441	27722600	29.2548	8.61571	4.89903	2.99483	32.3655	33.3333	22.0658	15.4277	5	5.41945	4.94515	5.17902	4.5729	4.00447	2.34422	2.63579
ASHGA5P019657	0.0245072	0.0553047	3.74301	up	noncoding	uc009yjb.3	BDNF-AS1	UCSC_knowngene	1506	chr11	+	27528398	27719718	ENST00000530686, NR_002832, NR_033314, uc001mro.3, uc009yij.3, uc009yiq.3, uc009yir.3, uc009yiv.3, uc009yja.3	TGGCTTTTAGGGCTAGAGCAATGTATCTTAGGCTCACTTAAGGAAGCTGTAGAGATGAGC	natural antisense	NM_001143809	BDNF	brain-derived neurotrophic factor isoform d preproprotein	-	27676441	27722600	29.2548	8.61571	4.89903	2.99483	32.3655	33.3333	22.0658	15.4277	5	5.41945	4.94515	5.17902	4.5729	4.00447	2.34422	2.63579
ASHGA5P019657	0.0245072	0.0553047	3.74301	up	noncoding	uc009yjb.3	BDNF-AS1	UCSC_knowngene	1506	chr11	+	27528398	27719718	ENST00000530686, NR_002832, NR_033314, uc001mro.3, uc009yij.3, uc009yiq.3, uc009yir.3, uc009yiv.3, uc009yja.3	TGGCTTTTAGGGCTAGAGCAATGTATCTTAGGCTCACTTAAGGAAGCTGTAGAGATGAGC	natural antisense	NM_001143810	BDNF	brain-derived neurotrophic factor isoform e	-	27676441	27722600	29.2548	8.61571	4.89903	2.99483	32.3655	33.3333	22.0658	15.4277	5	5.41945	4.94515	5.17902	4.5729	4.00447	2.34422	2.63579
ASHGA5P019657	0.0245072	0.0553047	3.74301	up	noncoding	uc009yjb.3	BDNF-AS1	UCSC_knowngene	1506	chr11	+	27528398	27719718	ENST00000530686, NR_002832, NR_033314, uc001mro.3, uc009yij.3, uc009yiq.3, uc009yir.3, uc009yiv.3, uc009yja.3	TGGCTTTTAGGGCTAGAGCAATGTATCTTAGGCTCACTTAAGGAAGCTGTAGAGATGAGC	natural antisense	NM_001143811	BDNF	brain-derived neurotrophic factor isoform a preproprotein	-	27676441	27722600	29.2548	8.61571	4.89903	2.99483	32.3655	33.3333	22.0658	15.4277	5	5.41945	4.94515	5.17902	4.5729	4.00447	2.34422	2.63579
ASHGA5P019657	0.0245072	0.0553047	3.74301	up	noncoding	uc009yjb.3	BDNF-AS1	UCSC_knowngene	1506	chr11	+	27528398	27719718	ENST00000530686, NR_002832, NR_033314, uc001mro.3, uc009yij.3, uc009yiq.3, uc009yir.3, uc009yiv.3, uc009yja.3	TGGCTTTTAGGGCTAGAGCAATGTATCTTAGGCTCACTTAAGGAAGCTGTAGAGATGAGC	natural antisense	NM_001143812	BDNF	brain-derived neurotrophic factor isoform a preproprotein	-	27676441	27722447	29.2548	8.61571	4.89903	2.99483	32.3655	33.3333	22.0658	15.4277	5	5.41945	4.94515	5.17902	4.5729	4.00447	2.34422	2.63579
ASHGA5P019657	0.0245072	0.0553047	3.74301	up	noncoding	uc009yjb.3	BDNF-AS1	UCSC_knowngene	1506	chr11	+	27528398	27719718	ENST00000530686, NR_002832, NR_033314, uc001mro.3, uc009yij.3, uc009yiq.3, uc009yir.3, uc009yiv.3, uc009yja.3	TGGCTTTTAGGGCTAGAGCAATGTATCTTAGGCTCACTTAAGGAAGCTGTAGAGATGAGC	natural antisense	NM_001143813	BDNF	brain-derived neurotrophic factor isoform a preproprotein	-	27676441	27722035	29.2548	8.61571	4.89903	2.99483	32.3655	33.3333	22.0658	15.4277	5	5.41945	4.94515	5.17902	4.5729	4.00447	2.34422	2.63579
ASHGA5P019657	0.0245072	0.0553047	3.74301	up	noncoding	uc009yjb.3	BDNF-AS1	UCSC_knowngene	1506	chr11	+	27528398	27719718	ENST00000530686, NR_002832, NR_033314, uc001mro.3, uc009yij.3, uc009yiq.3, uc009yir.3, uc009yiv.3, uc009yja.3	TGGCTTTTAGGGCTAGAGCAATGTATCTTAGGCTCACTTAAGGAAGCTGTAGAGATGAGC	natural antisense	NM_001143814	BDNF	brain-derived neurotrophic factor isoform a preproprotein	-	27676441	27722035	29.2548	8.61571	4.89903	2.99483	32.3655	33.3333	22.0658	15.4277	5	5.41945	4.94515	5.17902	4.5729	4.00447	2.34422	2.63579
ASHGA5P019657	0.0245072	0.0553047	3.74301	up	noncoding	uc009yjb.3	BDNF-AS1	UCSC_knowngene	1506	chr11	+	27528398	27719718	ENST00000530686, NR_002832, NR_033314, uc001mro.3, uc009yij.3, uc009yiq.3, uc009yir.3, uc009yiv.3, uc009yja.3	TGGCTTTTAGGGCTAGAGCAATGTATCTTAGGCTCACTTAAGGAAGCTGTAGAGATGAGC	natural antisense	NM_001143816	BDNF	brain-derived neurotrophic factor isoform a preproprotein	-	27676441	27681196	29.2548	8.61571	4.89903	2.99483	32.3655	33.3333	22.0658	15.4277	5	5.41945	4.94515	5.17902	4.5729	4.00447	2.34422	2.63579
ASHGA5P019657	0.0245072	0.0553047	3.74301	up	noncoding	uc009yjb.3	BDNF-AS1	UCSC_knowngene	1506	chr11	+	27528398	27719718	ENST00000530686, NR_002832, NR_033314, uc001mro.3, uc009yij.3, uc009yiq.3, uc009yir.3, uc009yiv.3, uc009yja.3	TGGCTTTTAGGGCTAGAGCAATGTATCTTAGGCTCACTTAAGGAAGCTGTAGAGATGAGC	natural antisense	NM_001709	BDNF	brain-derived neurotrophic factor isoform a preproprotein	-	27676441	27722035	29.2548	8.61571	4.89903	2.99483	32.3655	33.3333	22.0658	15.4277	5	5.41945	4.94515	5.17902	4.5729	4.00447	2.34422	2.63579
ASHGA5P019657	0.0245072	0.0553047	3.74301	up	noncoding	uc009yjb.3	BDNF-AS1	UCSC_knowngene	1506	chr11	+	27528398	27719718	ENST00000530686, NR_002832, NR_033314, uc001mro.3, uc009yij.3, uc009yiq.3, uc009yir.3, uc009yiv.3, uc009yja.3	TGGCTTTTAGGGCTAGAGCAATGTATCTTAGGCTCACTTAAGGAAGCTGTAGAGATGAGC	natural antisense	NM_170731	BDNF	brain-derived neurotrophic factor isoform b preproprotein	-	27676441	27743605	29.2548	8.61571	4.89903	2.99483	32.3655	33.3333	22.0658	15.4277	5	5.41945	4.94515	5.17902	4.5729	4.00447	2.34422	2.63579
ASHGA5P019657	0.0245072	0.0553047	3.74301	up	noncoding	uc009yjb.3	BDNF-AS1	UCSC_knowngene	1506	chr11	+	27528398	27719718	ENST00000530686, NR_002832, NR_033314, uc001mro.3, uc009yij.3, uc009yiq.3, uc009yir.3, uc009yiv.3, uc009yja.3	TGGCTTTTAGGGCTAGAGCAATGTATCTTAGGCTCACTTAAGGAAGCTGTAGAGATGAGC	natural antisense	NM_170732	BDNF	brain-derived neurotrophic factor isoform a preproprotein	-	27676441	27742326	29.2548	8.61571	4.89903	2.99483	32.3655	33.3333	22.0658	15.4277	5	5.41945	4.94515	5.17902	4.5729	4.00447	2.34422	2.63579
ASHGA5P019657	0.0245072	0.0553047	3.74301	up	noncoding	uc009yjb.3	BDNF-AS1	UCSC_knowngene	1506	chr11	+	27528398	27719718	ENST00000530686, NR_002832, NR_033314, uc001mro.3, uc009yij.3, uc009yiq.3, uc009yir.3, uc009yiv.3, uc009yja.3	TGGCTTTTAGGGCTAGAGCAATGTATCTTAGGCTCACTTAAGGAAGCTGTAGAGATGAGC	natural antisense	NM_170733	BDNF	brain-derived neurotrophic factor isoform a preproprotein	-	27676441	27723180	29.2548	8.61571	4.89903	2.99483	32.3655	33.3333	22.0658	15.4277	5	5.41945	4.94515	5.17902	4.5729	4.00447	2.34422	2.63579
ASHGA5P019657	0.0245072	0.0553047	3.74301	up	noncoding	uc009yjb.3	BDNF-AS1	UCSC_knowngene	1506	chr11	+	27528398	27719718	ENST00000530686, NR_002832, NR_033314, uc001mro.3, uc009yij.3, uc009yiq.3, uc009yir.3, uc009yiv.3, uc009yja.3	TGGCTTTTAGGGCTAGAGCAATGTATCTTAGGCTCACTTAAGGAAGCTGTAGAGATGAGC	natural antisense	NM_170734	BDNF	brain-derived neurotrophic factor isoform c preproprotein	-	27676441	27721214	29.2548	8.61571	4.89903	2.99483	32.3655	33.3333	22.0658	15.4277	5	5.41945	4.94515	5.17902	4.5729	4.00447	2.34422	2.63579
ASHGA5P019657	0.0245072	0.0553047	3.74301	up	noncoding	uc009yjb.3	BDNF-AS1	UCSC_knowngene	1506	chr11	+	27528398	27719718	ENST00000530686, NR_002832, NR_033314, uc001mro.3, uc009yij.3, uc009yiq.3, uc009yir.3, uc009yiv.3, uc009yja.3	TGGCTTTTAGGGCTAGAGCAATGTATCTTAGGCTCACTTAAGGAAGCTGTAGAGATGAGC	natural antisense	NM_170735	BDNF	brain-derived neurotrophic factor isoform a preproprotein	-	27676441	27681196	29.2548	8.61571	4.89903	2.99483	32.3655	33.3333	22.0658	15.4277	5	5.41945	4.94515	5.17902	4.5729	4.00447	2.34422	2.63579
ASHGA5P040098	0.000179401	0.00143907	3.74118	up	noncoding	ENST00000417218	AL592494.5	GENCODE	3662	chr1	+	121138613	121204983		CTTTTATAGCATACGTAGCAATGGACTTCTCTTTTTAAAGACTGCCTAGAATTCTGTAGT	intergenic							122.06	32.2073	6.96608	5.06259	126.51	117.431	122.238	36.8577	33.472	26.2924	6.92733	6.95727	7.01365	5.22934	5.17354	4.78488
ASHGA5P037827	1.04891e-06	9.0841e-05	3.73098	up	noncoding	ENST00000458178	LL22NC03-86G7.1	GENCODE	3647	chr22	+	22292664	22297799		TGCACATCCACACCTGCGTGTGAAAGAAGATGCTAGAAAAGAACAAAAATAACTTAAAAA	natural antisense	NM_014634	PPM1F	protein phosphatase 1F	-	22273791	22307250	1354.93	398.393	10.4998	8.60027	1337.76	1336.39	1390.63	417.372	383.414	394.393	10.4362	10.5075	10.5558	8.63033	8.56974	8.60074
ASHGA5P058353	0.000930083	0.00463753	3.72892	up	noncoding	uc001pen.1	AF086184	UCSC_knowngene	707	chr11	-	93800139	93862566		AGAAATGTTGAGAAAACACTCAATAAAAGTGAAGATCAGCATACACTGAGAACAGCCTCG	natural antisense	NM_001098672	HEPHL1	hephaestin-like protein 1 precursor	+	93754377	93847374	33.8713	8.48988	5.12577	3.22701	29.2067	36.6874	35.7199	7.99836	9.76618	7.70509	4.79305	5.31267	5.27159	3.07925	3.5025	3.09928
ASHGA5P058353	0.000930083	0.00463753	3.72892	up	noncoding	uc001pen.1	AF086184	UCSC_knowngene	707	chr11	-	93800139	93862566		AGAAATGTTGAGAAAACACTCAATAAAAGTGAAGATCAGCATACACTGAGAACAGCCTCG	natural antisense	NM_015368	PANX1	pannexin-1	+	93862093	93915137	33.8713	8.48988	5.12577	3.22701	29.2067	36.6874	35.7199	7.99836	9.76618	7.70509	4.79305	5.31267	5.27159	3.07925	3.5025	3.09928
ASHGA5P042030	9.11048e-06	0.000236216	3.72597	up	noncoding	ENST00000442449	RP1-69D17.3	GENCODE	391	chr6	-	129800759	129802555	uc003qbq.3	CCTTCATTTCCCTAATTCTATTGGAGTGGTTTAAGATAATTTTGATTAGAAGCAGCAGAC	natural antisense	NM_000426	LAMA2	laminin subunit alpha-2 isoform a precursor	+	129204285	129837710	71.9211	18.5212	6.20671	4.3091	74.9584	71.8244	68.9806	20.2475	18.2625	17.0537	6.15961	6.25543	6.20509	4.38748	4.35029	4.18952
ASHGA5P042030	9.11048e-06	0.000236216	3.72597	up	noncoding	ENST00000442449	RP1-69D17.3	GENCODE	391	chr6	-	129800759	129802555	uc003qbq.3	CCTTCATTTCCCTAATTCTATTGGAGTGGTTTAAGATAATTTTGATTAGAAGCAGCAGAC	natural antisense	NM_001079823	LAMA2	laminin subunit alpha-2 isoform b precursor	+	129204285	129837710	71.9211	18.5212	6.20671	4.3091	74.9584	71.8244	68.9806	20.2475	18.2625	17.0537	6.15961	6.25543	6.20509	4.38748	4.35029	4.18952
ASHGA5P000002	0.000173391	0.0014049	3.72555	up	noncoding	AA321097		LincRNAs identified by Khalil et al	312	chr3	+	71630871	71677197		CTAACTGTCAAACAAAGATGGGCTAATTAAACGGATGCCAACTAATCGGAAAACTTCTGG	intronic antisense	ENST00000318779	FOXP1	forkhead box P1 [Source:HGNC Symbol;Acc:3823]	-	71247032	71633090	19.4224	5.09762	4.32465	2.42719	20.6752	21.0853	16.5067	5	5	5.29285	4.29235	4.52476	4.15684	2.32963	2.34422	2.60773
ASHGA5P000002	0.000173391	0.0014049	3.72555	up	noncoding	AA321097		LincRNAs identified by Khalil et al	312	chr3	+	71630871	71677197		CTAACTGTCAAACAAAGATGGGCTAATTAAACGGATGCCAACTAATCGGAAAACTTCTGG	intronic antisense	ENST00000318789	FOXP1	forkhead box P1 [Source:HGNC Symbol;Acc:3823]	-	71003843	71633140	19.4224	5.09762	4.32465	2.42719	20.6752	21.0853	16.5067	5	5	5.29285	4.29235	4.52476	4.15684	2.32963	2.34422	2.60773
ASHGA5P000002	0.000173391	0.0014049	3.72555	up	noncoding	AA321097		LincRNAs identified by Khalil et al	312	chr3	+	71630871	71677197		CTAACTGTCAAACAAAGATGGGCTAATTAAACGGATGCCAACTAATCGGAAAACTTCTGG	intronic antisense	ENST00000493089	FOXP1	forkhead box P1 [Source:HGNC Symbol;Acc:3823]	-	71008354	71632904	19.4224	5.09762	4.32465	2.42719	20.6752	21.0853	16.5067	5	5	5.29285	4.29235	4.52476	4.15684	2.32963	2.34422	2.60773
ASHGA5P000002	0.000173391	0.0014049	3.72555	up	noncoding	AA321097		LincRNAs identified by Khalil et al	312	chr3	+	71630871	71677197		CTAACTGTCAAACAAAGATGGGCTAATTAAACGGATGCCAACTAATCGGAAAACTTCTGG	intronic antisense	NM_001012505	FOXP1	forkhead box protein P1 isoform 2	-	71247033	71633140	19.4224	5.09762	4.32465	2.42719	20.6752	21.0853	16.5067	5	5	5.29285	4.29235	4.52476	4.15684	2.32963	2.34422	2.60773
ASHGA5P000002	0.000173391	0.0014049	3.72555	up	noncoding	AA321097		LincRNAs identified by Khalil et al	312	chr3	+	71630871	71677197		CTAACTGTCAAACAAAGATGGGCTAATTAAACGGATGCCAACTAATCGGAAAACTTCTGG	intronic antisense	NM_001244808	FOXP1	forkhead box protein P1 isoform 3	-	71003864	71632904	19.4224	5.09762	4.32465	2.42719	20.6752	21.0853	16.5067	5	5	5.29285	4.29235	4.52476	4.15684	2.32963	2.34422	2.60773
ASHGA5P000002	0.000173391	0.0014049	3.72555	up	noncoding	AA321097		LincRNAs identified by Khalil et al	312	chr3	+	71630871	71677197		CTAACTGTCAAACAAAGATGGGCTAATTAAACGGATGCCAACTAATCGGAAAACTTCTGG	intronic antisense	NM_001244810	FOXP1	forkhead box protein P1 isoform 4	-	71003864	71633140	19.4224	5.09762	4.32465	2.42719	20.6752	21.0853	16.5067	5	5	5.29285	4.29235	4.52476	4.15684	2.32963	2.34422	2.60773
ASHGA5P000002	0.000173391	0.0014049	3.72555	up	noncoding	AA321097		LincRNAs identified by Khalil et al	312	chr3	+	71630871	71677197		CTAACTGTCAAACAAAGATGGGCTAATTAAACGGATGCCAACTAATCGGAAAACTTCTGG	intronic antisense	NM_032682	FOXP1	forkhead box protein P1 isoform 1	-	71003864	71633140	19.4224	5.09762	4.32465	2.42719	20.6752	21.0853	16.5067	5	5	5.29285	4.29235	4.52476	4.15684	2.32963	2.34422	2.60773
ASHGA5P037889	0.000534986	0.00310477	3.72118	up	noncoding	ENST00000434868	RP1-90L6.2	GENCODE	6043	chr22	+	27254596	27261749		TTGGAAATTTCCTTACCAAATAATTCAAGGTGAAAGTATATTAAACTATATTTTTAAAAA	intergenic							18.2633	5	4.23207	2.33631	15.5203	18.2759	20.9938	5	5	5	3.8736	4.31814	4.50446	2.32963	2.34422	2.33507
ASHGA5P031936	1.84531e-05	0.000352543	3.71533	up	noncoding	ENST00000562685	RP11-556H2.2	GENCODE	377	chr16	+	79139853	79144779		AGCCACTTTCAACAATTCTGAAGAAGAAATATGGGATGTTTTGCTTCGGGATGGAGGCTG	intron sense-overlapping	NM_016373	WWOX	WW domain-containing oxidoreductase isoform 1	+	78133326	79246564	242.658	65.0132	7.95886	6.06537	233.824	249.159	244.99	62.5047	64.5866	67.9483	7.8279	8.03524	8.01343	5.97879	6.08939	6.12792
ASHGA5P040130	3.08962e-06	0.000136514	3.71164	up	noncoding	ENST00000515860	LINC00500	GENCODE	539	chr4	+	139346676	139358023		GTCTCATTTCATGGGAACTACCTCTACTTTCAAATGATCATTTCTTCCCAACATTTCAAT	intergenic							581.808	163.323	9.24653	7.35447	580.225	574.417	590.782	161.228	158.804	169.936	9.17675	9.26003	9.30281	7.29997	7.34447	7.41898
ASHGA5P031492	0.000795397	0.0041319	3.71143	up	noncoding	ENST00000570995	RP11-473M20.8	GENCODE	939	chr16	+	3104342	3105381		GACAAGGCAGGGAAGAAGGTGAGAGATGAAAGATATCGCCCTGATTGAAACACCAAACTA	intron sense-overlapping	NM_022468	MMP25	matrix metalloproteinase-25 preproprotein	+	3096681	3110724	38.4111	9.74577	5.30745	3.41548	34.5652	43.828	36.8402	12.0598	7.49446	9.68308	5.03971	5.57052	5.31212	3.65969	3.17772	3.40902
ASHGA5P036086	5.13413e-07	7.2265e-05	3.71088	up	noncoding	uc002tji.1	AK123617	UCSC_knowngene	3471	chr2	+	113963502	113966973		CTAATTTATGGCATGCATATCATATGAGCAGTCTCAAATCCTCCCCAGAACAAGGTGAGG	intergenic							4805.35	1520.96	12.36	10.4682	4786.54	4850.39	4779.12	1604.28	1487.99	1470.61	12.3116	12.4017	12.3666	10.506	10.4524	10.4462
ASHGA5P038182	0.00101194	0.00495108	3.70629	up	noncoding	ENST00000452768	ENTPD3-AS1	GENCODE	724	chr3	-	40433340	40494671	NR_040100	ATGATGAAGTTGGGTCTGGAGGCAAGCTGACTCAGATGGATTCTCGATTTTATGATGCTG	natural antisense	NM_001248	ENTPD3	ectonucleoside triphosphate diphosphohydrolase 3	+	40428672	40470110	61.6686	16.1796	5.97908	4.08911	73.4311	58.069	53.5057	21.6022	12.0739	14.8628	6.12733	5.96341	5.84651	4.4777	3.78396	4.00566
ASHGA5P037745	1.53891e-05	0.000314903	3.70474	up	noncoding	ENST00000422971	CTA-941F9.9	GENCODE	548	chr22	-	46000311	46001501		TGTCCACACAAGACTTTAATAAAATGTGGCATCTAACTGAATAAAGACTATCCTTTCGGG	intergenic							507.359	142.66	9.04808	7.15871	492.218	507.676	522.183	137.399	138.675	151.906	8.94096	9.07869	9.12458	7.07707	7.14373	7.25532
ASHGA5P035814	0.000173837	0.00140645	3.7037	up	noncoding	ENST00000431712	AC006369.3	GENCODE	384	chr2	+	37971475	37974189		CTGACGTTACTCTCAAAATACTTTCAGGTAATTGTTGTCAAACAAGAGTTGACAATTTGC	intergenic							18.0617	5	4.22527	2.33631	16.5867	20.0885	17.51	5	5	5	3.97513	4.45845	4.24225	2.32963	2.34422	2.33507
ASHGA5P031078	0.000466022	0.00282019	3.70286	up	noncoding	ENST00000457405	RP1-10C16.1	GENCODE	418	chr1	-	168732602	168743728		CATTCATTCACCATTGATGTATTTGTGAAGGTGTTCTCTCTAAATAAACTATTGGGACCT	intergenic							49.4285	12.7167	5.66591	3.77727	55.2262	51.0204	42.0387	10.5828	12.6979	14.8693	5.7157	5.77706	5.50496	3.46918	3.8565	4.00613
ASHGA5P021474	1.87898e-06	0.000111137	3.70256	up	noncoding	ENST00000533009	RP1-65P5.3	GENCODE	150	chr11	-	32118688	32126637	ENST00000517509, ENST00000520432, NR_024458, uc001vac.3, uc010tfr.2	TGGAGGTTTCATATACACCACTTACAGTTTTCAGCTCCTCAGTAGTGACAAAGCCATCCC	natural antisense	NM_002901	RCN1	reticulocalbin-1 precursor	+	32112476	32127272	2233.29	682.889	11.2399	9.35139	2178.94	2259.07	2261.86	690.113	691.568	666.986	11.157	11.2843	11.2784	9.32714	9.38325	9.34378
ASHGA5P041993	1.82437e-06	0.000109989	3.69752	up	noncoding	ENST00000434296	RP1-249H1.4	GENCODE	413	chr6	-	114191161	114191899	NR_038863	ATGCTTTCAAAATATCAGGAAGCAAATGAGAAAAGGAAAAAAAGACATTCATTGTATATG	intergenic							412.185	114.46	8.73934	6.85278	429.039	407.268	400.249	122.931	105.152	115.299	8.73102	8.75496	8.73203	6.91936	6.7706	6.86838
ASHGA5P032503	0.000300337	0.00205596	3.69605	up	noncoding	ENST00000579033	RP11-433M22.1	GENCODE	333	chr17	-	46454623	46457732		ATCTCAAGATGTTTCTGATGCTGGAGAATCCCTCAAAGTGAGACAGAACTGAAAGCCCTG	intron sense-overlapping	NM_001075099	SKAP1	src kinase-associated phosphoprotein 1 isoform 2	-	46210801	46507594	20.0288	5.1698	4.36568	2.4797	23.328	17.4505	19.308	5	5.50939	5	4.46661	4.2479	4.38255	2.32963	2.7744	2.33507
ASHGA5P032503	0.000300337	0.00205596	3.69605	up	noncoding	ENST00000579033	RP11-433M22.1	GENCODE	333	chr17	-	46454623	46457732		ATCTCAAGATGTTTCTGATGCTGGAGAATCCCTCAAAGTGAGACAGAACTGAAAGCCCTG	intron sense-overlapping	NM_003726	SKAP1	src kinase-associated phosphoprotein 1 isoform 1	-	46210801	46507594	20.0288	5.1698	4.36568	2.4797	23.328	17.4505	19.308	5	5.50939	5	4.46661	4.2479	4.38255	2.32963	2.7744	2.33507
ASHGA5P029946	1.77788e-06	0.00010901	3.69552	up	noncoding	NR_040058	LOC100505648	RefSeq	1156	chr15	-	40985952	40987303		CAGAGCAAGTGCCGAAACTGGAAGGTTACATTTAGTTCAGGATATGAAGATCATATAAGG	natural antisense	ENST00000527860	RAD51	RAD51 homolog (S. cerevisiae) [Source:HGNC Symbol;Acc:9817]	+	40986971	41011084	3742.46	1166.54	11.9896	10.1038	4041.78	3628.3	3557.3	1247.02	1120.77	1131.83	12.0595	11.9726	11.9367	10.152	10.07	10.0895
ASHGA5P022818	0.00154186	0.00674529	3.6845	up	noncoding	NR_024399	MGC23284	RefSeq	942	chr16	+	88729780	88753594		TGTGATTGTTTTCTGAATGTGGAAGCGTCGGCCGAGCGCGGTCCTTGGAGAACCCTTGCT	intronic antisense	NM_178310	SNAI3	zinc finger protein SNAI3	-	88744089	88752882	33.2856	8.62671	5.10863	3.22716	32.1292	35.6194	32.1084	10.5241	9.31874	6.03729	4.931	5.26854	5.12635	3.45985	3.44321	2.77843
ASHGA5P031014	2.09821e-05	0.000380154	3.67744	up	noncoding	ENST00000565498	AC004381.7	GENCODE	351	chr16	-	20754984	20777942		GCAGTGTCCACCAAAGAAATTCTGAAAATTAAATGCTGTATTGAATACACAGGTAAAAGC	natural antisense	NM_005622	ACSM3	acyl-coenzyme A synthetase ACSM3, mitochondrial isoform 1	+	20775311	20808479	182.573	49.2995	7.54341	5.6647	190.444	185.656	171.619	55.2445	47.2691	45.3848	7.52406	7.61404	7.49212	5.79731	5.65074	5.54606
ASHGA5P031014	2.09821e-05	0.000380154	3.67744	up	noncoding	ENST00000565498	AC004381.7	GENCODE	351	chr16	-	20754984	20777942		GCAGTGTCCACCAAAGAAATTCTGAAAATTAAATGCTGTATTGAATACACAGGTAAAAGC	natural antisense	NM_202000	ACSM3	acyl-coenzyme A synthetase ACSM3, mitochondrial isoform 2	+	20775311	20797638	182.573	49.2995	7.54341	5.6647	190.444	185.656	171.619	55.2445	47.2691	45.3848	7.52406	7.61404	7.49212	5.79731	5.65074	5.54606
ASHGA5P053486	3.18572e-05	0.000486767	3.67272	up	noncoding	ENST00000524166	RP11-37B2.1	GENCODE	836	chr8	-	90623584	90629386		CACAGTGCTAGTAAGTAATGAATGTGAAATTTTAACTGTTTCAATCTCTTCTCAGAGCCA	intergenic							18.9971	5.06198	4.29643	2.41958	21.1057	18.6141	17.2714	5	5	5.18595	4.32083	4.34376	4.2247	2.32963	2.34422	2.58489
ASHGA5P044468	7.3895e-05	0.000814598	3.67257	up	noncoding	ENST00000509144	RP11-152P17.2	GENCODE	542	chr8	-	106809167	107072671		TGTCAGTAATGGCTTCATTCATCTACACAGGGAACAGAGGATGGAGAGGTGATGTCTTCA	intronic antisense	NM_012082	ZFPM2	zinc finger protein ZFPM2	+	106331146	106816767	72.8394	19.0349	6.22423	4.34744	76.5752	72.3975	69.5456	17.5171	17.4692	22.1183	6.18906	6.26736	6.21627	4.18866	4.29631	4.55735
ASHGA5P033018	0.0105996	0.0289499	3.67179	up	noncoding	TCONS_00029138	XLOC_014080	LincRNAs identified by Cabili et al	1071	chr21	-	40388682	40390969		TGTACATGCGTGTTATTAGAGGCGAATGCACGTTTTTGTTACTGAGAGAGTGGCCCTAGA	intergenic							28.2645	8.06742	4.86137	2.98488	34.3567	25.0959	25.3409	6.9513	5	12.251	5.03158	4.77798	4.77454	2.87413	2.34422	3.7363
ASHGA5P033792	3.2577e-09	2.2437e-05	3.67095	up	noncoding	ENST00000583122	RP11-178F10.2	GENCODE	459	chr18	+	22069338	22071044		GGTCAACGTCTGGAAATCCGACAAAATGGGCTTAATTCATTGTAATTTTGTTTGCTTTTA	intergenic							6159.59	2002.08	12.7314	10.8552	6365.92	6014.48	6098.38	2075.1	1989.97	1941.17	12.7434	12.7226	12.7282	10.8642	10.8591	10.8424
ASHGA5P030047	3.24918e-06	0.000138969	3.66843	up	noncoding	ENST00000566282	RP11-519C12.1	GENCODE	540	chr15	-	52940830	52942063		GGAATAGCAAATAGAAGTGCTAGTATTTACTAGATGCAGTGATTGCTACAGTTGGTTTTA	intron sense-overlapping	NM_019600	FAM214A	protein FAM214A	-	52873517	52970820	498.651	141.421	9.02196	7.14679	542.91	482.2	470.843	138.995	136.779	148.49	9.08595	9.00616	8.97375	7.09247	7.12669	7.22122
ASHGA5P017106	0.00358643	0.0127371	3.66318	up	noncoding	ENST00000437717	AC007966.1	GENCODE	263	chr2	-	186600788	186603752		GGACACAGCCAACAGAGTTGGAGGGAATCATTGCTGTGAGAAGCTGACAGTGGTGGATGA	natural antisense	NM_173651	FSIP2	fibrous sheath-interacting protein 2	+	186603354	186698016	18.3274	5	4.20941	2.33631	12.8804	20.0725	22.0293	5	5	5	3.60196	4.45646	4.5698	2.32963	2.34422	2.33507
ASHGA5P057363	0.000107809	0.00104168	3.66119	up	noncoding	TCONS_00016338	XLOC_007718	LincRNAs identified by Cabili et al	3476	chr9	-	70501271	70505069	ENST00000422178, ENST00000425587	TAGAAAGCAAATAGTGAAATGAACATTTACATTCTGGCAACCTCAGAAGTACAACGAACA	intergenic							128.056	34.4832	7.03151	5.1592	133.933	125.993	124.243	38.1885	27.7474	37.5136	7.00668	7.05395	7.03392	5.28146	4.9152	5.28095
ASHGA5P042091	0.00542791	0.0174751	3.65522	up	noncoding	ENST00000455535	RP11-445F6.3	GENCODE	491	chr6	-	139628818	139629359		CCTAGACCCATGTGTTTTAATTAATCAGGAGCAAATTTGTGTAAAAACACGTCTGGATAA	intergenic							29.2923	7.18117	4.86938	2.99943	29.2207	19.5395	39.1167	5.8344	7.26805	8.44105	4.79416	4.41241	5.40157	2.63425	3.14328	3.22075
ASHGA5P030870	0.000304172	0.00207812	3.65264	up	noncoding	TCONS_00006222	XLOC_002813	LincRNAs identified by Cabili et al	1126	chr3	+	128949392	128955149		AAATCATATAACATGAAATTTTTCCATTCTAACCATTAAAAACATGTCTTTTTGTGTGTG	intergenic							78.9011	20.8141	6.33548	4.46654	72.8408	80.2434	83.6191	18.8363	19.3913	24.2147	6.11484	6.41722	6.47438	4.28947	4.43027	4.67988
ASHGA5P037458	5.96491e-06	0.000192276	3.65202	up	noncoding	ENST00000400353	AP000569.8	GENCODE	2090	chr21	+	35303517	35343487	NR_038883	CCGGCTTGCATCTATTCTATACACTTTCTGTTATTTGTTAGGGCTCACAAGGAACAGTTA	intergenic							394.538	110.556	8.67392	6.80522	402.926	389.591	391.099	104.545	113.788	113.334	8.6337	8.68801	8.70004	6.69644	6.87847	6.84076
ASHGA5P042208	4.26223e-05	0.000580123	3.64245	up	noncoding	ENST00000524770	RP1-80B9.2	GENCODE	565	chr6	+	2246001	2397580	ENST00000505870, ENST00000529893, ENST00000531092	AACAAGTCACTTTATTTGGGCTGGAGGAAAAAGCACTAAACCAGATGTTGAGGTGACCGG	bidirectional	NM_001500	GMDS	GDP-mannose 4,6 dehydratase isoform 1	-	1624034	2245868	32.1143	8.22639	5.06077	3.19586	32.6876	32.4438	31.2116	7.7591	8.14225	8.77782	4.96157	5.13772	5.08302	3.03299	3.28315	3.27144
ASHGA5P015426	0.000156092	0.00130947	3.64183	up	noncoding	ENST00000420161	AC110769.3	GENCODE	815	chr2	+	114737485	114740835		CATCAAACAAAAGATATTAAAGACATTGGCGGTAACACTGGAATGGATGTGAAGATGGGA	intergenic							150.067	40.6288	7.25395	5.38929	150.813	152.583	146.803	47.5329	33.0049	41.3487	7.17432	7.31999	7.26755	5.59632	5.15719	5.41435
ASHGA5P037766	6.80755e-05	0.000776237	3.6391	up	noncoding	ENST00000565177	RP3-522J7.6	GENCODE	1567	chr22	-	50226263	50231434		ATAGCCTAGAGATGGTTATGTAGCGGGGGACTGAGCTACTAAGTGAAGGCATAGATAGTT	intergenic							100.061	27.0739	6.68471	4.82113	100.978	99.5188	99.6858	31.1081	22.7277	27.3858	6.59854	6.72804	6.72754	4.98269	4.63862	4.84207
ASHGA5P017563	0.00187613	0.0077495	3.62963	up	noncoding	ENST00000443161	RP5-864K19.4	GENCODE	424	chr1	+	39339113	39341898		ATTAGGTTTCTTTGCAGGAGATGAAGCCAGACTGCTCATCATTCCAGACATCTTCAGCTG	natural antisense	NM_030772	GJA9	gap junction alpha-9 protein precursor	-	39339738	39347298	73.6776	20.1311	6.2394	4.37957	79.5652	71.3886	70.0791	14.8837	18.2373	27.2722	6.24555	6.24603	6.2266	3.95479	4.3481	4.83584
ASHGA5P056171	0.00148689	0.00656396	3.62374	up	noncoding	TCONS_00027067	XLOC_013108	LincRNAs identified by Cabili et al	916	chr19	+	48824741	48826469	TCONS_00027066	TTAAGCTGACTGTGACCACGTTAAATTAAGGATTCATAGGAAGGAAGGCGGTGTCGAAGC	intergenic							100.276	27.7443	6.68483	4.82735	104.096	101.67	95.0599	38.6246	22.2276	22.3806	6.63863	6.75852	6.65735	5.29981	4.60989	4.57235
ASHGA5P047923	0.00131038	0.005971	3.61954	up	noncoding	ENST00000526906	RP11-351I24.1	GENCODE	803	chr11	-	10324203	10325251		TTCCTGGAAGGAGTCACCTGAGCGGACCTGAATTCCATCTGAGGACGGAGGACAGATTCC	bidirectional	ENST00000278175	ADM	adrenomedullin [Source:HGNC Symbol;Acc:259]	+	10326226	10328944	43.3734	11.4922	5.48432	3.62852	39.9572	49.2019	40.961	9.54955	10.4679	14.4592	5.25468	5.73124	5.46705	3.32582	3.59318	3.96655
ASHGA5P046323	4.47271e-05	0.000596711	3.60888	up	noncoding	ENST00000414939	RP11-139J15.2	GENCODE	637	chr10	-	18943792	18948167		GGTTTAAAGACCCTTTAAGACTTAGATGCAGGATAATATGCTCCAACGTTACAACATTAA	bidirectional	NM_178815	ARL5B	ADP-ribosylation factor-like protein 5B	+	18948312	18966940	408.528	116.346	8.72506	6.8735	403.12	410.468	411.995	110.059	108.292	130.689	8.63467	8.76719	8.7733	6.76838	6.80811	7.04402
ASHGA5P049562	0.00230145	0.00909487	3.60718	up	noncoding	ENST00000580574	CCDC144C	GENCODE	896	chr17	+	20243204	20246138	ENST00000445752	ATGGAGAGCATGACAGGTAAGCCTATAGCAGCGTTTAACAGGAGACAATTGGTCAAGTGT	intergenic							37.0797	9.51371	5.23746	3.38659	28.912	45.3632	36.9639	11.0885	7.52138	9.93128	4.77755	5.61799	5.31685	3.53747	3.18123	3.44107
ASHGA5P038367	8.33116e-06	0.000226122	3.6058	up	noncoding	ENST00000570269	RP11-553L6.5	GENCODE	1679	chr3	-	114033347	114035026		CACTTTCCGAGGTATTGTACAAGTTCACACTGTTTGTGAAGTTTGAATATGAAGGAATAA	intergenic							1425.35	435.203	10.5717	8.72137	1481.16	1393.12	1401.76	458.45	391.224	455.936	10.5755	10.5695	10.57	8.75805	8.59753	8.80853
ASHGA5P058915	0.00186668	0.00772049	3.60494	up	noncoding	uc.119-	uc.119	UCR	301	chr3	-	114433466	114433767		CACCTTGTATAATGTCATTCTGAAAACATTGGTAGTTAATAGGTGCCACAACATTGCACA	intron sense-overlapping	ENST00000357258	ZBTB20	zinc finger and BTB domain containing 20 [Source:HGNC Symbol;Acc:13503]	-	114057516	114866118	40.2615	10.9118	5.38365	3.53368	41.6942	37.9864	41.104	15.5817	8.89581	8.25786	5.31796	5.36252	5.47048	4.01861	3.39038	3.19204
ASHGA5P058915	0.00186668	0.00772049	3.60494	up	noncoding	uc.119-	uc.119	UCR	301	chr3	-	114433466	114433767		CACCTTGTATAATGTCATTCTGAAAACATTGGTAGTTAATAGGTGCCACAACATTGCACA	intron sense-overlapping	ENST00000462705	ZBTB20	zinc finger and BTB domain containing 20 [Source:HGNC Symbol;Acc:13503]	-	114056940	114790222	40.2615	10.9118	5.38365	3.53368	41.6942	37.9864	41.104	15.5817	8.89581	8.25786	5.31796	5.36252	5.47048	4.01861	3.39038	3.19204
ASHGA5P058915	0.00186668	0.00772049	3.60494	up	noncoding	uc.119-	uc.119	UCR	301	chr3	-	114433466	114433767		CACCTTGTATAATGTCATTCTGAAAACATTGGTAGTTAATAGGTGCCACAACATTGCACA	intron sense-overlapping	ENST00000464560	ZBTB20	zinc finger and BTB domain containing 20 [Source:HGNC Symbol;Acc:13503]	-	114057530	114477787	40.2615	10.9118	5.38365	3.53368	41.6942	37.9864	41.104	15.5817	8.89581	8.25786	5.31796	5.36252	5.47048	4.01861	3.39038	3.19204
ASHGA5P058915	0.00186668	0.00772049	3.60494	up	noncoding	uc.119-	uc.119	UCR	301	chr3	-	114433466	114433767		CACCTTGTATAATGTCATTCTGAAAACATTGGTAGTTAATAGGTGCCACAACATTGCACA	intron sense-overlapping	ENST00000471418	ZBTB20	zinc finger and BTB domain containing 20 [Source:HGNC Symbol;Acc:13503]	-	114057498	114478118	40.2615	10.9118	5.38365	3.53368	41.6942	37.9864	41.104	15.5817	8.89581	8.25786	5.31796	5.36252	5.47048	4.01861	3.39038	3.19204
ASHGA5P058915	0.00186668	0.00772049	3.60494	up	noncoding	uc.119-	uc.119	UCR	301	chr3	-	114433466	114433767		CACCTTGTATAATGTCATTCTGAAAACATTGGTAGTTAATAGGTGCCACAACATTGCACA	intron sense-overlapping	NM_001164343	ZBTB20	zinc finger and BTB domain-containing protein 20 isoform 2	-	114056946	114790261	40.2615	10.9118	5.38365	3.53368	41.6942	37.9864	41.104	15.5817	8.89581	8.25786	5.31796	5.36252	5.47048	4.01861	3.39038	3.19204
ASHGA5P058915	0.00186668	0.00772049	3.60494	up	noncoding	uc.119-	uc.119	UCR	301	chr3	-	114433466	114433767		CACCTTGTATAATGTCATTCTGAAAACATTGGTAGTTAATAGGTGCCACAACATTGCACA	intron sense-overlapping	NM_001164344	ZBTB20	zinc finger and BTB domain-containing protein 20 isoform 2	-	114056946	114478124	40.2615	10.9118	5.38365	3.53368	41.6942	37.9864	41.104	15.5817	8.89581	8.25786	5.31796	5.36252	5.47048	4.01861	3.39038	3.19204
ASHGA5P058915	0.00186668	0.00772049	3.60494	up	noncoding	uc.119-	uc.119	UCR	301	chr3	-	114433466	114433767		CACCTTGTATAATGTCATTCTGAAAACATTGGTAGTTAATAGGTGCCACAACATTGCACA	intron sense-overlapping	NM_001164345	ZBTB20	zinc finger and BTB domain-containing protein 20 isoform 2	-	114056946	114478124	40.2615	10.9118	5.38365	3.53368	41.6942	37.9864	41.104	15.5817	8.89581	8.25786	5.31796	5.36252	5.47048	4.01861	3.39038	3.19204
ASHGA5P058915	0.00186668	0.00772049	3.60494	up	noncoding	uc.119-	uc.119	UCR	301	chr3	-	114433466	114433767		CACCTTGTATAATGTCATTCTGAAAACATTGGTAGTTAATAGGTGCCACAACATTGCACA	intron sense-overlapping	NM_015642	ZBTB20	zinc finger and BTB domain-containing protein 20 isoform 2	-	114056946	114866127	40.2615	10.9118	5.38365	3.53368	41.6942	37.9864	41.104	15.5817	8.89581	8.25786	5.31796	5.36252	5.47048	4.01861	3.39038	3.19204
ASHGA5P041107	0.000194907	0.00152192	3.60189	up	noncoding	ENST00000500224	RP11-266N13.2	GENCODE	729	chr5	+	58335587	58359330		CACTTGCATTTGCAGCATAATGAATTCATTAGCAACACTGTGGATCAATGCTATACATAA	intronic antisense	NM_001104631	PDE4D	cAMP-specific 3',5'-cyclic phosphodiesterase 4D isoform PDE4D4	-	58264865	59189621	49.9859	13.3453	5.69168	3.84292	53.4819	47.9279	48.5477	16.464	12.2679	11.3038	5.67124	5.69374	5.71005	4.10206	3.8073	3.6194
ASHGA5P041107	0.000194907	0.00152192	3.60189	up	noncoding	ENST00000500224	RP11-266N13.2	GENCODE	729	chr5	+	58335587	58359330		CACTTGCATTTGCAGCATAATGAATTCATTAGCAACACTGTGGATCAATGCTATACATAA	intronic antisense	NM_001165899	PDE4D	cAMP-specific 3',5'-cyclic phosphodiesterase 4D isoform PDE4D7	-	58264865	59783925	49.9859	13.3453	5.69168	3.84292	53.4819	47.9279	48.5477	16.464	12.2679	11.3038	5.67124	5.69374	5.71005	4.10206	3.8073	3.6194
ASHGA5P041107	0.000194907	0.00152192	3.60189	up	noncoding	ENST00000500224	RP11-266N13.2	GENCODE	729	chr5	+	58335587	58359330		CACTTGCATTTGCAGCATAATGAATTCATTAGCAACACTGTGGATCAATGCTATACATAA	intronic antisense	NM_001197218	PDE4D	cAMP-specific 3',5'-cyclic phosphodiesterase 4D isoform PDE4D5	-	58264865	59064438	49.9859	13.3453	5.69168	3.84292	53.4819	47.9279	48.5477	16.464	12.2679	11.3038	5.67124	5.69374	5.71005	4.10206	3.8073	3.6194
ASHGA5P041107	0.000194907	0.00152192	3.60189	up	noncoding	ENST00000500224	RP11-266N13.2	GENCODE	729	chr5	+	58335587	58359330		CACTTGCATTTGCAGCATAATGAATTCATTAGCAACACTGTGGATCAATGCTATACATAA	intronic antisense	NM_001197219	PDE4D	cAMP-specific 3',5'-cyclic phosphodiesterase 4D isoform PDE4D8	-	58264865	58652727	49.9859	13.3453	5.69168	3.84292	53.4819	47.9279	48.5477	16.464	12.2679	11.3038	5.67124	5.69374	5.71005	4.10206	3.8073	3.6194
ASHGA5P041107	0.000194907	0.00152192	3.60189	up	noncoding	ENST00000500224	RP11-266N13.2	GENCODE	729	chr5	+	58335587	58359330		CACTTGCATTTGCAGCATAATGAATTCATTAGCAACACTGTGGATCAATGCTATACATAA	intronic antisense	NM_001197220	PDE4D	cAMP-specific 3',5'-cyclic phosphodiesterase 4D isoform PDE4D9	-	58264865	58571945	49.9859	13.3453	5.69168	3.84292	53.4819	47.9279	48.5477	16.464	12.2679	11.3038	5.67124	5.69374	5.71005	4.10206	3.8073	3.6194
ASHGA5P041107	0.000194907	0.00152192	3.60189	up	noncoding	ENST00000500224	RP11-266N13.2	GENCODE	729	chr5	+	58335587	58359330		CACTTGCATTTGCAGCATAATGAATTCATTAGCAACACTGTGGATCAATGCTATACATAA	intronic antisense	NM_006203	PDE4D	cAMP-specific 3',5'-cyclic phosphodiesterase 4D isoform PDE4D3	-	58264865	58882324	49.9859	13.3453	5.69168	3.84292	53.4819	47.9279	48.5477	16.464	12.2679	11.3038	5.67124	5.69374	5.71005	4.10206	3.8073	3.6194
ASHGA5P035867	0.000495124	0.00294375	3.59925	up	noncoding	TCONS_00004212	XLOC_002054	LincRNAs identified by Cabili et al	1991	chr2	-	38767122	38769283		GAATTTCCTTCTAAAGATTCCTGCTGTTTTCTCAGCAGGTGGGAACTTTTGCACTCTGCA	intergenic							55.8943	15.018	5.84862	4.00092	59.9331	57.5256	50.2243	12.5378	13.9959	18.5202	5.83689	5.9509	5.75807	3.71555	3.98404	4.30317
ASHGA5P027790	0.000201498	0.00155939	3.59668	up	noncoding	TCONS_00010158	XLOC_004624	LincRNAs identified by Cabili et al	252	chr5	+	162180832	162181273		AACAATATCCAACGTGCTAGTGAAGACTTTGAAGGACGCCATGACACTTCACAAGGAACC	intergenic							62.2078	16.6073	5.99832	4.15166	68.8498	62.1837	55.5899	14.6709	15.5064	19.6446	6.03435	6.06187	5.89875	3.93349	4.12986	4.39162
ASHGA5P032537	9.68004e-07	8.7844e-05	3.59088	up	noncoding	TCONS_00029036	XLOC_013955	LincRNAs identified by Cabili et al	1172	chr21	+	44232379	44237997		TATAACTTGCAAACCAGTGGAGTGAGGAAAAGAGGAGGAGGTGCGTAAAACACAACCAAC	intergenic							2320.2	733.378	11.2981	9.45379	2279.41	2365.98	2315.21	759.183	725.093	715.859	11.2284	11.3524	11.3135	9.46284	9.45341	9.44511
ASHGA5P018820	0.00101428	0.0049602	3.5852	up	noncoding	ENST00000457976	RP11-305L7.3	GENCODE	506	chr9	-	93881419	93925369		GGACTTGGAGATCAAAGAAACTCTAGTAACGTGGAAATTCATGCTCCGAGTAGTGACAAG	intergenic							40.0447	10.6863	5.36837	3.52632	46.3292	38.411	35.394	9.93177	8.02406	14.1031	5.46573	5.38052	5.25886	3.38018	3.26547	3.9333
ASHGA5P038992	1.17412e-07	4.7896e-05	3.58195	up	noncoding	ENST00000468377	RP11-475N22.4	GENCODE	1578	chr3	+	128208074	128221191		GACATGCTCTTGGATGGGGAAACTTAATATCAGAAAAATGTCAATTTTCCCATTTTTTCC	intronic antisense	NM_032638	GATA2	endothelial transcription factor GATA-2 isoform 1	-	128198264	128212030	1158.32	352.377	10.2693	8.42855	1176.74	1128.76	1169.46	355.582	348.988	352.562	10.2451	10.2581	10.3046	8.40503	8.43501	8.4456
ASHGA5P038748	0.0168322	0.0412349	3.58011	up	noncoding	TCONS_00016263	XLOC_007635	LincRNAs identified by Cabili et al	283	chr9	-	5308117	5311063		ATAACCTGAAAGGAAAGCATAAACATCTGGAGCAGTTCCAAAGGCATCTGGGGAGAGTCA	intergenic							26.6553	7.15173	4.7156	2.8756	18.2235	38.3974	23.3451	9.49925	5	6.95593	4.10649	5.37999	4.66032	3.31958	2.34422	2.96299
ASHGA5P042245	1.58734e-05	0.000321348	3.57557	up	noncoding	ENST00000366312	RP1-290I10.7	GENCODE	656	chr6	+	10434561	10457014		TGCATCCTGTACTGTTTACAGCCTTATCTCCAACTTTTGCAGAGTCAAGAATTTAAAAGC	intergenic							498.449	145.009	9.02101	7.18283	490.562	504.053	500.732	142.767	154.35	137.909	8.93203	9.06837	9.06262	7.12859	7.30174	7.11818
ASHGA5P026721	1.28977e-05	0.000286384	3.56949	up	noncoding	ENST00000562245	RP11-660M18.2	GENCODE	774	chr11	+	89984399	90648220		CCCTTAATACTACAGCATGATCCAAAGCATCACCAAAGTCTTCAAAGAGAAAGTAAAAAA	intergenic							302.146	85.978	8.28598	6.45026	295.218	304.514	306.707	84.3107	89.4295	84.1937	8.17646	8.33573	8.34576	6.39116	6.53685	6.42278
ASHGA5P049434	0.003849	0.0134317	3.56262	up	noncoding	ENST00000416689	RP5-848E13.3	GENCODE	3075	chr1	+	43424774	43442099		AAGCAGATGGTTAAGAGCTCTACAACTTCTGTGAGGTAAAGAATATCTGCAGGGCTGGAC	natural antisense	NM_006516	SLC2A1	solute carrier family 2, facilitated glucose transporter member 1	-	43391045	43424847	55.6253	15.4985	5.82966	3.99672	63.5867	58.3106	44.9786	22.9074	11.8966	11.6915	5.91726	5.97059	5.60113	4.55829	3.76333	3.66854
ASHGA5P020794	0.000151983	0.00129214	3.55911	up	noncoding	uc003xew.3	BC034827	UCSC_knowngene	3172	chr8	-	26236776	26240469		CGTTTATCCTATGTTAATGGCTAGTTACTCTTCAGATGAACTTAAAAATGGACTTGTCCA	natural antisense	ENST00000380629	BNIP3L	BCL2/adenovirus E1B 19kDa interacting protein 3-like [Source:HGNC Symbol;Acc:1085]	+	26240413	26270645	70.5682	19.0941	6.17509	4.34357	76.2075	73.1452	62.3518	22.1762	18.8498	16.2563	6.18277	6.28257	6.05993	4.51061	4.39477	4.12534
ASHGA5P020233	5.28454e-06	0.000177924	3.55697	up	noncoding	ENST00000512622	RP11-319G6.1	GENCODE	482	chr3	+	139108671	139142235	ENST00000510068	TAACTGCAGGGAACATGGAGGAGACATATTTCCACCTATTTCTCTCCATAAGTATAAAAG	bidirectional	NM_004766	COPB2	coatomer subunit beta'	-	139076432	139108522	180.116	50.098	7.52104	5.69039	191.117	168.956	180.275	54.6856	47.9324	47.6759	7.52878	7.47108	7.56325	5.78381	5.67105	5.61629
ASHGA5P050002	9.01417e-06	0.000235648	3.55597	up	noncoding	TCONS_00014003	XLOC_006644	LincRNAs identified by Cabili et al	277	chr7	-	149903392	149917567	TCONS_00013637	ATGAATCAAACCGCAGGAGTCTCCAATAGCGTCAGGTATCCCCCGGGGAAAGGCCACAAG	intergenic							1333.84	411.56	10.4756	8.64536	1282.84	1313.37	1405.32	406.889	410.57	417.221	10.3732	10.4804	10.5732	8.58994	8.66614	8.68001
ASHGA5P017294	3.48369e-05	0.0005135	3.55546	up	noncoding	ENST00000439819	DICER1-AS1	GENCODE	810	chr14	+	95624014	95646262	ENST00000554631, NR_015415	TTAACAGACGAAGAAATGGAATAACTTCCAACAACACAGGTTGGAGCTGAAGGAGTGCCC	intronic antisense	ENST00000526495	DICER1	dicer 1, ribonuclease type III [Source:HGNC Symbol;Acc:17098]	-	95552564	95624347	143.304	39.26	7.18271	5.35268	146.6	156.505	126.806	39.7295	38.9206	39.1299	7.13047	7.35678	7.06089	5.33933	5.37772	5.34099
ASHGA5P017294	3.48369e-05	0.0005135	3.55546	up	noncoding	ENST00000439819	DICER1-AS1	GENCODE	810	chr14	+	95624014	95646262	ENST00000554631, NR_015415	TTAACAGACGAAGAAATGGAATAACTTCCAACAACACAGGTTGGAGCTGAAGGAGTGCCC	intronic antisense	ENST00000527865	DICER1	dicer 1, ribonuclease type III [Source:HGNC Symbol;Acc:17098]	-	95599756	95624347	143.304	39.26	7.18271	5.35268	146.6	156.505	126.806	39.7295	38.9206	39.1299	7.13047	7.35678	7.06089	5.33933	5.37772	5.34099
ASHGA5P015960	0.000370401	0.00239647	3.54831	up	noncoding	ENST00000425214	CCDC144B	GENCODE	576	chr17	-	18494172	18507053	ENST00000433419, NM_014695, NR_023380, NR_036647	TTTATGAGAATTTTATGTTGCTGATGAACAACTTAGAATGGAGTATAAAGATTGATTGCA	intergenic							30.4032	7.96011	4.96741	3.14028	36.9834	25.9108	28.3154	8.79813	5.93189	9.1503	5.1365	4.82433	4.94139	3.21731	2.87486	3.32865
ASHGA5P045178	0.00178908	0.00750363	3.5461	up	noncoding	ENST00000453568	RP4-781K5.4	GENCODE	631	chr1	+	234809841	234818922		GATTCAGACAAAGATATAACTACAGAATGCACATGACGGTTTTGTTAATACACCAAAAGG	intergenic							38.9026	10.3986	5.31902	3.49279	37.6347	46.6229	32.4503	10.4307	12.4365	8.32849	5.16569	5.65351	5.13788	3.44824	3.82761	3.20252
ASHGA5P030904	0.00686321	0.020809	3.54083	up	noncoding	ENST00000576943	RP11-473M20.15	GENCODE	650	chr16	-	3160512	3162490		TTTTGTGGAAAGATTGTGTTATTTGAAATTTCAAAGCGAGCACTGCAGTTGTCCTCACAG	bidirectional	NM_001042428	ZNF205	zinc finger protein 205	+	3162562	3170518	21.1601	5.83981	4.40329	2.57921	26.3573	13.4603	23.6629	5	5	7.51945	4.64742	3.88221	4.68024	2.32963	2.34422	3.06377
ASHGA5P030904	0.00686321	0.020809	3.54083	up	noncoding	ENST00000576943	RP11-473M20.15	GENCODE	650	chr16	-	3160512	3162490		TTTTGTGGAAAGATTGTGTTATTTGAAATTTCAAAGCGAGCACTGCAGTTGTCCTCACAG	bidirectional	NM_003456	ZNF205	zinc finger protein 205	+	3162562	3170518	21.1601	5.83981	4.40329	2.57921	26.3573	13.4603	23.6629	5	5	7.51945	4.64742	3.88221	4.68024	2.32963	2.34422	3.06377
ASHGA5P015781	3.73214e-05	0.000535008	3.53438	up	noncoding	ENST00000423455	RP11-54A22.1	GENCODE	2398	chr9	+	137474324	137477036		GGCTGTTGGTAATTCAATACTGTCAACGCATCTTTAAGAATTTCTTTATAGACGAAAGAG	intergenic							354.649	102.852	8.52057	6.69911	354.068	353.792	356.088	114.261	102.967	91.329	8.44778	8.55229	8.56162	6.81755	6.74243	6.53734
ASHGA5P000108	0.00904381	0.025668	3.52991	up	noncoding	BE669623		UCR	540	chr2	-	57541455	58113368		CTGACCACAGGTTCAAGGAAAAGTTAGTGGAAGCCGTTATCCATGTCAACATTGAACCAG	intergenic							22.324	6.66485	4.52865	2.70903	23.5944	23.9615	19.416	5	5	9.99456	4.48322	4.71049	4.39226	2.32963	2.34422	3.45323
ASHGA5P021626	0.0062705	0.0194451	3.52503	up	noncoding	ENST00000536497	RP11-885B4.2	GENCODE	550	chr12	-	2870365	2879621	NR_033958	ATCCTGGAGGATCTTAGGAAGTTCCTGTCGCTCTCTGAGCTGGATAGTAGAACAAAGCTG	intergenic							33.5648	9.37438	5.11954	3.3019	32.4301	32.2867	35.9774	5.91038	11.658	10.5548	4.94848	5.13008	5.28005	2.64866	3.73404	3.523
ASHGA5P027769	0.000210108	0.00160951	3.52461	up	noncoding	ENST00000501075	RP5-940J5.6	GENCODE	2196	chr12	+	6687787	6693905		GTCCCCAAGAAGGGAACTAAATTGTTAGAGGACAGGAGAGAAAAGAGATACGTGTGTGTA	natural antisense	NM_001273	CHD4	chromodomain-helicase-DNA-binding protein 4	-	6679247	6716551	57.597	15.5942	5.88854	4.07108	57.1373	53.9212	61.7326	14.561	17.4891	14.7326	5.76565	5.85571	6.04427	3.92316	4.29733	3.99275
ASHGA5P019865	1.63911e-06	0.000106735	3.52315	up	noncoding	ENST00000504301	RP11-704M14.1	GENCODE	569	chr4	+	70047817	70080193		CTGGAACCAGGCACCTATGATGTTGAGACAAGTTCATCCAGAAAGCTTTACTGATTTGCT	natural antisense	NM_001073	UGT2B11	UDP-glucuronosyltransferase 2B11 precursor	-	70066050	70080449	4250.21	1404.86	12.175	10.3582	4155.04	4245.57	4350.03	1403.94	1421.06	1389.59	12.104	12.2014	12.2198	10.3178	10.388	10.3687
ASHGA5P030458	1.51133e-05	0.000311819	3.52262	up	noncoding	NR_040059	LOC100131089	RefSeq	2819	chr15	+	40331511	40359710	ENST00000559012	GCTATTTACATTCCAGCTTCTTTTGAGAATCTCTGAAGATGATTAAGTCATTGTCAGCTG	bidirectional	NM_003134	SRP14	signal recognition particle 14 kDa protein	-	40327890	40331389	601.415	178.43	9.29424	7.47759	665.168	584.354	554.724	175.836	188.124	171.331	9.38996	9.28434	9.20841	7.42274	7.57731	7.43271
ASHGA5P030457	4.52662e-06	0.000164684	3.51167	up	noncoding	ENST00000559012	RP11-521C20.4	GENCODE	700	chr15	+	40356587	40357906		TGACACATCTTCATCACTTTGGAATTTGAGCAACAACATTTACCCCTTCTGAAACTCACC	intergenic							775.998	234.323	9.67049	7.85834	759.434	771.975	796.586	234.557	226.9	241.514	9.58435	9.69138	9.73574	7.82149	7.83794	7.91558
ASHGA5P045064	0.00114551	0.00542034	3.50857	up	noncoding	ENST00000517704	LINC00051	GENCODE	1046	chr8	+	143279716	143290364		ATTGTGGCAAATTGCATTTTCCGAAAATGGTCACCTTACCACTATTCCATCAAGAGGTGG	intergenic							48.7766	13.4845	5.65287	3.84199	56.5497	42.7854	46.9948	10.6777	12.5217	17.254	5.75341	5.53646	5.66874	3.48304	3.83738	4.20554
ASHGA5P032913	0.000168722	0.00137776	3.50812	up	noncoding	ENST00000572818	RP11-160E2.11	GENCODE	1486	chr17	+	19064101	19065587		GGGTCTTGAACACAGTAAGTGCTCGATAAATGCTTGGTAAATACATGAATTATTGTCTGA	intergenic							180.048	50.9437	7.52435	5.71366	169.663	183.292	187.19	46.1447	48.3788	58.3077	7.35455	7.59647	7.62203	5.55285	5.6849	5.90321
ASHGA5P037351	8.61204e-06	0.000231254	3.50798	up	noncoding	ENST00000411694	AP001055.6	GENCODE	863	chr21	-	45578622	45579955		GTGAGCTCTTTAAAGTGGCTAAAGTGGTAAACCTTGTGTTTTGTATAGATTCTACCAATT	intergenic							12968.8	4523.59	13.7905	11.9798	14298.1	12361.3	12247	4811.86	4356.72	4402.2	13.9046	13.7466	13.7202	12.0262	11.94	11.9733
ASHGA5P053936	2.00872e-07	5.058e-05	3.50485	up	noncoding	uc022bty.1	AK310094	UCSC_knowngene	276	chrX	+	23801293	23801569		CAGTGACATACTGCGGCTGATCAAGGTAGCGGAGAGCCAGAGCTCCTCCCGGGGCGTGGG	exon sense-overlapping	NM_002970	SAT1	diamine acetyltransferase 1	+	23801274	23804327	629.7	188.871	9.36807	7.55872	654.296	608.674	626.13	199.055	184.814	182.745	9.36585	9.34695	9.39141	7.59662	7.55468	7.52484
ASHGA5P055314	0.0175262	0.0425901	3.49513	up	noncoding	TCONS_00007054	XLOC_002952	LincRNAs identified by Cabili et al	559	chr3	+	184455325	184456747		CCATTTATAGATGGTGAAGCCAAGGCCTGAAGACCTTTCCTGCAAGGTCGCAGAGGAAGA	intergenic							30.4089	8.81396	4.95578	3.15043	26.6928	38.4318	26.1022	10.8729	10.5689	5	4.66641	5.38113	4.81979	3.50982	3.60641	2.33507
ASHGA5P027842	1.50661e-05	0.000311346	3.49461	up	noncoding	TCONS_00010837	XLOC_004644	LincRNAs identified by Cabili et al	328	chr5	+	173205285	173220851		GAAAAGCCTCTTCAAACTGGAGCTCCAGGTGATGGTTGTCATCTGTCGATGTTGCTCTCT	intergenic							196.431	55.8383	7.64919	5.84406	194.711	189.765	204.818	57.9135	50.9639	58.6376	7.55507	7.64529	7.7472	5.86341	5.75658	5.91218
ASHGA5P020366	0.00158953	0.0069032	3.48751	up	noncoding	ENST00000512301	CTD-2366F13.1	GENCODE	611	chr5	+	52405706	52410027		TTTACCTACGATAATGCAGTAGTTACTTTTTGAAGGACGACCGAAGCAGGATATTTCCCT	bidirectional	NM_004531	MOCS2	molybdopterin synthase catalytic subunit large subunit MOCS2B	-	52393894	52405325	22.3662	5.97562	4.53299	2.73079	20.9265	21.6472	24.525	5	6.43622	6.49064	4.31092	4.55976	4.72828	2.32963	2.98493	2.87781
ASHGA5P020366	0.00158953	0.0069032	3.48751	up	noncoding	ENST00000512301	CTD-2366F13.1	GENCODE	611	chr5	+	52405706	52410027		TTTACCTACGATAATGCAGTAGTTACTTTTTGAAGGACGACCGAAGCAGGATATTTCCCT	bidirectional	NM_176806	MOCS2	molybdopterin synthase catalytic subunit small subunit MOCS2A	-	52393894	52405598	22.3662	5.97562	4.53299	2.73079	20.9265	21.6472	24.525	5	6.43622	6.49064	4.31092	4.55976	4.72828	2.32963	2.98493	2.87781
ASHGA5P053900	1.43678e-05	0.000304733	3.48691	up	noncoding	ENST00000420411	ASMTL-AS1	GENCODE	924	chrX	+	1520935	1534314	NR_026710	AAGTCACCTGGTTTAAAGACAAAACGAGATACGTCCGTCAGGTATGGAAGAAGCAGTCCT	natural antisense	NM_001173473	ASMTL	N-acetylserotonin O-methyltransferase-like protein isoform 2	-	1522031	1572655	392.583	115.362	8.66717	6.86522	374.537	407.689	395.523	118.456	114.197	113.433	8.52913	8.75625	8.71614	6.86855	6.88477	6.84236
ASHGA5P053900	1.43678e-05	0.000304733	3.48691	up	noncoding	ENST00000420411	ASMTL-AS1	GENCODE	924	chrX	+	1520935	1534314	NR_026710	AAGTCACCTGGTTTAAAGACAAAACGAGATACGTCCGTCAGGTATGGAAGAAGCAGTCCT	natural antisense	NM_001173474	ASMTL	N-acetylserotonin O-methyltransferase-like protein isoform 3	-	1522031	1571870	392.583	115.362	8.66717	6.86522	374.537	407.689	395.523	118.456	114.197	113.433	8.52913	8.75625	8.71614	6.86855	6.88477	6.84236
ASHGA5P053900	1.43678e-05	0.000304733	3.48691	up	noncoding	ENST00000420411	ASMTL-AS1	GENCODE	924	chrX	+	1520935	1534314	NR_026710	AAGTCACCTGGTTTAAAGACAAAACGAGATACGTCCGTCAGGTATGGAAGAAGCAGTCCT	natural antisense	NM_004192	ASMTL	N-acetylserotonin O-methyltransferase-like protein isoform 1	-	1522031	1571870	392.583	115.362	8.66717	6.86522	374.537	407.689	395.523	118.456	114.197	113.433	8.52913	8.75625	8.71614	6.86855	6.88477	6.84236
ASHGA5P022276	0.00184662	0.00767018	3.48604	up	noncoding	ENST00000553792	CTD-2555K7.2	GENCODE	534	chr14	-	23172201	23235769		GTAAACCTGGAGTGATTGGACTTCAGCTGATAGTGTTATTGAGGATCACTTGTACATTAT	natural antisense	NM_005015	OXA1L	mitochondrial inner membrane protein OXA1L	+	23235730	23240998	19.9852	5.56521	4.36927	2.56768	21.2203	17.6861	21.0491	5	6.69562	5	4.33178	4.26891	4.5071	2.32963	3.03833	2.33507
ASHGA5P047812	2.50848e-06	0.000125603	3.48449	up	noncoding	TCONS_00012989	XLOC_006037	LincRNAs identified by Cabili et al	353	chr7	+	30586781	30590397		TGATCTTCACTTTGAGTCAATGGAACTGTTCAGGCATTCTGTAAGGAGGACAGACACCAG	intergenic							409.734	120.861	8.72986	6.92891	414.873	410.378	403.95	127.627	111.855	123.099	8.67771	8.76653	8.74535	6.97448	6.85518	6.95709
ASHGA5P016879	4.0605e-05	0.000562791	3.48013	up	noncoding	NR_015415	DICER1-AS1	RefSeq	830	chr14	+	95624024	95646270	ENST00000439819, ENST00000554631	TTTAACAGACGAAGAAATGGAATAACTTCCAACAAGTTGGAGCTGAAGGAGTGCCCAGGC	intronic antisense	ENST00000526495	DICER1	dicer 1, ribonuclease type III [Source:HGNC Symbol;Acc:17098]	-	95552564	95624347	111.047	31.1226	6.82456	5.02542	124.771	111.99	96.38	33.5316	31.0852	28.7509	6.90282	6.89242	6.67845	5.09236	5.06995	4.91395
ASHGA5P016879	4.0605e-05	0.000562791	3.48013	up	noncoding	NR_015415	DICER1-AS1	RefSeq	830	chr14	+	95624024	95646270	ENST00000439819, ENST00000554631	TTTAACAGACGAAGAAATGGAATAACTTCCAACAAGTTGGAGCTGAAGGAGTGCCCAGGC	intronic antisense	ENST00000527865	DICER1	dicer 1, ribonuclease type III [Source:HGNC Symbol;Acc:17098]	-	95599756	95624347	111.047	31.1226	6.82456	5.02542	124.771	111.99	96.38	33.5316	31.0852	28.7509	6.90282	6.89242	6.67845	5.09236	5.06995	4.91395
ASHGA5P032356	0.000290248	0.00200598	3.47876	up	noncoding	uc010cul.1	AX747639	UCSC_knowngene	1604	chr17	-	34575459	34577063	uc002how.1	TCATATCCACACAATGGTAATTATTGAAATGAGAGACTCAAAAGAAGATGGAACGTGAAC	intergenic							95.4529	26.8638	6.6101	4.81152	95.8088	85.0157	105.534	31.8708	25.5023	23.2182	6.51915	6.5066	6.80453	5.02022	4.79681	4.61753
ASHGA5P044006	1.68558e-07	4.7896e-05	3.47677	up	noncoding	uc003wgl.2	BC045757	UCSC_knowngene	1870	chr7	+	149535478	149537348		TTTCCAAGCTATTCTGTTCAGTCAGAGGCTTTCTTAGCCTTTAACGGGAGAAGAGAAATA	exon sense-overlapping	NM_001099220	ZNF862	zinc finger protein 862	+	149535508	149564568	4517.8	1518.68	12.2644	10.4667	4533.08	4486.69	4533.62	1598.17	1483.91	1473.97	12.2329	12.2826	12.2778	10.5008	10.4493	10.4498
ASHGA5P043018	0.00159434	0.00691832	3.47033	up	noncoding	ENST00000415237	AC004988.1	GENCODE	1771	chr7	-	40577725	40586527		CAGGGGATGAATATGTTCATTACCTTTACTGTAGTGATGATTTCCTATGGCAAAATGTTA	intronic antisense	NM_001193311	C7orf10	caiB/baiF CoA-transferase family protein C7orf10 isoform 1	+	40174574	40900366	18.9625	5.51626	4.28646	2.49139	16.1982	19.0377	21.6516	6.54878	5	5	3.94028	4.37229	4.54682	2.79487	2.34422	2.33507
ASHGA5P043018	0.00159434	0.00691832	3.47033	up	noncoding	ENST00000415237	AC004988.1	GENCODE	1771	chr7	-	40577725	40586527		CAGGGGATGAATATGTTCATTACCTTTACTGTAGTGATGATTTCCTATGGCAAAATGTTA	intronic antisense	NM_001193312	C7orf10	caiB/baiF CoA-transferase family protein C7orf10 isoform 2	+	40174574	40900366	18.9625	5.51626	4.28646	2.49139	16.1982	19.0377	21.6516	6.54878	5	5	3.94028	4.37229	4.54682	2.79487	2.34422	2.33507
ASHGA5P043018	0.00159434	0.00691832	3.47033	up	noncoding	ENST00000415237	AC004988.1	GENCODE	1771	chr7	-	40577725	40586527		CAGGGGATGAATATGTTCATTACCTTTACTGTAGTGATGATTTCCTATGGCAAAATGTTA	intronic antisense	NM_001193313	C7orf10	caiB/baiF CoA-transferase family protein C7orf10 isoform 3	+	40174574	40900366	18.9625	5.51626	4.28646	2.49139	16.1982	19.0377	21.6516	6.54878	5	5	3.94028	4.37229	4.54682	2.79487	2.34422	2.33507
ASHGA5P043018	0.00159434	0.00691832	3.47033	up	noncoding	ENST00000415237	AC004988.1	GENCODE	1771	chr7	-	40577725	40586527		CAGGGGATGAATATGTTCATTACCTTTACTGTAGTGATGATTTCCTATGGCAAAATGTTA	intronic antisense	NM_024728	C7orf10	caiB/baiF CoA-transferase family protein C7orf10 isoform 4	+	40174574	40900366	18.9625	5.51626	4.28646	2.49139	16.1982	19.0377	21.6516	6.54878	5	5	3.94028	4.37229	4.54682	2.79487	2.34422	2.33507
ASHGA5P038939	3.23422e-06	0.000138969	3.46209	up	noncoding	uc021xcj.1	AX747104	UCSC_knowngene	3171	chr3	+	111442569	111445740		GGCTTTTTACCCCTAGGAAATAATTGTCCAAGTATATATCTCGTCTTCTTTCTTGTAACT	intron sense-overlapping	NM_001185106	PLCXD2	PI-PLC X domain-containing protein 2 isoform a	+	111393522	111565294	2176.48	711.129	11.201	9.40935	2161.37	2195.37	2172.69	735.982	733.405	663.999	11.1446	11.2416	11.2169	9.41736	9.47242	9.33828
ASHGA5P038939	3.23422e-06	0.000138969	3.46209	up	noncoding	uc021xcj.1	AX747104	UCSC_knowngene	3171	chr3	+	111442569	111445740		GGCTTTTTACCCCTAGGAAATAATTGTCCAAGTATATATCTCGTCTTCTTTCTTGTAACT	intron sense-overlapping	NM_153268	PLCXD2	PI-PLC X domain-containing protein 2 isoform b	+	111393522	111565294	2176.48	711.129	11.201	9.40935	2161.37	2195.37	2172.69	735.982	733.405	663.999	11.1446	11.2416	11.2169	9.41736	9.47242	9.33828
ASHGA5P035852	9.97034e-05	0.00099367	3.45949	up	noncoding	TCONS_00004196	XLOC_002042	LincRNAs identified by Cabili et al	239	chr2	-	31935274	31990384		CGTGCTGGTGAAGTAATACCAGGTGTACATCAACTGTTATGGGAATGAGGTGGAAACAAG	intergenic							134.17	37.9863	7.09288	5.30232	124.106	134.627	143.776	38.9585	34.3519	40.6486	6.8944	7.14768	7.23655	5.31267	5.20688	5.3874
ASHGA5P021327	0.0011212	0.00533616	3.45932	up	noncoding	ENST00000530169	CTD-2516F10.2	GENCODE	501	chr11	-	7449176	7487053		GTTCAAGGGGATAATTCAATACAAGAAAGAAGATTTGCTTGGGAAGGTCTGAATGGCCCT	intronic antisense	NM_175733	SYT9	synaptotagmin-9	+	7273180	7490276	17.0294	5	4.12679	2.33631	14.2165	20.5153	16.3563	5	5	5	3.74678	4.48816	4.14545	2.32963	2.34422	2.33507
ASHGA5P058475	1.14236e-06	9.3138e-05	3.44866	up	noncoding	uc003ysg.3	BC042052	UCSC_knowngene	3298	chr8	-	128698587	128746210		TGGAGAACCGCCTTGCAGCATAAGTGCTGGATAATGATAATGTTCAGCATTTATTGAATG	intergenic							521.173	157.845	9.09041	7.30438	521.36	517.983	524.177	157.993	154.182	161.359	9.02918	9.10941	9.13265	7.27181	7.2997	7.34162
ASHGA5P029834	0.000364551	0.00237111	3.44738	up	noncoding	ENST00000546968	RP11-44N21.1	GENCODE	965	chr14	+	105561527	105565341		GAGATAAACTTTATGTGACCTTGGTATTCTGTTGGATTTTGGTTAGCTGATACTTCAAGA	intergenic							120.184	34.3924	6.93863	5.15313	114.807	128.298	117.447	29.1408	37.2556	36.7807	6.78091	7.07901	6.95597	4.88683	5.31637	5.2562
ASHGA5P049769	5.00017e-05	0.000638807	3.44503	up	noncoding	ENST00000576313	RP11-166P13.3	GENCODE	449	chr17	-	55156507	55162385		ACAGAAACAGGTCTGTTATGGGTGGAATTAGGTCCCTTCAAAAGAACGTTGAAACCCTAA	bidirectional	NM_001242902	AKAP1	A-kinase anchor protein 1, mitochondrial precursor	+	55163134	55198705	162.375	46.2389	7.36636	5.58185	153.728	162.378	171.021	48.2967	42.2291	48.1907	7.20016	7.41174	7.48717	5.61781	5.49503	5.6327
ASHGA5P049769	5.00017e-05	0.000638807	3.44503	up	noncoding	ENST00000576313	RP11-166P13.3	GENCODE	449	chr17	-	55156507	55162385		ACAGAAACAGGTCTGTTATGGGTGGAATTAGGTCCCTTCAAAAGAACGTTGAAACCCTAA	bidirectional	NM_001242903	AKAP1	A-kinase anchor protein 1, mitochondrial precursor	+	55163077	55198705	162.375	46.2389	7.36636	5.58185	153.728	162.378	171.021	48.2967	42.2291	48.1907	7.20016	7.41174	7.48717	5.61781	5.49503	5.6327
ASHGA5P049769	5.00017e-05	0.000638807	3.44503	up	noncoding	ENST00000576313	RP11-166P13.3	GENCODE	449	chr17	-	55156507	55162385		ACAGAAACAGGTCTGTTATGGGTGGAATTAGGTCCCTTCAAAAGAACGTTGAAACCCTAA	bidirectional	NM_003488	AKAP1	A-kinase anchor protein 1, mitochondrial precursor	+	55162552	55198710	162.375	46.2389	7.36636	5.58185	153.728	162.378	171.021	48.2967	42.2291	48.1907	7.20016	7.41174	7.48717	5.61781	5.49503	5.6327
ASHGA5P041923	2.10905e-05	0.000381787	3.44418	up	noncoding	ENST00000373604	RP4-622L5.7	GENCODE	642	chr1	-	32670369	32671786		GTAGTAAAACATCCCCTACAACCACTTTTCTTCTAATTTTGGGGAAATTCTAAATTCCTG	natural antisense	NM_001160042	IQCC	IQ domain-containing protein C isoform 1	+	32671235	32674288	272.299	79.8105	8.12852	6.34436	273.074	273.778	270.046	77.0611	74.2705	88.0999	8.06469	8.17242	8.14846	6.26782	6.28054	6.48473
ASHGA5P041923	2.10905e-05	0.000381787	3.44418	up	noncoding	ENST00000373604	RP4-622L5.7	GENCODE	642	chr1	-	32670369	32671786		GTAGTAAAACATCCCCTACAACCACTTTTCTTCTAATTTTGGGGAAATTCTAAATTCCTG	natural antisense	NM_018134	IQCC	IQ domain-containing protein C isoform 2	+	32671235	32674288	272.299	79.8105	8.12852	6.34436	273.074	273.778	270.046	77.0611	74.2705	88.0999	8.06469	8.17242	8.14846	6.26782	6.28054	6.48473
ASHGA5P041923	2.10905e-05	0.000381787	3.44418	up	noncoding	ENST00000373604	RP4-622L5.7	GENCODE	642	chr1	-	32670369	32671786		GTAGTAAAACATCCCCTACAACCACTTTTCTTCTAATTTTGGGGAAATTCTAAATTCCTG	natural antisense	NM_024296	CCDC28B	coiled-coil domain-containing protein 28B	+	32666201	32670991	272.299	79.8105	8.12852	6.34436	273.074	273.778	270.046	77.0611	74.2705	88.0999	8.06469	8.17242	8.14846	6.26782	6.28054	6.48473
ASHGA5P029998	0.00041227	0.00258018	3.44365	up	noncoding	ENST00000559003	CTD-2651B20.3	GENCODE	630	chr15	-	45543883	45548200		TGTAAGAACTTCTAACAGGTACATTCCTGTAAGCATTACCCACCACTGGACTAGGCACTG	intronic antisense	NM_004212	SLC28A2	sodium/nucleoside cotransporter 2	+	45544427	45568132	187.402	54.7956	7.58338	5.79943	190.111	182.826	189.269	67.7992	51.7304	44.8572	7.52192	7.59203	7.63617	6.08922	5.77736	5.53172
ASHGA5P042583	0.0148562	0.0374945	3.44254	up	noncoding	NR_027060	FLJ34503	RefSeq	2006	chr6	+	114225550	114242806		GGGTAGGACAGTGTCATATACTTTGTAGGTAACTCAAAGATATTATAGGTAACTCATAGA	intergenic							21.0981	5.69241	4.37431	2.59083	22.3887	12.2459	28.6598	5	7.07724	5	4.41258	3.75004	4.9603	2.32963	3.1078	2.33507
ASHGA5P034873	2.28077e-06	0.00012113	3.43476	up	noncoding	ENST00000412712	AC011747.7	GENCODE	953	chr2	-	8806765	8818464		GGGGGACAGAGATGTGCATGCTGTTATACACTCTATATTGAAATGATTGTATAACAATAT	bidirectional	ENST00000234091	ID2	inhibitor of DNA binding 2, dominant negative helix-loop-helix protein [Source:HGNC Symbol;Acc:5361]	+	8818974	8824583	399.099	119.335	8.69136	6.91115	418.358	386.909	392.029	114.812	119.385	123.807	8.69097	8.67866	8.70444	6.82503	6.94215	6.96627
ASHGA5P034104	0.00121513	0.0056597	3.43004	up	noncoding	ENST00000412397	RP11-465B22.3	pseudogene	1220	chr1	+	998455	1004735		CGGAAGGAGGGGCAGAGTGTGGAGAACAAGCCCAAGAATCACTACAAGAACATCCTTCCC								30.7631	8.3375	4.98703	3.20881	26.1024	32.875	33.3118	9.99858	8.04164	6.97229	4.6328	5.15632	5.17197	3.39038	3.26901	2.96703
ASHGA5P034213	2.92656e-05	0.000463165	3.42855	up	noncoding	TCONS_00016514	XLOC_007896	LincRNAs identified by Cabili et al	703	chr9	-	139506545	139507780	TCONS_00016513, TCONS_00016903	GCTTCTCGGGAATGGAATCACACACGGACTGTGGCGTACACATCACAACTTTAAACCCCG	intergenic							652.66	201.33	9.41961	7.64201	702.977	656.152	598.851	227.624	189.202	187.165	9.47387	9.46044	9.32452	7.77911	7.58643	7.5605
ASHGA5P046558	5.91953e-07	7.2265e-05	3.42133	up	noncoding	ENST00000447323	RP11-368D24__A.1	GENCODE	382	chrX	+	64808283	64813305		GGTTGAATTGAGTCCTTGCTGTTGCTGAAGCTGTGAGAATAATTCTGTTTAAAAAACTTT	intergenic							6978.49	2468.5	12.9198	11.1452	7451.69	6751.57	6732.22	2574.44	2415.33	2415.73	12.9786	12.8975	12.8832	11.1629	11.127	11.1458
ASHGA5P020051	1.92324e-06	0.000111484	3.41888	up	noncoding	ENST00000507362	RP11-319G6.1	GENCODE	551	chr3	+	139108659	139163167		AACCGTGTGGGAACATGGAGGAGACATATTTCCACCTATTTCTCTCCATAAGTATAAAAG	bidirectional	NM_004766	COPB2	coatomer subunit beta'	-	139076432	139108522	161.159	46.3479	7.35925	5.58572	169.793	151.248	162.437	49.2453	44.2308	45.5676	7.35609	7.30955	7.41211	5.64565	5.56047	5.55104
ASHGA5P055144	4.75825e-06	0.000169181	3.4066	up	noncoding	ENST00000527511	RP11-356J5.12	GENCODE	597	chr11	+	112163295	112164839		CAGCCAAGATACAAACATTGGACGTATTTGTACAGCAGCTAAAGGTACTATAATAATACA	intergenic							418.346	126.575	8.76111	6.99277	421.345	402.521	431.172	133.376	125.72	120.629	8.70227	8.73879	8.84227	7.03689	7.01128	6.93015
ASHGA5P026324	1.5233e-05	0.000312628	3.40378	up	noncoding	TCONS_00014252	XLOC_006350	LincRNAs identified by Cabili et al	871	chr7	-	7592409	7606237		GGCAATGTTAGAGTCATCGAAAGTTTTTAATCAGGCAAGTGGTATGATCAGTTTTTTGTT	intergenic							735.242	229.595	9.59288	7.82574	742.689	743.043	719.993	224.382	214.808	249.596	9.55079	9.63407	9.59378	7.75799	7.76048	7.95877
ASHGA5P034427	2.8713e-06	0.000131959	3.39761	up	noncoding	uc001alh.4	LOC100133612	UCSC_knowngene	1057	chr1	+	3816967	3833879		CTTATTTTACTTATGTTTTCCTCTTTTCTGTGTGTATAATGAGAGAAATTAGGATGCCAA	bidirectional	NM_207356	C1orf174	UPF0688 protein C1orf174	-	3805696	3816857	739.97	230.843	9.60227	7.83775	788.875	715.63	715.405	230.94	240.738	220.852	9.64095	9.58128	9.58456	7.79946	7.9221	7.79169
ASHGA5P011052	0.000358855	0.0023443	3.39686	up	noncoding	ENST00000422819	CCDC162P	GENCODE	854	chr6	+	109615505	109629423		TTTGACGCTGCAGTAAGGCATCTCATCCGAAGAACATTTTTGGCAGCTGGAAATGTTCCT	intergenic							16.6647	5	4.10051	2.33631	15.183	15.4826	19.3286	5	5	5	3.8419	4.0752	4.38443	2.32963	2.34422	2.33507
ASHGA5P044991	1.88271e-07	4.9742e-05	3.39085	up	noncoding	NR_002835	HAS2-AS1	RefSeq	2300	chr8	+	122651585	122657564		AATTTTGTGTACTCTGATAATACATTAAAATCTGTTTATGTACTCTGATAACACATTCAA	natural antisense	NM_005328	HAS2	hyaluronan synthase 2	-	122625270	122653630	842.269	264.52	9.79147	8.02983	880.378	829.125	817.305	279.361	252.923	261.277	9.80566	9.79643	9.77233	8.06903	7.99604	8.0244
ASHGA5P056495	1.46515e-06	0.000104016	3.38914	up	noncoding	TCONS_00004869	XLOC_001616	LincRNAs identified by Cabili et al	228	chr2	+	107318305	107384278	TCONS_00003813	AAGTTGGAGTGGGCCAGGATTCCCCCAGTTGGACTCTCACATACCTGTGGACCTCAAGTG	intergenic							19489.5	7164.23	14.3821	12.6212	20303.1	18674.3	19491	7652.88	6739.4	7100.41	14.4182	14.3581	14.3702	12.6718	12.555	12.6368
ASHGA5P017416	0.0233808	0.0532988	3.38466	up	noncoding	ENST00000441249	RP11-445F6.2	GENCODE	914	chr6	+	139592498	139608444		CTGAAGTCAGATGCCAAGGGGAAAGTGACTTTACCCACGAGAGAGATTTTTAAATATTCC	intronic antisense	NM_153235	TXLNB	beta-taxilin	-	139561198	139613208	29.63	9.32721	4.94048	3.18147	30.735	27.3508	30.8043	8.54925	14.4324	5	4.86222	4.89703	5.0622	3.18075	4.02859	2.33507
ASHGA5P034143	1.12778e-06	9.2865e-05	3.38456	up	noncoding	NR_046201	LOC400684	RefSeq	968	chr19	-	32880955	32896445		TTGTGTGGAATGCTAGCTCTGGAAGAGCAGAAATAAATACAGCTTAAGCTTTGAACCATA	bidirectional	NM_001172774	DPY19L3	protein dpy-19 homolog 3	+	32896654	32976799	1362.02	444.146	10.5086	8.74967	1365.86	1353.61	1366.6	475.401	423.155	433.883	10.4673	10.5239	10.5347	8.80704	8.7051	8.73687
ASHGA5P034143	1.12778e-06	9.2865e-05	3.38456	up	noncoding	NR_046201	LOC400684	RefSeq	968	chr19	-	32880955	32896445		TTGTGTGGAATGCTAGCTCTGGAAGAGCAGAAATAAATACAGCTTAAGCTTTGAACCATA	bidirectional	NM_207325	DPY19L3	protein dpy-19 homolog 3	+	32897021	32976799	1362.02	444.146	10.5086	8.74967	1365.86	1353.61	1366.6	475.401	423.155	433.883	10.4673	10.5239	10.5347	8.80704	8.7051	8.73687
ASHGA5P045487	0.0029217	0.0109013	3.38389	up	noncoding	TCONS_00002016	XLOC_000166	LincRNAs identified by Cabili et al	883	chr1	+	45282504	45283445		ATTGTAGACCTCTGATGAGATAACATTTGACAAGAGATCTGCAGGGAGCTATGTGTCATG	intergenic							18.6884	5.25418	4.25924	2.50056	15.7426	22.791	17.5316	5	5.76253	5	3.89838	4.63553	4.24381	2.32963	2.83697	2.33507
ASHGA5P056194	0.000497887	0.00295308	3.37856	up	noncoding	TCONS_00000918	XLOC_000160	LincRNAs identified by Cabili et al	340	chr1	+	41898930	41930507		AACAGGCCAGGTTTCCCTAGGATCACCAGCTGTCATGGACTGATTTGTGTCTCTCCAAAT	intergenic							3191.41	1097.41	11.7635	10.0071	3007.31	3118.31	3448.62	1123.72	879.488	1289.04	11.6436	11.7542	11.8926	10.0188	9.73422	10.2682
ASHGA5P005496	0.00477685	0.0158183	3.37663	up	noncoding	ENST00000306399	RP11-443P15.2	pseudogene	891	chr3	+	185677827	185697626	ENST00000423298	TGTTTTGTCCAAGGTTTTGGGGAAAGAAGTCCGAGATGCAAAGATTACCCCGGAAGCTTT								20.1814	5.87768	4.37787	2.62229	21.1088	17.1715	22.2639	5	7.63305	5	4.32133	4.22406	4.58824	2.32963	3.20217	2.33507
ASHGA5P043978	7.3799e-05	0.000814598	3.37353	up	noncoding	NR_033897	EPHA1-AS1	RefSeq	5034	chr7	+	143104905	143220540		CCATGTAAAATAATTTTACGGGTAGATTTTACCAACGTTTCAAGAGAGACATGATTCCCA	intron sense-overlapping	NM_176883	TAS2R41	taste receptor type 2 member 41	+	143174965	143175889	74.4609	21.2835	6.25193	4.49767	81.0915	64.6968	77.5944	24.3701	19.6785	19.8018	6.27195	6.11375	6.37009	4.64126	4.44972	4.40202
ASHGA5P043978	7.3799e-05	0.000814598	3.37353	up	noncoding	NR_033897	EPHA1-AS1	RefSeq	5034	chr7	+	143104905	143220540		CCATGTAAAATAATTTTACGGGTAGATTTTACCAACGTTTCAAGAGAGACATGATTCCCA	intron sense-overlapping	NM_177437	TAS2R60	taste receptor type 2 member 60	+	143140545	143141502	74.4609	21.2835	6.25193	4.49767	81.0915	64.6968	77.5944	24.3701	19.6785	19.8018	6.27195	6.11375	6.37009	4.64126	4.44972	4.40202
ASHGA5P043978	7.3799e-05	0.000814598	3.37353	up	noncoding	NR_033897	EPHA1-AS1	RefSeq	5034	chr7	+	143104905	143220540		CCATGTAAAATAATTTTACGGGTAGATTTTACCAACGTTTCAAGAGAGACATGATTCCCA	intronic antisense	NM_005232	EPHA1	ephrin type-A receptor 1 precursor	-	143088204	143105985	74.4609	21.2835	6.25193	4.49767	81.0915	64.6968	77.5944	24.3701	19.6785	19.8018	6.27195	6.11375	6.37009	4.64126	4.44972	4.40202
ASHGA5P035675	0.000123763	0.00113397	3.36823	up	noncoding	ENST00000430529	AC079779.6	GENCODE	845	chr2	+	317911	336465		TCGGATACTGGCATGATAGGTCCATGAATGCATATGTTCACCCACACACTAATATATACC	intergenic							82.4172	23.8199	6.40317	4.65118	79.1519	84.2672	83.8325	26.6889	23.7904	20.9804	6.2386	6.49271	6.47818	4.76586	4.70445	4.48322
ASHGA5P022709	8.48994e-06	0.000229536	3.36606	up	noncoding	ENST00000561261	LINC00594	GENCODE	401	chr15	+	40664025	40664677		TATAAAACAGTTTTTTATTATTGAGACCTACTTCCTACTCCAAGTAGCCCATGAGAAGTG	intergenic							203.13	60.0034	7.69907	5.94801	212.664	199.628	197.099	65.4855	53.9965	60.5283	7.68538	7.71772	7.69411	6.044	5.83841	5.96162
ASHGA5P016598	0.000169179	0.00137912	3.36227	up	noncoding	ENST00000432067	RP4-610C12.1	GENCODE	460	chr20	-	29565755	29596406		ACGCCCAAAGCTTTGAAAATGGACTTATCGACCTCAAACCAATGGGACATATTCCTACAT	intergenic							59.6186	17.0491	5.94035	4.19092	58.2665	58.9292	61.6602	20.2515	15.7544	15.1413	5.79386	5.98464	6.04256	4.38762	4.15323	4.03191
ASHGA5P053898	0.000170681	0.00138671	3.35984	up	noncoding	ENST00000446912	FAM157B	GENCODE	1836	chr9	+	141107517	141149300	ENST00000469418, ENST00000480075, ENST00000565757, uc002fqr.2	AAAGTCATGGCGTGTAATTGTCCGAACAGTGAACTTCGGAGATCCACCGGAGGGGCGAGG	exon sense-overlapping	NM_001145249	FAM157B	putative protein FAM157B	+	141106636	141134172	69.1024	19.6555	6.1437	4.3953	63.7295	70.6967	72.8812	19.5592	17.8643	21.543	5.92107	6.23283	6.27719	4.34024	4.32355	4.52213
ASHGA5P020095	0.0001433	0.00123944	3.35758	up	noncoding	ENST00000508081	AC092597.3	GENCODE	601	chr4	-	47558747	47562276		CCAGTGAAGGGTGTCTGATCTATGAAAGACAATTTAGAAAGATTCTACAAGTTTGTTACT	natural antisense	NM_020453	ATP10D	probable phospholipid-transporting ATPase VD	+	47487409	47595503	16.3752	5	4.08373	2.33631	15.3993	17.905	15.8214	5	5	5	3.86142	4.28647	4.1033	2.32963	2.34422	2.33507
ASHGA5P015649	0.000266688	0.00188831	3.34866	up	noncoding	ENST00000422204	AC116366.5	GENCODE	405	chr5	-	131761072	131762146		TGGAAAGGAGAGGTAGAAACTGAGAGTTGAAGAGGCTGAATAATTTCTCAAGCACACTCC	intronic antisense	ENST00000337752	C5orf56	chromosome 5 open reading frame 56 [Source:HGNC Symbol;Acc:33838]	+	131746672	131798059	139.998	40.931	7.14996	5.40638	127.42	162.239	130.334	43.9554	38.0467	40.7909	6.93878	7.41055	7.10056	5.48092	5.34576	5.39246
ASHGA5P015649	0.000266688	0.00188831	3.34866	up	noncoding	ENST00000422204	AC116366.5	GENCODE	405	chr5	-	131761072	131762146		TGGAAAGGAGAGGTAGAAACTGAGAGTTGAAGAGGCTGAATAATTTCTCAAGCACACTCC	intronic antisense	ENST00000378947	C5orf56	chromosome 5 open reading frame 56 [Source:HGNC Symbol;Acc:33838]	+	131746680	131793113	139.998	40.931	7.14996	5.40638	127.42	162.239	130.334	43.9554	38.0467	40.7909	6.93878	7.41055	7.10056	5.48092	5.34576	5.39246
ASHGA5P015649	0.000266688	0.00188831	3.34866	up	noncoding	ENST00000422204	AC116366.5	GENCODE	405	chr5	-	131761072	131762146		TGGAAAGGAGAGGTAGAAACTGAGAGTTGAAGAGGCTGAATAATTTCTCAAGCACACTCC	intronic antisense	ENST00000378953	C5orf56	chromosome 5 open reading frame 56 [Source:HGNC Symbol;Acc:33838]	+	131746327	131811736	139.998	40.931	7.14996	5.40638	127.42	162.239	130.334	43.9554	38.0467	40.7909	6.93878	7.41055	7.10056	5.48092	5.34576	5.39246
ASHGA5P015649	0.000266688	0.00188831	3.34866	up	noncoding	ENST00000422204	AC116366.5	GENCODE	405	chr5	-	131761072	131762146		TGGAAAGGAGAGGTAGAAACTGAGAGTTGAAGAGGCTGAATAATTTCTCAAGCACACTCC	intronic antisense	ENST00000407797	C5orf56	chromosome 5 open reading frame 56 [Source:HGNC Symbol;Acc:33838]	+	131746680	131806600	139.998	40.931	7.14996	5.40638	127.42	162.239	130.334	43.9554	38.0467	40.7909	6.93878	7.41055	7.10056	5.48092	5.34576	5.39246
ASHGA5P020756	0.000229644	0.00169876	3.33882	up	noncoding	ENST00000520432	TPT1-AS1	GENCODE	897	chr13	+	45956959	45965487	ENST00000519454, ENST00000520585, ENST00000522673	GTCGGAGAGTAAATCCGAAAAAAACAAACAAAGACATGGATTTACTGTGCATATTAGCAG	intergenic							174.352	51.5193	7.46924	5.72991	179.61	154.134	189.311	46.7714	48.5022	59.2844	7.43663	7.33443	7.63667	5.56991	5.68951	5.9303
ASHGA5P019692	6.49019e-06	0.000200377	3.33769	up	noncoding	uc003hdl.4	LOC550112	UCSC_knowngene	3434	chr4	+	68566995	68946669		GAATATTAAAGTTATCTGATCATTTCAAATTGGGACCACTTAGGAACTTTTTCTGTGTTG	intronic antisense	NM_001114387	TMPRSS11A	transmembrane protease serine 11A isoform 2	-	68776018	68829232	656.461	208.1	9.43011	7.69126	643.058	642.424	683.902	219.065	203.011	202.225	9.33849	9.42975	9.5221	7.72626	7.68474	7.6628
ASHGA5P019692	6.49019e-06	0.000200377	3.33769	up	noncoding	uc003hdl.4	LOC550112	UCSC_knowngene	3434	chr4	+	68566995	68946669		GAATATTAAAGTTATCTGATCATTTCAAATTGGGACCACTTAGGAACTTTTTCTGTGTTG	intronic antisense	NM_004262	TMPRSS11D	transmembrane protease serine 11D	-	68686593	68749716	656.461	208.1	9.43011	7.69126	643.058	642.424	683.902	219.065	203.011	202.225	9.33849	9.42975	9.5221	7.72626	7.68474	7.6628
ASHGA5P019692	6.49019e-06	0.000200377	3.33769	up	noncoding	uc003hdl.4	LOC550112	UCSC_knowngene	3434	chr4	+	68566995	68946669		GAATATTAAAGTTATCTGATCATTTCAAATTGGGACCACTTAGGAACTTTTTCTGTGTTG	intronic antisense	NM_182606	TMPRSS11A	transmembrane protease serine 11A isoform 1	-	68776018	68829232	656.461	208.1	9.43011	7.69126	643.058	642.424	683.902	219.065	203.011	202.225	9.33849	9.42975	9.5221	7.72626	7.68474	7.6628
ASHGA5P019692	6.49019e-06	0.000200377	3.33769	up	noncoding	uc003hdl.4	LOC550112	UCSC_knowngene	3434	chr4	+	68566995	68946669		GAATATTAAAGTTATCTGATCATTTCAAATTGGGACCACTTAGGAACTTTTTCTGTGTTG	intronic antisense	NM_207407	TMPRSS11F	transmembrane protease serine 11F	-	68918915	68995587	656.461	208.1	9.43011	7.69126	643.058	642.424	683.902	219.065	203.011	202.225	9.33849	9.42975	9.5221	7.72626	7.68474	7.6628
ASHGA5P019692	6.49019e-06	0.000200377	3.33769	up	noncoding	uc003hdl.4	LOC550112	UCSC_knowngene	3434	chr4	+	68566995	68946669		GAATATTAAAGTTATCTGATCATTTCAAATTGGGACCACTTAGGAACTTTTTCTGTGTTG	natural antisense	NM_000406	GNRHR	gonadotropin-releasing hormone receptor isoform 1	-	68603098	68621804	656.461	208.1	9.43011	7.69126	643.058	642.424	683.902	219.065	203.011	202.225	9.33849	9.42975	9.5221	7.72626	7.68474	7.6628
ASHGA5P019692	6.49019e-06	0.000200377	3.33769	up	noncoding	uc003hdl.4	LOC550112	UCSC_knowngene	3434	chr4	+	68566995	68946669		GAATATTAAAGTTATCTGATCATTTCAAATTGGGACCACTTAGGAACTTTTTCTGTGTTG	natural antisense	NM_001012763	GNRHR	gonadotropin-releasing hormone receptor isoform 2	-	68603098	68621804	656.461	208.1	9.43011	7.69126	643.058	642.424	683.902	219.065	203.011	202.225	9.33849	9.42975	9.5221	7.72626	7.68474	7.6628
ASHGA5P037157	2.62718e-05	0.000437626	3.33503	up	noncoding	uc010gjw.2	AK309218	UCSC_knowngene	3686	chr20	+	58713536	59228978		TAAGAGTGTGAAAAGTGACAAGTGAGGCCAACTGTCCTCCCTGAAGCATGAGACAGTTAA	intergenic							662.999	209.489	9.43806	7.70036	741.264	658.454	589.279	220.34	209.672	198.455	9.54787	9.46703	9.2993	7.73269	7.73142	7.63699
ASHGA5P042317	7.24164e-05	0.00080569	3.32932	up	noncoding	ENST00000565046	RP1-265C24.8	GENCODE	2830	chr6	+	28104626	28107456		TGTTTCATTGAGTAAACTAAGGAAGCCTCTCAAGCCTGAATAACTTAGAAATTGGCGATA	intergenic							197.921	58.9727	7.65938	5.92415	189.875	201.953	201.934	54.5566	62.1901	60.1714	7.52053	7.73323	7.72438	5.78075	6.03882	5.9529
ASHGA5P032489	0.00277619	0.0104946	3.32888	up	noncoding	ENST00000580045	RP11-580I16.2	GENCODE	733	chr17	-	45703371	45726782		TCAGTCAAGAGTGACGCTGTAAGTATAGATTCAGCAGTATAAACATATTACCAAAAGCTT	bidirectional	NM_002265	KPNB1	importin subunit beta-1	+	45727274	45761004	30.32	8.77476	4.97561	3.24058	30.6475	30.9076	29.4048	9.11172	11.1366	6.07593	4.85807	5.07264	4.99612	3.26219	3.67362	2.78592
ASHGA5P022917	3.90774e-07	6.6917e-05	3.32111	up	noncoding	ENST00000565476	RP11-160C18.2	GENCODE	560	chr15	+	78996117	79022112		GAAGAAGATGGAAGGAAGAACTGCTAGTGTGCCTGAGACTTACATTGTGAAGATACTTTT	intronic antisense	ENST00000560511	CHRNB4	cholinergic receptor, nicotinic, beta 4 (neuronal) [Source:HGNC Symbol;Acc:1964]	-	78923403	79012628	744.332	237.987	9.61149	7.87983	767.011	722.278	743.707	243.191	227.919	242.851	9.60083	9.59395	9.63969	7.87036	7.84428	7.92483
ASHGA5P050298	5.6976e-05	0.000690854	3.31175	up	noncoding	ENST00000572703	LINC00085	GENCODE	542	chr19	+	52207451	52208602		TTCAACTCTAGATTGTTTCATCTCCGAAGGTGGTCACTACTAACTCAGGTAGGAGGAGGT	intergenic							166.358	49.4617	7.40413	5.67654	160.512	163.459	175.104	46.6474	48.1528	53.5848	7.27025	7.42022	7.52192	5.56674	5.67847	5.78441
ASHGA5P034204	9.44209e-06	0.000240923	3.31168	up	noncoding	TCONS_00016513	XLOC_007896	LincRNAs identified by Cabili et al	371	chr9	-	139506485	139508248	TCONS_00016903	TCCGTACTGAAGCCTGCGTCCGAATTTCTTCTGTTTTTGTGGCGGAAGGATAAATATTCC	intergenic							1159.61	383.332	10.2697	8.54212	1145.82	1139.94	1193.07	382.757	362.931	404.307	10.2008	10.2718	10.3365	8.5038	8.48664	8.63592
ASHGA5P046082	0.00036835	0.00238542	3.31028	up	noncoding	uc011mfo.2	BC039483	UCSC_knowngene	1882	chrUn_gl000219	+	45396	57412		CTTCCATCTATGCTCATAGCCTAAACTAATAGAAGCCAGAGGGAAGAAATGGAAGCCAAC	intergenic							86.2114	25.402	6.46572	4.73876	78.6013	86.5212	93.5116	22.6834	26.1811	27.3415	6.23199	6.53076	6.6344	4.54449	4.83179	4.84001
ASHGA5P052065	0.00772269	0.0227634	3.30816	up	noncoding	ENST00000508111	RP11-93L9.1	GENCODE	645	chr4	+	124571445	124851561		CTGATTTAATAACCTAGGAGACAGTGTTTGAAGAACACAAACTCTAAAGTCCTTCACTTA	intergenic							85.9312	26.7451	6.45993	4.7339	80.5191	85.5602	91.7142	40.982	20.9862	18.267	6.26243	6.51517	6.6022	5.38361	4.5355	4.28259
ASHGA5P026601	0.00614793	0.0191634	3.30431	up	noncoding	ENST00000527856	CTD-2313N18.2	pseudogene	1345	chr11	+	71433097	71492229		TCTGCCAATCGTGATGTATGCCAACTCTAGTTTCAGTATCAATGGGATAAGTTCATTCTA								20.9621	5.87344	4.39645	2.6721	20.8003	27.6402	14.4457	7.20144	5.41889	5	4.30265	4.91225	3.97445	2.92817	2.75306	2.33507
ASHGA5P045311	1.5541e-07	4.7896e-05	3.29722	up	noncoding	ENST00000456944	RP11-82L18.2	GENCODE	583	chr9	-	91703518	91724213		CTGGTGACCTTTCTACTGATTGCATTGTACCTCTTTCCCTGATATTAAAGATGTTTTTAA	intron sense-overlapping	NM_016848	SHC3	SHC-transforming protein 3	-	91620685	91793682	9725.7	3537.49	13.367	11.6457	9714.71	9643.12	9819.26	3673.3	3425.1	3514.09	13.3373	13.3746	13.389	11.6579	11.615	11.6642
ASHGA5P032907	0.00420435	0.0143766	3.29559	up	noncoding	ENST00000580052	RP1-37N7.4	GENCODE	405	chr17	+	18330503	18379234		ATGGGAACATCTCAAAGGAGTTCGTCTGCAAATTCTAGTGCATCTAGGCAGAACACAGGA	intergenic							23.8364	7.04238	4.62253	2.90199	27.0723	23.8772	20.5597	8.45092	7.67622	5	4.68598	4.70525	4.47636	3.1632	3.20771	2.33507
ASHGA5P053338	4.02058e-07	6.7134e-05	3.28137	up	noncoding	ENST00000494289	RP11-707F14.3	pseudogene	481	chr7	+	141611262	141611743		CTCCCAGTAAGTATGCCATTTGTTACCTTCTTCCTTTGTCAGTGATTGTAATAAGAAATT								778.199	252.307	9.67808	7.96378	801.522	778.239	754.836	253.789	255.715	247.418	9.66664	9.70591	9.66168	7.93218	8.01037	7.9488
ASHGA5P054306	5.9897e-05	0.000712753	3.27994	up	noncoding	ENST00000458044	RP11-443B7.1	GENCODE	359	chr1	-	235097122	235098873		AGGAATCAGATTGGAAAGAGTATGAGTTTGTACTTATGAAATAAAACTTTTATCTCTCTA	intergenic							410.901	130.057	8.73567	7.022	430.378	405.774	396.551	145.322	132.039	112.81	8.73714	8.75009	8.71978	7.15281	7.07935	6.83385
ASHGA5P016077	0.00023561	0.00173096	3.27503	up	noncoding	ENST00000426533	BX284650.2	GENCODE	903	chr1	+	143687157	143712593		AATCACAACGGCTCAGGAGGGACATCAAGGAGGAAGAAATGGATAAAGTCCTGGAGGGAC	intergenic							22.7778	6.30733	4.55157	2.84006	27.0959	21.4031	19.8345	7.43517	6.16479	5.32203	4.68681	4.5441	4.42379	2.97462	2.93192	2.61364
ASHGA5P016889	8.61075e-07	8.2442e-05	3.27385	up	noncoding	uc002uns.1	AK125001	UCSC_knowngene	1765	chr2	+	181988563	182264280		CAACTCAGAGTTTCATCCTAAACTGAGAGACCAACATCAAAAGAATCTTCTCAAGTTTCT	intergenic							916.944	302.265	9.92497	8.21398	914.176	910.873	925.784	304.693	304.522	297.581	9.86806	9.94286	9.96399	8.18903	8.24445	8.20846
ASHGA5P035942	2.34228e-08	2.8758e-05	3.27357	up	noncoding	uc002sla.3	DQ588163	UCSC_knowngene	1121	chr2	+	74642573	74643694		GTGACAGATACTTAGTAGATGTTTGACCTAATAATTTTCATTAACAGCCCACTAACCACA	natural antisense	NM_001145054	C2orf81	uncharacterized protein C2orf81	-	74641302	74644844	746.084	242.303	9.61514	7.90427	780.571	733.208	724.473	252.316	238.196	236.395	9.62594	9.61561	9.60387	7.92403	7.90598	7.88281
ASHGA5P044085	7.95015e-06	0.000220659	3.2708	up	noncoding	ENST00000525186	CTD-2541M15.1	GENCODE	869	chr8	-	6492362	6565700		CCAGGAGTTATTATCTCCTGGATTATCTGCCAAAGAAATTATCTGCCAAAATTACAATGT	intronic antisense	NM_024596	MCPH1	microcephalin isoform 1	+	6264112	6501140	16.0174	5	4.04595	2.33631	18.865	14.8952	14.2922	5	5	5	4.15634	4.02139	3.96012	2.32963	2.34422	2.33507
ASHGA5P045189	3.24598e-06	0.000138969	3.27002	up	noncoding	ENST00000423963	RP11-443B7.2	GENCODE	423	chr1	+	235092977	235095736		GGTTGGAGTGCTACTTAAAATAATTTTGCCAAATGTTCCATCTCTCTGTGTTGATGAATA	intergenic							241.999	73.9601	7.95387	6.24457	248.77	237.53	239.698	72.3999	71.0451	78.4352	7.9154	7.96215	7.98407	6.18752	6.22026	6.32593
ASHGA5P038419	0.0066955	0.0204326	3.26973	up	noncoding	ENST00000509201	RP11-93K22.6	GENCODE	466	chr3	-	129672947	129688137		CAATTAGAGGATTTGCTAGTACGTAGCAGAGTGTGCAATAAATCTTATTGTTTCATTAGG	intergenic							19.7827	6.2509	4.33966	2.63049	22.6235	21.6566	15.0679	8.75269	5	5	4.42637	4.56023	4.03237	3.21216	2.34422	2.33507
ASHGA5P043575	0.000228698	0.00169609	3.26888	up	noncoding	ENST00000479766	HOXA11-AS	GENCODE	822	chr7	+	27227437	27228839		AACAGTTCTAGACAGACCTGCGGTTTTATAGCAGTTTTGGCAGTCAACTTCAGCTTGTGC	intergenic							65.5784	19.4061	6.07426	4.36546	65.9443	67.3218	63.4692	19.8021	21.8387	16.5776	5.97353	6.16326	6.08599	4.35652	4.58454	4.15533
ASHGA5P039713	0.000133092	0.00118866	3.2649	up	noncoding	ENST00000512036	RP11-404J23.1	GENCODE	539	chr4	-	180310287	180386459		TACTATTAATCGCCCACATCAGATCTGTTTTGATGAATTTAAACACTTAAACAGAATATT	intergenic							109.659	33.0397	6.80821	5.10118	125.073	99.5559	104.347	36.639	27.2186	35.2615	6.90678	6.72821	6.78965	5.21925	4.89001	5.19426
ASHGA5P058906	0.000100981	0.0010008	3.26306	up	noncoding	uc.172-	uc.172	UCR	218	chr5	-	93650718	93650936		GATATGACACGTTTAGAACTGAGAACCATATCCAGTGAGAATTTTCCAGTTTGAATTTTG	intron sense-overlapping	ENST00000427991	KIAA0825	KIAA0825 [Source:HGNC Symbol;Acc:28532]	-	93489711	93872831	16.0631	5	4.04253	2.33631	19.9318	15.0011	13.2564	5	5	5	4.23807	4.03191	3.85762	2.32963	2.34422	2.33507
ASHGA5P058906	0.000100981	0.0010008	3.26306	up	noncoding	uc.172-	uc.172	UCR	218	chr5	-	93650718	93650936		GATATGACACGTTTAGAACTGAGAACCATATCCAGTGAGAATTTTCCAGTTTGAATTTTG	intron sense-overlapping	ENST00000513200	KIAA0825	KIAA0825 [Source:HGNC Symbol;Acc:28532]	-	93488670	93954302	16.0631	5	4.04253	2.33631	19.9318	15.0011	13.2564	5	5	5	4.23807	4.03191	3.85762	2.32963	2.34422	2.33507
ASHGA5P058906	0.000100981	0.0010008	3.26306	up	noncoding	uc.172-	uc.172	UCR	218	chr5	-	93650718	93650936		GATATGACACGTTTAGAACTGAGAACCATATCCAGTGAGAATTTTCCAGTTTGAATTTTG	intron sense-overlapping	NM_001145678	KIAA0825	uncharacterized protein KIAA0825 isoform 1	-	93486555	93954309	16.0631	5	4.04253	2.33631	19.9318	15.0011	13.2564	5	5	5	4.23807	4.03191	3.85762	2.32963	2.34422	2.33507
ASHGA5P043640	1.44249e-05	0.000304733	3.25968	up	noncoding	ENST00000441052	AC017116.8	GENCODE	2590	chr7	+	44079121	44081905		ATTCTTAACCTTAAAGGGCTCTCAATATGGAGATAGAACACTGGAGTCGAAGTCCCAGCC	intergenic							74.3579	22.026	6.2525	4.54777	73.9971	76.0986	72.9781	22.7875	20.3239	22.9666	6.14017	6.33831	6.27902	4.55126	4.48914	4.60292
ASHGA5P017442	0.00048263	0.00288969	3.2548	up	noncoding	ENST00000441666	AP000146.2	GENCODE	441	chr21	-	26310744	26324471		TCTGAAGAAGGTTTTCCAGTTAATATGTGGACCAAAAAAGCACAACTGGACCAATATATA	intergenic							15.9821	5	4.03888	2.33631	17.5391	18.2041	12.2031	5	5	5	4.0567	4.31298	3.74695	2.32963	2.34422	2.33507
ASHGA5P027942	0.000208601	0.00160188	3.25408	up	noncoding	ENST00000551503	RP11-96H19.1	GENCODE	829	chr12	+	46777461	46850051		AGTTCCTACAACTCAAGGGAGAGTTCAGATGGAAGGAGTGTTTGCTCCAAGGCTTGATAT	intergenic							80.6046	24.0118	6.36053	4.65828	94.7594	78.5054	68.549	22.2258	22.4302	27.3794	6.50282	6.3843	6.19446	4.51312	4.62003	4.84169
ASHGA5P035385	0.000149281	0.00127592	3.25267	up	noncoding	ENST00000421122	AC009299.2	GENCODE	1047	chr2	-	162079295	162111154		TATAGAGTATTATTTTTATAGTATCTCAGAATTAGTAAAATAAAATCTTGCCAATACAAA	intronic antisense	NM_001199135	TANK	TRAF family member-associated NF-kappa-B activator isoform a	+	162016938	162092683	15.9076	5	4.03793	2.33631	15.2059	14.7567	17.76	5	5	5	3.84446	4.00844	4.26089	2.32963	2.34422	2.33507
ASHGA5P035385	0.000149281	0.00127592	3.25267	up	noncoding	ENST00000421122	AC009299.2	GENCODE	1047	chr2	-	162079295	162111154		TATAGAGTATTATTTTTATAGTATCTCAGAATTAGTAAAATAAAATCTTGCCAATACAAA	intronic antisense	NM_004180	TANK	TRAF family member-associated NF-kappa-B activator isoform a	+	161993465	162092682	15.9076	5	4.03793	2.33631	15.2059	14.7567	17.76	5	5	5	3.84446	4.00844	4.26089	2.32963	2.34422	2.33507
ASHGA5P054121	0.000194053	0.00151696	3.25001	up	noncoding	ENST00000441399	RP5-842K24.2	GENCODE	3474	chrX	+	131352534	131566890		ACTTTAAAAAATAGAAACAAAATGAAAAAGCCCTTCTCATAAAAAACAGAAAAATGTAAA	intronic antisense	NM_001170701	MBNL3	muscleblind-like protein 3 isoform 3	-	131503342	131547603	87.3368	26.0796	6.47814	4.7777	99.8696	88.9752	73.1656	24.3161	24.8388	29.0838	6.58411	6.56732	6.28299	4.63796	4.76386	4.93127
ASHGA5P054121	0.000194053	0.00151696	3.25001	up	noncoding	ENST00000441399	RP5-842K24.2	GENCODE	3474	chrX	+	131352534	131566890		ACTTTAAAAAATAGAAACAAAATGAAAAAGCCCTTCTCATAAAAAACAGAAAAATGTAAA	intronic antisense	NM_001170702	MBNL3	muscleblind-like protein 3 isoform 4	-	131503342	131547603	87.3368	26.0796	6.47814	4.7777	99.8696	88.9752	73.1656	24.3161	24.8388	29.0838	6.58411	6.56732	6.28299	4.63796	4.76386	4.93127
ASHGA5P054121	0.000194053	0.00151696	3.25001	up	noncoding	ENST00000441399	RP5-842K24.2	GENCODE	3474	chrX	+	131352534	131566890		ACTTTAAAAAATAGAAACAAAATGAAAAAGCCCTTCTCATAAAAAACAGAAAAATGTAAA	intronic antisense	NM_001170703	MBNL3	muscleblind-like protein 3 isoform 5	-	131503342	131547636	87.3368	26.0796	6.47814	4.7777	99.8696	88.9752	73.1656	24.3161	24.8388	29.0838	6.58411	6.56732	6.28299	4.63796	4.76386	4.93127
ASHGA5P054121	0.000194053	0.00151696	3.25001	up	noncoding	ENST00000441399	RP5-842K24.2	GENCODE	3474	chrX	+	131352534	131566890		ACTTTAAAAAATAGAAACAAAATGAAAAAGCCCTTCTCATAAAAAACAGAAAAATGTAAA	intronic antisense	NM_001170704	MBNL3	muscleblind-like protein 3 isoform 5	-	131503342	131623996	87.3368	26.0796	6.47814	4.7777	99.8696	88.9752	73.1656	24.3161	24.8388	29.0838	6.58411	6.56732	6.28299	4.63796	4.76386	4.93127
ASHGA5P054121	0.000194053	0.00151696	3.25001	up	noncoding	ENST00000441399	RP5-842K24.2	GENCODE	3474	chrX	+	131352534	131566890		ACTTTAAAAAATAGAAACAAAATGAAAAAGCCCTTCTCATAAAAAACAGAAAAATGTAAA	intronic antisense	NM_018388	MBNL3	muscleblind-like protein 3 isoform 1	-	131503342	131573718	87.3368	26.0796	6.47814	4.7777	99.8696	88.9752	73.1656	24.3161	24.8388	29.0838	6.58411	6.56732	6.28299	4.63796	4.76386	4.93127
ASHGA5P054121	0.000194053	0.00151696	3.25001	up	noncoding	ENST00000441399	RP5-842K24.2	GENCODE	3474	chrX	+	131352534	131566890		ACTTTAAAAAATAGAAACAAAATGAAAAAGCCCTTCTCATAAAAAACAGAAAAATGTAAA	intronic antisense	NM_133486	MBNL3	muscleblind-like protein 3 isoform 2	-	131503342	131573718	87.3368	26.0796	6.47814	4.7777	99.8696	88.9752	73.1656	24.3161	24.8388	29.0838	6.58411	6.56732	6.28299	4.63796	4.76386	4.93127
ASHGA5P018307	0.00885172	0.0252963	3.24643	up	noncoding	ENST00000451826	LINC00571	GENCODE	498	chr13	-	38628056	38635590		TGGAGGGAAGGGAGAGTGGATTGTCATTGAGACATATGTTCTGCTTACGTGGAGAGTAAC	intergenic							20.067	6.26528	4.37929	2.68044	20.0735	20.9065	19.2211	5	8.79584	5	4.24932	4.51247	4.37609	2.32963	3.37661	2.33507
ASHGA5P041015	0.003652	0.0128975	3.2459	up	noncoding	ENST00000511596	RP11-454P21.1	GENCODE	578	chr5	+	17684692	17955966		AAGGTTGCTGTGTGGACCAGCTAAAGCCCTATGTAAGAAAGCACTTCACATACAGAAGAG	intergenic							20.654	6.10925	4.40923	2.71061	23.5158	17.2871	21.1591	5.57252	7.75524	5	4.47965	4.23379	4.51425	2.57682	3.21994	2.33507
ASHGA5P046984	1.1695e-07	4.7896e-05	3.24351	up	noncoding	ENST00000366446	RP11-322M19.1	GENCODE	819	chr10	-	89093796	89096586		GTGTCAGAGAAAGAGTTAGTTTGGGGAAATATCCTCTCCACCACAATCTTAGTCATTGAA	intergenic							13062.3	4940.97	13.7991	12.1015	13305.4	13039.6	12841.8	5108.78	4973.38	4740.76	13.7987	13.8262	13.7724	12.1078	12.1197	12.0771
ASHGA5P034639	0.000180229	0.0014424	3.24069	up	noncoding	ENST00000483806	CEACAMP3	pseudogene	638	chr19	+	42106089	42111576		TACACCCTACAAGTCATAAAAACAGATCTTGTGAATGAAGAAGTAACTGGCCAGTTTCAC								17.2475	5.23698	4.1554	2.4591	19.0078	15.6793	17.0555	5	5	5.71093	4.16774	4.0923	4.20618	2.32963	2.34422	2.70345
ASHGA5P039160	0.0138886	0.0356164	3.23653	up	noncoding	ENST00000425388	LINC00501	GENCODE	2046	chr3	+	177012229	177041206		TGTCCAGCAACAGAAGGAGGTTGAATTCTGGAGGAGGTTTAATTTTTTAAAAACTCAAAC	intergenic							20.2245	6.59849	4.37436	2.67991	16.2298	23.2549	21.1888	9.79547	5	5	3.94318	4.66449	4.51542	3.36043	2.34422	2.33507
ASHGA5P057837	0.000256389	0.00183643	3.22973	up	noncoding	TCONS_00022499	XLOC_010825	LincRNAs identified by Cabili et al	657	chr14	+	51411364	51413305		ATCCTTAGAGATTCTGAAGTTTGGACTTGAGCTTTTGGGGCAGAGACTGAATTGGGCCTT	natural antisense	ENST00000216392	PYGL	phosphorylase, glycogen, liver [Source:HGNC Symbol;Acc:9725]	-	51371938	51411454	29.0471	8.31998	4.90246	3.21105	35.111	24.1581	27.8722	8.78175	6.7027	9.47549	5.06276	4.72584	4.91878	3.21449	3.03973	3.37893
ASHGA5P017955	4.22888e-06	0.000158465	3.22395	up	noncoding	ENST00000447577	RP4-717I23.3	GENCODE	431	chr1	-	93730207	93806029		ACATTGGCTGTTTTCCTCACATTCCTCAAGCAGGAGGGCTCTGAGAGATTTCATTTCTGT	natural antisense	NM_206886	CCDC18	coiled-coil domain-containing protein 18	+	93646280	93744287	1448.91	495.509	10.5945	8.9057	1413.32	1461.84	1471.56	491.873	492.202	502.451	10.5118	10.6317	10.6401	8.85682	8.91389	8.94639
ASHGA5P036383	0.000308143	0.00209497	3.22121	up	noncoding	ENST00000438070	AC008269.2	GENCODE	646	chr2	+	207731518	207733013		ACTTCTTCTGGAATTATGGTGAAGGACAAACTCTTTTTGGGTTGTAAACCTGGCAATGTG	intergenic							122.834	37.6931	6.96778	5.28018	138.048	114.542	115.913	43.6903	29.7396	39.6493	7.04706	6.92193	6.93436	5.47291	5.01028	5.35736
ASHGA5P026265	0.000867997	0.00440049	3.22077	up	noncoding	uc009yiq.3	BDNF-AS1	UCSC_knowngene	1634	chr11	+	27528398	27699350	ENST00000530686, ENST00000532965, NR_002832, NR_033314, uc001mro.3, uc009yij.3, uc009yir.3, uc009yiv.3, uc009yja.3, uc009yjb.3	GCCATGTGACTGATCTTCGTCCAAGAATATGTAAAGAAAAAGTGTTGAGTTGGCTTTTAG	natural antisense	NM_001143805	BDNF	brain-derived neurotrophic factor isoform a preproprotein	-	27676441	27742326	54.4272	16.3473	5.80968	4.12228	57.8527	56.4392	48.9896	13.3011	19.2117	16.5292	5.78303	5.92372	5.72229	3.79878	4.41765	4.1504
ASHGA5P026265	0.000867997	0.00440049	3.22077	up	noncoding	uc009yiq.3	BDNF-AS1	UCSC_knowngene	1634	chr11	+	27528398	27699350	ENST00000530686, ENST00000532965, NR_002832, NR_033314, uc001mro.3, uc009yij.3, uc009yir.3, uc009yiv.3, uc009yja.3, uc009yjb.3	GCCATGTGACTGATCTTCGTCCAAGAATATGTAAAGAAAAAGTGTTGAGTTGGCTTTTAG	natural antisense	NM_001143806	BDNF	brain-derived neurotrophic factor isoform a preproprotein	-	27676441	27742326	54.4272	16.3473	5.80968	4.12228	57.8527	56.4392	48.9896	13.3011	19.2117	16.5292	5.78303	5.92372	5.72229	3.79878	4.41765	4.1504
[truncated: 1,562 more rows]
