# Supplementary material for: Molecular mechanism of G1 arrest and cellular senescence induced by LEE011, a novel CDK4/CDK6 inhibitor, in leukemia cells
Source: Cancer Cell Int. 2017 Mar 6;17:35. doi: 10.1186/s12935-017-0405-y (PMC5340031; doi:10.1186/s12935-017-0405-y)
Supplement: Supplementary file 6 — Additional file 6. Differentially expressed LncRNAs down regulated in HL-60 cells treated with LEE011. [file 12935_2017_405_MOESM6_ESM.xls]

## Sheet: Sheet1
# Fold Change cut-off: 2.0 # P-value cut-off: 0.05 # Condition pairs: LEE_vs_HL-60 # Column A: ProbeName it represents probe name. # Column B: P-value, P-value calculated from unpaired t-test. # Column C: FDR, FDR is calculated from Benjamini Hochberg FDR. # Column D: Fold Change, the absolute ratio (no log scale) of normalized intensities between two conditions. # Column E: Regulation, it depict…
LEE_vs_HL-60 2.0 fold down regulated LncRNAs
	P-value and FDR		Fold change and Regulation		Annotations																		Group--Raw Intensity		Group--Normalized Intensity		Raw Intensity						Normalized Intensity
ProbeName	P-value	FDR	Fold Change	Regulation	type	seqname	GeneSymbol	source	RNAlength	chrom	strand	txStart	txEnd	Xhyb	Sequence	relationship	Associated_gene_acc	Associated_gene_name	Associated_protein_name	Associated_gene_strand	Associated_gene_start	Associated_gene_end	group-LEE(raw)	group-HL-60(raw)	group-LEE(normalized)	group-HL-60(normalized)	[LEE-A, LEE](raw)	[LEE-B, LEE](raw)	[LEE-C, LEE](raw)	[HL-60-A, HL-60](raw)	[HL-60-B, HL-60](raw)	[HL-60-C, HL-60](raw)	[LEE-A, LEE](normalized)	[LEE-B, LEE](normalized)	[LEE-C, LEE](normalized)	[HL-60-A, HL-60](normalized)	[HL-60-B, HL-60](normalized)	[HL-60-C, HL-60](normalized)
ASHGA5P029891	2.98284e-05	0.000468809	12.9045	down	noncoding	ENST00000561392	RP11-143J24.1	GENCODE	485	chr15	-	30297645	30338051		CACATCCTTGGTGCACCCTACAATTTTTGGCAAAGTCTTTGCTGATGGTGCAATACATGA	intergenic							7.84565	103.741	3.02612	6.71592	7.79727	9.30011	6.43956	112.772	99.8046	98.6474	2.89542	3.36173	2.82122	6.8004	6.69705	6.65031
ASHGA5P023848	7.60282e-05	0.000830817	12.3814	down	noncoding	HMlincRNA728+	HMlincRNA728	LincRNAs identified by Khalil et al	7785	chr2	+	43241023	43248808		AAGCTGATTCAAGTCAAGTTTGAGCCATTCGCAACCCTTAGTACTGCAAGCCGCGTTTTT	intergenic							6.29856	80.3435	2.72663	6.35674	5.47073	7.94598	5.47896	84.8866	81.7383	74.4056	2.44106	3.14059	2.59824	6.40014	6.4144	6.25567
ASHGA5P038417	5.00733e-05	0.000639223	11.9074	down	noncoding	ENST00000428732	RP4-694A7.4	GENCODE	1247	chr1	+	68962358	69004310		ACTGTGGGGATAAATTTAAAACATTACTGTGTTTCTATAGAGAGTTCTGCTGTAATGCAG	intronic antisense	NM_001114120	DEPDC1	DEP domain-containing protein 1A isoform a	-	68939834	68962799	15.3891	187.801	3.97019	7.54397	18.7149	16.3636	11.0888	211.244	181.055	171.104	4.14311	4.15568	3.61179	7.6766	7.52448	7.43084
ASHGA5P038417	5.00733e-05	0.000639223	11.9074	down	noncoding	ENST00000428732	RP4-694A7.4	GENCODE	1247	chr1	+	68962358	69004310		ACTGTGGGGATAAATTTAAAACATTACTGTGTTTCTATAGAGAGTTCTGCTGTAATGCAG	intronic antisense	NM_017779	DEPDC1	DEP domain-containing protein 1A isoform b	-	68939834	68962799	15.3891	187.801	3.97019	7.54397	18.7149	16.3636	11.0888	211.244	181.055	171.104	4.14311	4.15568	3.61179	7.6766	7.52448	7.43084
ASHGA5P056241	6.05424e-05	0.000717026	10.8112	down	noncoding	TCONS_00001347	XLOC_000638	LincRNAs identified by Cabili et al	486	chr1	+	242072239	242075035		GAAAAAAGCAGGAATGTGGTCCAAATAACAGCTTGCTGTCATCAAAAATGGAAGGTCCCC	intergenic							10.1747	113.272	3.4042	6.83865	8.63649	11.7932	10.0944	118.598	110.775	110.442	3.0399	3.69997	3.47274	6.87155	6.84094	6.80346
ASHGA5P033466	0.000364995	0.00237286	10.3151	down	noncoding	ENST00000584679	RP11-806L2.5	GENCODE	268	chr18	-	653984	657259		GGTTCTTTTCAAAGTAGTTACTCCATAAATGTTGGTTAGAATGAATGGTTCTCTCAGACA	intron sense-overlapping	NM_001012716	C18orf56	putative uncharacterized protein C18orf56	-	649619	658340	7.53155	73.8406	2.87308	6.23976	10.4644	5	7.13028	71.9316	81.4954	68.0947	3.3191	2.33286	2.96728	6.17779	6.41064	6.13086
ASHGA5P047598	1.44133e-07	4.7896e-05	9.16395	down	noncoding	ENST00000432120	RP11-119K6.6	GENCODE	645	chr10	+	96337195	96370995		GAATATGATTTGCAGAAATCTCAGTTCAGGAGTTTAGCAAAGTTTATGAATGTGTACAGC	intron sense-overlapping	NM_018063	HELLS	lymphoid-specific helicase	+	96305573	96361856	213.758	2167.3	7.77162	10.9676	218.164	218.638	204.471	2200.4	2187.67	2113.83	7.72398	7.84597	7.74491	10.946	10.9905	10.9662
ASHGA5P030738	0.000364347	0.00237053	9.08238	down	noncoding	ENST00000559041	RP11-429B14.1	GENCODE	501	chr15	+	90061753	90135187		GTATGTTTTTCAGTAGCATTTTTTATTTACCACATAGGCCTGTAGCAGTTTGTGGTGCCG	intron sense-overlapping	NM_152259	TICRR	treslin	+	90118817	90171253	6.79967	62.6081	2.82839	6.01146	5.23251	5.80856	9.35793	61.605	58.862	67.3573	2.40837	2.71814	3.35867	5.95756	5.96032	6.11652
ASHGA5P027232	0.0015553	0.00678701	8.55338	down	noncoding	TCONS_00011705	XLOC_005183	LincRNAs identified by Cabili et al	489	chr6	+	14661587	14662657		TTGAAGAGTTAAGAGACTCTGAATAATTGGCAGGGGAAGCTGGGATGGAGAACAAAGTAG	intergenic							9.05551	72.2514	3.11431	6.21081	10.5883	11.5782	5	76.3068	69.1638	71.2837	3.33785	3.67362	2.33147	6.25481	6.18678	6.19083
ASHGA5P053000	0.000109714	0.0010543	7.90896	down	noncoding	ENST00000451368	AC004540.4	GENCODE	611	chr7	-	26411763	26415892		AGTTGGGTATTTTTTTAGCTAGATAATTTAAACGCGAATAATTCAAGTCTGACTAAATGA	natural antisense	NM_001199835	SNX10	sorting nexin-10 isoform 1	+	26331514	26413949	5.43019	42.7516	2.48089	5.46438	5	5	6.29058	38.1379	48.8307	41.2861	2.32457	2.33286	2.78526	5.27969	5.70082	5.41264
ASHGA5P053000	0.000109714	0.0010543	7.90896	down	noncoding	ENST00000451368	AC004540.4	GENCODE	611	chr7	-	26411763	26415892		AGTTGGGTATTTTTTTAGCTAGATAATTTAAACGCGAATAATTCAAGTCTGACTAAATGA	natural antisense	NM_001199837	SNX10	sorting nexin-10 isoform 2	+	26400503	26413949	5.43019	42.7516	2.48089	5.46438	5	5	6.29058	38.1379	48.8307	41.2861	2.32457	2.33286	2.78526	5.27969	5.70082	5.41264
ASHGA5P053000	0.000109714	0.0010543	7.90896	down	noncoding	ENST00000451368	AC004540.4	GENCODE	611	chr7	-	26411763	26415892		AGTTGGGTATTTTTTTAGCTAGATAATTTAAACGCGAATAATTCAAGTCTGACTAAATGA	natural antisense	NM_001199838	SNX10	sorting nexin-10 isoform 3	+	26403944	26413949	5.43019	42.7516	2.48089	5.46438	5	5	6.29058	38.1379	48.8307	41.2861	2.32457	2.33286	2.78526	5.27969	5.70082	5.41264
ASHGA5P053000	0.000109714	0.0010543	7.90896	down	noncoding	ENST00000451368	AC004540.4	GENCODE	611	chr7	-	26411763	26415892		AGTTGGGTATTTTTTTAGCTAGATAATTTAAACGCGAATAATTCAAGTCTGACTAAATGA	natural antisense	NM_013322	SNX10	sorting nexin-10 isoform 1	+	26331514	26413949	5.43019	42.7516	2.48089	5.46438	5	5	6.29058	38.1379	48.8307	41.2861	2.32457	2.33286	2.78526	5.27969	5.70082	5.41264
ASHGA5P040852	1.48557e-08	2.2437e-05	7.79844	down	noncoding	uc003lzi.3	BC035392	UCSC_knowngene	1269	chr5	-	162909609	162921064		GTTCTCCAGCTTAAGATCTTCTATCTCACTGGCTGTTAACGCTTTATAGCTTATTAAAAA	natural antisense	NM_001142556	HMMR	hyaluronan mediated motility receptor isoform a	+	162887516	162918953	42.2886	348.792	5.45132	8.41451	46.7755	39.391	40.6992	352.922	347.229	346.225	5.4797	5.41781	5.45646	8.39364	8.4276	8.4223
ASHGA5P040852	1.48557e-08	2.2437e-05	7.79844	down	noncoding	uc003lzi.3	BC035392	UCSC_knowngene	1269	chr5	-	162909609	162921064		GTTCTCCAGCTTAAGATCTTCTATCTCACTGGCTGTTAACGCTTTATAGCTTATTAAAAA	natural antisense	NM_001142557	HMMR	hyaluronan mediated motility receptor isoform d	+	162887516	162918953	42.2886	348.792	5.45132	8.41451	46.7755	39.391	40.6992	352.922	347.229	346.225	5.4797	5.41781	5.45646	8.39364	8.4276	8.4223
ASHGA5P040852	1.48557e-08	2.2437e-05	7.79844	down	noncoding	uc003lzi.3	BC035392	UCSC_knowngene	1269	chr5	-	162909609	162921064		GTTCTCCAGCTTAAGATCTTCTATCTCACTGGCTGTTAACGCTTTATAGCTTATTAAAAA	natural antisense	NM_012484	HMMR	hyaluronan mediated motility receptor isoform b	+	162887516	162918953	42.2886	348.792	5.45132	8.41451	46.7755	39.391	40.6992	352.922	347.229	346.225	5.4797	5.41781	5.45646	8.39364	8.4276	8.4223
ASHGA5P040852	1.48557e-08	2.2437e-05	7.79844	down	noncoding	uc003lzi.3	BC035392	UCSC_knowngene	1269	chr5	-	162909609	162921064		GTTCTCCAGCTTAAGATCTTCTATCTCACTGGCTGTTAACGCTTTATAGCTTATTAAAAA	natural antisense	NM_012485	HMMR	hyaluronan mediated motility receptor isoform c	+	162887516	162918953	42.2886	348.792	5.45132	8.41451	46.7755	39.391	40.6992	352.922	347.229	346.225	5.4797	5.41781	5.45646	8.39364	8.4276	8.4223
ASHGA5P040777	0.000422437	0.00262884	7.67738	down	noncoding	ENST00000444624	RP5-998N21.7	GENCODE	494	chr1	+	149400062	149429348	ENST00000427872, ENST00000435113, ENST00000446249	AACGGCAGTGGCTCTGAAAAGAGCCTTTAGATCGACCACTTAAAAATATACCTTAGGCCC	natural antisense	ENST00000392948	HIST2H3PS2	histone cluster 2, H3, pseudogene 2 [Source:HGNC Symbol;Acc:32060]	-	149398876	149400542	15.7208	121.507	3.99614	6.93675	12.1316	14.6828	20.3481	120.635	125.126	118.759	3.52385	4.00214	4.46244	6.89339	7.00588	6.911
ASHGA5P021984	2.6775e-07	5.4257e-05	7.54823	down	noncoding	ENST00000546421	RP11-181C3.2	GENCODE	738	chr12	-	98909071	98909988		GCGAGAGGAGACGCCGATAAGGGACAGGTCGTACTGCTTTTGTGCGCCGTTTCCTCTCCC	natural antisense	NM_001032283	TMPO	thymopoietin isoform beta	+	98909350	98944157	45.314	362.416	5.548	8.46413	50.3785	41.6223	43.9413	383.663	341.417	362.168	5.58446	5.49404	5.56548	8.50774	8.40118	8.48348
ASHGA5P021984	2.6775e-07	5.4257e-05	7.54823	down	noncoding	ENST00000546421	RP11-181C3.2	GENCODE	738	chr12	-	98909071	98909988		GCGAGAGGAGACGCCGATAAGGGACAGGTCGTACTGCTTTTGTGCGCCGTTTCCTCTCCC	natural antisense	NM_001032284	TMPO	thymopoietin isoform gamma	+	98909350	98944157	45.314	362.416	5.548	8.46413	50.3785	41.6223	43.9413	383.663	341.417	362.168	5.58446	5.49404	5.56548	8.50774	8.40118	8.48348
ASHGA5P021984	2.6775e-07	5.4257e-05	7.54823	down	noncoding	ENST00000546421	RP11-181C3.2	GENCODE	738	chr12	-	98909071	98909988		GCGAGAGGAGACGCCGATAAGGGACAGGTCGTACTGCTTTTGTGCGCCGTTTCCTCTCCC	natural antisense	NM_003276	TMPO	thymopoietin isoform alpha	+	98909350	98929412	45.314	362.416	5.548	8.46413	50.3785	41.6223	43.9413	383.663	341.417	362.168	5.58446	5.49404	5.56548	8.50774	8.40118	8.48348
ASHGA5P027256	0.00119528	0.0055912	7.26572	down	noncoding	ENST00000553259	RP11-161H23.9	GENCODE	4166	chr12	-	49686413	49718359		AGATGACATTTTGCTGGAGGAAAGGGAGATCTTCTAAGAGCAAAGAGCTTTCCAGGAGCT	intronic antisense	NM_005480	TROAP	tastin isoform 1	+	49716970	49725514	8.65428	61.7903	3.12883	5.98994	5.82259	11.6565	8.48373	67.0207	57.4925	60.8577	2.49458	3.68287	3.20906	6.07442	5.92591	5.96948
ASHGA5P027256	0.00119528	0.0055912	7.26572	down	noncoding	ENST00000553259	RP11-161H23.9	GENCODE	4166	chr12	-	49686413	49718359		AGATGACATTTTGCTGGAGGAAAGGGAGATCTTCTAAGAGCAAAGAGCTTTCCAGGAGCT	natural antisense	NM_001100620	TROAP	tastin isoform 2	+	49716970	49718171	8.65428	61.7903	3.12883	5.98994	5.82259	11.6565	8.48373	67.0207	57.4925	60.8577	2.49458	3.68287	3.20906	6.07442	5.92591	5.96948
ASHGA5P027256	0.00119528	0.0055912	7.26572	down	noncoding	ENST00000553259	RP11-161H23.9	GENCODE	4166	chr12	-	49686413	49718359		AGATGACATTTTGCTGGAGGAAAGGGAGATCTTCTAAGAGCAAAGAGCTTTCCAGGAGCT	natural antisense	NM_006262	PRPH	peripherin	+	49688908	49692481	8.65428	61.7903	3.12883	5.98994	5.82259	11.6565	8.48373	67.0207	57.4925	60.8577	2.49458	3.68287	3.20906	6.07442	5.92591	5.96948
ASHGA5P039539	0.000245977	0.00178327	7.03186	down	noncoding	ENST00000512428	RP11-286E11.2	GENCODE	3147	chr4	-	108857186	108862411		CCTATCTAGTTTACTGTAGTTTTTATGGGCTTAAGAAGAAGACCACCTTGTCTAATCATG	intronic antisense	NM_183075	CYP2U1	cytochrome P450 2U1	+	108852716	108874613	19.6217	140.162	4.3205	7.13441	18.3172	25.031	15.5168	146.605	137.082	136.8	4.11405	4.77389	4.07356	7.16534	7.12912	7.10876
ASHGA5P036934	6.93773e-08	3.8106e-05	6.8324	down	noncoding	NR_028370	PCNA-AS1	RefSeq	384	chr20	+	5100231	5100615		TGAGACCTAGAAAGACAACGACCACTCTGCTACGCCTGCAACCGTTTAATGCCGCCGCGT	natural antisense	NM_002592	PCNA	proliferating cell nuclear antigen	-	5095598	5107268	114.745	837.569	6.87467	9.64706	120.696	108.376	115.162	860.503	839.837	812.365	6.85076	6.84744	6.92581	9.64838	9.6691	9.62371
ASHGA5P036934	6.93773e-08	3.8106e-05	6.8324	down	noncoding	NR_028370	PCNA-AS1	RefSeq	384	chr20	+	5100231	5100615		TGAGACCTAGAAAGACAACGACCACTCTGCTACGCCTGCAACCGTTTAATGCCGCCGCGT	natural antisense	NM_182649	PCNA	proliferating cell nuclear antigen	-	5095598	5100647	114.745	837.569	6.87467	9.64706	120.696	108.376	115.162	860.503	839.837	812.365	6.85076	6.84744	6.92581	9.64838	9.6691	9.62371
ASHGA5P038672	4.5901e-05	0.000606059	6.78653	down	noncoding	ENST00000342990	AC069277.2	GENCODE	246	chr3	+	6549467	6736485	ENST00000432743	AGCAACCCATGGCAAAACTAGTTATTTTCTTAAAACAGTAGGAAGAAGAAAAGCTTTTTG	intergenic							15.6949	108.858	4.0207	6.78338	14.101	16.7641	16.2196	115.085	106.743	104.746	3.73602	4.18975	4.13634	6.82833	6.79106	6.73074
ASHGA5P026013	0.0147881	0.0373768	6.74332	down	noncoding	NR_072999	JAM2	RefSeq	4353	chr21	+	27011593	27089874	NM_001270407, NM_001270408, NM_021219	ACGAATGCAAATGATCTCAACATAAGTGGCATCATAGCAGCCGTAGTAGTTGTGGCCTTA	exon sense-overlapping	NM_001270407	JAM2	junctional adhesion molecule B isoform 2 precursor	+	27011593	27089874	6.74009	53.132	2.80252	5.55597	5	8.97554	6.24474	68.7723	18.1762	72.4473	2.32457	3.30953	2.77345	6.11096	4.34289	6.21407
ASHGA5P026013	0.0147881	0.0373768	6.74332	down	noncoding	NR_072999	JAM2	RefSeq	4353	chr21	+	27011593	27089874	NM_001270407, NM_001270408, NM_021219	ACGAATGCAAATGATCTCAACATAAGTGGCATCATAGCAGCCGTAGTAGTTGTGGCCTTA	exon sense-overlapping	NM_001270408	JAM2	junctional adhesion molecule B isoform 3 precursor	+	27011593	27086885	6.74009	53.132	2.80252	5.55597	5	8.97554	6.24474	68.7723	18.1762	72.4473	2.32457	3.30953	2.77345	6.11096	4.34289	6.21407
ASHGA5P026013	0.0147881	0.0373768	6.74332	down	noncoding	NR_072999	JAM2	RefSeq	4353	chr21	+	27011593	27089874	NM_001270407, NM_001270408, NM_021219	ACGAATGCAAATGATCTCAACATAAGTGGCATCATAGCAGCCGTAGTAGTTGTGGCCTTA	exon sense-overlapping	NM_021219	JAM2	junctional adhesion molecule B isoform 1 precursor	+	27011593	27089874	6.74009	53.132	2.80252	5.55597	5	8.97554	6.24474	68.7723	18.1762	72.4473	2.32457	3.30953	2.77345	6.11096	4.34289	6.21407
ASHGA5P030053	0.000121576	0.00112032	6.57854	down	noncoding	ENST00000564401	RP11-48G14.2	GENCODE	2465	chr15	-	56686518	56688983		CGAAAAGAGTTTTGTATTTTTCTACTTGAGACTGTTGCATATTAATTGTTCGCTGCTGTC	natural antisense	NM_198524	TEX9	testis-expressed sequence 9 protein	+	56657643	56738072	17.1946	113.777	4.12827	6.84604	19.5318	12.5522	19.4997	117.915	107.306	116.11	4.20658	3.78122	4.39702	6.86223	6.79711	6.87878
ASHGA5P057028	1.51702e-06	0.000104172	6.26439	down	noncoding	TCONS_00012087	XLOC_005617	LincRNAs identified by Cabili et al	474	chr6	-	14444895	14448968		TGCATCATGATTACACATGGAAGTACCCAGAGCAGGTCATAAGACCTCATGTGACAAGTG	intergenic							22.0942	143.005	4.51727	7.16445	23.4328	21.0477	21.8022	145.97	149.784	133.261	4.47475	4.52165	4.55542	7.1608	7.26081	7.07174
ASHGA5P021319	1.52326e-05	0.000312628	6.07504	down	noncoding	ENST00000530002	RP11-305N23.1	GENCODE	764	chr11	+	119252544	119346419		AAACACAAGAAGATTCAGCCCTGTCATCTTGTGCAAAGATGAGTCAGGAACTCCTGGAGT	intronic antisense	NM_006288	THY1	thy-1 membrane glycoprotein preproprotein	-	119288654	119294246	130.744	843.918	7.05481	9.65771	122.926	143.185	126.121	847.721	852.531	831.503	6.87817	7.23267	7.0536	9.62594	9.69317	9.65401
ASHGA5P030469	9.84435e-05	0.000985575	5.96341	down	noncoding	ENST00000559841	CTD-2339L15.3	GENCODE	516	chr15	+	40935130	40939055		GATTTTGCATCTGTATGCCTGCATATATCCTCTACAAGAGATATTCTATCTCTGTTAGAA	intron sense-overlapping	NM_144508	CASC5	protein CASC5 isoform 2	+	40886446	40954881	12.3318	73.7	3.65762	6.23375	16.2062	10.727	10.0621	79.2045	63.8637	78.0317	3.94124	3.56513	3.46648	6.30769	6.07478	6.31879
ASHGA5P030469	9.84435e-05	0.000985575	5.96341	down	noncoding	ENST00000559841	CTD-2339L15.3	GENCODE	516	chr15	+	40935130	40939055		GATTTTGCATCTGTATGCCTGCATATATCCTCTACAAGAGATATTCTATCTCTGTTAGAA	intron sense-overlapping	NM_170589	CASC5	protein CASC5 isoform 1	+	40886446	40954881	12.3318	73.7	3.65762	6.23375	16.2062	10.727	10.0621	79.2045	63.8637	78.0317	3.94124	3.56513	3.46648	6.30769	6.07478	6.31879
ASHGA5P032676	1.02662e-05	0.000251794	5.90517	down	noncoding	uc021uec.1	EPR-1	UCSC_knowngene	624	chr17	-	76220156	76220780		TTGTTAAACAGTAGAGGAGCCAGGGACTCTGTCTCCATTCTCTCATCACACACAAGTCAT	natural antisense	NM_001012270	BIRC5	baculoviral IAP repeat-containing protein 5 isoform 2	+	76210276	76221716	2122.21	15687	11.1584	13.7203	2397.23	1958.58	2010.82	17235	15051.9	14774.3	11.3097	11.0654	11.1	13.8262	13.667	13.6679
ASHGA5P032676	1.02662e-05	0.000251794	5.90517	down	noncoding	uc021uec.1	EPR-1	UCSC_knowngene	624	chr17	-	76220156	76220780		TTGTTAAACAGTAGAGGAGCCAGGGACTCTGTCTCCATTCTCTCATCACACACAAGTCAT	natural antisense	NM_001012271	BIRC5	baculoviral IAP repeat-containing protein 5 isoform 3	+	76210276	76221716	2122.21	15687	11.1584	13.7203	2397.23	1958.58	2010.82	17235	15051.9	14774.3	11.3097	11.0654	11.1	13.8262	13.667	13.6679
ASHGA5P032676	1.02662e-05	0.000251794	5.90517	down	noncoding	uc021uec.1	EPR-1	UCSC_knowngene	624	chr17	-	76220156	76220780		TTGTTAAACAGTAGAGGAGCCAGGGACTCTGTCTCCATTCTCTCATCACACACAAGTCAT	natural antisense	NM_001168	BIRC5	baculoviral IAP repeat-containing protein 5 isoform 1	+	76210276	76221716	2122.21	15687	11.1584	13.7203	2397.23	1958.58	2010.82	17235	15051.9	14774.3	11.3097	11.0654	11.1	13.8262	13.667	13.6679
ASHGA5P014918	0.000638313	0.00351388	5.83204	down	noncoding	ENST00000414740	RP11-330A16.1	GENCODE	147	chr6	-	14597744	14599921		CGGAGGTAAGGATTCTACATCGTTAGGAGAAAAGAAAAAGGAGAATTTGGGCTTGCACTG	intergenic							18.6771	107.488	4.22229	6.76629	23.7289	11.8216	20.4806	108.624	111.195	102.644	4.49251	3.70338	4.47098	6.74967	6.846	6.7032
ASHGA5P030012	1.64263e-05	0.000327146	5.76146	down	noncoding	ENST00000559165	RP11-227D13.4	GENCODE	540	chr15	-	49021276	49022041		AATAAACACCTATATACCCTGCATTTAGATTTACCAATTGTTTACTTTCTACATTTGTTT	intergenic							100.092	616.108	6.68219	9.20863	96.332	106.699	97.2456	586.372	637.146	624.806	6.52685	6.82852	6.69121	9.10002	9.27704	9.24883
ASHGA5P046974	2.69396e-06	0.000128494	5.55319	down	noncoding	ENST00000432108	RP11-219F10.1	GENCODE	309	chr10	-	85671409	85672678		TGTTTTGAAGGGGCTGGAAGTCTTTTCTGTCACCACCTTTACCTACCTGTCATCTGTGAA	intergenic							207.19	1249.55	7.72526	10.1986	230.644	200.005	190.921	1215.52	1235.8	1297.35	7.80763	7.71947	7.64868	10.122	10.1971	10.2767
ASHGA5P045306	0.00929309	0.0262408	5.51894	down	noncoding	NR_027471	LOC440173	RefSeq	2018	chr9	-	89623365	89657041		CCAACACCTCCACAAACAAATGGGAGCTTAATAGACTTTGCAAAATTACTTTTTATCCAG	intergenic							11.3346	54.5269	3.34944	5.81383	17.4606	5	11.5431	51.9341	57.8055	53.8412	4.04888	2.33286	3.66657	5.71454	5.9342	5.79273
ASHGA5P039538	6.87285e-06	0.000205336	5.35903	down	noncoding	ENST00000513071	RP11-286E11.1	GENCODE	638	chr4	-	108807872	108899955		GAACCACCATGCTCGAGATAAGAAATTAGTCTGTGAAGAGACCTTCAAGTTCTGTAAATG	intronic antisense	NM_183075	CYP2U1	cytochrome P450 2U1	+	108852716	108874613	24.3195	134.987	4.66111	7.08308	24.6011	24.6586	23.6989	128.56	135.278	141.122	4.54682	4.75478	4.68173	6.98377	7.11343	7.15205
ASHGA5P039538	6.87285e-06	0.000205336	5.35903	down	noncoding	ENST00000513071	RP11-286E11.1	GENCODE	638	chr4	-	108807872	108899955		GAACCACCATGCTCGAGATAAGAAATTAGTCTGTGAAGAGACCTTCAAGTTCTGTAAATG	natural antisense	NM_001136257	SGMS2	phosphatidylcholine:ceramide cholinephosphotransferase 2	+	108814419	108836204	24.3195	134.987	4.66111	7.08308	24.6011	24.6586	23.6989	128.56	135.278	141.122	4.54682	4.75478	4.68173	6.98377	7.11343	7.15205
ASHGA5P039538	6.87285e-06	0.000205336	5.35903	down	noncoding	ENST00000513071	RP11-286E11.1	GENCODE	638	chr4	-	108807872	108899955		GAACCACCATGCTCGAGATAAGAAATTAGTCTGTGAAGAGACCTTCAAGTTCTGTAAATG	natural antisense	NM_001136258	SGMS2	phosphatidylcholine:ceramide cholinephosphotransferase 2	+	108745720	108836204	24.3195	134.987	4.66111	7.08308	24.6011	24.6586	23.6989	128.56	135.278	141.122	4.54682	4.75478	4.68173	6.98377	7.11343	7.15205
ASHGA5P039538	6.87285e-06	0.000205336	5.35903	down	noncoding	ENST00000513071	RP11-286E11.1	GENCODE	638	chr4	-	108807872	108899955		GAACCACCATGCTCGAGATAAGAAATTAGTCTGTGAAGAGACCTTCAAGTTCTGTAAATG	natural antisense	NM_152621	SGMS2	phosphatidylcholine:ceramide cholinephosphotransferase 2	+	108814419	108836204	24.3195	134.987	4.66111	7.08308	24.6011	24.6586	23.6989	128.56	135.278	141.122	4.54682	4.75478	4.68173	6.98377	7.11343	7.15205
ASHGA5P028560	1.7288e-05	0.000338178	5.33738	down	noncoding	uc001vdv.3	DLEU2	UCSC_knowngene	972	chr13	-	50618047	50619368	ENST00000235290, ENST00000433070, ENST00000438752, uc001vdw.3, uc001vdx.3, uc001vdy.3, uc001vdz.3	CTTGAACCCTTTTAATGAAGACCTAACTCCTCCACCAGAAATTTAAGTTTATGTTCTTAC	intergenic							938.906	5955.68	9.94773	12.3639	1086.62	864.335	865.765	6540.87	5609.7	5716.47	10.1201	9.86542	9.8577	12.4601	12.2901	12.3414
ASHGA5P028559	2.98103e-08	3.2747e-05	5.2923	down	noncoding	ENST00000438752	DLEU2	GENCODE	2090	chr13	-	50617571	50656114		CAGAGATACAGCTTCTTATAGTAACACTAAAACTTTCTTCCTCTTTGGACTGAATACCTA	bidirectional	ENST00000378180	DLEU1	deleted in lymphocytic leukemia 1 (non-protein coding) [Source:HGNC Symbol;Acc:13747]	+	50656306	50679433	1645.7	10715.6	10.7814	13.1853	1715.72	1640.26	1581.12	11102.7	10531.1	10512.9	10.8004	10.8004	10.7435	13.1922	13.1715	13.1922
ASHGA5P027514	2.74134e-05	0.000450094	5.16849	down	noncoding	NR_027157	TMPO-AS1	RefSeq	3161	chr12	-	98906750	98910004		TAGCTACAGGTGGTTACTTGCAGATTTACTGCTGTAGAGCTCCAAAATTGAGATTACACT	natural antisense	NM_001032283	TMPO	thymopoietin isoform beta	+	98909350	98944157	42.2487	228.456	5.45213	7.82187	39.6753	43.5789	43.4919	246.42	218.341	220.606	5.24296	5.56216	5.55127	7.88942	7.78646	7.78974
ASHGA5P027514	2.74134e-05	0.000450094	5.16849	down	noncoding	NR_027157	TMPO-AS1	RefSeq	3161	chr12	-	98906750	98910004		TAGCTACAGGTGGTTACTTGCAGATTTACTGCTGTAGAGCTCCAAAATTGAGATTACACT	natural antisense	NM_001032284	TMPO	thymopoietin isoform gamma	+	98909350	98944157	42.2487	228.456	5.45213	7.82187	39.6753	43.5789	43.4919	246.42	218.341	220.606	5.24296	5.56216	5.55127	7.88942	7.78646	7.78974
ASHGA5P027514	2.74134e-05	0.000450094	5.16849	down	noncoding	NR_027157	TMPO-AS1	RefSeq	3161	chr12	-	98906750	98910004		TAGCTACAGGTGGTTACTTGCAGATTTACTGCTGTAGAGCTCCAAAATTGAGATTACACT	natural antisense	NM_003276	TMPO	thymopoietin isoform alpha	+	98909350	98929412	42.2487	228.456	5.45213	7.82187	39.6753	43.5789	43.4919	246.42	218.341	220.606	5.24296	5.56216	5.55127	7.88942	7.78646	7.78974
ASHGA5P055788	2.70877e-06	0.000128494	5.15662	down	noncoding	uc001vdy.3	DLEU2	UCSC_knowngene	1279	chr13	-	50618047	50656139	ENST00000235290, ENST00000433070, ENST00000438752, uc001vdv.3, uc001vdw.3, uc001vdx.3, uc001vdz.3	CCATTTTATTACTAATAGCTTGAACCCTTTTAATGAAGACCTAACTCCTCCACCAGAAAT	bidirectional	ENST00000378180	DLEU1	deleted in lymphocytic leukemia 1 (non-protein coding) [Source:HGNC Symbol;Acc:13747]	+	50656306	50679433	1180.9	7377.35	10.2976	12.664	1135.36	1212.34	1195	7354.76	7524.86	7252.43	10.1849	10.3681	10.3397	12.6229	12.7026	12.6665
ASHGA5P028610	6.48747e-06	0.000200377	5.07339	down	noncoding	uc001vkt.1	AK090854	UCSC_knowngene	2615	chr13	-	78553900	78568908		TGAAGTAGCTTGTCACTTCTACCTAGGACCAGTCTTGCTTTTAAGTATAATGAATACCAG	intergenic							20.9921	108.792	4.4398	6.78275	23.2041	19.0745	20.6977	104.814	117.023	104.538	4.45923	4.37598	4.4842	6.70073	6.91825	6.72928
ASHGA5P038673	4.74248e-07	7.2265e-05	4.93391	down	noncoding	uc003bqj.1	AF279782	UCSC_knowngene	1688	chr3	+	6532165	6778421		GTAACGCCCATTTGTTGCATAGTTTTGTGCTCCACACTCTTATCTACAAAATTATGAATT	intergenic							175.163	926.138	7.48181	9.78454	187.707	173.789	163.993	987.275	894.934	896.207	7.5052	7.51472	7.42551	9.83706	9.75556	9.76099
ASHGA5P030977	0.000520228	0.00304492	4.91497	down	noncoding	ENST00000454251	RP11-280O1.2	GENCODE	287	chr1	-	165494401	165498121		GAAGAAAAGGTCCATCTCGAATTACCTCATTGTTCAGAGAATAATAAGTATTTGTTCAGC	intergenic							10.8918	53.8305	3.49652	5.7937	8.92006	10.7586	12.9968	51.9419	51.3479	58.2017	3.08729	3.56954	3.83273	5.71483	5.76577	5.90051
ASHGA5P033299	1.56034e-05	0.000317607	4.90106	down	noncoding	uc002jcf.3	TCAM1P	UCSC_knowngene	3291	chr17	+	61934375	61941739	ENST00000478379	CTCCCAAATCAGTCAAGAAATGTTCACTGGAATGTTGCTATGGTAAAAATAAAAGTGGTT	intergenic							79.4837	410.118	6.34827	8.64137	75.2034	81.0919	82.1559	418.392	405.521	406.441	6.1641	6.43209	6.44862	8.63257	8.64916	8.64237
ASHGA5P014904	3.10022e-06	0.000136514	4.86401	down	noncoding	ENST00000414603	AC069277.2	GENCODE	517	chr3	+	6532489	6599646		GCTTACATTCTTGTATAGGGATTACTTTCCTCACTTTGTTATATATCCTGGAAGCTATGA	intergenic							187.711	983.398	7.58608	9.86823	184.542	184.21	194.381	1023.6	941.983	984.608	7.47854	7.60425	7.67546	9.88662	9.82643	9.89164
ASHGA5P051379	4.65702e-05	0.000610561	4.5807	down	noncoding	ENST00000432743	AC069277.2	GENCODE	630	chr3	+	6736409	6739557		AAGCTTTTTGAATGAATCACTTCTCATCTTCTCCGAAGTTGGAAGCATCAAGAATCTAAA	intergenic							29.1395	138.097	4.91939	7.11496	27.7674	28.3493	31.3018	138.063	144.378	131.85	4.7208	4.94857	5.0888	7.08434	7.20422	7.05633
ASHGA5P036327	0.0095569	0.0267609	4.56304	down	noncoding	uc002utn.1	BC062769	UCSC_knowngene	1407	chr2	+	197124837	197128922		GAAGGGATGCTTATTTTGTTTGCTTTGTAAGAAATGCTTCTGATTCAGTAACTGGGCAAT	intronic antisense	NM_020760	HECW2	E3 ubiquitin-protein ligase HECW2	-	197063976	197457335	8.90139	38.1504	3.0859	5.27589	9.37291	5	12.3313	31.916	31.4835	51.0517	3.16281	2.33286	3.76202	5.02231	5.08967	5.7157
ASHGA5P044228	0.00123561	0.00572325	4.52716	down	noncoding	ENST00000578500	RP11-360L9.7	GENCODE	884	chr8	-	41399565	41402288		ATGGGTATGCACATTAAGGCTTAGGAAGCACACTGTTCTAGGTTAACAGCTCAGGTCTCT	natural antisense	NM_032336	GINS4	DNA replication complex GINS protein SLD5	+	41386724	41402565	25.7799	118.752	4.71944	6.89804	19.6091	27.9995	29.7312	135.048	112.339	108.869	4.21152	4.93182	5.01498	7.05182	6.86127	6.78104
ASHGA5P025872	9.83944e-05	0.000985575	4.51899	down	noncoding	NR_045205	CHEK1	RefSeq	3711	chr11	+	125496123	125527042		AATGTGGATGAGATAGAAGGGGAAGCCGAGGTGCTCGGTGGAGTCATGGCAGTGCCCTTT	exon sense-overlapping	NM_001114121	CHEK1	serine/threonine-protein kinase Chk1 isoform 1	+	125495030	125546150	31.2298	145.965	5.01611	7.19211	28.9739	30.4453	34.2701	155.283	149.115	133.497	4.78206	5.05098	5.21528	7.2488	7.25359	7.07394
ASHGA5P025872	9.83944e-05	0.000985575	4.51899	down	noncoding	NR_045205	CHEK1	RefSeq	3711	chr11	+	125496123	125527042		AATGTGGATGAGATAGAAGGGGAAGCCGAGGTGCTCGGTGGAGTCATGGCAGTGCCCTTT	exon sense-overlapping	NM_001114122	CHEK1	serine/threonine-protein kinase Chk1 isoform 1	+	125495030	125527042	31.2298	145.965	5.01611	7.19211	28.9739	30.4453	34.2701	155.283	149.115	133.497	4.78206	5.05098	5.21528	7.2488	7.25359	7.07394
ASHGA5P025872	9.83944e-05	0.000985575	4.51899	down	noncoding	NR_045205	CHEK1	RefSeq	3711	chr11	+	125496123	125527042		AATGTGGATGAGATAGAAGGGGAAGCCGAGGTGCTCGGTGGAGTCATGGCAGTGCCCTTT	exon sense-overlapping	NM_001244846	CHEK1	serine/threonine-protein kinase Chk1 isoform 2	+	125495030	125527042	31.2298	145.965	5.01611	7.19211	28.9739	30.4453	34.2701	155.283	149.115	133.497	4.78206	5.05098	5.21528	7.2488	7.25359	7.07394
ASHGA5P025872	9.83944e-05	0.000985575	4.51899	down	noncoding	NR_045205	CHEK1	RefSeq	3711	chr11	+	125496123	125527042		AATGTGGATGAGATAGAAGGGGAAGCCGAGGTGCTCGGTGGAGTCATGGCAGTGCCCTTT	exon sense-overlapping	NM_001274	CHEK1	serine/threonine-protein kinase Chk1 isoform 1	+	125496250	125527042	31.2298	145.965	5.01611	7.19211	28.9739	30.4453	34.2701	155.283	149.115	133.497	4.78206	5.05098	5.21528	7.2488	7.25359	7.07394
ASHGA5P025887	0.000304381	0.00207836	4.43648	down	noncoding	NR_045669	PSMC3IP	RefSeq	1756	chr17	-	40724327	40729849		CTTCTTTAACTGGCTACGCCTAAGTAAGTAGCTCAAGGAATTATCTAGTGCCCTGACCAC	exon sense-overlapping	NM_001256014	PSMC3IP	homologous-pairing protein 2 homolog isoform 3	-	40724327	40729734	25.2405	113.947	4.69503	6.84444	24.246	30.4886	20.9869	122.278	110.844	108.718	4.52764	5.05382	4.50363	6.91226	6.84175	6.77932
ASHGA5P025887	0.000304381	0.00207836	4.43648	down	noncoding	NR_045669	PSMC3IP	RefSeq	1756	chr17	-	40724327	40729849		CTTCTTTAACTGGCTACGCCTAAGTAAGTAGCTCAAGGAATTATCTAGTGCCCTGACCAC	exon sense-overlapping	NM_001256015	PSMC3IP	homologous-pairing protein 2 homolog isoform 4	-	40724327	40729849	25.2405	113.947	4.69503	6.84444	24.246	30.4886	20.9869	122.278	110.844	108.718	4.52764	5.05382	4.50363	6.91226	6.84175	6.77932
ASHGA5P025887	0.000304381	0.00207836	4.43648	down	noncoding	NR_045669	PSMC3IP	RefSeq	1756	chr17	-	40724327	40729849		CTTCTTTAACTGGCTACGCCTAAGTAAGTAGCTCAAGGAATTATCTAGTGCCCTGACCAC	exon sense-overlapping	NM_001256016	PSMC3IP	homologous-pairing protein 2 homolog isoform 4	-	40724327	40729849	25.2405	113.947	4.69503	6.84444	24.246	30.4886	20.9869	122.278	110.844	108.718	4.52764	5.05382	4.50363	6.91226	6.84175	6.77932
ASHGA5P025887	0.000304381	0.00207836	4.43648	down	noncoding	NR_045669	PSMC3IP	RefSeq	1756	chr17	-	40724327	40729849		CTTCTTTAACTGGCTACGCCTAAGTAAGTAGCTCAAGGAATTATCTAGTGCCCTGACCAC	exon sense-overlapping	NM_013290	PSMC3IP	homologous-pairing protein 2 homolog isoform 1	-	40724327	40729849	25.2405	113.947	4.69503	6.84444	24.246	30.4886	20.9869	122.278	110.844	108.718	4.52764	5.05382	4.50363	6.91226	6.84175	6.77932
ASHGA5P025887	0.000304381	0.00207836	4.43648	down	noncoding	NR_045669	PSMC3IP	RefSeq	1756	chr17	-	40724327	40729849		CTTCTTTAACTGGCTACGCCTAAGTAAGTAGCTCAAGGAATTATCTAGTGCCCTGACCAC	exon sense-overlapping	NM_016556	PSMC3IP	homologous-pairing protein 2 homolog isoform 2	-	40724327	40729849	25.2405	113.947	4.69503	6.84444	24.246	30.4886	20.9869	122.278	110.844	108.718	4.52764	5.05382	4.50363	6.91226	6.84175	6.77932
ASHGA5P025887	0.000304381	0.00207836	4.43648	down	noncoding	NR_045669	PSMC3IP	RefSeq	1756	chr17	-	40724327	40729849		CTTCTTTAACTGGCTACGCCTAAGTAAGTAGCTCAAGGAATTATCTAGTGCCCTGACCAC	natural antisense	NM_170607	MLX	max-like protein X isoform gamma	+	40719077	40725221	25.2405	113.947	4.69503	6.84444	24.246	30.4886	20.9869	122.278	110.844	108.718	4.52764	5.05382	4.50363	6.91226	6.84175	6.77932
ASHGA5P025887	0.000304381	0.00207836	4.43648	down	noncoding	NR_045669	PSMC3IP	RefSeq	1756	chr17	-	40724327	40729849		CTTCTTTAACTGGCTACGCCTAAGTAAGTAGCTCAAGGAATTATCTAGTGCCCTGACCAC	natural antisense	NM_198204	MLX	max-like protein X isoform beta	+	40719077	40725221	25.2405	113.947	4.69503	6.84444	24.246	30.4886	20.9869	122.278	110.844	108.718	4.52764	5.05382	4.50363	6.91226	6.84175	6.77932
ASHGA5P025887	0.000304381	0.00207836	4.43648	down	noncoding	NR_045669	PSMC3IP	RefSeq	1756	chr17	-	40724327	40729849		CTTCTTTAACTGGCTACGCCTAAGTAAGTAGCTCAAGGAATTATCTAGTGCCCTGACCAC	natural antisense	NM_198205	MLX	max-like protein X isoform alpha	+	40719077	40725221	25.2405	113.947	4.69503	6.84444	24.246	30.4886	20.9869	122.278	110.844	108.718	4.52764	5.05382	4.50363	6.91226	6.84175	6.77932
ASHGA5P030919	3.56374e-05	0.000520774	4.38701	down	noncoding	ENST00000570409	RP11-461A8.4	GENCODE	1068	chr16	-	3700636	3701704		AACTCACAGAGCACCATCAGATCCTTCTGAATTTTGAAGGAAGCAATGATACTCTGCTCT	intronic antisense	ENST00000407479	DNASE1	deoxyribonuclease I [Source:HGNC Symbol;Acc:2956]	+	3692938	3708095	39.6692	180.054	5.36071	7.49395	37.6506	38.5842	42.7727	186.813	176.473	176.877	5.16648	5.3874	5.52825	7.51293	7.48906	7.47986
ASHGA5P022643	0.0147056	0.0372223	4.37658	down	noncoding	ENST00000560265	RP11-307C19.3	GENCODE	335	chr15	+	77938699	77940543		TGGATGGACAATGAGGAGACTGAGTCCCAAGATCACCCAGATACAATAATAATTGTAGTA	intronic antisense	ENST00000559893	LINGO1	leucine rich repeat and Ig domain containing 1 [Source:HGNC Symbol;Acc:21205]	-	77908063	77988837	7.70184	29.9203	2.83377	4.96357	5	13.1055	5	34.4829	24.6364	30.6416	2.32457	3.84527	2.33147	5.13509	4.75411	5.00153
ASHGA5P022643	0.0147056	0.0372223	4.37658	down	noncoding	ENST00000560265	RP11-307C19.3	GENCODE	335	chr15	+	77938699	77940543		TGGATGGACAATGAGGAGACTGAGTCCCAAGATCACCCAGATACAATAATAATTGTAGTA	intronic antisense	ENST00000561030	LINGO1	leucine rich repeat and Ig domain containing 1 [Source:HGNC Symbol;Acc:21205]	-	77906011	77988490	7.70184	29.9203	2.83377	4.96357	5	13.1055	5	34.4829	24.6364	30.6416	2.32457	3.84527	2.33147	5.13509	4.75411	5.00153
ASHGA5P022643	0.0147056	0.0372223	4.37658	down	noncoding	ENST00000560265	RP11-307C19.3	GENCODE	335	chr15	+	77938699	77940543		TGGATGGACAATGAGGAGACTGAGTCCCAAGATCACCCAGATACAATAATAATTGTAGTA	intronic antisense	ENST00000561686	LINGO1	leucine rich repeat and Ig domain containing 1 [Source:HGNC Symbol;Acc:21205]	-	77907694	78079356	7.70184	29.9203	2.83377	4.96357	5	13.1055	5	34.4829	24.6364	30.6416	2.32457	3.84527	2.33147	5.13509	4.75411	5.00153
ASHGA5P022643	0.0147056	0.0372223	4.37658	down	noncoding	ENST00000560265	RP11-307C19.3	GENCODE	335	chr15	+	77938699	77940543		TGGATGGACAATGAGGAGACTGAGTCCCAAGATCACCCAGATACAATAATAATTGTAGTA	intronic antisense	ENST00000562933	LINGO1	leucine rich repeat and Ig domain containing 1 [Source:HGNC Symbol;Acc:21205]	-	77908195	78112674	7.70184	29.9203	2.83377	4.96357	5	13.1055	5	34.4829	24.6364	30.6416	2.32457	3.84527	2.33147	5.13509	4.75411	5.00153
ASHGA5P022643	0.0147056	0.0372223	4.37658	down	noncoding	ENST00000560265	RP11-307C19.3	GENCODE	335	chr15	+	77938699	77940543		TGGATGGACAATGAGGAGACTGAGTCCCAAGATCACCCAGATACAATAATAATTGTAGTA	intronic antisense	ENST00000563316	LINGO1	leucine rich repeat and Ig domain containing 1 [Source:HGNC Symbol;Acc:21205]	-	77908218	78113213	7.70184	29.9203	2.83377	4.96357	5	13.1055	5	34.4829	24.6364	30.6416	2.32457	3.84527	2.33147	5.13509	4.75411	5.00153
ASHGA5P022643	0.0147056	0.0372223	4.37658	down	noncoding	ENST00000560265	RP11-307C19.3	GENCODE	335	chr15	+	77938699	77940543		TGGATGGACAATGAGGAGACTGAGTCCCAAGATCACCCAGATACAATAATAATTGTAGTA	intronic antisense	ENST00000564472	LINGO1	leucine rich repeat and Ig domain containing 1 [Source:HGNC Symbol;Acc:21205]	-	77908123	78013093	7.70184	29.9203	2.83377	4.96357	5	13.1055	5	34.4829	24.6364	30.6416	2.32457	3.84527	2.33147	5.13509	4.75411	5.00153
ASHGA5P022643	0.0147056	0.0372223	4.37658	down	noncoding	ENST00000560265	RP11-307C19.3	GENCODE	335	chr15	+	77938699	77940543		TGGATGGACAATGAGGAGACTGAGTCCCAAGATCACCCAGATACAATAATAATTGTAGTA	intronic antisense	ENST00000566711	LINGO1	leucine rich repeat and Ig domain containing 1 [Source:HGNC Symbol;Acc:21205]	-	77908014	78111794	7.70184	29.9203	2.83377	4.96357	5	13.1055	5	34.4829	24.6364	30.6416	2.32457	3.84527	2.33147	5.13509	4.75411	5.00153
ASHGA5P022643	0.0147056	0.0372223	4.37658	down	noncoding	ENST00000560265	RP11-307C19.3	GENCODE	335	chr15	+	77938699	77940543		TGGATGGACAATGAGGAGACTGAGTCCCAAGATCACCCAGATACAATAATAATTGTAGTA	intronic antisense	ENST00000567726	LINGO1	leucine rich repeat and Ig domain containing 1 [Source:HGNC Symbol;Acc:21205]	-	77907854	77999849	7.70184	29.9203	2.83377	4.96357	5	13.1055	5	34.4829	24.6364	30.6416	2.32457	3.84527	2.33147	5.13509	4.75411	5.00153
ASHGA5P022643	0.0147056	0.0372223	4.37658	down	noncoding	ENST00000560265	RP11-307C19.3	GENCODE	335	chr15	+	77938699	77940543		TGGATGGACAATGAGGAGACTGAGTCCCAAGATCACCCAGATACAATAATAATTGTAGTA	intronic antisense	ENST00000570216	LINGO1	leucine rich repeat and Ig domain containing 1 [Source:HGNC Symbol;Acc:21205]	-	77908174	78113242	7.70184	29.9203	2.83377	4.96357	5	13.1055	5	34.4829	24.6364	30.6416	2.32457	3.84527	2.33147	5.13509	4.75411	5.00153
ASHGA5P015916	0.000133526	0.00118999	4.37001	down	noncoding	ENST00000424769	MFI2-AS1	GENCODE	356	chr3	+	196726330	196731607	ENST00000415244	CAGGATCTAGATATCTCCCCACAAACCTAAACAATTTCGAGAGGGACTTGTGTTCTGCAA	intronic antisense	NM_005929	MFI2	melanotransferrin isoform 1 precursor	-	196728611	196756687	128.682	591.361	7.02463	9.15226	118.472	151.373	116.202	599.177	593.056	581.85	6.82461	7.31049	6.93878	9.12875	9.17527	9.15278
ASHGA5P047455	4.64255e-06	0.00016678	4.3602	down	noncoding	AY034104R		LincRNAs identified by Khalil et al	306	chr2	-	75186481	75252012		GTCTAGAGGTGTCTACTATAATTTGATTAACTATCACCCGATTTAGGCTTACTTTTTCCA	natural antisense	ENST00000483063	POLE4	polymerase (DNA-directed), epsilon 4, accessory subunit [Source:HGNC Symbol;Acc:18755]	+	75185618	75197255	55.2375	251.583	5.83345	7.95785	55.658	57.1162	52.9382	255.435	244.439	254.876	5.72845	5.94099	5.83092	7.9403	7.94626	7.98698
ASHGA5P047455	4.64255e-06	0.00016678	4.3602	down	noncoding	AY034104R		LincRNAs identified by Khalil et al	306	chr2	-	75186481	75252012		GTCTAGAGGTGTCTACTATAATTTGATTAACTATCACCCGATTTAGGCTTACTTTTTCCA	natural antisense	NM_019896	POLE4	DNA polymerase epsilon subunit 4	+	75185774	75196859	55.2375	251.583	5.83345	7.95785	55.658	57.1162	52.9382	255.435	244.439	254.876	5.72845	5.94099	5.83092	7.9403	7.94626	7.98698
ASHGA5P030964	8.22437e-07	8.0716e-05	4.3516	down	noncoding	uc009wvd.3	LOC400794	UCSC_knowngene	1626	chr1	-	165458811	165544606	ENST00000438275	TGTATCCATCATTGGTTACTAAGTTTTCCAATGGCTCAGACACTCCCAGAAGCGAAGACT	intronic antisense	NM_001005214	LRRC52	leucine-rich repeat-containing protein 52 precursor	+	165513477	165533185	19.9039	88.2594	4.36618	6.48772	21.3517	19.4126	18.9476	85.9835	87.26	91.5346	4.34065	4.40202	4.35585	6.41815	6.5037	6.54132
ASHGA5P038671	6.30531e-06	0.000199401	4.33061	down	noncoding	ENST00000414438	AC069277.2	GENCODE	761	chr3	+	6532420	6625777		GAACAACGAAACAACGGATGATCTGCCTTTAATAGGATAAAAGCCAGTATTTGCAAATAT	intergenic							178.565	825.51	7.51051	9.62508	178.167	186.739	170.788	823.861	853.549	799.121	7.42521	7.62149	7.48483	9.58422	9.69471	9.59631
ASHGA5P048599	7.85248e-06	0.000219701	4.30596	down	noncoding	ENST00000566793	ULK4P2	GENCODE	582	chr15	+	30865087	30889187		CTGTTGTTGAGGTAATGTCTTTTATGACTGAAATGTGATGAATGACAAGAAGTACTGTTG	intergenic							178.74	822.344	7.51227	9.6186	176.957	189.923	169.339	825.458	815.115	826.459	7.41746	7.6472	7.47214	9.58578	9.62637	9.64364
ASHGA5P020443	0.000245653	0.00178154	4.28848	down	noncoding	ENST00000513652	RP11-472B18.1	GENCODE	1532	chr4	+	39481874	39483525		AGAGTGGCTGATGACAAAACCTTGAAGATACGGGACGTGAGCTCGGGAAAGTGTCTGAAA	intergenic							19.3463	83.4445	4.3009	6.40136	24.4897	15.2085	18.3408	93.2579	84.5262	72.5493	4.5411	4.05319	4.3084	6.53044	6.45716	6.21649
ASHGA5P022989	0.000685257	0.00370545	4.26292	down	noncoding	ENST00000567207	RP11-356C4.2	GENCODE	1302	chr16	+	90160430	90162566	ENST00000290377, NM_177987	TTCATTTCCCGTCAGTGTGGGGCCGGAAACAACTGGGCCAAGGGACGCTACACCGAAGGC	intergenic							9.62209	41.2815	3.32421	5.41605	8.22294	9.50203	11.1413	47.8352	40.0054	36.0039	2.96618	3.38938	3.61707	5.60505	5.41938	5.22373
ASHGA5P039643	0.00602069	0.0188515	4.24942	down	noncoding	ENST00000513023	RP11-6L6.3	GENCODE	411	chr4	-	147032581	147033362		AATTAGACTGTGTCTGTATCTGGGATCAGTTGCGAAGCAGAAGTATGACGTGACTAAGGC	intergenic							8.29207	32.5671	2.99765	5.08492	8.37425	11.502	5	30.6724	34.6486	32.3803	2.99506	3.66642	2.33147	4.96112	5.22051	5.07312
ASHGA5P031036	0.000618477	0.00344863	4.19566	down	noncoding	ENST00000566143	CTD-2196E14.5	GENCODE	473	chr16	-	23698369	23699665		CTGAGTAGTTCAGTTCATCCACAGAATGGATTCAGTAGGCATTTAAATAAAAACACAAGA	intronic antisense	NM_005030	PLK1	serine/threonine-protein kinase PLK1	+	23690200	23701688	5.53679	22.5181	2.50549	4.57439	5	5	6.61038	20.4837	25.5471	21.5235	2.32457	2.33286	2.85904	4.40388	4.79877	4.52051
ASHGA5P042843	2.98767e-05	0.000469215	4.18975	down	noncoding	TCONS_00019808	XLOC_009608	LincRNAs identified by Cabili et al	328	chr11	-	133523581	133562937		GGAGCCTCGGTTTCCACAAATTCAAATGGAAATCATCATGTCAGGGATGTTATAAAACTG	intergenic							38.9603	169.951	5.33759	7.40445	39.7309	37.6509	39.4993	190.735	148.609	170.509	5.24549	5.35136	5.41592	7.53982	7.24922	7.42431
ASHGA5P031786	3.0279e-06	0.000135455	4.1525	down	noncoding	ENST00000560487	CTD-3032H12.2	GENCODE	359	chr16	+	54968824	54988577		CCAACTCCAATGCGTAGTGCTCATTTTGGACTTGATAAATAAACTTTCATTGTCTTTAAG	intergenic							93.565	409.626	6.58612	8.6401	93.6799	94.7105	92.3048	416.147	397.357	415.373	6.48508	6.66022	6.61308	8.6261	8.62157	8.67264
ASHGA5P038738	1.99803e-06	0.000113632	4.14561	down	noncoding	ENST00000447181	OSBPL10-AS1	GENCODE	575	chr3	+	31750762	31756404		AAATAAACAGCTGGCTTTCCCCTATGGAAATGAGGAACTGCTGAAGATTCTGAGGAGGCT	intronic antisense	NM_001174060	OSBPL10	oxysterol-binding protein-related protein 10 isoform 2	-	31702316	32023342	83.3705	363.563	6.41838	8.46997	89.8422	84.702	75.5672	375.086	361.5	354.105	6.42324	6.49995	6.33195	8.4752	8.48171	8.45298
ASHGA5P038738	1.99803e-06	0.000113632	4.14561	down	noncoding	ENST00000447181	OSBPL10-AS1	GENCODE	575	chr3	+	31750762	31756404		AAATAAACAGCTGGCTTTCCCCTATGGAAATGAGGAACTGCTGAAGATTCTGAGGAGGCT	intronic antisense	NM_017784	OSBPL10	oxysterol-binding protein-related protein 10 isoform 1	-	31702316	32023342	83.3705	363.563	6.41838	8.46997	89.8422	84.702	75.5672	375.086	361.5	354.105	6.42324	6.49995	6.33195	8.4752	8.48171	8.45298
ASHGA5P014971	5.96829e-05	0.000711531	4.13798	down	noncoding	ENST00000415244	MFI2-AS1	GENCODE	951	chr3	+	196729776	196731615	ENST00000424769	CTGGATGCAGATATCTCCCCACAAACCTAAACAATTTCGAGAGGGACTTGTGTTCTGCAA	natural antisense	NM_005929	MFI2	melanotransferrin isoform 1 precursor	-	196728611	196756687	144.104	630.776	7.1914	9.24033	138.206	163.078	131.03	664.762	616.249	611.317	7.048	7.41759	7.10862	9.27369	9.22808	9.21922
ASHGA5P047454	7.20234e-06	0.000209078	4.0979	down	noncoding	AY034104		LincRNAs identified by Khalil et al	306	chr2	+	75186481	75252012		TGGAAAAAGTAAGCCTAAATCGGGTGATAGTTAATCAAATTATAGTAGACACCTCTAGAC	exon sense-overlapping	ENST00000483063	POLE4	polymerase (DNA-directed), epsilon 4, accessory subunit [Source:HGNC Symbol;Acc:18755]	+	75185618	75197255	341.907	1553.57	8.46458	10.4995	328.939	353.303	343.48	1565.66	1571.11	1523.95	8.33674	8.55021	8.50678	10.4693	10.5304	10.4987
ASHGA5P047454	7.20234e-06	0.000209078	4.0979	down	noncoding	AY034104		LincRNAs identified by Khalil et al	306	chr2	+	75186481	75252012		TGGAAAAAGTAAGCCTAAATCGGGTGATAGTTAATCAAATTATAGTAGACACCTCTAGAC	exon sense-overlapping	NM_019896	POLE4	DNA polymerase epsilon subunit 4	+	75185774	75196859	341.907	1553.57	8.46458	10.4995	328.939	353.303	343.48	1565.66	1571.11	1523.95	8.33674	8.55021	8.50678	10.4693	10.5304	10.4987
ASHGA5P021671	0.000476936	0.00286628	4.08903	down	noncoding	ENST00000537730	RP11-364C11.2	GENCODE	607	chr12	-	119468843	119554766		TTCAGAAGGAGGCTCTTAAAGGCCAAGCCAAGAAGCAAGAGCACGGATTTACATCTCATT	natural antisense	NM_194286	SRRM4	serine/arginine repetitive matrix protein 4	+	119419299	119600856	7.31522	30.0322	2.93422	4.96598	6.67355	7.02997	8.24214	28.459	34.7049	26.9325	2.66634	2.96764	3.16868	4.85531	5.22299	4.81963
ASHGA5P042759	0.000229982	0.00169978	4.06132	down	noncoding	TCONS_00019459	XLOC_009272	LincRNAs identified by Cabili et al	1228	chr11	+	108370156	108372543		AACTCTCTGGGTTATGTATAGTGCACTAGAGTCTGGTACAGTTCATGAGCAGCGTCTCTA	intergenic							20.0252	81.482	4.35395	6.37589	24.4643	20.5204	15.0908	83.2064	79.7173	81.5223	4.53908	4.48902	4.03374	6.37358	6.37824	6.37586
ASHGA5P019031	2.69831e-06	0.000128494	3.97603	down	noncoding	NR_046269	SSBP1	RefSeq	764	chr7	+	141438120	141450288		CATGTTTCGAAGACCTGTATTACAGCTAATGAAAGCTGGATTTTGAAAATACTTGGCAGC	exon sense-overlapping	NM_001256510	SSBP1	single-stranded DNA-binding protein, mitochondrial precursor	+	141438406	141450288	36.5405	150.051	5.24162	7.23295	38.8733	33.6677	37.0805	157.215	150.109	142.831	5.21341	5.18971	5.32175	7.26604	7.26351	7.16931
ASHGA5P019031	2.69831e-06	0.000128494	3.97603	down	noncoding	NR_046269	SSBP1	RefSeq	764	chr7	+	141438120	141450288		CATGTTTCGAAGACCTGTATTACAGCTAATGAAAGCTGGATTTTGAAAATACTTGGCAGC	exon sense-overlapping	NM_001256511	SSBP1	single-stranded DNA-binding protein, mitochondrial precursor	+	141438120	141450288	36.5405	150.051	5.24162	7.23295	38.8733	33.6677	37.0805	157.215	150.109	142.831	5.21341	5.18971	5.32175	7.26604	7.26351	7.16931
ASHGA5P019031	2.69831e-06	0.000128494	3.97603	down	noncoding	NR_046269	SSBP1	RefSeq	764	chr7	+	141438120	141450288		CATGTTTCGAAGACCTGTATTACAGCTAATGAAAGCTGGATTTTGAAAATACTTGGCAGC	exon sense-overlapping	NM_001256512	SSBP1	single-stranded DNA-binding protein, mitochondrial precursor	+	141438120	141450288	36.5405	150.051	5.24162	7.23295	38.8733	33.6677	37.0805	157.215	150.109	142.831	5.21341	5.18971	5.32175	7.26604	7.26351	7.16931
ASHGA5P019031	2.69831e-06	0.000128494	3.97603	down	noncoding	NR_046269	SSBP1	RefSeq	764	chr7	+	141438120	141450288		CATGTTTCGAAGACCTGTATTACAGCTAATGAAAGCTGGATTTTGAAAATACTTGGCAGC	exon sense-overlapping	NM_001256513	SSBP1	single-stranded DNA-binding protein, mitochondrial precursor	+	141438120	141450288	36.5405	150.051	5.24162	7.23295	38.8733	33.6677	37.0805	157.215	150.109	142.831	5.21341	5.18971	5.32175	7.26604	7.26351	7.16931
ASHGA5P019031	2.69831e-06	0.000128494	3.97603	down	noncoding	NR_046269	SSBP1	RefSeq	764	chr7	+	141438120	141450288		CATGTTTCGAAGACCTGTATTACAGCTAATGAAAGCTGGATTTTGAAAATACTTGGCAGC	exon sense-overlapping	NM_003143	SSBP1	single-stranded DNA-binding protein, mitochondrial precursor	+	141438120	141450288	36.5405	150.051	5.24162	7.23295	38.8733	33.6677	37.0805	157.215	150.109	142.831	5.21341	5.18971	5.32175	7.26604	7.26351	7.16931
ASHGA5P044260	2.11836e-05	0.000383141	3.93625	down	noncoding	uc010ptc.1	BC010168	UCSC_knowngene	437	chr1	+	212317864	212318301		CATCGAGGTTATTGAAGAAACCAGAAAAAGGACAGGAAAACTTAAATATTACAAGGCCTT	intergenic							61.9633	253.818	5.99059	7.96741	70.2628	59.1972	56.4299	243.109	276.81	241.535	6.06086	5.99147	5.91945	7.87001	8.11637	7.91587
ASHGA5P048921	5.47926e-05	0.000674311	3.9325	down	noncoding	ENST00000560888	RP11-143C19.1	GENCODE	392	chr15	-	97315234	97324884		GACTTTTTAGCCTTGATACAATGGCCACAAAGAAGAGCTCTTCACAATAGAAGCTTGTTA	intergenic							5	18.5216	2.32963	4.30508	5	5	5	19.8314	19.8856	15.8479	2.32457	2.33286	2.33147	4.35951	4.46089	4.09485
ASHGA5P025888	1.5802e-07	4.7896e-05	3.93226	down	noncoding	NR_045670	PSMC3IP	RefSeq	1379	chr17	-	40724327	40729849	NR_045671	GTTTGACATGAGCTCAAGGAATTATCTAGTGCCCTGACCACACCAGAGATGCAGAAAGAA	exon sense-overlapping	NM_001256014	PSMC3IP	homologous-pairing protein 2 homolog isoform 3	-	40724327	40729734	143.809	598.599	7.19345	9.16881	150.716	136.444	144.268	621.641	585.167	588.99	7.17328	7.16545	7.24163	9.18045	9.15642	9.16957
ASHGA5P025888	1.5802e-07	4.7896e-05	3.93226	down	noncoding	NR_045670	PSMC3IP	RefSeq	1379	chr17	-	40724327	40729849	NR_045671	GTTTGACATGAGCTCAAGGAATTATCTAGTGCCCTGACCACACCAGAGATGCAGAAAGAA	exon sense-overlapping	NM_001256015	PSMC3IP	homologous-pairing protein 2 homolog isoform 4	-	40724327	40729849	143.809	598.599	7.19345	9.16881	150.716	136.444	144.268	621.641	585.167	588.99	7.17328	7.16545	7.24163	9.18045	9.15642	9.16957
ASHGA5P025888	1.5802e-07	4.7896e-05	3.93226	down	noncoding	NR_045670	PSMC3IP	RefSeq	1379	chr17	-	40724327	40729849	NR_045671	GTTTGACATGAGCTCAAGGAATTATCTAGTGCCCTGACCACACCAGAGATGCAGAAAGAA	exon sense-overlapping	NM_001256016	PSMC3IP	homologous-pairing protein 2 homolog isoform 4	-	40724327	40729849	143.809	598.599	7.19345	9.16881	150.716	136.444	144.268	621.641	585.167	588.99	7.17328	7.16545	7.24163	9.18045	9.15642	9.16957
ASHGA5P025888	1.5802e-07	4.7896e-05	3.93226	down	noncoding	NR_045670	PSMC3IP	RefSeq	1379	chr17	-	40724327	40729849	NR_045671	GTTTGACATGAGCTCAAGGAATTATCTAGTGCCCTGACCACACCAGAGATGCAGAAAGAA	exon sense-overlapping	NM_013290	PSMC3IP	homologous-pairing protein 2 homolog isoform 1	-	40724327	40729849	143.809	598.599	7.19345	9.16881	150.716	136.444	144.268	621.641	585.167	588.99	7.17328	7.16545	7.24163	9.18045	9.15642	9.16957
ASHGA5P025888	1.5802e-07	4.7896e-05	3.93226	down	noncoding	NR_045670	PSMC3IP	RefSeq	1379	chr17	-	40724327	40729849	NR_045671	GTTTGACATGAGCTCAAGGAATTATCTAGTGCCCTGACCACACCAGAGATGCAGAAAGAA	exon sense-overlapping	NM_016556	PSMC3IP	homologous-pairing protein 2 homolog isoform 2	-	40724327	40729849	143.809	598.599	7.19345	9.16881	150.716	136.444	144.268	621.641	585.167	588.99	7.17328	7.16545	7.24163	9.18045	9.15642	9.16957
ASHGA5P025888	1.5802e-07	4.7896e-05	3.93226	down	noncoding	NR_045670	PSMC3IP	RefSeq	1379	chr17	-	40724327	40729849	NR_045671	GTTTGACATGAGCTCAAGGAATTATCTAGTGCCCTGACCACACCAGAGATGCAGAAAGAA	natural antisense	NM_170607	MLX	max-like protein X isoform gamma	+	40719077	40725221	143.809	598.599	7.19345	9.16881	150.716	136.444	144.268	621.641	585.167	588.99	7.17328	7.16545	7.24163	9.18045	9.15642	9.16957
ASHGA5P025888	1.5802e-07	4.7896e-05	3.93226	down	noncoding	NR_045670	PSMC3IP	RefSeq	1379	chr17	-	40724327	40729849	NR_045671	GTTTGACATGAGCTCAAGGAATTATCTAGTGCCCTGACCACACCAGAGATGCAGAAAGAA	natural antisense	NM_198204	MLX	max-like protein X isoform beta	+	40719077	40725221	143.809	598.599	7.19345	9.16881	150.716	136.444	144.268	621.641	585.167	588.99	7.17328	7.16545	7.24163	9.18045	9.15642	9.16957
ASHGA5P025888	1.5802e-07	4.7896e-05	3.93226	down	noncoding	NR_045670	PSMC3IP	RefSeq	1379	chr17	-	40724327	40729849	NR_045671	GTTTGACATGAGCTCAAGGAATTATCTAGTGCCCTGACCACACCAGAGATGCAGAAAGAA	natural antisense	NM_198205	MLX	max-like protein X isoform alpha	+	40719077	40725221	143.809	598.599	7.19345	9.16881	150.716	136.444	144.268	621.641	585.167	588.99	7.17328	7.16545	7.24163	9.18045	9.15642	9.16957
ASHGA5P035431	3.45031e-06	0.000142662	3.85219	down	noncoding	NR_026995	RAPGEF4-AS1	RefSeq	4622	chr2	-	173587917	173600934		GAAGGAGGAACTGTATCTCCTATATATATTAAGTTTCATTTATAAAGACATCAGAGAGCA	intronic antisense	NM_007023	RAPGEF4	rap guanine nucleotide exchange factor 4 isoform a	+	173600524	173917620	11.9866	46.3831	3.64064	5.58632	13.7032	10.6125	11.644	46.5616	47.0204	45.5675	3.69352	3.55068	3.67772	5.56458	5.64354	5.55085
ASHGA5P042136	6.5559e-06	0.000201042	3.81716	down	noncoding	ENST00000445833	RP1-292B18.3	GENCODE	396	chr6	-	151376032	151377193		CCTTTCCTATTATACAGTTCTTGGAATCAAGAGTTACTTACAGTAACTGATAGGATGTGA	intronic antisense	NM_001242767	MTHFD1L	monofunctional C1-tetrahydrofolate synthase, mitochondrial isoform 1 precursor	+	151186814	151423023	29.6765	115.605	4.93774	6.87024	34.9964	26.8596	27.1736	115.626	114.142	117.047	5.05802	4.87462	4.88058	6.83602	6.88363	6.89107
ASHGA5P042136	6.5559e-06	0.000201042	3.81716	down	noncoding	ENST00000445833	RP1-292B18.3	GENCODE	396	chr6	-	151376032	151377193		CCTTTCCTATTATACAGTTCTTGGAATCAAGAGTTACTTACAGTAACTGATAGGATGTGA	intronic antisense	NM_001242768	MTHFD1L	monofunctional C1-tetrahydrofolate synthase, mitochondrial isoform 3	+	151187468	151423023	29.6765	115.605	4.93774	6.87024	34.9964	26.8596	27.1736	115.626	114.142	117.047	5.05802	4.87462	4.88058	6.83602	6.88363	6.89107
ASHGA5P042136	6.5559e-06	0.000201042	3.81716	down	noncoding	ENST00000445833	RP1-292B18.3	GENCODE	396	chr6	-	151376032	151377193		CCTTTCCTATTATACAGTTCTTGGAATCAAGAGTTACTTACAGTAACTGATAGGATGTGA	intronic antisense	NM_015440	MTHFD1L	monofunctional C1-tetrahydrofolate synthase, mitochondrial isoform 2 precursor	+	151186814	151423023	29.6765	115.605	4.93774	6.87024	34.9964	26.8596	27.1736	115.626	114.142	117.047	5.05802	4.87462	4.88058	6.83602	6.88363	6.89107
ASHGA5P045753	0.000592558	0.00334538	3.81021	down	noncoding	ENST00000414223	RP11-561O23.5	GENCODE	617	chr9	+	70943495	70945547	ENST00000435421, ENST00000449954	ATACTGTTCAACCTGGGATATGGAGTAAATAAATGGCAAGGAAGATTACAGATGACTTTA	intergenic							9.84962	37.7473	3.35996	5.28983	9.61619	8.25324	11.6794	33.768	41.9264	37.5474	3.20051	3.19649	3.68287	5.10214	5.48468	5.28265
ASHGA5P038087	0.00526284	0.0170754	3.80747	down	noncoding	ENST00000458713	GRM7-AS3	GENCODE	454	chr3	-	6674222	6706630		TCAAGTTCTCAAAGACTCCCATGAGTATAAGAAGAAGGTCCAACTAGTGTATAAAGAGGG	intergenic							12.7605	48.8765	3.68651	5.61535	16.1195	13.5591	8.60273	35.5936	64.8477	46.1883	3.93465	3.89229	3.2326	5.1788	6.09543	5.57181
ASHGA5P047581	6.08939e-05	0.000719285	3.78494	down	noncoding	uc001kgu.3	KRMP1	UCSC_knowngene	206	chr10	+	91492812	91493018		TATACATTTTCTAGGGATGGGCATAGTTAAAGCTTTTATCTTAATAAATATGCTTTTAGA	exon sense-overlapping	NM_016195	KIF20B	kinesin-like protein KIF20B	+	91461366	91534700	50.0364	196.193	5.69097	7.61124	47.2112	52.0229	50.8752	192.393	204.927	191.259	5.49204	5.80416	5.7767	7.5509	7.69638	7.58643
ASHGA5P042595	1.4197e-05	0.000302944	3.78454	down	noncoding	TCONS_00020785	XLOC_010078	LincRNAs identified by Cabili et al	277	chr12	-	52233846	52234850		AGGTGTGAGGCTGCGTTGTGTGCTAGAAACAGAGCCTCAGGGAGGGGAACTGACTTCAGA	intergenic							290.575	1205.04	8.2269	10.147	280.293	292.821	298.611	1298.33	1207.94	1108.85	8.1027	8.27547	8.30253	10.2076	10.1676	10.0658
ASHGA5P048177	8.02384e-06	0.000221777	3.74077	down	noncoding	EF565122		LincRNAs identified by Khalil et al	1120	chr3	+	32937215	32938323		AAGCTCAGGTAGTATTTTTCTTAAGACTCTATCTCAGAGCACACTGACTGAATGTTGATG	intergenic							88.972	349.637	6.51023	8.41356	97.7381	79.2623	89.9155	367.415	352.6	328.895	6.55295	6.40043	6.5773	8.4456	8.44909	8.34599
ASHGA5P043536	4.84587e-05	0.000624339	3.71808	down	noncoding	ENST00000564613	GS1-465N13.1	GENCODE	4574	chr7	+	19037465	19042039		CAATGGTGTGTTCCAAATTATTGTTGGTGTTGTTAATGTCATGACTCTCCTTTGAATAGA	intergenic							9.06962	33.9165	3.246	5.14055	10.1588	8.15242	8.89762	31.1815	32.1578	38.4101	3.28025	3.17648	3.28126	4.9866	5.1201	5.31496
ASHGA5P040530	4.01342e-06	0.000154274	3.71241	down	noncoding	ENST00000515871	CTC-325J23.3	GENCODE	440	chr5	-	79904441	79918343		GAAAGCCATGAAGAAACTTCATCTCCAGATTCTAAAACCCAGGACAAGCCCTTAGCAAGG	intergenic							25.9378	98.5638	4.75213	6.64449	27.0705	26.3012	24.4416	104.224	94.0943	97.3731	4.68576	4.84641	4.72424	6.69162	6.61052	6.63133
ASHGA5P014184	7.34471e-07	7.7424e-05	3.6661	down	noncoding	NR_033255	DTYMK	RefSeq	1136	chr2	-	242615156	242626383		TTTTTCTGCAAATCGCTGGGAACAAGTAATTTTTCCCTAGATTGGTGTAAACAGCCAGAC	exon sense-overlapping	NM_001165031	DTYMK	thymidylate kinase isoform 2	-	242615156	242626383	933.279	4035.88	9.95081	11.8251	928.622	922.47	948.744	4138.01	4074.37	3895.26	9.89226	9.96127	9.9989	11.8219	11.8542	11.7991
ASHGA5P014184	7.34471e-07	7.7424e-05	3.6661	down	noncoding	NR_033255	DTYMK	RefSeq	1136	chr2	-	242615156	242626383		TTTTTCTGCAAATCGCTGGGAACAAGTAATTTTTCCCTAGATTGGTGTAAACAGCCAGAC	exon sense-overlapping	NM_012145	DTYMK	thymidylate kinase isoform 1	-	242615156	242626383	933.279	4035.88	9.95081	11.8251	928.622	922.47	948.744	4138.01	4074.37	3895.26	9.89226	9.96127	9.9989	11.8219	11.8542	11.7991
ASHGA5P019447	6.58343e-08	3.8106e-05	3.64416	down	noncoding	ENST00000485041	TUBA4B	GENCODE	1131	chr2	+	220117964	220136733	ENST00000473885	CCCTGTCCAGGCAGCATGAGCAGCTCATCACAGGCAAGGAAGATGCTGCCAATAACTATG	intronic antisense	NM_006000	TUBA4A	tubulin alpha-4A chain	-	220115000	220118638	4317.7	19804.9	12.1979	14.0635	4480.28	4172.75	4300.08	20369.3	19285.9	19759.5	12.2176	12.1753	12.2008	14.0608	14.0396	14.09
ASHGA5P031667	6.10026e-06	0.000195233	3.64386	down	noncoding	uc002dyu.3	ZNF785	UCSC_knowngene	1475	chr16	+	30583575	30595168		TAAAAGCAAATGCCATGGTCTGCAGGTTAACACAAGAAGGCCCTGAGCACTGGAGATAAT	natural antisense	NM_001024683	ZNF688	zinc finger protein 688 isoform b	-	30581018	30583728	141.409	544.392	7.16903	9.0345	143.361	147.502	133.364	579.901	534.348	518.926	7.10083	7.27201	7.13424	9.08533	9.02885	8.98931
ASHGA5P031667	6.10026e-06	0.000195233	3.64386	down	noncoding	uc002dyu.3	ZNF785	UCSC_knowngene	1475	chr16	+	30583575	30595168		TAAAAGCAAATGCCATGGTCTGCAGGTTAACACAAGAAGGCCCTGAGCACTGGAGATAAT	natural antisense	NM_145271	ZNF688	zinc finger protein 688 isoform a	-	30581018	30583728	141.409	544.392	7.16903	9.0345	143.361	147.502	133.364	579.901	534.348	518.926	7.10083	7.27201	7.13424	9.08533	9.02885	8.98931
ASHGA5P031667	6.10026e-06	0.000195233	3.64386	down	noncoding	uc002dyu.3	ZNF785	UCSC_knowngene	1475	chr16	+	30583575	30595168		TAAAAGCAAATGCCATGGTCTGCAGGTTAACACAAGAAGGCCCTGAGCACTGGAGATAAT	natural antisense	NM_152458	ZNF785	zinc finger protein 785	-	30591993	30597092	141.409	544.392	7.16903	9.0345	143.361	147.502	133.364	579.901	534.348	518.926	7.10083	7.27201	7.13424	9.08533	9.02885	8.98931
ASHGA5P030054	3.31495e-06	0.000140615	3.62416	down	noncoding	ENST00000561934	RP11-48G14.1	GENCODE	839	chr15	-	56700680	56702384		GCCAGCTGTGGTAGACTCATTTCCATATCTGAAATTGTGAGTAATATTATCTATACCTAA	intronic antisense	NM_198524	TEX9	testis-expressed sequence 9 protein	+	56657643	56738072	27.8778	103.439	4.85744	6.71509	28.8708	26.6261	28.1366	102.423	103.025	104.869	4.77584	4.86454	4.93196	6.66963	6.74357	6.73207
ASHGA5P036569	0.000887441	0.00447453	3.56491	down	noncoding	ENST00000438457	AC096574.4	GENCODE	1448	chr2	+	239143096	239145847		CTGGTGGGTACATCCTACATCAGCCTGTCTGAGGACATTAAAATAATCCCAGGAATGATA	intergenic							10.269	36.1544	3.39682	5.23069	12.6475	7.41393	10.7454	37.0423	39.8494	31.5717	3.58132	3.04356	3.56558	5.23589	5.413	5.04317
ASHGA5P052620	0.0050781	0.016583	3.5644	down	noncoding	NR_033379	LOC401242	RefSeq	2785	chr6	-	28827401	28831454		CAATCACATTGGTTACATTTCCCAGTATTATCGAAGATCAAGCAAGAAAGAAAAAGACAG	intergenic							7.80691	25.3835	2.90931	4.74297	11.4756	6.94508	5	24.8054	26.9022	24.443	3.44537	2.95108	2.33147	4.66306	4.87462	4.69122
ASHGA5P036415	0.000137657	0.00121184	3.55696	down	noncoding	ENST00000420134	AC072062.1	GENCODE	452	chr2	+	215825115	215826786		CCAACAGTAGGAAGATGAAAGAAATGTAGATGTTGGCATTTCTAAAAGAGATGTTGTATC	intronic antisense	NM_015657	ABCA12	ATP-binding cassette sub-family A member 12 isoform b	-	215796265	215896810	19.9088	71.3276	4.36298	6.19362	19.2554	18.0301	22.441	74.866	66.1262	72.9906	4.18821	4.30029	4.60044	6.22836	6.12525	6.22726
ASHGA5P036415	0.000137657	0.00121184	3.55696	down	noncoding	ENST00000420134	AC072062.1	GENCODE	452	chr2	+	215825115	215826786		CCAACAGTAGGAAGATGAAAGAAATGTAGATGTTGGCATTTCTAAAAGAGATGTTGTATC	intronic antisense	NM_173076	ABCA12	ATP-binding cassette sub-family A member 12 isoform a	-	215796265	216003151	19.9088	71.3276	4.36298	6.19362	19.2554	18.0301	22.441	74.866	66.1262	72.9906	4.18821	4.30029	4.60044	6.22836	6.12525	6.22726
ASHGA5P031831	1.61421e-06	0.000106284	3.54654	down	noncoding	BG180129		LincRNAs identified by Khalil et al	929	chr10	+	62564918	62565710		TGAGCTAACCTGTAAACCAGGCGTGTCTTATCTGTGTTGACAAGTCTTCTGCAACCCAAT	intergenic							33.82	123.308	5.13129	6.9577	37.076	30.5882	33.7958	124.073	120.628	125.221	5.14203	5.05866	5.19317	6.93363	6.95727	6.98219
ASHGA5P043852	0.000110532	0.0010573	3.54229	down	noncoding	ENST00000428399	RP11-38J22.1	GENCODE	271	chr1	+	206164083	206166270		TAACTACGAACTCCTGCGGGGAAAAGAAGAGACGATCTAGGCCTAAAAATCGTGTCTACT	intergenic							67.1094	245.328	6.095	7.91969	83.0509	57.4534	60.8237	267.464	239.167	229.354	6.31136	5.95029	6.02336	8.00808	7.90999	7.84099
ASHGA5P056518	0.0118251	0.0315658	3.51254	down	noncoding	TCONS_00005244	XLOC_002301	LincRNAs identified by Cabili et al	633	chr2	-	123235689	123261082		AACACAAGAGTGAAAGGAGGAGGATGACTGGAGTTTCACAGCTGCTTTAATACAACTGGT	intergenic							8.69575	28.6619	3.09476	4.90727	6.27143	6.15678	13.659	28.794	30.3766	26.8152	2.58532	2.79791	3.90105	4.87083	5.03773	4.81325
ASHGA5P026852	0.00885701	0.0252963	3.4975	down	noncoding	uc001pwp.2	LOC100499227	UCSC_knowngene	1816	chr11	+	119252487	119397374		AAACTCCTGAACGTAGCAAGGATGCTGGCAGCCAAGCCAATGACTACAAACATGATAAAG	intronic antisense	NM_006288	THY1	thy-1 membrane glycoprotein preproprotein	-	119288654	119294246	13.9403	45.9196	3.76649	5.57281	11.4024	9.16843	21.2499	45.7548	43.2503	48.7538	3.43684	3.34445	4.51818	5.53904	5.5272	5.6522
ASHGA5P026777	0.00536655	0.017315	3.4766	down	noncoding	TCONS_00011790	XLOC_005264	LincRNAs identified by Cabili et al	800	chr6	+	34203397	34204471		TTTGAATTTCACAAGACTTGTATCTCACCAATCAGCCACACGCGGGTTGACACTGAAAGG	intergenic							6.23142	20.8147	2.64877	4.44644	5.33746	5	8.35681	22.8224	15.0891	24.5326	2.42414	2.33286	3.1893	4.55406	4.08954	4.69573
ASHGA5P052301	0.000138539	0.001217	3.45565	down	noncoding	ENST00000511547	CTC-564N23.3	GENCODE	575	chr5	+	76435073	76442447	ENST00000515356	ATAACTAAACATGGGCAAAAGAGATCCATGGAACCTGAGAGGCAAGGTGTTATTATATGC	intergenic							43.4763	152.839	5.46929	7.25824	55.0568	38.5438	36.8284	157.395	153.544	147.577	5.71089	5.38543	5.31154	7.26697	7.29493	7.21283
ASHGA5P034881	0.0087466	0.0250665	3.4486	down	noncoding	ENST00000340444	AC010969.1	GENCODE	2412	chr2	-	10143285	10146158		TGATGTTTTGCAAGTGACTGTGTTACTTGAAGGCAGTTCCTAGGATAAACTAGTCGCTTT	intergenic							6.46322	20.8084	2.6734	4.45941	5	5	9.38965	17.4277	21.2108	23.7866	2.32457	2.33286	3.36278	4.1792	4.54756	4.65147
ASHGA5P017051	0.00115881	0.0054684	3.44274	down	noncoding	ENST00000437064	MFI2-AS1	GENCODE	306	chr3	+	196730507	196731609		CATTACCCAGATATCTCCCCACAAACCTAAACAATTTCGAGAGGGACTTGTGTTCTGCAA	intronic antisense	NM_005929	MFI2	melanotransferrin isoform 1 precursor	-	196728611	196756687	183.311	661.545	7.52182	9.30538	148.504	226.241	175.189	698.759	650.568	635.31	7.14983	7.89258	7.52305	9.34017	9.30265	9.27332
ASHGA5P035523	5.88249e-05	0.000705591	3.4311	down	noncoding	ENST00000447111	AC079354.5	GENCODE	311	chr2	-	203043382	203044114		CTTGGATAATATGTAACATTAACAGAGAGCAGAAGCTGATTAAAGTATCTTGGTGCCAAA	intronic antisense	ENST00000498697	AC079354.1	Uncharacterized protein [Source:UniProtKB/TrEMBL;Acc:E7EP55]	+	202965157	203059074	42.2451	150.237	5.4545	7.23317	42.3381	39.1205	45.2768	141.611	151.823	157.275	5.3427	5.40781	5.61298	7.11783	7.2783	7.30337
ASHGA5P014877	1.13391e-05	0.000268334	3.41965	down	noncoding	NR_038200	M1	RefSeq	554	chr10	-	61496747	61513203	NR_038199	GATTAATTCAGGGAGCGGGATAATTCTGGATATGACTGGTAAAAACTGGATATTAATTTC	intergenic							53.8672	190.144	5.79619	7.57004	53.716	53.423	54.4625	188.182	193.097	189.152	5.67679	5.84209	5.86969	7.52192	7.61455	7.57364
ASHGA5P032911	1.06747e-06	9.1313e-05	3.41786	down	noncoding	ENST00000434303	AC090286.2	pseudogene	587	chr17	+	18811591	18812178	NM_002882	CCATCCACTTCCTGAATATTGAGAATGCACAGAAATTCAAAACAAAGTTTGAAGAATGCA								6200.61	26872	12.7429	14.516	6143.05	6023.94	6434.83	27575.1	26570.8	26469.9	12.6902	12.7258	12.8128	14.5187	14.5147	14.5147
ASHGA5P038416	0.00219966	0.00878299	3.39053	down	noncoding	ENST00000425820	RP4-694A7.2	GENCODE	960	chr1	+	68944811	68949222		GATTGAGCCAGAATACATTTAAAAAATCTGTTCTCAGTCTGCAAGTACTAGAAACCTCAT	natural antisense	NM_001114120	DEPDC1	DEP domain-containing protein 1A isoform a	-	68939834	68962799	6.58719	21.0527	2.71667	4.47818	6.74897	5	8.01261	23.853	21.0139	18.2911	2.68379	2.33286	3.13336	4.61179	4.53755	4.28519
ASHGA5P038416	0.00219966	0.00878299	3.39053	down	noncoding	ENST00000425820	RP4-694A7.2	GENCODE	960	chr1	+	68944811	68949222		GATTGAGCCAGAATACATTTAAAAAATCTGTTCTCAGTCTGCAAGTACTAGAAACCTCAT	natural antisense	NM_017779	DEPDC1	DEP domain-containing protein 1A isoform b	-	68939834	68962799	6.58719	21.0527	2.71667	4.47818	6.74897	5	8.01261	23.853	21.0139	18.2911	2.68379	2.33286	3.13336	4.61179	4.53755	4.28519
ASHGA5P018959	8.4659e-07	8.1806e-05	3.38925	down	noncoding	NR_037187	APITD1-CORT	RefSeq	1349	chr1	+	10490803	10512060		CAAGAACACGACATGCGAAAAGAACCACAATTAACACTGAAGATGTGAAGCTCTTAGCCA	exon sense-overlapping	NM_001243768	APITD1-CORT	APITD1-CORT protein isoform 3	+	10490803	10512060	1226.59	5001.88	10.3588	12.1198	1258.33	1196.7	1224.73	5357.59	4915.38	4732.67	10.3461	10.3517	10.3786	12.1832	12.1014	12.0746
ASHGA5P018959	8.4659e-07	8.1806e-05	3.38925	down	noncoding	NR_037187	APITD1-CORT	RefSeq	1349	chr1	+	10490803	10512060		CAAGAACACGACATGCGAAAAGAACCACAATTAACACTGAAGATGTGAAGCTCTTAGCCA	exon sense-overlapping	NM_001270517	APITD1-CORT	APITD1-CORT protein isoform 4	+	10490158	10512060	1226.59	5001.88	10.3588	12.1198	1258.33	1196.7	1224.73	5357.59	4915.38	4732.67	10.3461	10.3517	10.3786	12.1832	12.1014	12.0746
ASHGA5P018959	8.4659e-07	8.1806e-05	3.38925	down	noncoding	NR_037187	APITD1-CORT	RefSeq	1349	chr1	+	10490803	10512060		CAAGAACACGACATGCGAAAAGAACCACAATTAACACTGAAGATGTGAAGCTCTTAGCCA	exon sense-overlapping	NM_001302	CORT	cortistatin preproprotein	+	10509775	10512060	1226.59	5001.88	10.3588	12.1198	1258.33	1196.7	1224.73	5357.59	4915.38	4732.67	10.3461	10.3517	10.3786	12.1832	12.1014	12.0746
ASHGA5P018959	8.4659e-07	8.1806e-05	3.38925	down	noncoding	NR_037187	APITD1-CORT	RefSeq	1349	chr1	+	10490803	10512060		CAAGAACACGACATGCGAAAAGAACCACAATTAACACTGAAGATGTGAAGCTCTTAGCCA	exon sense-overlapping	NM_198544	APITD1-CORT	APITD1-CORT protein isoform 1	+	10490158	10512060	1226.59	5001.88	10.3588	12.1198	1258.33	1196.7	1224.73	5357.59	4915.38	4732.67	10.3461	10.3517	10.3786	12.1832	12.1014	12.0746
ASHGA5P018959	8.4659e-07	8.1806e-05	3.38925	down	noncoding	NR_037187	APITD1-CORT	RefSeq	1349	chr1	+	10490803	10512060		CAAGAACACGACATGCGAAAAGAACCACAATTAACACTGAAGATGTGAAGCTCTTAGCCA	exon sense-overlapping	NM_199006	APITD1-CORT	APITD1-CORT protein isoform 2	+	10490158	10512060	1226.59	5001.88	10.3588	12.1198	1258.33	1196.7	1224.73	5357.59	4915.38	4732.67	10.3461	10.3517	10.3786	12.1832	12.1014	12.0746
ASHGA5P018959	8.4659e-07	8.1806e-05	3.38925	down	noncoding	NR_037187	APITD1-CORT	RefSeq	1349	chr1	+	10490803	10512060		CAAGAACACGACATGCGAAAAGAACCACAATTAACACTGAAGATGTGAAGCTCTTAGCCA	exon sense-overlapping	NM_199294	APITD1	centromere protein S	+	10490158	10502872	1226.59	5001.88	10.3588	12.1198	1258.33	1196.7	1224.73	5357.59	4915.38	4732.67	10.3461	10.3517	10.3786	12.1832	12.1014	12.0746
ASHGA5P033946	0.00038551	0.00246019	3.37389	down	noncoding	TCONS_00004010	XLOC_001836	LincRNAs identified by Cabili et al	347	chr2	+	215674994	215698897		ATAAAAAGCGCTGTTTTGACTGCTGTTGGACTTGGAAAAGCTTTGCCCACGATACTGAAG	intergenic							25.3923	86.9546	4.70804	6.46245	27.359	20.2022	28.6157	96.7764	85.2105	78.877	4.69943	4.46661	4.95807	6.58411	6.46872	6.33452
ASHGA5P018301	0.000273815	0.00192326	3.36973	down	noncoding	uc002ixb.3	BC017255	UCSC_knowngene	1339	chr17	+	57183958	57195629		AGAATTGAAGGTATTTCTTCAACTGAAGACCTTTACAGATACTCAGATGACTGAAATCCT	intronic antisense	NM_001100595	SKA2	spindle and kinetochore-associated protein 2 isoform 2	-	57187307	57232800	39.5502	137.194	5.35256	7.10519	35.4623	40.2573	42.9311	134.795	132.224	144.562	5.07725	5.44767	5.53275	7.04953	7.08101	7.18503
ASHGA5P018301	0.000273815	0.00192326	3.36973	down	noncoding	uc002ixb.3	BC017255	UCSC_knowngene	1339	chr17	+	57183958	57195629		AGAATTGAAGGTATTTCTTCAACTGAAGACCTTTACAGATACTCAGATGACTGAAATCCT	intronic antisense	NM_182620	SKA2	spindle and kinetochore-associated protein 2 isoform 1	-	57187307	57232800	39.5502	137.194	5.35256	7.10519	35.4623	40.2573	42.9311	134.795	132.224	144.562	5.07725	5.44767	5.53275	7.04953	7.08101	7.18503
ASHGA5P018301	0.000273815	0.00192326	3.36973	down	noncoding	uc002ixb.3	BC017255	UCSC_knowngene	1339	chr17	+	57183958	57195629		AGAATTGAAGGTATTTCTTCAACTGAAGACCTTTACAGATACTCAGATGACTGAAATCCT	natural antisense	NM_001005207	TRIM37	E3 ubiquitin-protein ligase TRIM37	-	57059999	57184266	39.5502	137.194	5.35256	7.10519	35.4623	40.2573	42.9311	134.795	132.224	144.562	5.07725	5.44767	5.53275	7.04953	7.08101	7.18503
ASHGA5P018301	0.000273815	0.00192326	3.36973	down	noncoding	uc002ixb.3	BC017255	UCSC_knowngene	1339	chr17	+	57183958	57195629		AGAATTGAAGGTATTTCTTCAACTGAAGACCTTTACAGATACTCAGATGACTGAAATCCT	natural antisense	NM_015294	TRIM37	E3 ubiquitin-protein ligase TRIM37	-	57075560	57184266	39.5502	137.194	5.35256	7.10519	35.4623	40.2573	42.9311	134.795	132.224	144.562	5.07725	5.44767	5.53275	7.04953	7.08101	7.18503
ASHGA5P052742	6.67278e-06	0.000202728	3.36419	down	noncoding	ENST00000451910	RP11-344J7.2	GENCODE	394	chr6	-	43819493	43820070		GAAAATGCAGGTATCATTAACAGCCTGGAGCACTGTGGCCTGTCCACTCTCAACCCTCTG	intergenic							317.547	1164.4	8.35304	10.1033	354.462	308.895	289.284	1200.26	1141.5	1151.45	8.44909	8.35694	8.25307	10.1045	10.0923	10.113
ASHGA5P017564	2.17772e-05	0.000390828	3.34548	down	noncoding	ENST00000443162	AC004854.4	GENCODE	188	chr7	+	44888014	44889167		GTTTGGGGAGGTTAAAATTTGGAGGATAACTCCCAGCTAGAAAGGAAGAAAAGCTCTAAA	bidirectional	NM_012412	H2AFV	histone H2A.V isoform 1	-	44873212	44887725	19.5302	65.7598	4.33653	6.07874	21.1133	19.5805	17.8969	71.1701	58.6394	67.47	4.32233	4.41636	4.27089	6.16252	5.95468	6.11903
ASHGA5P017564	2.17772e-05	0.000390828	3.34548	down	noncoding	ENST00000443162	AC004854.4	GENCODE	188	chr7	+	44888014	44889167		GTTTGGGGAGGTTAAAATTTGGAGGATAACTCCCAGCTAGAAAGGAAGAAAAGCTCTAAA	bidirectional	NM_138635	H2AFV	histone H2A.V isoform 2	-	44866487	44887725	19.5302	65.7598	4.33653	6.07874	21.1133	19.5805	17.8969	71.1701	58.6394	67.47	4.32233	4.41636	4.27089	6.16252	5.95468	6.11903
ASHGA5P017564	2.17772e-05	0.000390828	3.34548	down	noncoding	ENST00000443162	AC004854.4	GENCODE	188	chr7	+	44888014	44889167		GTTTGGGGAGGTTAAAATTTGGAGGATAACTCCCAGCTAGAAAGGAAGAAAAGCTCTAAA	bidirectional	NM_201436	H2AFV	histone H2A.V isoform 3	-	44873212	44887725	19.5302	65.7598	4.33653	6.07874	21.1133	19.5805	17.8969	71.1701	58.6394	67.47	4.32233	4.41636	4.27089	6.16252	5.95468	6.11903
ASHGA5P017564	2.17772e-05	0.000390828	3.34548	down	noncoding	ENST00000443162	AC004854.4	GENCODE	188	chr7	+	44888014	44889167		GTTTGGGGAGGTTAAAATTTGGAGGATAACTCCCAGCTAGAAAGGAAGAAAAGCTCTAAA	bidirectional	NM_201516	H2AFV	histone H2A.V isoform 4	-	44873212	44887725	19.5302	65.7598	4.33653	6.07874	21.1133	19.5805	17.8969	71.1701	58.6394	67.47	4.32233	4.41636	4.27089	6.16252	5.95468	6.11903
ASHGA5P017564	2.17772e-05	0.000390828	3.34548	down	noncoding	ENST00000443162	AC004854.4	GENCODE	188	chr7	+	44888014	44889167		GTTTGGGGAGGTTAAAATTTGGAGGATAACTCCCAGCTAGAAAGGAAGAAAAGCTCTAAA	bidirectional	NM_201517	H2AFV	histone H2A.V isoform 5	-	44873212	44887725	19.5302	65.7598	4.33653	6.07874	21.1133	19.5805	17.8969	71.1701	58.6394	67.47	4.32233	4.41636	4.27089	6.16252	5.95468	6.11903
ASHGA5P028264	4.07648e-07	6.7527e-05	3.34273	down	noncoding	ENST00000542331	RP11-443D10.2	GENCODE	560	chr12	+	109541771	109545809		GCTTCCACTCTTTCTCTTAAAGGAACTACTAAATACAGTGTCTTGGGTATTTTTCTAAAG	intron sense-overlapping	NM_003362	UNG	uracil-DNA glycosylase isoform UNG1 precursor	+	109535922	109548798	267.287	965.134	8.10106	9.84208	285.6	250.761	265.5	995.591	946.283	953.528	8.13221	8.04574	8.12522	9.84895	9.83318	9.84411
ASHGA5P028264	4.07648e-07	6.7527e-05	3.34273	down	noncoding	ENST00000542331	RP11-443D10.2	GENCODE	560	chr12	+	109541771	109545809		GCTTCCACTCTTTCTCTTAAAGGAACTACTAAATACAGTGTCTTGGGTATTTTTCTAAAG	intron sense-overlapping	NM_080911	UNG	uracil-DNA glycosylase isoform UNG2	+	109535398	109548798	267.287	965.134	8.10106	9.84208	285.6	250.761	265.5	995.591	946.283	953.528	8.13221	8.04574	8.12522	9.84895	9.83318	9.84411
ASHGA5P035510	0.000528622	0.00307852	3.33094	down	noncoding	ENST00000413557	AC073043.1	GENCODE	460	chr2	-	200758982	200773881		GTGTCATTTGATGCATCACATTATTTATTCAACAAACTCTTAGTGAGAACTTACTGTGTA	intergenic							6.35547	19.8523	2.67346	4.40939	7.48551	5	6.5809	20.6175	19.3712	19.5681	2.83353	2.33286	2.854	4.41425	4.42837	4.38554
ASHGA5P033310	0.00403057	0.013912	3.30541	down	noncoding	ENST00000582940	RP11-160O5.1	GENCODE	664	chr17	+	63096929	63107176		GGAGGAAAGAAAAATGAATCTGATGTTACTTCTTGAAACCACATTTTCTGAAGTCACCAT	intergenic							24.1375	79.687	4.60437	6.3292	23.7912	17.1207	31.5004	93.2011	64.065	81.795	4.49585	4.22085	5.0964	6.5295	6.07914	6.37896
ASHGA5P012461	1.64485e-06	0.000106735	3.27686	down	noncoding	NR_034181	SUV39H2	RefSeq	3002	chr10	+	14920781	14946304	NM_024670	GCGCGAGGAGGATATGGAATATTATCTTGTAAAATGGAAAGGATGGCCAGATTCTACAAA	exon sense-overlapping	NM_001193424	SUV39H2	histone-lysine N-methyltransferase SUV39H2 isoform 1	+	14920781	14946304	304.967	1086.35	8.30072	10.013	305.822	308.784	300.296	1143.18	1072.93	1042.95	8.23437	8.35622	8.31157	10.041	10.0141	9.98399
ASHGA5P012461	1.64485e-06	0.000106735	3.27686	down	noncoding	NR_034181	SUV39H2	RefSeq	3002	chr10	+	14920781	14946304	NM_024670	GCGCGAGGAGGATATGGAATATTATCTTGTAAAATGGAAAGGATGGCCAGATTCTACAAA	exon sense-overlapping	NM_001193425	SUV39H2	histone-lysine N-methyltransferase SUV39H2 isoform 2	+	14920864	14946304	304.967	1086.35	8.30072	10.013	305.822	308.784	300.296	1143.18	1072.93	1042.95	8.23437	8.35622	8.31157	10.041	10.0141	9.98399
ASHGA5P012461	1.64485e-06	0.000106735	3.27686	down	noncoding	NR_034181	SUV39H2	RefSeq	3002	chr10	+	14920781	14946304	NM_024670	GCGCGAGGAGGATATGGAATATTATCTTGTAAAATGGAAAGGATGGCCAGATTCTACAAA	exon sense-overlapping	NM_001193426	SUV39H2	histone-lysine N-methyltransferase SUV39H2 isoform 3	+	14920781	14946304	304.967	1086.35	8.30072	10.013	305.822	308.784	300.296	1143.18	1072.93	1042.95	8.23437	8.35622	8.31157	10.041	10.0141	9.98399
ASHGA5P012461	1.64485e-06	0.000106735	3.27686	down	noncoding	NR_034181	SUV39H2	RefSeq	3002	chr10	+	14920781	14946304	NM_024670	GCGCGAGGAGGATATGGAATATTATCTTGTAAAATGGAAAGGATGGCCAGATTCTACAAA	exon sense-overlapping	NM_001193427	SUV39H2	histone-lysine N-methyltransferase SUV39H2 isoform 4	+	14920864	14946304	304.967	1086.35	8.30072	10.013	305.822	308.784	300.296	1143.18	1072.93	1042.95	8.23437	8.35622	8.31157	10.041	10.0141	9.98399
ASHGA5P012461	1.64485e-06	0.000106735	3.27686	down	noncoding	NR_034181	SUV39H2	RefSeq	3002	chr10	+	14920781	14946304	NM_024670	GCGCGAGGAGGATATGGAATATTATCTTGTAAAATGGAAAGGATGGCCAGATTCTACAAA	exon sense-overlapping	NM_024670	SUV39H2	histone-lysine N-methyltransferase SUV39H2 isoform 2	+	14920898	14946304	304.967	1086.35	8.30072	10.013	305.822	308.784	300.296	1143.18	1072.93	1042.95	8.23437	8.35622	8.31157	10.041	10.0141	9.98399
ASHGA5P008235	6.46739e-06	0.000200377	3.26358	down	noncoding	uc001qvp.2	LOC642846	UCSC_knowngene	1282	chr12	+	9453689	9464427	ENST00000407793, NM_001257144, NM_001257145, NM_030653, NR_033399, uc021qut.1	TGCCAGGAAGAAGATATTCCAGGAACCTAAGAGCGCACACCAGGTGGAGCAGGTGCTGCT	intergenic							245.12	860.837	7.97317	9.67962	257.441	242.131	235.788	954.588	820.185	807.738	7.96812	7.99177	7.95962	9.78746	9.6358	9.61561
ASHGA5P029899	0.000335645	0.00223703	3.24548	down	noncoding	uc001zfv.1	DKFZp434L187	UCSC_knowngene	2072	chr15	-	32449488	32635000		GGTGTAATGTTCTTAGGATTCATGCACTACATTTACCCATGTTTCTGGTACTTTGAATTG	natural antisense	NM_000746	CHRNA7	neuronal acetylcholine receptor subunit alpha-7 isoform 1 precursor	+	32322685	32462384	9.98755	32.1983	3.37353	5.07196	11.2776	7.71884	10.9662	32.6451	29.9035	34.0464	3.42398	3.1026	3.594	5.05671	5.01694	5.14224
ASHGA5P029899	0.000335645	0.00223703	3.24548	down	noncoding	uc001zfv.1	DKFZp434L187	UCSC_knowngene	2072	chr15	-	32449488	32635000		GGTGTAATGTTCTTAGGATTCATGCACTACATTTACCCATGTTTCTGGTACTTTGAATTG	natural antisense	NM_001190455	CHRNA7	neuronal acetylcholine receptor subunit alpha-7 isoform 2 precursor	+	32322685	32462384	9.98755	32.1983	3.37353	5.07196	11.2776	7.71884	10.9662	32.6451	29.9035	34.0464	3.42398	3.1026	3.594	5.05671	5.01694	5.14224
ASHGA5P045561	1.42241e-05	0.000302944	3.19943	down	noncoding	uc004cjw.3	BC034456	UCSC_knowngene	819	chr9	-	139831621	139832440		GCTAACCAAAGATACTCATGCGGGCAGGAACAATGTGGGCCCAACCTTCACAGGACCAAG	intergenic							31.2874	102.918	5.02394	6.70175	32.3916	31.2725	30.198	109.035	93.4786	106.241	4.94566	5.08929	5.03686	6.75498	6.59989	6.7504
ASHGA5P031885	0.0451854	0.0897259	3.14889	down	noncoding	ENST00000562507	RP11-394B2.4	GENCODE	4853	chr16	+	70789000	70807154		GTCACCATGTATTAGCTGTACTTTTATTATTATAACTTGCGTTTACTGACCTCCAATAGC	natural antisense	NM_018052	VAC14	protein VAC14 homolog	-	70721341	70835061	12.4084	32.6773	3.43716	5.092	20.2494	5	11.9759	34.5622	29.9816	33.488	4.26219	2.33286	3.71643	5.139	5.01977	5.11723
ASHGA5P058360	0.000131301	0.00117872	3.14206	down	noncoding	uc001vhy.3	BC032915	UCSC_knowngene	569	chr13	+	60587436	60599286		TAAAACCAAACAGTAAGCTTCCTATGACACAGCTCCAGTGGAAGAAGAGAAAGCACCACC	intronic antisense	NM_001042517	DIAPH3	protein diaphanous homolog 3 isoform a	-	60239722	60738119	14.7551	46.1726	3.92861	5.58032	16.8087	15.5184	11.9383	46.1296	46.6462	45.7422	3.99453	4.07907	3.71222	5.55228	5.63172	5.55695
ASHGA5P058360	0.000131301	0.00117872	3.14206	down	noncoding	uc001vhy.3	BC032915	UCSC_knowngene	569	chr13	+	60587436	60599286		TAAAACCAAACAGTAAGCTTCCTATGACACAGCTCCAGTGGAAGAAGAGAAAGCACCACC	intronic antisense	NM_001258366	DIAPH3	protein diaphanous homolog 3 isoform c	-	60239720	60738119	14.7551	46.1726	3.92861	5.58032	16.8087	15.5184	11.9383	46.1296	46.6462	45.7422	3.99453	4.07907	3.71222	5.55228	5.63172	5.55695
ASHGA5P058360	0.000131301	0.00117872	3.14206	down	noncoding	uc001vhy.3	BC032915	UCSC_knowngene	569	chr13	+	60587436	60599286		TAAAACCAAACAGTAAGCTTCCTATGACACAGCTCCAGTGGAAGAAGAGAAAGCACCACC	intronic antisense	NM_001258367	DIAPH3	protein diaphanous homolog 3 isoform d	-	60239720	60738119	14.7551	46.1726	3.92861	5.58032	16.8087	15.5184	11.9383	46.1296	46.6462	45.7422	3.99453	4.07907	3.71222	5.55228	5.63172	5.55695
ASHGA5P058360	0.000131301	0.00117872	3.14206	down	noncoding	uc001vhy.3	BC032915	UCSC_knowngene	569	chr13	+	60587436	60599286		TAAAACCAAACAGTAAGCTTCCTATGACACAGCTCCAGTGGAAGAAGAGAAAGCACCACC	intronic antisense	NM_001258368	DIAPH3	protein diaphanous homolog 3 isoform e	-	60239720	60738119	14.7551	46.1726	3.92861	5.58032	16.8087	15.5184	11.9383	46.1296	46.6462	45.7422	3.99453	4.07907	3.71222	5.55228	5.63172	5.55695
ASHGA5P058360	0.000131301	0.00117872	3.14206	down	noncoding	uc001vhy.3	BC032915	UCSC_knowngene	569	chr13	+	60587436	60599286		TAAAACCAAACAGTAAGCTTCCTATGACACAGCTCCAGTGGAAGAAGAGAAAGCACCACC	intronic antisense	NM_001258369	DIAPH3	protein diaphanous homolog 3 isoform f	-	60348296	60738119	14.7551	46.1726	3.92861	5.58032	16.8087	15.5184	11.9383	46.1296	46.6462	45.7422	3.99453	4.07907	3.71222	5.55228	5.63172	5.55695
ASHGA5P048045	2.35142e-06	0.000122697	3.1368	down	noncoding	ENST00000434346	RP11-184I16.2	GENCODE	833	chr1	-	44167767	44170140		CCTCCTACACCCAATATCTGAGGTGTTCTAAGATTTAACTACTCAAATGTTTGATATTTG	natural antisense	NM_014663	KDM4A	lysine-specific demethylase 4A	+	44115796	44171189	92.2014	302.304	6.56574	8.21504	94.2096	91.3777	91.0169	303.592	296.404	306.917	6.4937	6.61069	6.59284	8.18358	8.21064	8.2509
ASHGA5P049813	3.18534e-05	0.000486767	3.11669	down	noncoding	TCONS_00020439	XLOC_009769	LincRNAs identified by Cabili et al	370	chr12	+	54823109	54830899		CCCACAGAAACTGAGAGAGAGAATAAATATTTATTGTTGTTTCAAGTAACTACATCCTGG	intergenic							29.6065	94.2084	4.93806	6.57808	33.4574	25.9393	29.4228	89.3671	93.2686	99.9893	4.99093	4.82636	4.9969	6.47371	6.59564	6.66489
ASHGA5P051151	1.8566e-06	0.000110717	3.08798	down	noncoding	uc002zdj.1	DQ577420	UCSC_knowngene	460	chr21	+	44985069	44985529		GGCCGTCACCAAGTACACCAGCGCTAAGTAAACTTGCCAAATTGATGCCTGCAGCTCCTG	intronic antisense	NM_007031	HSF2BP	heat shock factor 2-binding protein	-	44949071	45079374	58373.9	207582	15.91	17.5367	56726.1	56938.2	61457.4	204744	214152	203850	15.8431	15.9202	15.9667	17.5366	17.5597	17.5139
ASHGA5P044053	5.48918e-07	7.2265e-05	3.06248	down	noncoding	uc003won.1	BC107568	UCSC_knowngene	932	chr7_gl000195_random	+	137966	141360		AAGGAAAGAAGGTGTGTTTTGCCTGACTCAGTGACTATAGAGAGAACCAAGTTCTGCAGG	intergenic							664.453	2328.61	9.4474	11.0621	671.385	663.307	658.669	2440.95	2323.83	2221.06	9.40396	9.4754	9.46284	11.0849	11.0735	11.0278
ASHGA5P041021	0.000242106	0.00176255	3.05312	down	noncoding	ENST00000423102	PMCHL1	pseudogene	261	chr5	+	22142481	22143012	ENST00000415808, ENST00000430902, ENST00000457791, NM_002674, uc003jgl.3, uc003jgm.3, uc003jgn.3, uc010iue.3, uc011cnp.1, uc011cnq.2, uc011cnr.2, uc011cns.2, uc011cnt.1, uc011cry.2, uc011crz.2, uc011csa.2, uc011csb.2, uc011csc.2	GAGAAACTGGGGATGAAGAAAACTCAGCTAAATTTCCTGTAGGAAGGAGAGATTTTGACA								55.8831	173.885	5.8318	7.44208	67.9383	44.7319	54.9792	187.169	170.152	164.335	6.01485	5.59826	5.88227	7.51547	7.43922	7.37156
ASHGA5P034594	9.74334e-06	0.000245607	3.05051	down	noncoding	uc002oet.3	BC024306	UCSC_knowngene	1291	chr19	+	37266689	37267980		ATGAGATCCGTGCTTTTATCTTGTCTCAGACTCCCAATGATAGGCACATACTCTCCTCTG	intergenic							149.709	479.037	7.24951	8.85856	148.596	155.04	145.492	483.355	473.934	479.821	7.15059	7.34334	7.2546	8.83203	8.86158	8.88207
ASHGA5P041481	6.3645e-05	0.000739231	3.04569	down	noncoding	AA584758		LincRNAs identified by Khalil et al	411	chr14	-	55588450	55588861		CATTCACACATTATCATATCTACTGTCCTCCAGACTTCTGCTCTGGTAGAAGTAGAGGAC	intergenic							32.559	101.791	5.07988	6.68665	32.573	33.6882	31.4159	113.532	95.795	96.0465	4.95478	5.19131	5.09356	6.80913	6.6366	6.61423
ASHGA5P022821	1.6838e-06	0.00010847	3.04482	down	noncoding	NR_037620	ORC6	RefSeq	1703	chr16	+	46723557	46732306		GGGCCCTCAGGAAAGCAGAGGAGTACTTGCGCCTGTCCCGGGTGAAGTGTGTCGGCCTCT	exon sense-overlapping	NM_014321	ORC6	origin recognition complex subunit 6	+	46723557	46732306	187.914	609.139	7.58492	9.19127	202.002	179.18	182.559	655.819	594.243	577.355	7.6102	7.56178	7.58278	9.25633	9.17731	9.14019
ASHGA5P039517	0.00016286	0.00134729	3.03134	down	noncoding	ENST00000515150	EMCN-IT1	GENCODE	481	chr4	-	101733411	101735437		ACTCCACCACCTTTGTGATACTCTACAGAAATTATAATATGGTTAGAGAAGGAGAAGATA	intergenic							17.1567	52.6117	4.15455	5.75451	17.5701	16.962	16.9379	60.4504	44.3016	53.0831	4.05962	4.20841	4.19562	5.92996	5.56272	5.77085
ASHGA5P057129	0.000771455	0.00404771	3.02637	down	noncoding	TCONS_00013589	XLOC_006248	LincRNAs identified by Cabili et al	701	chr7	+	130033936	130035446		CATTTTCACGGTGCTTCAGGATGTTACACAGGTGAGAATTTGCTTCTGTACAGAACAAAG	natural antisense	NM_001257158	CEP41	centrosomal protein of 41 kDa isoform 2	-	130033611	130081051	13.4895	40.7945	3.80318	5.40077	12.1034	12.9513	15.4138	44.0938	35.6125	42.6773	3.51916	3.82662	4.06377	5.48499	5.25697	5.46036
ASHGA5P057129	0.000771455	0.00404771	3.02637	down	noncoding	TCONS_00013589	XLOC_006248	LincRNAs identified by Cabili et al	701	chr7	+	130033936	130035446		CATTTTCACGGTGCTTCAGGATGTTACACAGGTGAGAATTTGCTTCTGTACAGAACAAAG	natural antisense	NM_001257159	CEP41	centrosomal protein of 41 kDa isoform 3	-	130033611	130081051	13.4895	40.7945	3.80318	5.40077	12.1034	12.9513	15.4138	44.0938	35.6125	42.6773	3.51916	3.82662	4.06377	5.48499	5.25697	5.46036
ASHGA5P057129	0.000771455	0.00404771	3.02637	down	noncoding	TCONS_00013589	XLOC_006248	LincRNAs identified by Cabili et al	701	chr7	+	130033936	130035446		CATTTTCACGGTGCTTCAGGATGTTACACAGGTGAGAATTTGCTTCTGTACAGAACAAAG	natural antisense	NM_018718	CEP41	centrosomal protein of 41 kDa isoform 1	-	130033611	130081051	13.4895	40.7945	3.80318	5.40077	12.1034	12.9513	15.4138	44.0938	35.6125	42.6773	3.51916	3.82662	4.06377	5.48499	5.25697	5.46036
ASHGA5P055161	0.000333307	0.00222475	3.02556	down	noncoding	TCONS_00006036	XLOC_002675	LincRNAs identified by Cabili et al	458	chr3	+	58457570	58470480	TCONS_00006865	TGGTCTCCTTGGAACAAGCAACTGGAAATTCTTCACACCAGCTATGGCTGGTAGGAATTT	intergenic							87.6074	273.668	6.47999	8.07719	99.284	94.4699	69.0684	274.808	267.317	278.88	6.5758	6.65631	6.20785	8.04628	8.06788	8.1174
ASHGA5P046183	0.000381834	0.00244693	3.02253	down	noncoding	NR_026742	LOC158572	RefSeq	2304	chrX	-	49641326	49643959		CTCTGACCACAAGGTGGCAAAAGAGTAAATGACAATTCCTCATATATGTTTTGTATGTTT	bidirectional	NM_001145073	USP27X	ubiquitin carboxyl-terminal hydrolase 27	+	49644469	49647168	5	14.1333	2.32963	3.92539	5	5	5	12.0522	13.775	16.5726	2.32457	2.33286	2.33147	3.65849	3.96316	4.15452
ASHGA5P017167	1.47004e-05	0.000307347	3.00884	down	noncoding	NR_038429	LOC100506054	RefSeq	1329	chr2	+	3605975	3609340		AGTTGAGAAGGCCTTGGGGATGAAGGTGAGAAATTCGAGAATCCCCGGAGATAACACATC	natural antisense	ENST00000315212	RNASEH1	ribonuclease H1 [Source:HGNC Symbol;Acc:18466]	-	3592704	3606206	122.501	386.15	6.96708	8.55628	124.045	127.107	116.35	390.031	399.214	369.205	6.89374	7.06728	6.9402	8.53027	8.62711	8.51146
ASHGA5P041597	0.000272376	0.00191715	3.00328	down	noncoding	ENST00000451823	HMGB3P22	pseudogene	552	chr5	+	179121197	179121749	NM_005342	TCTTCTTTGTGCAGACATGCAGAGAAGAATGTAAAAAGAAAAACCCTGTCAATTTTGCAG								43.5647	135.942	5.49978	7.08631	41.7687	43.1502	45.7752	154.656	133.729	119.441	5.32081	5.5491	5.62943	7.24331	7.09683	6.9188
ASHGA5P023010	4.40573e-05	0.000591359	3.00171	down	noncoding	ENST00000567665	RP11-345M22.1	GENCODE	416	chr16	+	79832430	79832987		TGAGAATCAAACAAAACCACGGTCAGTGACCAAGGCCCTGCTTAGAACTTTCTGAAGGTT	intergenic							123.621	390.155	6.98192	8.56771	123.871	125.586	121.407	365.915	388.967	415.583	6.89149	7.04964	7.00464	8.43989	8.58994	8.67329
ASHGA5P027861	0.000402741	0.00253652	2.99729	down	noncoding	ENST00000541892	RP11-424M22.3	GENCODE	603	chr12	+	16720344	16726874		TTACCACGTTAAGTGTCGAAATCAAGCATGACTAGATTGACGTCGCCAAATCACCGTCTG	intronic antisense	NM_001001395	LMO3	LIM domain only protein 3 isoform 1	-	16701305	16761148	10.8106	32.5553	3.50247	5.08613	10.1602	11.7768	10.4948	37.0772	30.8276	29.761	3.28048	3.69752	3.52942	5.23718	5.05787	4.96335
ASHGA5P027861	0.000402741	0.00253652	2.99729	down	noncoding	ENST00000541892	RP11-424M22.3	GENCODE	603	chr12	+	16720344	16726874		TTACCACGTTAAGTGTCGAAATCAAGCATGACTAGATTGACGTCGCCAAATCACCGTCTG	intronic antisense	NM_001243609	LMO3	LIM domain only protein 3 isoform 1	-	16701305	16761148	10.8106	32.5553	3.50247	5.08613	10.1602	11.7768	10.4948	37.0772	30.8276	29.761	3.28048	3.69752	3.52942	5.23718	5.05787	4.96335
ASHGA5P027861	0.000402741	0.00253652	2.99729	down	noncoding	ENST00000541892	RP11-424M22.3	GENCODE	603	chr12	+	16720344	16726874		TTACCACGTTAAGTGTCGAAATCAAGCATGACTAGATTGACGTCGCCAAATCACCGTCTG	intronic antisense	NM_001243610	LMO3	LIM domain only protein 3 isoform 1	-	16701305	16759734	10.8106	32.5553	3.50247	5.08613	10.1602	11.7768	10.4948	37.0772	30.8276	29.761	3.28048	3.69752	3.52942	5.23718	5.05787	4.96335
ASHGA5P027861	0.000402741	0.00253652	2.99729	down	noncoding	ENST00000541892	RP11-424M22.3	GENCODE	603	chr12	+	16720344	16726874		TTACCACGTTAAGTGTCGAAATCAAGCATGACTAGATTGACGTCGCCAAATCACCGTCTG	intronic antisense	NM_001243611	LMO3	LIM domain only protein 3 isoform 2	-	16701305	16758313	10.8106	32.5553	3.50247	5.08613	10.1602	11.7768	10.4948	37.0772	30.8276	29.761	3.28048	3.69752	3.52942	5.23718	5.05787	4.96335
ASHGA5P027861	0.000402741	0.00253652	2.99729	down	noncoding	ENST00000541892	RP11-424M22.3	GENCODE	603	chr12	+	16720344	16726874		TTACCACGTTAAGTGTCGAAATCAAGCATGACTAGATTGACGTCGCCAAATCACCGTCTG	intronic antisense	NM_001243612	LMO3	LIM domain only protein 3 isoform 3	-	16701305	16758904	10.8106	32.5553	3.50247	5.08613	10.1602	11.7768	10.4948	37.0772	30.8276	29.761	3.28048	3.69752	3.52942	5.23718	5.05787	4.96335
ASHGA5P027861	0.000402741	0.00253652	2.99729	down	noncoding	ENST00000541892	RP11-424M22.3	GENCODE	603	chr12	+	16720344	16726874		TTACCACGTTAAGTGTCGAAATCAAGCATGACTAGATTGACGTCGCCAAATCACCGTCTG	intronic antisense	NM_001243613	LMO3	LIM domain only protein 3 isoform 4	-	16701305	16760084	10.8106	32.5553	3.50247	5.08613	10.1602	11.7768	10.4948	37.0772	30.8276	29.761	3.28048	3.69752	3.52942	5.23718	5.05787	4.96335
ASHGA5P027861	0.000402741	0.00253652	2.99729	down	noncoding	ENST00000541892	RP11-424M22.3	GENCODE	603	chr12	+	16720344	16726874		TTACCACGTTAAGTGTCGAAATCAAGCATGACTAGATTGACGTCGCCAAATCACCGTCTG	intronic antisense	NM_018640	LMO3	LIM domain only protein 3 isoform 1	-	16701305	16759536	10.8106	32.5553	3.50247	5.08613	10.1602	11.7768	10.4948	37.0772	30.8276	29.761	3.28048	3.69752	3.52942	5.23718	5.05787	4.96335
ASHGA5P051802	0.000399652	0.00252162	2.99218	down	noncoding	ENST00000438353	HSP90AA5P	pseudogene	2192	chr3	+	183833139	183835686		TCATTGTGTTTTCCAGAATGAAGGCAAACCAGAAACATATCTATTACATTACAGGTGAGA								13.1696	38.9284	3.75854	5.33973	17.0097	11.5352	10.9639	39.0496	41.3743	36.3612	4.01278	3.66942	3.59341	5.31654	5.46356	5.2391
ASHGA5P018491	0.000617667	0.0034452	2.98278	down	noncoding	ENST00000454174	RP11-80H5.2	GENCODE	563	chr10	+	91405038	91410424		AGAGGTGTCAGGGGATTTGATGCAGATGATCATCATGGCTTGGAGAAACAATGAAGGAAG	natural antisense	NM_148977	PANK1	pantothenate kinase 1 isoform alpha	-	91339253	91405329	25.4464	76.8118	4.71836	6.29502	22.2729	27.9294	26.1369	79.7073	76.6548	74.0731	4.4047	4.92843	4.82196	6.31582	6.32147	6.24777
ASHGA5P018933	1.53091e-06	0.000104172	2.97912	down	noncoding	NR_027676	BRCA1	RefSeq	7128	chr17	-	41196311	41277340		TGTCCTTTATGAGCCTACAAGAAAGTACGAGATTTAGTCAACTTGTTGAAGAGCTATTGA	exon sense-overlapping	NM_007294	BRCA1	breast cancer type 1 susceptibility protein isoform 1	-	41196311	41277500	597.376	2007.72	9.28779	10.8627	600.441	600.229	591.458	2008.99	2036.38	1977.78	9.23332	9.32527	9.30479	10.8206	10.894	10.8734
ASHGA5P018933	1.53091e-06	0.000104172	2.97912	down	noncoding	NR_027676	BRCA1	RefSeq	7128	chr17	-	41196311	41277340		TGTCCTTTATGAGCCTACAAGAAAGTACGAGATTTAGTCAACTTGTTGAAGAGCTATTGA	exon sense-overlapping	NM_007297	BRCA1	breast cancer type 1 susceptibility protein isoform 3	-	41196311	41277468	597.376	2007.72	9.28779	10.8627	600.441	600.229	591.458	2008.99	2036.38	1977.78	9.23332	9.32527	9.30479	10.8206	10.894	10.8734
ASHGA5P018933	1.53091e-06	0.000104172	2.97912	down	noncoding	NR_027676	BRCA1	RefSeq	7128	chr17	-	41196311	41277340		TGTCCTTTATGAGCCTACAAGAAAGTACGAGATTTAGTCAACTTGTTGAAGAGCTATTGA	exon sense-overlapping	NM_007298	BRCA1	breast cancer type 1 susceptibility protein isoform 4	-	41196311	41276132	597.376	2007.72	9.28779	10.8627	600.441	600.229	591.458	2008.99	2036.38	1977.78	9.23332	9.32527	9.30479	10.8206	10.894	10.8734
ASHGA5P018933	1.53091e-06	0.000104172	2.97912	down	noncoding	NR_027676	BRCA1	RefSeq	7128	chr17	-	41196311	41277340		TGTCCTTTATGAGCCTACAAGAAAGTACGAGATTTAGTCAACTTGTTGAAGAGCTATTGA	exon sense-overlapping	NM_007299	BRCA1	breast cancer type 1 susceptibility protein isoform 5	-	41196311	41277468	597.376	2007.72	9.28779	10.8627	600.441	600.229	591.458	2008.99	2036.38	1977.78	9.23332	9.32527	9.30479	10.8206	10.894	10.8734
ASHGA5P018933	1.53091e-06	0.000104172	2.97912	down	noncoding	NR_027676	BRCA1	RefSeq	7128	chr17	-	41196311	41277340		TGTCCTTTATGAGCCTACAAGAAAGTACGAGATTTAGTCAACTTGTTGAAGAGCTATTGA	exon sense-overlapping	NM_007300	BRCA1	breast cancer type 1 susceptibility protein isoform 2	-	41196311	41277500	597.376	2007.72	9.28779	10.8627	600.441	600.229	591.458	2008.99	2036.38	1977.78	9.23332	9.32527	9.30479	10.8206	10.894	10.8734
ASHGA5P050373	3.90654e-06	0.000152122	2.97815	down	noncoding	uc002qxu.3	LOC100506054	UCSC_knowngene	1373	chr2	+	3605975	3609340		TATTTTGTCAGGCCTTGGGGATGAAGGTGAGAAATTCGAGAATCCCCGGAGATAACACAT	natural antisense	ENST00000315212	RNASEH1	ribonuclease H1 [Source:HGNC Symbol;Acc:18466]	-	3592704	3606206	130.353	406.998	7.05422	8.62864	140.687	123.036	127.337	435.543	406.36	379.09	7.07688	7.02032	7.06548	8.68545	8.65221	8.54826
ASHGA5P029964	1.72213e-06	0.000108922	2.96857	down	noncoding	ENST00000567089	RP11-265N6.2	GENCODE	562	chr15	-	42861495	42862192	ENST00000561902	TATAAACAACTACTTATCATTGTTGAAGTCTTCTTGTGTTAAGGAGTACAATGAGGCCAG	natural antisense	NM_001130447	HAUS2	HAUS augmin-like complex subunit 2 isoform 2	+	42841010	42862190	358.959	1164.95	8.53599	10.1058	373.111	343.363	360.404	1150.07	1183.84	1160.94	8.5225	8.50807	8.5774	10.0473	10.1434	10.1266
ASHGA5P029964	1.72213e-06	0.000108922	2.96857	down	noncoding	ENST00000567089	RP11-265N6.2	GENCODE	562	chr15	-	42861495	42862192	ENST00000561902	TATAAACAACTACTTATCATTGTTGAAGTCTTCTTGTGTTAAGGAGTACAATGAGGCCAG	natural antisense	NM_018097	HAUS2	HAUS augmin-like complex subunit 2 isoform 1	+	42841010	42862190	358.959	1164.95	8.53599	10.1058	373.111	343.363	360.404	1150.07	1183.84	1160.94	8.5225	8.50807	8.5774	10.0473	10.1434	10.1266
ASHGA5P028513	2.19536e-06	0.000118628	2.96638	down	noncoding	TCONS_00010594	XLOC_004244	LincRNAs identified by Cabili et al	1181	chr5	+	1043538	1045593	TCONS_00010596, TCONS_00010597	ATAAGTTGGGTTGTGTGAATGAGTTAGTGTGTGAATAAGTGGGTGGGTTAGTGTATGAAT	intergenic							592.544	1985.24	9.27664	10.8453	594.237	586.29	597.105	1979.65	2020.53	1955.53	9.21781	9.29169	9.32042	10.8013	10.8821	10.8527
ASHGA5P043713	2.05192e-06	0.000115128	2.96497	down	noncoding	ENST00000437201	SBDSP1	pseudogene	839	chr7	+	72300085	72304586	ENST00000415772	TCTTTGCTTCATGTTACCTAAATATTGTATTCTCTAGTAATAAATTTGTAGCAAACATTC								677.502	2303.04	9.47706	11.0451	674.909	670.709	686.887	2330	2280.59	2298.53	9.412	9.48898	9.53019	11.0179	11.0456	11.0717
ASHGA5P031501	9.22308e-07	8.5212e-05	2.96424	down	noncoding	ENST00000573820	LA16c-390H2.4	GENCODE	480	chr16	+	3594430	3595785		CAAAAGGGGATGCTTTTCACAGCCAACCAGAAAATGAACTTAAAGCCCTCAATCCCTGAG	intronic antisense	NM_178844	NLRC3	protein NLRC3	-	3589035	3627392	136.231	423.137	7.11746	8.68512	144.898	129.855	133.94	416.927	428.5	423.986	7.11526	7.09948	7.13765	8.62814	8.72318	8.70406
ASHGA5P026007	6.42432e-06	0.000200132	2.95755	down	noncoding	NR_052852	MARCKSL1	RefSeq	1337	chr1	-	32799429	32801840		CGGAGCGGAGGAGAATGGCCACGTGAAAAGCAATGGAGACTTATCCCCCAAGGGTGAAGG	exon sense-overlapping	NM_023009	MARCKSL1	MARCKS-related protein	-	32799429	32801840	181.698	569.336	7.53525	9.09965	185.668	170.722	188.704	574.579	567.28	566.15	7.48717	7.48636	7.63223	9.07212	9.11205	9.1148
ASHGA5P049633	2.23006e-06	0.000119856	2.9408	down	noncoding	ENST00000531465	HMGB1P24	GENCODE	328	chr17	-	35501059	35501387		ACAACTAAACATGGGCAAAGGAGATCCTAAGAAGCCTAGAGGCAAGATGTTGTCATACGC	intron sense-overlapping	NM_198834	ACACA	acetyl-CoA carboxylase 1 isoform 1	-	35441926	35766902	11127.7	41230.7	13.5745	15.1307	10798	11323.7	11261.5	41143	41911.3	40637.8	13.5053	13.6271	13.5912	15.1081	15.154	15.1301
ASHGA5P049633	2.23006e-06	0.000119856	2.9408	down	noncoding	ENST00000531465	HMGB1P24	GENCODE	328	chr17	-	35501059	35501387		ACAACTAAACATGGGCAAAGGAGATCCTAAGAAGCCTAGAGGCAAGATGTTGTCATACGC	intron sense-overlapping	NM_198836	ACACA	acetyl-CoA carboxylase 1 isoform 2	-	35441926	35716059	11127.7	41230.7	13.5745	15.1307	10798	11323.7	11261.5	41143	41911.3	40637.8	13.5053	13.6271	13.5912	15.1081	15.154	15.1301
ASHGA5P049633	2.23006e-06	0.000119856	2.9408	down	noncoding	ENST00000531465	HMGB1P24	GENCODE	328	chr17	-	35501059	35501387		ACAACTAAACATGGGCAAAGGAGATCCTAAGAAGCCTAGAGGCAAGATGTTGTCATACGC	intron sense-overlapping	NM_198837	ACACA	acetyl-CoA carboxylase 1 isoform 3	-	35441926	35656692	11127.7	41230.7	13.5745	15.1307	10798	11323.7	11261.5	41143	41911.3	40637.8	13.5053	13.6271	13.5912	15.1081	15.154	15.1301
ASHGA5P049633	2.23006e-06	0.000119856	2.9408	down	noncoding	ENST00000531465	HMGB1P24	GENCODE	328	chr17	-	35501059	35501387		ACAACTAAACATGGGCAAAGGAGATCCTAAGAAGCCTAGAGGCAAGATGTTGTCATACGC	intron sense-overlapping	NM_198838	ACACA	acetyl-CoA carboxylase 1 isoform 4	-	35441926	35656692	11127.7	41230.7	13.5745	15.1307	10798	11323.7	11261.5	41143	41911.3	40637.8	13.5053	13.6271	13.5912	15.1081	15.154	15.1301
ASHGA5P049633	2.23006e-06	0.000119856	2.9408	down	noncoding	ENST00000531465	HMGB1P24	GENCODE	328	chr17	-	35501059	35501387		ACAACTAAACATGGGCAAAGGAGATCCTAAGAAGCCTAGAGGCAAGATGTTGTCATACGC	intron sense-overlapping	NM_198839	ACACA	acetyl-CoA carboxylase 1 isoform 2	-	35441926	35766902	11127.7	41230.7	13.5745	15.1307	10798	11323.7	11261.5	41143	41911.3	40637.8	13.5053	13.6271	13.5912	15.1081	15.154	15.1301
ASHGA5P041149	3.28868e-05	0.000497041	2.94024	down	noncoding	ENST00000457791	PMCHL2	pseudogene	237	chr5	+	70671656	70672163	ENST00000415808, ENST00000423102, ENST00000430902, NM_002674, uc003jgl.3, uc003jgm.3, uc003jgn.3, uc010iue.3, uc011cnp.1, uc011cnq.2, uc011cnr.2, uc011cns.2, uc011cnt.1, uc011cry.2, uc011crz.2, uc011csa.2, uc011csb.2, uc011csc.2	GAGAAACTGGGGATGAAGAAAACTCAGCTAAATTTCCTATAGGAAGGAGAGATTTTGACA								72.4359	220.006	6.21485	7.77079	71.3234	70.2198	75.7644	221.066	220.921	218.032	6.08365	6.22397	6.33694	7.7376	7.80187	7.77288
ASHGA5P056655	0.0218156	0.0504751	2.9401	down	noncoding	TCONS_00006930	XLOC_002759	LincRNAs identified by Cabili et al	6675	chr3	+	112315409	112322287		GCACACAACTTTTCTCTAAAGCTGTGAAATTGGCAAAGGATATAGTACAAGAAGAAAAAG	intergenic							6.609	18.2701	2.69518	4.25105	5	5	9.82701	23.6592	12.6603	18.4909	2.32457	2.33286	3.42812	4.60178	3.8507	4.30066
ASHGA5P047078	0.00110086	0.00526756	2.93833	down	noncoding	ENST00000445730	RP11-525A16.1	GENCODE	497	chr10	-	112188597	112255954		GAAAGGGAGAATGTCTCACATACAGAAAATGCTTGATCAACATTGATGGAATCATAAATG	intergenic							6.19436	18.0892	2.70778	4.26277	6.35232	6.51242	5.71834	20.6663	19.5476	14.0536	2.6034	2.86674	2.65318	4.41765	4.44093	3.92975
ASHGA5P044525	1.22258e-05	0.000279233	2.92334	down	noncoding	uc003ysb.3	BC106081	UCSC_knowngene	574	chr8	-	128240803	128241377	TCONS_00015171	GTTAATACTATGTAACCCCAGTGTTTTCAACTGTTTGTGATTCAATGTTACCCAGTTTTC	intergenic							74.577	225.857	6.25812	7.80574	77.7045	74.2319	71.7947	215.83	225.26	236.48	6.21271	6.30319	6.25846	7.70588	7.82772	7.88361
ASHGA5P023050	0.000162596	0.00134564	2.89822	down	noncoding	ENST00000568570	RP11-1166P10.1	GENCODE	1072	chr16	+	31993190	32005806		CACCCGAGTGTAGCTGTGACAAATACAATGACTTCATCGAGGCCAACTGCATTGAGGACG	intergenic							30.0417	89.2405	4.96236	6.49753	30.5184	30.2071	29.3995	102.096	86.9328	78.6932	4.85161	5.03987	4.9956	6.66519	6.49544	6.33195
ASHGA5P045991	0.00510476	0.0166453	2.89164	down	noncoding	ENST00000457632	RP11-799O21.2	GENCODE	299	chr10	-	6933418	6962434		AGCTGCCAGGGAACAGGAACTCCCATTGTGGAATTCACAGAAGTGAGAAATAAATATTTG	intergenic							12.2793	36.5174	3.67881	5.21069	11.1693	12.3657	13.303	47.4564	25.004	37.0918	3.41146	3.76202	3.86293	5.59357	4.77191	5.2666
ASHGA5P056844	5.48346e-07	7.2265e-05	2.88476	down	noncoding	TCONS_00009829	XLOC_004243	LincRNAs identified by Cabili et al	320	chr5	+	1042042	1042914		AATGGGTGGTTTAGTGTGTGAATGAGTGGCTGTGAACGAGTGGGTGAGTTTGTGAATGAA	intergenic							743.245	2456.02	9.60838	11.1368	750.675	732.107	746.954	2547.05	2464.94	2356.07	9.56671	9.61298	9.64545	11.1475	11.1531	11.1098
ASHGA5P023049	6.10803e-06	0.000195233	2.85235	down	noncoding	ENST00000569157	RP11-1166P10.1	GENCODE	439	chr16	+	31993190	31997709	ENST00000562773, ENST00000568570, NM_001199417	CGAGGGCGAGGACCCCGGCTGTGCCAACCAAGCTCTGATCAGCAAGAAGCTTAATGATTA	intergenic							81.8569	241.698	6.3894	7.90155	89.2783	75.829	80.4635	252.815	245.709	226.57	6.41492	6.33243	6.42086	7.92611	7.9529	7.82564
ASHGA5P031695	2.5616e-05	0.000431871	2.84252	down	noncoding	ENST00000563678	KIAA0664L3	pseudogene	1303	chr16	+	31714488	31719902		TTCCTAAGCAATTCGCAGGGGAGCTGCTCTGCCAGATCTGACTGCCTTTTACAGAACATT								29.9716	86.5607	4.95225	6.45942	35.4188	26.3735	28.1224	88.3357	82.5092	88.8371	5.07496	4.85051	4.93127	6.45782	6.42484	6.4956
ASHGA5P021853	3.58845e-05	0.000522773	2.84214	down	noncoding	ENST00000542490	RP11-551L14.1	GENCODE	1264	chr12	-	31264585	31270405	uc001rjz.3	ATGAAAACCTGAATAAGATAGGACAATAGTTGAAGAAAGAAAAGTCTCTGGTGGAGAAGC	intergenic							130.649	388.577	7.05671	8.56368	141.28	117.324	133.343	397.838	407.954	359.938	7.08141	6.95507	7.13364	8.55956	8.65716	8.47434
ASHGA5P019308	6.28686e-07	7.3719e-05	2.83142	down	noncoding	NR_036462	APITD1	RefSeq	1431	chr1	+	10490803	10502872		GAAAAGTTGCAAGAACACGAGGCTAAAGGCAGCAGTTCACTATACTGTGGGTTGTCTTTG	exon sense-overlapping	NM_001243768	APITD1-CORT	APITD1-CORT protein isoform 3	+	10490803	10512060	800.8	2617.89	9.71873	11.2203	858.839	774.341	769.222	2720.09	2583.06	2550.53	9.76983	9.69816	9.68819	11.2369	11.2117	11.2122
ASHGA5P019308	6.28686e-07	7.3719e-05	2.83142	down	noncoding	NR_036462	APITD1	RefSeq	1431	chr1	+	10490803	10502872		GAAAAGTTGCAAGAACACGAGGCTAAAGGCAGCAGTTCACTATACTGTGGGTTGTCTTTG	exon sense-overlapping	NM_001270517	APITD1-CORT	APITD1-CORT protein isoform 4	+	10490158	10512060	800.8	2617.89	9.71873	11.2203	858.839	774.341	769.222	2720.09	2583.06	2550.53	9.76983	9.69816	9.68819	11.2369	11.2117	11.2122
ASHGA5P019308	6.28686e-07	7.3719e-05	2.83142	down	noncoding	NR_036462	APITD1	RefSeq	1431	chr1	+	10490803	10502872		GAAAAGTTGCAAGAACACGAGGCTAAAGGCAGCAGTTCACTATACTGTGGGTTGTCTTTG	exon sense-overlapping	NM_198544	APITD1-CORT	APITD1-CORT protein isoform 1	+	10490158	10512060	800.8	2617.89	9.71873	11.2203	858.839	774.341	769.222	2720.09	2583.06	2550.53	9.76983	9.69816	9.68819	11.2369	11.2117	11.2122
ASHGA5P019308	6.28686e-07	7.3719e-05	2.83142	down	noncoding	NR_036462	APITD1	RefSeq	1431	chr1	+	10490803	10502872		GAAAAGTTGCAAGAACACGAGGCTAAAGGCAGCAGTTCACTATACTGTGGGTTGTCTTTG	exon sense-overlapping	NM_199006	APITD1-CORT	APITD1-CORT protein isoform 2	+	10490158	10512060	800.8	2617.89	9.71873	11.2203	858.839	774.341	769.222	2720.09	2583.06	2550.53	9.76983	9.69816	9.68819	11.2369	11.2117	11.2122
ASHGA5P019308	6.28686e-07	7.3719e-05	2.83142	down	noncoding	NR_036462	APITD1	RefSeq	1431	chr1	+	10490803	10502872		GAAAAGTTGCAAGAACACGAGGCTAAAGGCAGCAGTTCACTATACTGTGGGTTGTCTTTG	exon sense-overlapping	NM_199294	APITD1	centromere protein S	+	10490158	10502872	800.8	2617.89	9.71873	11.2203	858.839	774.341	769.222	2720.09	2583.06	2550.53	9.76983	9.69816	9.68819	11.2369	11.2117	11.2122
ASHGA5P018299	0.0133488	0.0345763	2.82362	down	noncoding	ENST00000451733	RP11-80H5.2	GENCODE	445	chr10	+	91405198	91410424		CCTTTGCAAGGGGATTTGATGCAGATGATCATCATGGCTTGGAGAAACAATGAAGGAAGC	natural antisense	NM_148977	PANK1	pantothenate kinase 1 isoform alpha	-	91339253	91405329	23.419	63.5909	4.53524	6.03279	16.912	19.3766	33.9682	66.3866	59.5192	64.8671	4.00352	4.39975	5.20245	6.06201	5.9747	6.06165
ASHGA5P035686	2.08664e-06	0.000115697	2.82034	down	noncoding	NR_045659	COLEC11	RefSeq	1898	chr2	+	3642421	3692234		AAGGTGTGCTTGCCGGTGTGACTTGGCTGAGTGTGAGTGCGCTGAGATCAGTGTCACTGA	exon sense-overlapping	NM_001255982	COLEC11	collectin-11 isoform c precursor	+	3642421	3692234	544.722	1722.94	9.15054	10.6464	553.742	522.922	557.503	1800.86	1712.98	1654.97	9.1122	9.12313	9.2163	10.6698	10.6515	10.6179
ASHGA5P035686	2.08664e-06	0.000115697	2.82034	down	noncoding	NR_045659	COLEC11	RefSeq	1898	chr2	+	3642421	3692234		AAGGTGTGCTTGCCGGTGTGACTTGGCTGAGTGTGAGTGCGCTGAGATCAGTGTCACTGA	exon sense-overlapping	NM_001255983	COLEC11	collectin-11 isoform d precursor	+	3642421	3692234	544.722	1722.94	9.15054	10.6464	553.742	522.922	557.503	1800.86	1712.98	1654.97	9.1122	9.12313	9.2163	10.6698	10.6515	10.6179
ASHGA5P035686	2.08664e-06	0.000115697	2.82034	down	noncoding	NR_045659	COLEC11	RefSeq	1898	chr2	+	3642421	3692234		AAGGTGTGCTTGCCGGTGTGACTTGGCTGAGTGTGAGTGCGCTGAGATCAGTGTCACTGA	exon sense-overlapping	NM_001255984	COLEC11	collectin-11 isoform e precursor	+	3642421	3692234	544.722	1722.94	9.15054	10.6464	553.742	522.922	557.503	1800.86	1712.98	1654.97	9.1122	9.12313	9.2163	10.6698	10.6515	10.6179
ASHGA5P035686	2.08664e-06	0.000115697	2.82034	down	noncoding	NR_045659	COLEC11	RefSeq	1898	chr2	+	3642421	3692234		AAGGTGTGCTTGCCGGTGTGACTTGGCTGAGTGTGAGTGCGCTGAGATCAGTGTCACTGA	exon sense-overlapping	NM_001255985	COLEC11	collectin-11 isoform f precursor	+	3649495	3692234	544.722	1722.94	9.15054	10.6464	553.742	522.922	557.503	1800.86	1712.98	1654.97	9.1122	9.12313	9.2163	10.6698	10.6515	10.6179
ASHGA5P035686	2.08664e-06	0.000115697	2.82034	down	noncoding	NR_045659	COLEC11	RefSeq	1898	chr2	+	3642421	3692234		AAGGTGTGCTTGCCGGTGTGACTTGGCTGAGTGTGAGTGCGCTGAGATCAGTGTCACTGA	exon sense-overlapping	NM_001255986	COLEC11	collectin-11 isoform g	+	3653641	3692234	544.722	1722.94	9.15054	10.6464	553.742	522.922	557.503	1800.86	1712.98	1654.97	9.1122	9.12313	9.2163	10.6698	10.6515	10.6179
ASHGA5P035686	2.08664e-06	0.000115697	2.82034	down	noncoding	NR_045659	COLEC11	RefSeq	1898	chr2	+	3642421	3692234		AAGGTGTGCTTGCCGGTGTGACTTGGCTGAGTGTGAGTGCGCTGAGATCAGTGTCACTGA	exon sense-overlapping	NM_001255987	COLEC11	collectin-11 isoform h	+	3653641	3692234	544.722	1722.94	9.15054	10.6464	553.742	522.922	557.503	1800.86	1712.98	1654.97	9.1122	9.12313	9.2163	10.6698	10.6515	10.6179
ASHGA5P035686	2.08664e-06	0.000115697	2.82034	down	noncoding	NR_045659	COLEC11	RefSeq	1898	chr2	+	3642421	3692234		AAGGTGTGCTTGCCGGTGTGACTTGGCTGAGTGTGAGTGCGCTGAGATCAGTGTCACTGA	exon sense-overlapping	NM_001255988	COLEC11	collectin-11 isoform i	+	3653641	3692234	544.722	1722.94	9.15054	10.6464	553.742	522.922	557.503	1800.86	1712.98	1654.97	9.1122	9.12313	9.2163	10.6698	10.6515	10.6179
ASHGA5P035686	2.08664e-06	0.000115697	2.82034	down	noncoding	NR_045659	COLEC11	RefSeq	1898	chr2	+	3642421	3692234		AAGGTGTGCTTGCCGGTGTGACTTGGCTGAGTGTGAGTGCGCTGAGATCAGTGTCACTGA	exon sense-overlapping	NM_001255989	COLEC11	collectin-11 isoform j	+	3653641	3692234	544.722	1722.94	9.15054	10.6464	553.742	522.922	557.503	1800.86	1712.98	1654.97	9.1122	9.12313	9.2163	10.6698	10.6515	10.6179
ASHGA5P035686	2.08664e-06	0.000115697	2.82034	down	noncoding	NR_045659	COLEC11	RefSeq	1898	chr2	+	3642421	3692234		AAGGTGTGCTTGCCGGTGTGACTTGGCTGAGTGTGAGTGCGCTGAGATCAGTGTCACTGA	exon sense-overlapping	NM_024027	COLEC11	collectin-11 isoform a precursor	+	3642421	3692234	544.722	1722.94	9.15054	10.6464	553.742	522.922	557.503	1800.86	1712.98	1654.97	9.1122	9.12313	9.2163	10.6698	10.6515	10.6179
ASHGA5P035686	2.08664e-06	0.000115697	2.82034	down	noncoding	NR_045659	COLEC11	RefSeq	1898	chr2	+	3642421	3692234		AAGGTGTGCTTGCCGGTGTGACTTGGCTGAGTGTGAGTGCGCTGAGATCAGTGTCACTGA	exon sense-overlapping	NM_199235	COLEC11	collectin-11 isoform b	+	3642421	3692234	544.722	1722.94	9.15054	10.6464	553.742	522.922	557.503	1800.86	1712.98	1654.97	9.1122	9.12313	9.2163	10.6698	10.6515	10.6179
ASHGA5P033230	0.000544877	0.00314106	2.8109	down	noncoding	ENST00000425412	RP11-295G20.2	GENCODE	392	chr1	-	231662851	231664247		CTACTCTGATTAGAAATGACTTGACCATGCCAAAAAGAATAAAAGACAGCTCTGATACAA	bidirectional	NM_005999	TSNAX	translin-associated protein X	+	231664398	231702269	57.8613	167.087	5.89189	7.38293	52.3601	55.9273	65.2963	164.332	174.496	162.432	5.64029	5.90898	6.12642	7.32373	7.47344	7.35162
ASHGA5P025657	0.000172854	0.00140109	2.80941	down	noncoding	NR_024374	LOC642846	RefSeq	3514	chr12	+	9436252	9466684	ENST00000407793, NM_001257144, NM_001257145, NM_004399, NM_030653, NR_033399	CAGCTTATCAACGACCGCTGCGTGGACATGCAGAGAAGCAGAGAAGAAGAAAGGAGCTGA	intergenic							113.586	333.073	6.85522	8.34549	106.394	124.987	109.378	339.151	337.945	322.123	6.66729	7.04307	6.8553	8.33433	8.38293	8.3192
ASHGA5P028516	9.98198e-07	8.9036e-05	2.8045	down	noncoding	TCONS_00010597	XLOC_004244	LincRNAs identified by Cabili et al	1623	chr5	+	1043854	1046915		TTAGTGTGTGAATGGATGAGTTAGTGTGTGAATGAGTGGGTTAGTGTGTGAATGAGTCGG	intergenic							1712.57	5794.06	10.8388	12.3265	1691.94	1733.05	1712.74	5905.54	5786.82	5689.81	10.7815	10.8801	10.8547	12.3156	12.3303	12.3336
ASHGA5P044041	0.00220151	0.00878552	2.7788	down	noncoding	ENST00000429228	RP5-1121A15.4	GENCODE	374	chr7	+	156799000	156799826		TCTCCACAGGAGCCGGCTTTGGTAGCAGTGGATTGACCCAGAGGCAAGAGGAGAACTGAG	intronic antisense	NM_001165255	MNX1	motor neuron and pancreas homeobox protein 1 isoform 2	-	156797546	156802129	9.34858	25.8906	3.27909	4.75355	10.6271	7.37743	10.0412	21.6075	24.1487	31.9157	3.34227	3.03341	3.46159	4.47802	4.72507	5.05757
ASHGA5P044041	0.00220151	0.00878552	2.7788	down	noncoding	ENST00000429228	RP5-1121A15.4	GENCODE	374	chr7	+	156799000	156799826		TCTCCACAGGAGCCGGCTTTGGTAGCAGTGGATTGACCCAGAGGCAAGAGGAGAACTGAG	intronic antisense	NM_005515	MNX1	motor neuron and pancreas homeobox protein 1 isoform 1	-	156797546	156803347	9.34858	25.8906	3.27909	4.75355	10.6271	7.37743	10.0412	21.6075	24.1487	31.9157	3.34227	3.03341	3.46159	4.47802	4.72507	5.05757
ASHGA5P025697	5.64773e-07	7.2265e-05	2.77662	down	noncoding	NR_027083	AFMID	RefSeq	653	chr17	+	76183397	76193641		GGAATTGAAGGCTTGAGAACTCCTGTGTGAATTAAATCACGACCTTCTGATGAAGCCACT	exon sense-overlapping	NM_001010982	AFMID	probable arylformamidase isoform 2	+	76183397	76203782	502.752	1564.97	9.03678	10.5101	523.099	482.998	502.159	1567.68	1563.32	1563.89	9.03364	9.00996	9.06672	10.4713	10.5221	10.537
ASHGA5P025697	5.64773e-07	7.2265e-05	2.77662	down	noncoding	NR_027083	AFMID	RefSeq	653	chr17	+	76183397	76193641		GGAATTGAAGGCTTGAGAACTCCTGTGTGAATTAAATCACGACCTTCTGATGAAGCCACT	exon sense-overlapping	NM_001145526	AFMID	probable arylformamidase isoform 1	+	76183397	76203782	502.752	1564.97	9.03678	10.5101	523.099	482.998	502.159	1567.68	1563.32	1563.89	9.03364	9.00996	9.06672	10.4713	10.5221	10.537
ASHGA5P035497	0.00229232	0.00907193	2.77271	down	noncoding	NR_034036	LOC100130452	RefSeq	512	chr2	-	197565358	197577736		GAGTGCTAAATTTGTAAATAATTGAAATGAGTCACTTTCTTCTGGTAACACCTTCCTGGG	natural antisense	NM_001080539	CCDC150	coiled-coil domain-containing protein 150	+	197504355	197597530	25.5124	69.0372	4.67942	6.15072	33.9624	17.9203	24.6544	69.7616	69.927	67.423	5.01363	4.28873	4.73591	6.13244	6.20133	6.11838
ASHGA5P039887	0.0187963	0.0449543	2.77099	down	noncoding	ENST00000507056	RP11-213G21.1	GENCODE	757	chr4	+	38511387	38519677		ATTTGACCAAGGTATAGGCAAAACAGTGGAGCCAATATTTGAACACGAGTCTGTCTAAAG	intergenic							6.90595	19.6289	2.85198	4.32239	5.92163	6.45476	8.34147	12.3313	26.0147	20.5408	2.51135	2.85832	3.18629	3.69395	4.82272	4.4505
ASHGA5P029997	0.00436582	0.0147664	2.75079	down	noncoding	ENST00000563103	CTD-2651B20.6	GENCODE	308	chr15	-	45492522	45492830		GGGAGTTTGTTTTATTGTACCAATCCGTTTTTAATCCTGAGTTCACAACATTGTGGAAAA	intron sense-overlapping	NM_138356	SHF	SH2 domain-containing adapter protein F	-	45459411	45493373	23.8965	66.0493	4.61715	6.07699	19.3612	24.0489	28.2794	57.0426	72.0136	69.0917	4.19436	4.71778	4.93931	5.84319	6.23907	6.14872
ASHGA5P027443	5.61097e-07	7.2265e-05	2.74981	down	noncoding	ENST00000547326	RP11-585P4.5	GENCODE	812	chr12	-	75877903	75883600		ATCACTCATGTTAGGATCACTGAGCTTGGGTTTTAATATCTGTATGTATGGGACTGGGTT	intronic antisense	NM_006851	GLIPR1	glioma pathogenesis-related protein 1 precursor	+	75874512	75895716	260.071	768.387	8.06205	9.52139	266.658	255.535	258.019	770.379	767.909	766.873	8.02684	8.07217	8.08715	9.48583	9.53455	9.54378
ASHGA5P047301	1.24344e-06	9.8601e-05	2.74476	down	noncoding	ENST00000416554	RP5-1092A11.2	GENCODE	351	chr1	-	3628763	3630862		ACTCTTGTTTCCCCTAATAATCCACGTTTCATCTCCACAATAAACATTGTTAGAACTCTT	intronic antisense	NM_001126240	TP73	tumor protein p73 isoform b	+	3607235	3652765	282.545	833.356	8.18278	9.63946	286.406	282.398	278.832	852.454	843.928	803.686	8.13628	8.21678	8.19527	9.63494	9.67563	9.6078
ASHGA5P047301	1.24344e-06	9.8601e-05	2.74476	down	noncoding	ENST00000416554	RP5-1092A11.2	GENCODE	351	chr1	-	3628763	3630862		ACTCTTGTTTCCCCTAATAATCCACGTTTCATCTCCACAATAAACATTGTTAGAACTCTT	intronic antisense	NM_001126241	TP73	tumor protein p73 isoform c	+	3607235	3652765	282.545	833.356	8.18278	9.63946	286.406	282.398	278.832	852.454	843.928	803.686	8.13628	8.21678	8.19527	9.63494	9.67563	9.6078
ASHGA5P047301	1.24344e-06	9.8601e-05	2.74476	down	noncoding	ENST00000416554	RP5-1092A11.2	GENCODE	351	chr1	-	3628763	3630862		ACTCTTGTTTCCCCTAATAATCCACGTTTCATCTCCACAATAAACATTGTTAGAACTCTT	intronic antisense	NM_001126242	TP73	tumor protein p73 isoform d	+	3607235	3652765	282.545	833.356	8.18278	9.63946	286.406	282.398	278.832	852.454	843.928	803.686	8.13628	8.21678	8.19527	9.63494	9.67563	9.6078
ASHGA5P047301	1.24344e-06	9.8601e-05	2.74476	down	noncoding	ENST00000416554	RP5-1092A11.2	GENCODE	351	chr1	-	3628763	3630862		ACTCTTGTTTCCCCTAATAATCCACGTTTCATCTCCACAATAAACATTGTTAGAACTCTT	intronic antisense	NM_001204184	TP73	tumor protein p73 isoform h	+	3569128	3652765	282.545	833.356	8.18278	9.63946	286.406	282.398	278.832	852.454	843.928	803.686	8.13628	8.21678	8.19527	9.63494	9.67563	9.6078
ASHGA5P047301	1.24344e-06	9.8601e-05	2.74476	down	noncoding	ENST00000416554	RP5-1092A11.2	GENCODE	351	chr1	-	3628763	3630862		ACTCTTGTTTCCCCTAATAATCCACGTTTCATCTCCACAATAAACATTGTTAGAACTCTT	intronic antisense	NM_001204185	TP73	tumor protein p73 isoform i	+	3569128	3652765	282.545	833.356	8.18278	9.63946	286.406	282.398	278.832	852.454	843.928	803.686	8.13628	8.21678	8.19527	9.63494	9.67563	9.6078
ASHGA5P047301	1.24344e-06	9.8601e-05	2.74476	down	noncoding	ENST00000416554	RP5-1092A11.2	GENCODE	351	chr1	-	3628763	3630862		ACTCTTGTTTCCCCTAATAATCCACGTTTCATCTCCACAATAAACATTGTTAGAACTCTT	intronic antisense	NM_001204186	TP73	tumor protein p73 isoform j	+	3569128	3652765	282.545	833.356	8.18278	9.63946	286.406	282.398	278.832	852.454	843.928	803.686	8.13628	8.21678	8.19527	9.63494	9.67563	9.6078
ASHGA5P047301	1.24344e-06	9.8601e-05	2.74476	down	noncoding	ENST00000416554	RP5-1092A11.2	GENCODE	351	chr1	-	3628763	3630862		ACTCTTGTTTCCCCTAATAATCCACGTTTCATCTCCACAATAAACATTGTTAGAACTCTT	intronic antisense	NM_001204187	TP73	tumor protein p73 isoform k	+	3569128	3652765	282.545	833.356	8.18278	9.63946	286.406	282.398	278.832	852.454	843.928	803.686	8.13628	8.21678	8.19527	9.63494	9.67563	9.6078
ASHGA5P047301	1.24344e-06	9.8601e-05	2.74476	down	noncoding	ENST00000416554	RP5-1092A11.2	GENCODE	351	chr1	-	3628763	3630862		ACTCTTGTTTCCCCTAATAATCCACGTTTCATCTCCACAATAAACATTGTTAGAACTCTT	intronic antisense	NM_001204188	TP73	tumor protein p73 isoform l	+	3569128	3652765	282.545	833.356	8.18278	9.63946	286.406	282.398	278.832	852.454	843.928	803.686	8.13628	8.21678	8.19527	9.63494	9.67563	9.6078
ASHGA5P047301	1.24344e-06	9.8601e-05	2.74476	down	noncoding	ENST00000416554	RP5-1092A11.2	GENCODE	351	chr1	-	3628763	3630862		ACTCTTGTTTCCCCTAATAATCCACGTTTCATCTCCACAATAAACATTGTTAGAACTCTT	intronic antisense	NM_001204189	TP73	tumor protein p73 isoform e	+	3607235	3652765	282.545	833.356	8.18278	9.63946	286.406	282.398	278.832	852.454	843.928	803.686	8.13628	8.21678	8.19527	9.63494	9.67563	9.6078
ASHGA5P047301	1.24344e-06	9.8601e-05	2.74476	down	noncoding	ENST00000416554	RP5-1092A11.2	GENCODE	351	chr1	-	3628763	3630862		ACTCTTGTTTCCCCTAATAATCCACGTTTCATCTCCACAATAAACATTGTTAGAACTCTT	intronic antisense	NM_001204190	TP73	tumor protein p73 isoform f	+	3607235	3652765	282.545	833.356	8.18278	9.63946	286.406	282.398	278.832	852.454	843.928	803.686	8.13628	8.21678	8.19527	9.63494	9.67563	9.6078
ASHGA5P047301	1.24344e-06	9.8601e-05	2.74476	down	noncoding	ENST00000416554	RP5-1092A11.2	GENCODE	351	chr1	-	3628763	3630862		ACTCTTGTTTCCCCTAATAATCCACGTTTCATCTCCACAATAAACATTGTTAGAACTCTT	intronic antisense	NM_001204191	TP73	tumor protein p73 isoform g	+	3607235	3652765	282.545	833.356	8.18278	9.63946	286.406	282.398	278.832	852.454	843.928	803.686	8.13628	8.21678	8.19527	9.63494	9.67563	9.6078
ASHGA5P047301	1.24344e-06	9.8601e-05	2.74476	down	noncoding	ENST00000416554	RP5-1092A11.2	GENCODE	351	chr1	-	3628763	3630862		ACTCTTGTTTCCCCTAATAATCCACGTTTCATCTCCACAATAAACATTGTTAGAACTCTT	intronic antisense	NM_001204192	TP73	tumor protein p73 isoform m	+	3614609	3652765	282.545	833.356	8.18278	9.63946	286.406	282.398	278.832	852.454	843.928	803.686	8.13628	8.21678	8.19527	9.63494	9.67563	9.6078
ASHGA5P047301	1.24344e-06	9.8601e-05	2.74476	down	noncoding	ENST00000416554	RP5-1092A11.2	GENCODE	351	chr1	-	3628763	3630862		ACTCTTGTTTCCCCTAATAATCCACGTTTCATCTCCACAATAAACATTGTTAGAACTCTT	intronic antisense	NM_005427	TP73	tumor protein p73 isoform a	+	3569128	3652765	282.545	833.356	8.18278	9.63946	286.406	282.398	278.832	852.454	843.928	803.686	8.13628	8.21678	8.19527	9.63494	9.67563	9.6078
ASHGA5P045107	0.00290143	0.0108489	2.74434	down	noncoding	ENST00000426860	RP11-264I13.2	GENCODE	420	chr9	-	2041899	2046023		CTTTACACACAGAAGTACAATGCTTGCATCTTGGTACACAGACTTTGTGATAGGTTTTTT	intronic antisense	NM_003070	SMARCA2	probable global transcription activator SNF2L2 isoform a	+	2015341	2193623	9.3735	25.4227	3.28023	4.73669	9.07134	11.2989	7.75026	21.533	26.309	28.4262	3.11326	3.64013	3.08729	4.47153	4.83938	4.89916
ASHGA5P045107	0.00290143	0.0108489	2.74434	down	noncoding	ENST00000426860	RP11-264I13.2	GENCODE	420	chr9	-	2041899	2046023		CTTTACACACAGAAGTACAATGCTTGCATCTTGGTACACAGACTTTGTGATAGGTTTTTT	intronic antisense	NM_139045	SMARCA2	probable global transcription activator SNF2L2 isoform b	+	2015341	2193623	9.3735	25.4227	3.28023	4.73669	9.07134	11.2989	7.75026	21.533	26.309	28.4262	3.11326	3.64013	3.08729	4.47153	4.83938	4.89916
ASHGA5P041961	3.48186e-07	6.2829e-05	2.73878	down	noncoding	TCONS_00020260	XLOC_010236	LincRNAs identified by Cabili et al	2893	chr12	-	125510477	125513897		TAGAATGATTTCAACCCAGTAATCCTGTGTTCCAATGTGCATGGATAAAGATTTGATCTA	natural antisense	ENST00000341446	BRI3BP	BRI3 binding protein [Source:HGNC Symbol;Acc:14251]	+	125478245	125515684	6304.42	21898.7	12.768	14.2215	6313.08	6292.73	6307.44	22148.7	21718.9	21828.5	12.7297	12.7931	12.7812	14.1996	14.2268	14.2382
ASHGA5P057667	6.32281e-05	0.000736438	2.73263	down	noncoding	TCONS_00020551	XLOC_009864	LincRNAs identified by Cabili et al	494	chr12	+	104781714	104795844		AATTGCATTTGAACTAGTTGAGATCCTGATACAGGGCCCATGGACAAACCACACATGCCA	intergenic							56.6455	158.873	5.8603	7.31059	66.4844	53.0526	50.3994	165.268	163.646	147.706	5.98606	5.83208	5.76277	7.33366	7.38418	7.21394
ASHGA5P021643	1.40191e-05	0.000301657	2.73253	down	noncoding	NR_003098	SNHG1	RefSeq	1134	chr11	-	62619459	62623360	ENST00000537068	TTTTTCTACTGCTCGTGGATTTACGCGCACGTTGGAACCGAAGAGAGCTCTGTTGTTGCA	bidirectional	NM_001012662	SLC3A2	4F2 cell-surface antigen heavy chain isoform b	+	62623483	62656355	372.769	1111.2	8.59261	10.0429	374.864	351.932	391.512	1120.74	1105.42	1107.43	8.53078	8.545	8.70206	10.0141	10.0509	10.0635
ASHGA5P021643	1.40191e-05	0.000301657	2.73253	down	noncoding	NR_003098	SNHG1	RefSeq	1134	chr11	-	62619459	62623360	ENST00000537068	TTTTTCTACTGCTCGTGGATTTACGCGCACGTTGGAACCGAAGAGAGCTCTGTTGTTGCA	bidirectional	NM_001012664	SLC3A2	4F2 cell-surface antigen heavy chain isoform e	+	62623483	62656355	372.769	1111.2	8.59261	10.0429	374.864	351.932	391.512	1120.74	1105.42	1107.43	8.53078	8.545	8.70206	10.0141	10.0509	10.0635
ASHGA5P021643	1.40191e-05	0.000301657	2.73253	down	noncoding	NR_003098	SNHG1	RefSeq	1134	chr11	-	62619459	62623360	ENST00000537068	TTTTTCTACTGCTCGTGGATTTACGCGCACGTTGGAACCGAAGAGAGCTCTGTTGTTGCA	bidirectional	NM_002394	SLC3A2	4F2 cell-surface antigen heavy chain isoform c	+	62623483	62656355	372.769	1111.2	8.59261	10.0429	374.864	351.932	391.512	1120.74	1105.42	1107.43	8.53078	8.545	8.70206	10.0141	10.0509	10.0635
ASHGA5P035618	0.00507046	0.0165678	2.72532	down	noncoding	uc001bhf.1	AX748204	UCSC_knowngene	2178	chr1	+	23853364	23855542		TTCAAAGCAGTGTAAAACCACAGCTGTTACTGAAACTTCCAGTCTGAAAGCAGCTGGCCA	intronic antisense	NM_004091	E2F2	transcription factor E2F2	-	23832919	23857712	8.16327	21.4278	3.06285	4.50928	7.3741	10.7504	6.36528	21.5882	22.461	20.2343	2.81275	3.5684	2.80742	4.47657	4.62249	4.4288
ASHGA5P052280	0.000180232	0.0014424	2.71198	down	noncoding	ENST00000507549	GTF2H2B	GENCODE	719	chr5	+	69711222	69723517	NM_001042490, NM_001098728, NM_001515, NR_033417	GGCCGTCTGGCTAGCTAGGCGGCTGGGAGCGTTTTCGTGGCGGGGAACGGAGGTTGAATT	intergenic							41.5421	114.527	5.41751	6.85686	47.8798	42.7029	34.0437	115.156	111.576	116.847	5.51367	5.53338	5.20549	6.82957	6.85248	6.88852
ASHGA5P013224	4.2862e-07	6.935e-05	2.68946	down	noncoding	ENST00000391394	RP11-551L14.1	GENCODE	1058	chr12	-	31264592	31270405	ENST00000542490, uc001rjz.3	TACGAAAAAGAAGAATATGCCCTAGCTTTTTACCACATCAACAGTAGTTCAGTTTCCGAG	intergenic							3184.12	10780.2	11.7639	13.1912	3186.41	3174.62	3191.32	10826	10701.9	10812.8	11.7307	11.783	11.7781	13.1624	13.1922	13.2191
ASHGA5P032574	3.59879e-05	0.000523807	2.67653	down	noncoding	ENST00000577678	CTD-2510F5.4	GENCODE	321	chr17	-	57280037	57281190		GAGATTCCTTGGCAAGGCATTGTCGAAAATATAAGGTTCATGTTGAAGTTGTCATAAAAT	natural antisense	NM_018304	PRR11	proline-rich protein 11	+	57232859	57284070	64.4486	177.738	6.05331	7.47367	64.8525	62.0453	66.448	185.983	165.47	181.76	5.94775	6.05887	6.1533	7.50669	7.39766	7.51667
ASHGA5P045863	0.0161153	0.0398576	2.67642	down	noncoding	TCONS_00001678	XLOC_001020	LincRNAs identified by Cabili et al	239	chr1	-	150507527	150508415		ATTGTTCTCAAGCAGAGGAGAGCAGCACTTTGGTTTACCCAAGTGCTGGCCCAGGAGGCC	intergenic							7.61888	18.0742	2.85331	4.27362	11.7061	5	6.15054	16.4791	16.325	21.4185	3.47294	2.33286	2.75415	4.10408	4.20299	4.51378
ASHGA5P030576	0.000222458	0.0016684	2.66826	down	noncoding	TCONS_00008546	XLOC_004041	LincRNAs identified by Cabili et al	583	chr4	-	108908047	108910629		ATCTGAACCAGTGAGGAAACAACAGAGAAGGCAGGTCAGATTATCCACCAACCCAATGTA	intergenic							28.5335	76.6592	4.87631	6.29221	31.5486	30.4292	23.6227	78.9643	77.1495	73.8637	4.90256	5.05024	4.67612	6.30192	6.32977	6.24494
ASHGA5P010613	7.20803e-05	0.000804312	2.65852	down	noncoding	ENST00000366264	AC034193.5	GENCODE	559	chr3	+	10028576	10044449		CAAGTAAAGTTAAAAAGTAAAGGACAAGCAAGGCAATTGAAAACACTGCCTCAGTATCTG	natural antisense	ENST00000245046	EMC3	ER membrane protein complex subunit 3 [Source:HGNC Symbol;Acc:23999]	-	10004220	10028804	62.0049	169.02	5.99201	7.40263	64.3982	55.1177	66.4988	174.066	168.575	164.418	5.93527	5.88711	6.15365	7.40911	7.42633	7.37246
ASHGA5P051064	1.25209e-05	0.000281006	2.65827	down	noncoding	ENST00000447343	RP4-583P15.10	GENCODE	464	chr20	+	62376039	62377302		CTTTTCACTCAGGAAAAGAAAGAACATGTGAGTGCTTCTGAAAACACAGCAAGAGGACTT	natural antisense	NM_025224	ZBTB46	zinc finger and BTB domain-containing protein 46	-	62375020	62436856	156.715	437.861	7.31762	8.72811	166.891	145.333	157.922	437.731	457.897	417.954	7.33087	7.25129	7.37071	8.69291	8.80925	8.68218
ASHGA5P032330	1.55004e-05	0.00031687	2.65825	down	noncoding	ENST00000580873	CTD-2349P21.11	GENCODE	638	chr17	-	29161342	29190046		AAAGCTATATAAATGAATAAATCAATAGCATACTTTGGAAAAGCTATATATACTGAATGG	natural antisense	NM_024857	ATAD5	ATPase family AAA domain-containing protein 5	+	29159022	29222295	111.932	310.422	6.84013	8.25061	111.354	112.554	111.888	310.089	305.705	315.47	6.73627	6.89826	6.88587	8.21266	8.24873	8.29045
ASHGA5P057645	1.19238e-05	0.000274751	2.65664	down	noncoding	TCONS_00020346	XLOC_009677	LincRNAs identified by Cabili et al	576	chr12	+	16573560	16600358		TTCTTAGCAGTCTGCCATAGCAACTCAAGTAATGCAACTTTACTCAGCATGGACCGTCAC	intergenic							57.3577	156.927	5.88386	7.29347	62.496	53.1506	56.4263	169.568	145.091	156.123	5.89711	5.83525	5.91923	7.37381	7.21198	7.29461
ASHGA5P057206	6.6799e-07	7.4562e-05	2.65628	down	noncoding	TCONS_00014603	XLOC_006704	LincRNAs identified by Cabili et al	610	chr8	+	9014344	9016127		AAATCCAAATGTCTGGGATGTTTCTCTTGCATGCCTCTGGAATCAAATGACTCTGATACT	intergenic							177.048	495.451	7.49699	8.9064	187.276	169.689	174.177	499.056	481.589	505.707	7.50217	7.47688	7.51191	8.8801	8.8857	8.95338
ASHGA5P045099	9.49534e-05	0.000964875	2.65482	down	noncoding	ENST00000435421	RP11-143M1.3	GENCODE	612	chr9	-	100803	102850	ENST00000414223, ENST00000449954	GGAAGATTACAGATGACTTTAAGCTAAAGAGGGAGATAGGGTTAAATGTAGGACTTTTTT	intergenic							15.8508	42.0264	4.03677	5.44539	17.5604	16.4999	13.4921	42.149	39.6452	44.2849	4.05849	4.16858	3.88324	5.42132	5.40398	5.51085
ASHGA5P048615	0.00589107	0.018571	2.65354	down	noncoding	TCONS_00003565	XLOC_001338	LincRNAs identified by Cabili et al	344	chr2	+	9714395	9715751		ACCCCCCCCAAAAAAGCACCACCTGTCAAGGAGAATGGCATGGCGACATGGCTGAAACAC	intergenic							1273.42	3897.27	10.3686	11.7766	911.014	1515.94	1393.31	4220.71	3974.25	3496.85	9.86097	10.6844	10.5605	11.8528	11.8184	11.6585
ASHGA5P028570	1.63508e-05	0.000326389	2.6479	down	noncoding	BE675158		LincRNAs identified by Khalil et al	327	chr1	+	212313801	212314128		CAAAACAGCTACCTCCTGAAATGCAGATGCACCAAAACAACCACAGAAACACTCATAGAT	intergenic							25.5789	68.4261	4.73218	6.13703	26.895	25.7689	24.0729	67.3973	70.2942	67.5868	4.67752	4.81735	4.70167	6.08168	6.20879	6.1206
ASHGA5P056685	0.0115748	0.0310487	2.6447	down	noncoding	TCONS_00007279	XLOC_003284	LincRNAs identified by Cabili et al	1093	chr3	-	150452162	150456770	TCONS_00007278, TCONS_00007280, TCONS_00007281	GCAGGGAAAATGCTTTGAGGTGAGGCAGGTTCCATGAAAACCTGGAAGAAATATTCCTGA	intergenic							7.93168	19.1027	2.95382	4.35693	9.36459	5	9.43044	18.9648	18.3626	19.9807	3.16047	2.33286	3.36813	4.29747	4.36089	4.41241
ASHGA5P025825	0.00375323	0.013177	2.6447	down	noncoding	NR_038294	LOC100507173	RefSeq	753	chr6	+	27661813	27678001	NR_038293	CTTGTGGATGGTGGACAAGGTGGAGGAGAGAGAATTCCTTGGCAGTAGCATTATGAACAA	intergenic							5.92472	15.8204	2.67154	4.07465	5.30935	5.94732	6.5175	18.4707	17.1328	11.8577	2.41985	2.7545	2.84028	4.2619	4.27327	3.68878
ASHGA5P053911	0.000582829	0.00330296	2.64218	down	noncoding	uc004cuh.3	AY660577	UCSC_knowngene	824	chrX	-	10981490	11125110		GTAAGGTTCTCTGAAAGAAATTGAGGTGTAGTTCTTAGGTTAAGGGAAATGATTAACTTG	intergenic							12.7933	33.7721	3.7347	5.13643	12.1351	12.1936	14.0511	38.3184	30.6044	32.3933	3.52474	3.74177	3.93759	5.28804	5.04733	5.07391
ASHGA5P054920	6.51367e-07	7.4291e-05	2.64028	down	noncoding	ENST00000544983	SNHG1	GENCODE	870	chr11	-	62622153	62623230	ENST00000540904, ENST00000545308	CCAGGGTGAATACAGGTAATTATCCAAATTGGTGTATGTCATCTTTGTAAATGTTCAAGA	bidirectional	NM_001012662	SLC3A2	4F2 cell-surface antigen heavy chain isoform b	+	62623483	62656355	1219.27	3820.49	10.3488	11.7495	1220.51	1229.9	1207.4	3915.96	3782.44	3763.08	10.3018	10.3876	10.3569	11.744	11.7472	11.7573
ASHGA5P054920	6.51367e-07	7.4291e-05	2.64028	down	noncoding	ENST00000544983	SNHG1	GENCODE	870	chr11	-	62622153	62623230	ENST00000540904, ENST00000545308	CCAGGGTGAATACAGGTAATTATCCAAATTGGTGTATGTCATCTTTGTAAATGTTCAAGA	bidirectional	NM_001012664	SLC3A2	4F2 cell-surface antigen heavy chain isoform e	+	62623483	62656355	1219.27	3820.49	10.3488	11.7495	1220.51	1229.9	1207.4	3915.96	3782.44	3763.08	10.3018	10.3876	10.3569	11.744	11.7472	11.7573
ASHGA5P054920	6.51367e-07	7.4291e-05	2.64028	down	noncoding	ENST00000544983	SNHG1	GENCODE	870	chr11	-	62622153	62623230	ENST00000540904, ENST00000545308	CCAGGGTGAATACAGGTAATTATCCAAATTGGTGTATGTCATCTTTGTAAATGTTCAAGA	bidirectional	NM_002394	SLC3A2	4F2 cell-surface antigen heavy chain isoform c	+	62623483	62656355	1219.27	3820.49	10.3488	11.7495	1220.51	1229.9	1207.4	3915.96	3782.44	3763.08	10.3018	10.3876	10.3569	11.744	11.7472	11.7573
ASHGA5P030402	0.0065141	0.0200293	2.63916	down	noncoding	ENST00000455163	AC026150.5	GENCODE	399	chr15	+	30502610	30503009	NR_026771, uc001zfw.1	ATAAAGGAAAAGATACACATTCTTCCTACAAATGCCAAAGTAGGCTCAAAATTTGGTTCC	intergenic							12.2545	32.3917	3.66461	5.06469	9.77105	13.4781	13.5143	27.0449	37.1775	32.9526	3.22226	3.88503	3.88654	4.78465	5.31368	5.09574
ASHGA5P025773	1.41415e-06	0.000102599	2.63884	down	noncoding	NR_034166	NDUFA11	RefSeq	930	chr19	-	5894680	5904024		AGCGTCGCTGGTAGGGACTGAAGGTTGGAGAAGCATATTAACTGCTCCAGGGTCATTTGA	exon sense-overlapping	NM_001193375	NDUFA11	NADH dehydrogenase [ubiquinone] 1 alpha subcomplex subunit 11 isoform 2	-	5891286	5904024	113.988	313.962	6.86611	8.26601	121.351	105.953	114.659	319.619	309.548	312.718	6.859	6.81815	6.92118	8.25256	8.26715	8.27832
ASHGA5P025773	1.41415e-06	0.000102599	2.63884	down	noncoding	NR_034166	NDUFA11	RefSeq	930	chr19	-	5894680	5904024		AGCGTCGCTGGTAGGGACTGAAGGTTGGAGAAGCATATTAACTGCTCCAGGGTCATTTGA	exon sense-overlapping	NM_175614	NDUFA11	NADH dehydrogenase [ubiquinone] 1 alpha subcomplex subunit 11 isoform 1	-	5894680	5904024	113.988	313.962	6.86611	8.26601	121.351	105.953	114.659	319.619	309.548	312.718	6.859	6.81815	6.92118	8.25256	8.26715	8.27832
ASHGA5P018986	1.17807e-05	0.000273816	2.63421	down	noncoding	ENST00000463366	SRGAP2B	GENCODE	537	chr1	+	143913616	143916100		TAGAAAACGGGCGGTGATTGGCAAGTGAACCGGAGCAAACGACTTCCGATCCAGTCTGCG	bidirectional	NM_207418	FAM72D	protein FAM72D	-	143896451	143913143	179.189	499.397	7.51741	8.91478	181.626	182.04	173.9	536.908	490.226	471.058	7.45596	7.58715	7.50912	8.98028	8.90801	8.85605
ASHGA5P017235	0.000612183	0.00342107	2.6243	down	noncoding	ENST00000439182	AC138655.4	GENCODE	362	chr2	+	47754909	47762338		CATGAAGCTGGAGGAGATTTTAAAAGGAAGTCTCTGGTGGTTTGTAAAGCAACAAATCCT	intronic antisense	NM_022055	KCNK12	potassium channel subfamily K member 12	-	47747914	47797470	36.5723	96.4416	5.22264	6.61457	45.607	35.4221	28.6878	98.5318	96.9056	93.8873	5.44437	5.26198	4.96157	6.61111	6.65249	6.58012
ASHGA5P014720	1.72755e-05	0.000338178	2.61996	down	noncoding	ENST00000412759	RP11-439A17.7	GENCODE	754	chr1	-	120835809	120838343	ENST00000429210, ENST00000467933	TCAGAGCCAGGCAAGTGAACCGGAGCAAACGACTTCCGATCCAGTCTGCGCTGTTGCGGC	bidirectional	NM_001100910	FAM72B	protein FAM72B	+	120839004	120855681	672.861	1999.72	9.46682	10.8564	663.956	657.328	697.299	1983.9	2071.08	1944.2	9.38778	9.46333	9.54935	10.8054	10.9193	10.8444
ASHGA5P035792	0.00551984	0.0177328	2.61311	down	noncoding	ENST00000414054	LINC00486	GENCODE	1794	chr2	+	33050509	33151760	NR_027098	AGAGTCCTGCCAAGGGCTACGAGGCAGAAAACTGATATTATTAAAGTGGTCTTCTGAACG	intergenic							9.04056	23.4284	3.23014	4.6159	7.84764	10.7638	8.51027	23.7623	27.6328	18.8899	2.90326	3.57006	3.21708	4.60763	4.90794	4.33214
ASHGA5P022119	0.00031429	0.00212844	2.60687	down	noncoding	ENST00000549683	RP11-620J15.1	GENCODE	610	chr12	+	58230874	58236528		GGACCAGCAGGTTGGGAGCATCAATTCACGTTGGCTAGAAATGTGACTTCTTTAGTATTT	intronic antisense	NM_005730	CTDSP2	carboxy-terminal domain RNA polymerase II polypeptide A small phosphatase 2	-	58213709	58240747	123.079	334.659	6.97181	8.35412	114.949	121.599	132.688	313.083	340.188	350.707	6.78348	7.00654	7.1254	8.22816	8.39521	8.43901
ASHGA5P035979	0.00609914	0.0190571	2.60371	down	noncoding	ENST00000409054	LINC00152	GENCODE	1096	chr2	+	87754886	87883594		CAAGTATGAAGAGAATGTCGGGAGAGGAAGTGGTGGCTATGAGTCAGCATGAGTCATCTC	intergenic							13.4983	35.9669	3.80778	5.18835	13.3653	12.2466	14.8829	49.6783	27.3999	30.8224	3.65607	3.75019	4.01708	5.65812	4.89694	5.00999
ASHGA5P025926	3.06628e-06	0.00013588	2.59603	down	noncoding	NR_046402	POLD1	RefSeq	3361	chr19	+	50887579	50921275		TGGCCGAGAGGACCCGCTGTTCGTGCTGGAGCACAGCCTGCCCATTGACACGCAGTACTA	exon sense-overlapping	NM_001256849	POLD1	DNA polymerase delta catalytic subunit	+	50887579	50921275	1528.12	4748.22	10.6707	12.047	1576.44	1496.03	1511.89	4648.35	4757.73	4838.59	10.6718	10.6647	10.6754	11.978	12.0595	12.1033
ASHGA5P025926	3.06628e-06	0.00013588	2.59603	down	noncoding	NR_046402	POLD1	RefSeq	3361	chr19	+	50887579	50921275		TGGCCGAGAGGACCCGCTGTTCGTGCTGGAGCACAGCCTGCCCATTGACACGCAGTACTA	exon sense-overlapping	NM_002691	POLD1	DNA polymerase delta catalytic subunit	+	50887579	50921275	1528.12	4748.22	10.6707	12.047	1576.44	1496.03	1511.89	4648.35	4757.73	4838.59	10.6718	10.6647	10.6754	11.978	12.0595	12.1033
ASHGA5P016758	9.50541e-06	0.000241359	2.58882	down	noncoding	ENST00000433905	RP4-583P15.10	GENCODE	266	chr20	+	62376896	62377309		AATGTCCTCAAGGAAAAGAAAGAACATGTGAGTGCTTCTGAAAACACAGCAAGAGGACTT	natural antisense	NM_025224	ZBTB46	zinc finger and BTB domain-containing protein 46	-	62375020	62436856	117.536	318.001	6.91169	8.28399	128.622	105.816	118.171	330.04	314.672	309.291	6.95261	6.81667	6.9658	8.29661	8.29204	8.26331
ASHGA5P053524	0.0327784	0.0695437	2.57101	down	noncoding	uc003ylf.2	LOC100499183	UCSC_knowngene	1773	chr8	-	104177736	104298135		ACTGACTGGAAGACAGCTTAAACGATTTGGAGAAAAGTGGAATACATTAATCTCAGAAAA	intronic antisense	NM_001024372	BAALC	brain and acute leukemia cytoplasmic protein isoform 2	+	104152920	104242533	8.23073	20.3232	3.05084	4.41317	5.48359	6.9978	12.2108	23.3048	22.5547	15.11	2.4427	2.9621	3.74771	4.58145	4.6282	4.02987
ASHGA5P053524	0.0327784	0.0695437	2.57101	down	noncoding	uc003ylf.2	LOC100499183	UCSC_knowngene	1773	chr8	-	104177736	104298135		ACTGACTGGAAGACAGCTTAAACGATTTGGAGAAAAGTGGAATACATTAATCTCAGAAAA	intronic antisense	NM_024812	BAALC	brain and acute leukemia cytoplasmic protein isoform 1	+	104152920	104242533	8.23073	20.3232	3.05084	4.41317	5.48359	6.9978	12.2108	23.3048	22.5547	15.11	2.4427	2.9621	3.74771	4.58145	4.6282	4.02987
ASHGA5P049225	1.66815e-06	0.000107795	2.56762	down	noncoding	NR_034106	CRNDE	RefSeq	935	chr16	-	54952777	54962690	uc010vhb.2	CCCTCTAGTCGTGTCCCCTCGTGGGCCGAACGGACGCGGCGGTGCCCCGCGCCCGACCAG	intergenic							491.258	1408.27	9.00102	10.3615	500.447	498.47	474.858	1423.84	1386.38	1414.58	8.96473	9.05283	8.98551	10.3367	10.3551	10.3926
ASHGA5P039131	0.00240718	0.00940344	2.56574	down	noncoding	ENST00000477099	RP11-418B12.1	GENCODE	749	chr3	+	163192854	163197153		TTTTGGATCCACTATAAGGATCCAAAGGTCAGTTCTAGAACTCGTGAGGTCTCCTTTTTT	intergenic							7.01528	17.2622	2.85193	4.2113	9.58228	5.92176	5.54179	15.7948	18.3433	17.6486	3.19556	2.7459	2.61432	4.03897	4.35889	4.23605
ASHGA5P017466	4.87175e-07	7.2265e-05	2.56495	down	noncoding	ENST00000442010	HMGB3P22	GENCODE	597	chr5	+	179106032	179121650		AAGAGTCCGGAATTTTCCAAGAAGTGCTCTGAAAGGTGGAAGACAATGTCCGGGAAAGAG	natural antisense	NM_001164444	CBY3	protein chibby homolog 3	-	179105558	179107975	1063.47	3190.52	10.1461	11.5051	1077.46	1047.42	1065.54	3223.81	3203.29	3144.47	10.1087	10.1541	10.1756	11.4819	11.52	11.5133
ASHGA5P042576	1.86097e-05	0.000353452	2.56444	down	noncoding	NR_034110	TRAF3IP2-AS1	RefSeq	2195	chr6	+	111804674	111899383		AGTGATAAAATAGATCAAGAAGATCAGAACAGGCTTAAATTGATGCTATAAAACCAATTA	intronic antisense	NM_001164281	TRAF3IP2	adapter protein CIKS isoform 3	-	111876580	111927477	1954.4	6067.59	11.0337	12.3923	2108.98	1930.61	1823.61	6476.34	5803.48	5922.94	11.1118	11.0403	10.9489	12.4475	12.3354	12.3941
ASHGA5P042576	1.86097e-05	0.000353452	2.56444	down	noncoding	NR_034110	TRAF3IP2-AS1	RefSeq	2195	chr6	+	111804674	111899383		AGTGATAAAATAGATCAAGAAGATCAGAACAGGCTTAAATTGATGCTATAAAACCAATTA	intronic antisense	NM_001164283	TRAF3IP2	adapter protein CIKS isoform 5	-	111876580	111888563	1954.4	6067.59	11.0337	12.3923	2108.98	1930.61	1823.61	6476.34	5803.48	5922.94	11.1118	11.0403	10.9489	12.4475	12.3354	12.3941
ASHGA5P042576	1.86097e-05	0.000353452	2.56444	down	noncoding	NR_034110	TRAF3IP2-AS1	RefSeq	2195	chr6	+	111804674	111899383		AGTGATAAAATAGATCAAGAAGATCAGAACAGGCTTAAATTGATGCTATAAAACCAATTA	intronic antisense	NM_147686	TRAF3IP2	adapter protein CIKS isoform 2	-	111876580	111927477	1954.4	6067.59	11.0337	12.3923	2108.98	1930.61	1823.61	6476.34	5803.48	5922.94	11.1118	11.0403	10.9489	12.4475	12.3354	12.3941
ASHGA5P046610	3.21299e-06	0.000138844	2.55787	down	noncoding	NR_038988	LINC00630	RefSeq	2117	chrX	+	102024094	102140338		ACCGTTATTATTTCCCAATAATACAAACATCACAATTTCAGTTCTGTAGTACCTGGCCTA	intergenic							173.301	467.063	7.46617	8.82111	176.257	171.182	172.465	479.292	474.147	447.75	7.40989	7.4905	7.49812	8.81891	8.86279	8.78164
ASHGA5P029199	0.0476381	0.0935725	2.55667	down	noncoding	ENST00000554679	CTD-2566J3.1	GENCODE	537	chr14	-	68591720	68596913		CTCCCTGATGTAACATTTTAAATAAGGATACATTTCTCATCCAATGTGACATTATGCAGG	intronic antisense	NM_002877	RAD51B	DNA repair protein RAD51 homolog 2 isoform 1	+	68286495	68964598	14.0042	33.2775	3.75284	5.10711	8.25002	21.7591	12.0036	28.9291	31.984	38.9194	2.97118	4.56749	3.71986	4.87594	5.11311	5.33227
ASHGA5P029199	0.0476381	0.0935725	2.55667	down	noncoding	ENST00000554679	CTD-2566J3.1	GENCODE	537	chr14	-	68591720	68596913		CTCCCTGATGTAACATTTTAAATAAGGATACATTTCTCATCCAATGTGACATTATGCAGG	intronic antisense	NM_133509	RAD51B	DNA repair protein RAD51 homolog 2 isoform 3	+	68286495	69062738	14.0042	33.2775	3.75284	5.10711	8.25002	21.7591	12.0036	28.9291	31.984	38.9194	2.97118	4.56749	3.71986	4.87594	5.11311	5.33227
ASHGA5P029199	0.0476381	0.0935725	2.55667	down	noncoding	ENST00000554679	CTD-2566J3.1	GENCODE	537	chr14	-	68591720	68596913		CTCCCTGATGTAACATTTTAAATAAGGATACATTTCTCATCCAATGTGACATTATGCAGG	intronic antisense	NM_133510	RAD51B	DNA repair protein RAD51 homolog 2 isoform 2	+	68286495	68944810	14.0042	33.2775	3.75284	5.10711	8.25002	21.7591	12.0036	28.9291	31.984	38.9194	2.97118	4.56749	3.71986	4.87594	5.11311	5.33227
ASHGA5P044853	0.0108846	0.029562	2.54	down	noncoding	NR_027378	UG0898H09	RefSeq	7056	chr8	+	63890419	63897460		CAAAGCCTATCAGGAGCTATCTTATATGATGTTGGTAGCCTGTGAAAAAATAAATGTCTT	intron sense-overlapping	NM_173688	NKAIN3	sodium/potassium-transporting ATPase subunit beta-1-interacting protein 3 precursor	+	63161500	63903628	10.7626	27.5027	3.47393	4.81876	10.0844	13.2985	8.90497	33.367	18.4697	30.6714	3.2723	3.86563	3.28385	5.08484	4.36851	5.00292
ASHGA5P035365	4.38912e-05	0.000590269	2.53998	down	noncoding	ENST00000454537	AC012501.2	GENCODE	427	chr2	-	154278198	154306332	ENST00000454312	TTGTGTCCAGGGCAGTGTTTATAAACCTGGAACCCATAGTCACTGATGAAGTTTGCACTG	intergenic							392.464	1084.37	8.66532	10.0101	406.501	355.111	415.779	1086.43	1088.41	1078.26	8.64916	8.55702	8.78979	9.97262	10.0322	10.0256
ASHGA5P018541	4.78006e-06	0.000169181	2.53435	down	noncoding	ENST00000454768	AC129778.2	GENCODE	519	chr9	-	42845767	42853794		ACATCTCCAGTACTGCTGGCTTTGGAAGACCCCATGGTGCACCACTGACATCATGGCTCG	intergenic							191.589	514.326	7.614	8.95561	194.761	195.888	184.119	523.677	510.397	508.903	7.55602	7.69006	7.59592	8.94426	8.96218	8.9604
ASHGA5P045648	3.35319e-07	6.1885e-05	2.53258	down	noncoding	ENST00000563205	RP11-363E7.4	GENCODE	1965	chr9	+	19453206	19455171		GGATTGTAGAGCAAAGCACATTGCCTAAATTCATTTGTTAATGAATTGGGTACCATTGTT	intergenic							633.998	1816.01	9.37849	10.7191	646.289	636.335	619.372	1861.72	1815.82	1770.5	9.3458	9.41468	9.375	10.7166	10.729	10.7117
ASHGA5P028558	1.34993e-08	2.2437e-05	2.53003	down	noncoding	ENST00000416253	DLEU2	GENCODE	1116	chr13	-	50613527	50656114		TAAAATGTAAACATGACACTAATAAGCTCAATAAATGTTTGGCCTGTCTAGTATAATAAA	bidirectional	ENST00000378180	DLEU1	deleted in lymphocytic leukemia 1 (non-protein coding) [Source:HGNC Symbol;Acc:13747]	+	50656306	50679433	1034.85	3056.83	10.1056	11.4448	1068.36	1013.98	1022.22	3166.22	3042.56	2961.69	10.0985	10.1103	10.1082	11.4574	11.4483	11.4287
ASHGA5P027519	7.5021e-06	0.00021275	2.52944	down	noncoding	uc001tgo.1	BC062763	UCSC_knowngene	1290	chr12	-	100420028	100421318		GAAGGGGATAGATTTGAGCAGGGAATTCAGTCTGCCAATTACCAAAACTGAAAACAGGTC	intergenic							126.675	335.126	7.01693	8.35575	131.338	123.641	125.046	326.969	347.193	331.217	6.98237	7.02636	7.04207	8.2849	8.4274	8.35496
ASHGA5P018443	0.000100855	0.0010002	2.52821	down	noncoding	NR_015375	FLJ35024	RefSeq	928	chr9	-	2535654	2622373		GAGGAAGAAGGCTCCAAGCTTGATATAGAAGACTATCATATGAACCAGAAAGGGTAACTG	natural antisense	NM_001018056	VLDLR	very low-density lipoprotein receptor isoform b precursor	+	2621792	2654485	40.2785	104.529	5.38631	6.72442	43.1112	38.3548	39.3696	98.5731	114.732	100.282	5.36996	5.37794	5.41103	6.61173	6.89181	6.66974
ASHGA5P018443	0.000100855	0.0010002	2.52821	down	noncoding	NR_015375	FLJ35024	RefSeq	928	chr9	-	2535654	2622373		GAGGAAGAAGGCTCCAAGCTTGATATAGAAGACTATCATATGAACCAGAAAGGGTAACTG	natural antisense	NM_003383	VLDLR	very low-density lipoprotein receptor isoform a precursor	+	2621792	2654485	40.2785	104.529	5.38631	6.72442	43.1112	38.3548	39.3696	98.5731	114.732	100.282	5.36996	5.37794	5.41103	6.61173	6.89181	6.66974
ASHGA5P047919	0.00616987	0.0192205	2.52675	down	noncoding	ENST00000531111	CTD-2371O3.2	GENCODE	597	chr11	-	9451902	9455033		TAATTTACCTAAAAAGGAAAAAACAACATTCTCGAAAAATGCAAACAACTATGAAAATAA	intronic antisense	NM_006391	IPO7	importin-7	+	9406168	9469674	41.5917	107.231	5.4025	6.73978	45.5811	48.622	30.5718	136.483	90.5944	94.615	5.44346	5.71244	5.05159	7.06981	6.5572	6.59232
ASHGA5P000076	0.00388426	0.0135166	2.51859	down	noncoding	AV727760		LincRNAs identified by Khalil et al	688	chr6	-	57400764	57561985		CATATTGAAGGAAGAAGACAATGTCATAAAGCTTATCTAGTGTTTGTGGTATGGCCCATC	intronic antisense	NM_000947	PRIM2	DNA primase large subunit	+	57182421	57513376	18.3168	45.3014	4.2176	5.55022	19.2723	13.324	22.354	50.0361	44.2519	41.6163	4.18891	3.8681	4.5958	5.66696	5.56115	5.42255
ASHGA5P021779	6.98281e-06	0.000206126	2.51282	down	noncoding	NR_037793	LRR1	RefSeq	1853	chr14	+	50065414	50081390	ENST00000298288, NM_203467, NR_037792	AGTTATGAAGCTAAGGGAGAACATTGAGCAATTCTTCACCAAATTTGTAGATGAGGGGAA	exon sense-overlapping	NM_152329	LRR1	leucine-rich repeat protein 1 isoform 1	+	50065414	50081390	1593.2	4804.4	10.7344	12.0637	1562.98	1582.96	1633.66	4802.4	4870.49	4740.31	10.6605	10.7514	10.7913	12.0237	12.0907	12.0768
ASHGA5P021779	6.98281e-06	0.000206126	2.51282	down	noncoding	NR_037793	LRR1	RefSeq	1853	chr14	+	50065414	50081390	ENST00000298288, NM_203467, NR_037792	AGTTATGAAGCTAAGGGAGAACATTGAGCAATTCTTCACCAAATTTGTAGATGAGGGGAA	exon sense-overlapping	NM_203467	LRR1	leucine-rich repeat protein 1 isoform 3	+	50065414	50081390	1593.2	4804.4	10.7344	12.0637	1562.98	1582.96	1633.66	4802.4	4870.49	4740.31	10.6605	10.7514	10.7913	12.0237	12.0907	12.0768
ASHGA5P019814	0.0391257	0.0800383	2.51261	down	noncoding	NR_038861	LINC00617	RefSeq	3214	chr14	+	96343108	96391908		TGCGCTTCTCGGTTAGCCTGGCAAGGAAGATAAAGACATTTGCAACCAAGATGGTAATCA	intergenic							8.95875	20.7548	3.1239	4.45309	6.11908	14.0388	6.71836	23.5807	21.4765	17.2071	2.54701	3.94417	2.88051	4.5969	4.56232	4.20004
ASHGA5P018194	0.00181315	0.00757336	2.5117	down	noncoding	ENST00000450469	RP4-784A16.3	GENCODE	237	chr1	-	53757462	53757810		CCCCAGAACTGGACAGGGAAGAAAGCAAACCATGTTGGACTCGCAATCAGTGATGATCTA	intron sense-overlapping	NM_001018054	LRP8	low-density lipoprotein receptor-related protein 8 isoform 4 precursor	-	53708040	53793821	185.618	501.052	7.56679	8.89546	193.299	173.124	190.431	576.065	548.93	378.163	7.54595	7.50912	7.64529	9.07541	9.06711	8.54384
ASHGA5P018194	0.00181315	0.00757336	2.5117	down	noncoding	ENST00000450469	RP4-784A16.3	GENCODE	237	chr1	-	53757462	53757810		CCCCAGAACTGGACAGGGAAGAAAGCAAACCATGTTGGACTCGCAATCAGTGATGATCTA	intron sense-overlapping	NM_004631	LRP8	low-density lipoprotein receptor-related protein 8 isoform 1 precursor	-	53708040	53793821	185.618	501.052	7.56679	8.89546	193.299	173.124	190.431	576.065	548.93	378.163	7.54595	7.50912	7.64529	9.07541	9.06711	8.54384
ASHGA5P018194	0.00181315	0.00757336	2.5117	down	noncoding	ENST00000450469	RP4-784A16.3	GENCODE	237	chr1	-	53757462	53757810		CCCCAGAACTGGACAGGGAAGAAAGCAAACCATGTTGGACTCGCAATCAGTGATGATCTA	intron sense-overlapping	NM_017522	LRP8	low-density lipoprotein receptor-related protein 8 isoform 3 precursor	-	53708040	53793821	185.618	501.052	7.56679	8.89546	193.299	173.124	190.431	576.065	548.93	378.163	7.54595	7.50912	7.64529	9.07541	9.06711	8.54384
ASHGA5P018194	0.00181315	0.00757336	2.5117	down	noncoding	ENST00000450469	RP4-784A16.3	GENCODE	237	chr1	-	53757462	53757810		CCCCAGAACTGGACAGGGAAGAAAGCAAACCATGTTGGACTCGCAATCAGTGATGATCTA	intron sense-overlapping	NM_033300	LRP8	low-density lipoprotein receptor-related protein 8 isoform 2 precursor	-	53708040	53793821	185.618	501.052	7.56679	8.89546	193.299	173.124	190.431	576.065	548.93	378.163	7.54595	7.50912	7.64529	9.07541	9.06711	8.54384
ASHGA5P038831	0.000211659	0.00161212	2.50967	down	noncoding	ENST00000429074	RP11-413E1.4	GENCODE	437	chr1	+	90095283	90141945		CTGATCAACACATCCTGTTTAGCAGTAGTGACAGAACATTGTGCATTAAAAATTCAATGA	intron sense-overlapping	NM_032270	LRRC8C	leucine-rich repeat-containing protein 8C	+	90098643	90185094	74.2874	192.356	6.24915	7.57664	83.4239	73.6197	65.8186	212.177	196.767	168.124	6.31709	6.29221	6.13814	7.68196	7.64364	7.40433
ASHGA5P048296	0.000679377	0.00368502	2.50853	down	noncoding	ENST00000525199	ZNF705E	GENCODE	3442	chr11	-	71525090	71532594	NM_001004328	CCCTCCACATAGAGGGAATCAATCGACTTTTGTATACTGATTTTTGTATTTGCTTCTTTA	intergenic							31.933	80.45	5.03108	6.35792	39.9167	25.0913	30.791	83.7052	79.1334	78.5113	5.25401	4.77733	5.0619	6.38133	6.36444	6.328
ASHGA5P028932	0.04492	0.0893178	2.49981	down	noncoding	TCONS_00010506	XLOC_005026	LincRNAs identified by Cabili et al	884	chr5	-	140088280	140091097		AGAAAGACCTACGTCACAAAGAGTGAGTCAAAAAGAGAGTGCTTCAGCATGACTCAGCGA	intergenic							6.16425	15.8063	2.63467	3.95648	6.29356	5	7.19918	12.1639	9.07886	26.1763	2.59155	2.33286	2.97959	3.67362	3.41596	4.77988
ASHGA5P032990	0.000823268	0.00424173	2.49562	down	noncoding	uc002hdf.3	AX795351	UCSC_knowngene	940	chr17	+	27224849	27225789	ENST00000579187	TCCATCTGGGGTTACTGTCACTCTCAGGAAGAAATAATCACCCATTATTCCTTCAACCAG	natural antisense	NM_144683	DHRS13	dehydrogenase/reductase SDR family member 13 precursor	-	27224798	27230089	26.2532	65.3357	4.74771	6.06711	32.1307	25.2502	21.3787	71.9326	56.3943	67.6803	4.93171	4.78514	4.52628	6.17791	5.9008	6.12262
ASHGA5P023036	2.19535e-05	0.000393316	2.47529	down	noncoding	ENST00000568208	RP11-1166P10.1	pseudogene	1670	chr16	+	31987123	32015049		GCAGGATGAGATCCGGGATCTCCCAGGACACTACTTTGAAACGCTCAAATTCCTTGTGGG								74.6743	190.536	6.26045	7.56805	79.2017	73.8569	70.9642	197.553	173.579	200.475	6.23962	6.29783	6.24391	7.5862	7.46636	7.65157
ASHGA5P019592	0.000101274	0.00100176	2.47376	down	noncoding	ENST00000494534	SRGAP2B	GENCODE	484	chr1	+	143914177	143916090		TTGGCATCGCGCGCAAGTGAACCGGAGCAAACGACTTCCGATCCAGTCTGCGCTGTTGCG	intergenic							293.671	782.452	8.23996	9.54667	288.046	275.141	317.827	773.386	792.356	781.615	8.14353	8.17905	8.3973	9.49017	9.58279	9.56704
ASHGA5P042180	0.000138684	0.00121724	2.46679	down	noncoding	ENST00000444102	RP1-167A14.2	GENCODE	385	chr6	-	167383113	167412553		TTTTGACAAATGAAGAGGATGTGAAGGGCAGAAGGAGCAGAAACTACCAGCAGAGATGCT	bidirectional	NM_007045	FGFR1OP	FGFR1 oncogene partner isoform a	+	167412815	167454066	70.3556	178.669	6.1742	7.47684	75.0987	63.582	72.3861	184.8	190.256	160.95	6.16242	6.09027	6.26992	7.49713	7.59473	7.33867
ASHGA5P042180	0.000138684	0.00121724	2.46679	down	noncoding	ENST00000444102	RP1-167A14.2	GENCODE	385	chr6	-	167383113	167412553		TTTTGACAAATGAAGAGGATGTGAAGGGCAGAAGGAGCAGAAACTACCAGCAGAGATGCT	bidirectional	NM_194429	FGFR1OP	FGFR1 oncogene partner isoform b	+	167412815	167454066	70.3556	178.669	6.1742	7.47684	75.0987	63.582	72.3861	184.8	190.256	160.95	6.16242	6.09027	6.26992	7.49713	7.59473	7.33867
ASHGA5P054975	6.87399e-05	0.000781	2.45997	down	noncoding	TCONS_00010599	XLOC_004244	LincRNAs identified by Cabili et al	690	chr5	+	1046023	1046915		AGTGTGAATGGGTGTGTGAACGAGTGGGTTAGTGTGTGAATGAGTGGGTTAGTGTGTGAG	intergenic							2418.72	7358.04	11.3579	12.6566	2684.12	2319.76	2252.27	8031.53	7136.83	6905.76	11.4801	11.3225	11.2712	12.7415	12.6218	12.6064
ASHGA5P030252	0.0335931	0.0709456	2.45794	down	noncoding	ENST00000560477	RP11-429B14.3	GENCODE	459	chr15	-	90122995	90125528		GTGGGTGGGAAGATGTAACTTTAATAAGTGTTGAAAAGGACCTTAAGTTTCTATTAAAGG	intronic antisense	NM_152259	TICRR	treslin	+	90118817	90171253	5	12.2606	2.32963	3.62708	5	5	5	7.98902	19.3209	9.47186	2.32457	2.33286	2.33147	3.07815	4.42495	3.37814
ASHGA5P039783	0.00524088	0.0170227	2.45599	down	noncoding	ENST00000505702	RP3-368B9.2	GENCODE	466	chr4	+	3634755	3635702		GGACATCAAGGCCGAGGACCTTCTCAGTGGGCAGAAGTGTGTCTCTACAAATAGTGCCAG	intergenic							8.82258	20.6834	3.15372	4.45003	12.453	6.68859	7.32616	25.1194	17.8064	19.1245	3.55717	2.89963	3.00435	4.68126	4.31988	4.34894
ASHGA5P058402	0.00174921	0.00739059	2.45191	down	noncoding	uc002pyw.1	AK097759	UCSC_knowngene	1905	chr19	-	52803945	52848482		TCTGTTTGGATGGTAAGAGCCTGAGAAGGAGTATGGATACCTGTAAAGCTTTCCTGTCCT	intronic antisense	NM_001161425	ZNF610	zinc finger protein 610 isoform a	+	52839497	52870376	34.3061	83.7639	5.12029	6.4142	46.076	27.0308	29.8114	86.2507	81.3466	83.6945	5.45937	4.88284	5.01867	6.42302	6.40756	6.41201
ASHGA5P058402	0.00174921	0.00739059	2.45191	down	noncoding	uc002pyw.1	AK097759	UCSC_knowngene	1905	chr19	-	52803945	52848482		TCTGTTTGGATGGTAAGAGCCTGAGAAGGAGTATGGATACCTGTAAAGCTTTCCTGTCCT	intronic antisense	NM_001161426	ZNF610	zinc finger protein 610 isoform a	+	52839497	52870376	34.3061	83.7639	5.12029	6.4142	46.076	27.0308	29.8114	86.2507	81.3466	83.6945	5.45937	4.88284	5.01867	6.42302	6.40756	6.41201
ASHGA5P058402	0.00174921	0.00739059	2.45191	down	noncoding	uc002pyw.1	AK097759	UCSC_knowngene	1905	chr19	-	52803945	52848482		TCTGTTTGGATGGTAAGAGCCTGAGAAGGAGTATGGATACCTGTAAAGCTTTCCTGTCCT	intronic antisense	NM_001161427	ZNF610	zinc finger protein 610 isoform b	+	52839497	52870376	34.3061	83.7639	5.12029	6.4142	46.076	27.0308	29.8114	86.2507	81.3466	83.6945	5.45937	4.88284	5.01867	6.42302	6.40756	6.41201
ASHGA5P058402	0.00174921	0.00739059	2.45191	down	noncoding	uc002pyw.1	AK097759	UCSC_knowngene	1905	chr19	-	52803945	52848482		TCTGTTTGGATGGTAAGAGCCTGAGAAGGAGTATGGATACCTGTAAAGCTTTCCTGTCCT	natural antisense	NM_144684	ZNF480	zinc finger protein 480	+	52800425	52829174	34.3061	83.7639	5.12029	6.4142	46.076	27.0308	29.8114	86.2507	81.3466	83.6945	5.45937	4.88284	5.01867	6.42302	6.40756	6.41201
ASHGA5P043501	0.000155798	0.00130753	2.45022	down	noncoding	TCONS_00014700	XLOC_006798	LincRNAs identified by Cabili et al	248	chr8	+	55291717	55293397		AATCTGGACTGCACTGAAACCTGGAAAACAACAGACGCTGTTGGATCGGGAAATATCTGA	intergenic							20.2833	49.6841	4.38818	5.68109	23.1448	18.8073	18.8979	47.2637	54.6374	47.1512	4.455	4.35715	4.35239	5.58663	5.85461	5.60203
ASHGA5P037342	1.02506e-06	9.0075e-05	2.44531	down	noncoding	uc002zcj.2	AX747730	UCSC_knowngene	2538	chr21	-	44263542	44266080		CTCTGTTCCTGTTGAATCATTCTTCGTGTTAAATGTTTCTATCTCTTGACTGATACATGA	intron sense-overlapping	NM_033661	WDR4	tRNA (guanine-N(7)-)-methyltransferase subunit WDR4 isoform 1	-	44263189	44299693	2393.39	7254.47	11.348	12.638	2530.83	2323.49	2325.85	7474.39	7148.58	7140.43	11.3987	11.3244	11.321	12.6436	12.6245	12.646
ASHGA5P019608	2.63093e-06	0.000127113	2.44503	down	noncoding	NR_024526	ARL6IP6	RefSeq	1804	chr2	+	153574406	153617767		TACGCACCAGAGTTGCATGCTGAGAATTTGAAAAATGAAGATGATGTAGACACTGGACTA	exon sense-overlapping	NM_152522	ARL6IP6	ADP-ribosylation factor-like protein 6-interacting protein 6	+	153574406	153617767	991.699	2826.17	10.0422	11.3321	1008.14	959.794	1007.16	2820.68	2811.97	2845.87	10.0136	10.0237	10.0893	11.2889	11.3384	11.3688
ASHGA5P040498	0.0133131	0.0345138	2.44089	down	noncoding	ENST00000513767	CTC-347C20.1	GENCODE	958	chr5	-	71982938	72057492		GGCCTGTGGCTGAGATAAATGAAGCATCTCTCATATATGTGTTATGATTTTTCAAGTAAA	intergenic							8.73497	20.8234	3.16585	4.45325	7.31361	11.3196	7.57168	18.0406	25.4647	18.9649	2.80097	3.64309	3.05347	4.22717	4.79453	4.33805
ASHGA5P051924	1.84615e-05	0.000352543	2.43973	down	noncoding	ENST00000507033	RP11-472B18.1	pseudogene	982	chr4	+	39482104	39483086		AATTTGAGAAAACCGTCTGGTCACAGCCTGGTCGTCAGATTCTAACCTTTTTGTTTCCGC								197.236	509.93	7.65657	8.94329	202.945	198.229	190.535	490.082	512.466	527.242	7.61748	7.70653	7.6457	8.85218	8.96726	9.01044
ASHGA5P032443	0.044948	0.0893566	2.43744	down	noncoding	ENST00000431109	AC100793.2	GENCODE	833	chr17	-	41031196	41050751	NR_027254, uc002iby.2	GCTCTCTACAGCATTCATTTTCAGGGCAAGACAGAGCATTTCCACTATTATGCTCCCCCC	intergenic							8.92574	19.1717	3.05359	4.33896	14.1156	7.66158	5	15.1002	20.1727	22.2421	3.73718	3.09213	2.33147	3.97391	4.4777	4.56525
ASHGA5P018182	0.00308407	0.0113729	2.43544	down	noncoding	ENST00000450305	DDX11L1	pseudogene	632	chr1	+	12009	13670		TGCAAGCTGAGTTGGAGGAAAGATGAGTGAGAGCATCAACTTCTCTCACAACCTAGGCCA								36.4013	88.4298	5.20524	6.48943	45.0547	25.7313	38.418	87.7384	92.5995	84.9516	5.42806	4.81618	5.3715	6.4485	6.58533	6.43446
ASHGA5P033617	0.00011135	0.00106123	2.43528	down	noncoding	TCONS_00016125	XLOC_007510	LincRNAs identified by Cabili et al	515	chr9	+	110381805	110382642		ATGAATCACTGAGTCTGGCCAGGTCCTGCTTAAGTGCTAACTTATTTCATCTCATAGAAT	intergenic							41.181	102.72	5.41323	6.69732	45.5752	39.0474	38.9205	94.5504	100.538	113.07	5.44316	5.40487	5.39166	6.54819	6.70687	6.83689
ASHGA5P015541	0.000228832	0.00169609	2.43157	down	noncoding	ENST00000421167	RP3-348I23.2	GENCODE	614	chr6	-	20756333	20800925		CAGCTTACTGCAAGTATGAAGAGTTTGTTAATGACAGCAATGACACCTAGAAAAAGATAT	intronic antisense	NM_017774	CDKAL1	threonylcarbamoyladenosine tRNA methylthiotransferase	+	20534687	21232634	12.6492	30.4181	3.71109	4.99298	15.2774	11.7964	10.8739	31.3864	31.7937	28.0741	3.85161	3.70094	3.58072	4.99622	5.10384	4.87887
ASHGA5P029917	3.30483e-05	0.000498398	2.42904	down	noncoding	ENST00000452962	RP11-307C12.11	GENCODE	822	chr1	-	155017666	155018594	NR_040772, NR_040773	CCAAAGCCCTACATAATGCTTCAGTTTGCTAAGGAAAAAATGTTAATTACTGCAAATGTG	natural antisense	NM_001143687	DCST1	DC-STAMP domain-containing protein 1 isoform 2	+	155006281	155023406	682.869	1880	9.48615	10.7665	655.723	709.602	683.282	1890.01	1875.96	1874.04	9.3689	9.56871	9.52085	10.7356	10.7762	10.7878
ASHGA5P029917	3.30483e-05	0.000498398	2.42904	down	noncoding	ENST00000452962	RP11-307C12.11	GENCODE	822	chr1	-	155017666	155018594	NR_040772, NR_040773	CCAAAGCCCTACATAATGCTTCAGTTTGCTAAGGAAAAAATGTTAATTACTGCAAATGTG	natural antisense	NM_152494	DCST1	DC-STAMP domain-containing protein 1 isoform 1	+	155006281	155023406	682.869	1880	9.48615	10.7665	655.723	709.602	683.282	1890.01	1875.96	1874.04	9.3689	9.56871	9.52085	10.7356	10.7762	10.7878
ASHGA5P035065	0.00994347	0.0275471	2.425	down	noncoding	ENST00000423539	AC012368.1	GENCODE	563	chr2	-	64313483	64315380		GATATGACTCTTGGGATGTAACCTTTTGCAGAGAAGCATTAAAAGAATGTTATTCTGCTT	intergenic							8.57787	20.3321	3.146	4.42399	7.07926	10.7454	7.90893	21.9866	22.5746	16.4351	2.75353	3.56728	3.1172	4.50208	4.62917	4.14072
ASHGA5P028080	3.82787e-05	0.000542767	2.4229	down	noncoding	ENST00000557452	RP11-74M13.4	GENCODE	3942	chr12	+	57216768	57268052		GTGTAAAATGTGGTAGTGATACCTATATTTCTGCATCATGATATACTTGTCTAGGGATGC	intergenic							1179.87	3351.72	10.2959	11.5727	1173.59	1099.15	1266.87	3483.69	3332.51	3238.95	10.241	10.2236	10.4233	11.5832	11.5791	11.5557
ASHGA5P053694	3.67942e-05	0.000530528	2.42124	down	noncoding	ENST00000452436	AC129778.2	pseudogene	321	chr9	-	42853630	42856292		TTCATTTACCCTTTGGTCGGAACGGTGAGTGAGTCACATTTTCCAAAATCCCTCCCCATT								238.326	617.893	7.93364	9.20939	236.155	244.028	234.796	669.712	607.527	576.439	7.84245	8.00423	7.95424	9.28325	9.20764	9.13727
ASHGA5P028827	1.70909e-05	0.00033645	2.41822	down	noncoding	ENST00000435843	RP11-34F20.5	GENCODE	787	chr13	+	50638815	50640735		GAACATCACTGTTCTACAACTTCTAGAACATCCACATTCCACAAATGAACAGCTTTAAAA	intergenic							825.395	2288.98	9.76245	11.0364	801.314	853.934	820.937	2327.14	2281.54	2258.25	9.66649	9.84326	9.7776	11.0171	11.046	11.046
ASHGA5P035511	0.000781018	0.00408113	2.41757	down	noncoding	ENST00000454153	AC073043.1	GENCODE	477	chr2	-	200759066	200773881	ENST00000413557	AGGGACCACCTACCTTTGATGTTAACGAGAAAGTAAAGAGGAAACATATTTAGAGATACC	intergenic							23.844	57.1858	4.60517	5.87872	30.0415	21.8457	19.6448	63.3157	54.8572	53.3844	4.8324	4.57473	4.40838	5.99618	5.86136	5.77863
ASHGA5P048186	1.25464e-08	2.2437e-05	2.41642	down	noncoding	uc001nvs.3	SNHG1	UCSC_knowngene	1365	chr11	-	62619459	62623217	ENST00000541416, ENST00000544983, uc001nvr.3, uc001nvt.3	CTTGCTTAGCCGTCTGTTCAGAAAATAGCGTTTTCGAAATGCCCTGAGTTGACCTAATGT	bidirectional	NM_001012662	SLC3A2	4F2 cell-surface antigen heavy chain isoform b	+	62623483	62656355	666.888	1822.19	9.45166	10.7245	688.656	652.607	659.403	1860.77	1818.98	1786.82	9.43965	9.45122	9.46411	10.7156	10.7326	10.7254
ASHGA5P048186	1.25464e-08	2.2437e-05	2.41642	down	noncoding	uc001nvs.3	SNHG1	UCSC_knowngene	1365	chr11	-	62619459	62623217	ENST00000541416, ENST00000544983, uc001nvr.3, uc001nvt.3	CTTGCTTAGCCGTCTGTTCAGAAAATAGCGTTTTCGAAATGCCCTGAGTTGACCTAATGT	bidirectional	NM_001012664	SLC3A2	4F2 cell-surface antigen heavy chain isoform e	+	62623483	62656355	666.888	1822.19	9.45166	10.7245	688.656	652.607	659.403	1860.77	1818.98	1786.82	9.43965	9.45122	9.46411	10.7156	10.7326	10.7254
ASHGA5P048186	1.25464e-08	2.2437e-05	2.41642	down	noncoding	uc001nvs.3	SNHG1	UCSC_knowngene	1365	chr11	-	62619459	62623217	ENST00000541416, ENST00000544983, uc001nvr.3, uc001nvt.3	CTTGCTTAGCCGTCTGTTCAGAAAATAGCGTTTTCGAAATGCCCTGAGTTGACCTAATGT	bidirectional	NM_002394	SLC3A2	4F2 cell-surface antigen heavy chain isoform c	+	62623483	62656355	666.888	1822.19	9.45166	10.7245	688.656	652.607	659.403	1860.77	1818.98	1786.82	9.43965	9.45122	9.46411	10.7156	10.7326	10.7254
ASHGA5P045887	0.000152935	0.00129519	2.39655	down	noncoding	ENST00000435915	RP11-217B7.2	GENCODE	469	chr9	+	107689833	107691173		GGACCCGAGAGGAACATCTTACTGCTTCTCTTCATAAATTGAGAGGAAGGAGGCCACAAA	intronic antisense	NM_005502	ABCA1	ATP-binding cassette sub-family A member 1	-	107543283	107690527	14.105	33.6196	3.87242	5.13338	15.5892	14.5037	12.2221	32.2103	32.3102	36.3383	3.8813	3.98677	3.74919	5.03503	5.12717	5.23795
ASHGA5P016554	3.76053e-07	6.5958e-05	2.3958	down	noncoding	NR_049728	PSMG1	RefSeq	1033	chr21	-	40547371	40555440		CGCGGAAGAGCATTTCTGTCATCATTTGTTATGAATTCAGGAGTCTGGGAGGAAGTTGGT	exon sense-overlapping	NM_001261824	PSMG1	proteasome assembly chaperone 1 isoform 3	-	40547371	40555440	6685.12	20496.2	12.8531	14.1136	7077.79	6447.4	6530.16	21059.1	20358.5	20071	12.8908	12.8239	12.8445	14.1138	14.1181	14.1089
ASHGA5P016554	3.76053e-07	6.5958e-05	2.3958	down	noncoding	NR_049728	PSMG1	RefSeq	1033	chr21	-	40547371	40555440		CGCGGAAGAGCATTTCTGTCATCATTTGTTATGAATTCAGGAGTCTGGGAGGAAGTTGGT	exon sense-overlapping	NM_003720	PSMG1	proteasome assembly chaperone 1 isoform a	-	40547371	40555440	6685.12	20496.2	12.8531	14.1136	7077.79	6447.4	6530.16	21059.1	20358.5	20071	12.8908	12.8239	12.8445	14.1138	14.1181	14.1089
ASHGA5P016554	3.76053e-07	6.5958e-05	2.3958	down	noncoding	NR_049728	PSMG1	RefSeq	1033	chr21	-	40547371	40555440		CGCGGAAGAGCATTTCTGTCATCATTTGTTATGAATTCAGGAGTCTGGGAGGAAGTTGGT	exon sense-overlapping	NM_203433	PSMG1	proteasome assembly chaperone 1 isoform b	-	40547371	40555440	6685.12	20496.2	12.8531	14.1136	7077.79	6447.4	6530.16	21059.1	20358.5	20071	12.8908	12.8239	12.8445	14.1138	14.1181	14.1089
ASHGA5P044311	0.00129682	0.00592541	2.39482	down	noncoding	ENST00000520619	SNHG6	GENCODE	479	chr8	-	67834252	67838633		CAGTGCTTTGCAGTCAGGATTCTATAATACAATGAGAAAAACAGAAGTAATAAGACGTGA	natural antisense	NM_173518	MCMDC2	MCM domain-containing protein 2 isoform a	+	67782983	67834283	19.9654	47.9568	4.36627	5.62619	20.085	21.9742	17.837	49.3712	39.9981	54.5011	4.25005	4.58247	4.26627	5.65032	5.41907	5.80917
ASHGA5P028454	0.00205721	0.00833749	2.39308	down	noncoding	NR_046378	MTUS2-AS1	RefSeq	1129	chr13	-	30050651	30061887		ATATCTTTCAAAATTGAAATGACAGGAATGGCAGCATTATGGGTGGGAGATAAAGAATCT	intronic antisense	NM_001033602	MTUS2	microtubule-associated tumor suppressor candidate 2 isoform a	+	29598747	30080084	26.7146	62.8373	4.75573	6.0146	35.7627	22.7408	21.6403	64.559	65.1441	58.8088	5.08911	4.63228	4.5458	6.02336	6.10247	5.91797
ASHGA5P028454	0.00205721	0.00833749	2.39308	down	noncoding	NR_046378	MTUS2-AS1	RefSeq	1129	chr13	-	30050651	30061887		ATATCTTTCAAAATTGAAATGACAGGAATGGCAGCATTATGGGTGGGAGATAAAGAATCT	intronic antisense	NM_015233	MTUS2	microtubule-associated tumor suppressor candidate 2 isoform b	+	30002776	30080084	26.7146	62.8373	4.75573	6.0146	35.7627	22.7408	21.6403	64.559	65.1441	58.8088	5.08911	4.63228	4.5458	6.02336	6.10247	5.91797
ASHGA5P015182	0.000936065	0.00465845	2.38722	down	noncoding	ENST00000417643	RP13-143G15.4	GENCODE	734	chr6	-	136415852	136546733		CCTAGACTTGCTCCCTTAGATCAGTGCTATTATCAATATCATCCTCTGAGAGACAAAGCT	intronic antisense	NM_018945	PDE7B	cAMP-specific 3',5'-cyclic phosphodiesterase 7B	+	136172833	136516709	38.8785	93.4866	5.31491	6.57024	46.4625	30.4663	39.7066	89.2134	97.436	93.8104	5.47038	5.05159	5.42275	6.47111	6.66064	6.57897
ASHGA5P046936	5.68122e-05	0.000690212	2.38681	down	noncoding	ENST00000453189	RP11-152N13.12	GENCODE	750	chr10	-	74998539	75003156		GCTTTCATTTAAAACAACCAGCCTTTTCAGCAACATTGAAATACTTATGACTTTACCACC	exon sense-overlapping	NM_015190	DNAJC9	dnaJ homolog subfamily C member 9	-	75002581	75007025	205.221	518.972	7.71427	8.96935	200.776	201.229	213.659	510.729	532.439	513.747	7.60091	7.72836	7.81353	8.91045	9.02408	8.97352
ASHGA5P046936	5.68122e-05	0.000690212	2.38681	down	noncoding	ENST00000453189	RP11-152N13.12	GENCODE	750	chr10	-	74998539	75003156		GCTTTCATTTAAAACAACCAGCCTTTTCAGCAACATTGAAATACTTATGACTTTACCACC	natural antisense	NM_173348	FAM149B1	protein FAM149B1	+	74927876	75001939	205.221	518.972	7.71427	8.96935	200.776	201.229	213.659	510.729	532.439	513.747	7.60091	7.72836	7.81353	8.91045	9.02408	8.97352
ASHGA5P014727	0.000342645	0.00226903	2.38609	down	noncoding	ENST00000412798	ZNRF3-IT1	GENCODE	674	chr22	+	29388708	29414608		TAAGACAGACAAGGATGAGAAGACAGCTCAGGGCATCATGTATGGAATGAACTGGAAAAA	intron sense-overlapping	NM_001206998	ZNRF3	E3 ubiquitin-protein ligase ZNRF3 isoform 1 precursor	+	29279754	29453476	20.1746	47.9388	4.38017	5.63482	20.6534	17.514	22.3564	49.65	47.3521	46.8142	4.29057	4.25392	4.59603	5.65707	5.65459	5.5928
ASHGA5P014727	0.000342645	0.00226903	2.38609	down	noncoding	ENST00000412798	ZNRF3-IT1	GENCODE	674	chr22	+	29388708	29414608		TAAGACAGACAAGGATGAGAAGACAGCTCAGGGCATCATGTATGGAATGAACTGGAAAAA	intron sense-overlapping	NM_032173	ZNRF3	E3 ubiquitin-protein ligase ZNRF3 isoform 2	+	29313376	29453476	20.1746	47.9388	4.38017	5.63482	20.6534	17.514	22.3564	49.65	47.3521	46.8142	4.29057	4.25392	4.59603	5.65707	5.65459	5.5928
ASHGA5P031884	1.39884e-06	0.000102526	2.38488	down	noncoding	TCONS_00007239	XLOC_003221	LincRNAs identified by Cabili et al	790	chr3	-	113432277	113433137		AATAGAGGCTGAGAGGAAATTTTGGGCATGATATGTTTATGGCATTGTGATGGGTTCATG	intergenic							2648.36	7847.15	11.4954	12.7493	2812.04	2544.41	2588.64	8072.49	7853.1	7615.85	11.5449	11.4612	11.4801	12.7495	12.7681	12.7303
ASHGA5P032765	0.00067079	0.00364888	2.37481	down	noncoding	ENST00000575043	CTD-3195I5.4	GENCODE	398	chr17	+	3632654	3633787		ATTGGAACTAGGAATAAGAGTGTTAGTTCATAGCACACCTGCTTTGTACATAGCAAGTGC	natural antisense	NM_002208	ITGAE	integrin alpha-E precursor	-	3617918	3704537	15.1636	35.6939	3.97135	5.21916	15.8786	17.0327	12.5796	34.7616	35.4118	36.9084	3.9116	4.21243	3.79002	5.14731	5.24942	5.26076
ASHGA5P016047	0.00079518	0.0041319	2.36473	down	noncoding	uc003bzh.3	AK096279	UCSC_knowngene	1876	chr3	-	14986197	14989931		CCGTGGCAAAGAATATGCTTTTTGTCTAATGATGTTAGATAAAAAGCAAATTTGGAGCAG	intronic antisense	NM_003298	NR2C2	nuclear receptor subfamily 2 group C member 2	+	14989235	15090780	66.9358	161.946	6.09887	7.34054	60.1849	68.3356	72.2869	157.861	167.045	160.933	5.84435	6.18442	6.26782	7.27056	7.41255	7.33851
ASHGA5P041074	0.00288054	0.010787	2.35915	down	noncoding	TCONS_00021656	XLOC_010622	LincRNAs identified by Cabili et al	6166	chr13	-	53263721	53274883		CACACTTGTATATGCTCCACACTGATTCATTTGGGGCAAGAATAATAAGATTGATGAATT	intergenic							34.1005	81.4956	5.13096	6.36922	32.7751	40.8855	28.641	93.8623	72.489	78.1354	4.96413	5.4692	4.95953	6.53882	6.24842	6.32042
ASHGA5P048154	0.000161857	0.00134112	2.35816	down	noncoding	ENST00000538705	RP11-804A23.4	GENCODE	491	chr11	-	60609278	60618554		TTTAATCTTTCAGTATTGAAAAGTGGAGAGGAACCGGATTCAGTCTGCTGGGGACAGAGG	exon sense-overlapping	NM_004778	PTGDR2	prostaglandin D2 receptor 2	-	60618397	60623444	110.408	269.678	6.81604	8.0537	118.658	115.799	96.7671	294.116	247.355	267.564	6.82615	6.93779	6.68417	8.14345	7.96312	8.05453
ASHGA5P048154	0.000161857	0.00134112	2.35816	down	noncoding	ENST00000538705	RP11-804A23.4	GENCODE	491	chr11	-	60609278	60618554		TTTAATCTTTCAGTATTGAAAAGTGGAGAGGAACCGGATTCAGTCTGCTGGGGACAGAGG	natural antisense	NM_024098	CCDC86	coiled-coil domain-containing protein 86	+	60609428	60618561	110.408	269.678	6.81604	8.0537	118.658	115.799	96.7671	294.116	247.355	267.564	6.82615	6.93779	6.68417	8.14345	7.96312	8.05453
ASHGA5P032143	1.78779e-05	0.000345828	2.35606	down	noncoding	ENST00000577807	RP11-599B13.3	GENCODE	517	chr17	-	7959542	7960939		CTCACCGCCTGATTCTCTTATTGTTGTACTAAGCACAAGCTATTATACTTATGATTCATA	intergenic							206.805	515.833	7.724	8.96038	218.645	188.476	213.294	534.792	505.751	506.956	7.72645	7.63444	7.81112	8.9744	8.95091	8.95583
ASHGA5P038919	8.46622e-05	0.000888868	2.35574	down	noncoding	ENST00000569034	RP11-15N24.4	GENCODE	2164	chr3	+	99898410	99900574		GTGGTAGAAAGAGCATCAAGTGAATTTGGCCCTTTGTAAACGTATAAAAAGACAACAATA	intergenic							187.075	466.551	7.58069	8.81688	183.805	185.962	191.46	505.008	467.494	427.151	7.47344	7.61579	7.65285	8.89532	8.83972	8.71558
ASHGA5P052365	0.0182534	0.0439733	2.35528	down	noncoding	NR_038919	LOC100128993	RefSeq	1013	chr8	-	19041185	19103032		AGCTTCCCCTGAAGATTGGAGGGGATGAGTCAGGGGCAAGGAAGGATTAACAGATTCTGC	intergenic							5.26719	12.3818	2.45648	3.69237	5.46713	5.33443	5	14.7078	6.88458	15.5529	2.44028	2.59767	2.33147	3.93565	3.07441	4.06707
ASHGA5P023043	0.000178181	0.00143148	2.35111	down	noncoding	ENST00000568486	ULK4P3	GENCODE	1158	chr15	+	30395934	30423960	ENST00000397827, uc010azt.3	AGCACTCTGACAATTCCAATTGCTAATCCAGCATTTGTGGATAGCTGCAAACTGCGATAT	intergenic							116.334	282.994	6.89167	8.12501	112.513	126.18	110.307	286.065	286.429	276.489	6.74967	7.0571	6.86825	8.1044	8.16645	8.10418
ASHGA5P037917	9.90856e-05	0.000990002	2.35017	down	noncoding	TCONS_00024763	XLOC_012044	LincRNAs identified by Cabili et al	966	chr16	-	86255751	86260383		ATTGACGGACGTCTGGATGGATGGAGGGATAGACGTGTGTTAAACTAAACAGACCAACAT	intergenic							34.9013	83.49	5.17289	6.40566	41.01	31.8768	31.8171	91.777	78.9544	79.7387	5.29272	5.11369	5.11226	6.50867	6.36151	6.3468
ASHGA5P026766	6.19559e-05	0.000726924	2.34934	down	noncoding	TCONS_00011776	XLOC_005244	LincRNAs identified by Cabili et al	1152	chr6	+	31170778	31196425	NR_026791	AGCTCTAAGGTGGTGCTGAAATGAGTCATTTATTTGCCTGTGTAAGCTCAGGCAGGTGTT	exon sense-overlapping	ENST00000383331	HCG27	HLA complex group 27 (non-protein coding) [Source:HGNC Symbol;Acc:27366]	+	31165536	31171745	308.997	782.584	8.31711	9.54937	300.73	303.142	323.12	775.8	805.363	766.59	8.20486	8.32852	8.41795	9.49485	9.61006	9.54319
ASHGA5P026766	6.19559e-05	0.000726924	2.34934	down	noncoding	TCONS_00011776	XLOC_005244	LincRNAs identified by Cabili et al	1152	chr6	+	31170778	31196425	NR_026791	AGCTCTAAGGTGGTGCTGAAATGAGTCATTTATTTGCCTGTGTAAGCTCAGGCAGGTGTT	exon sense-overlapping	ENST00000424675	HCG27	HLA complex group 27 (non-protein coding) [Source:HGNC Symbol;Acc:27366]	+	31165914	31170999	308.997	782.584	8.31711	9.54937	300.73	303.142	323.12	775.8	805.363	766.59	8.20486	8.32852	8.41795	9.49485	9.61006	9.54319
ASHGA5P054858	0.00756205	0.0224357	2.33689	down	noncoding	TCONS_00008568	XLOC_004061	LincRNAs identified by Cabili et al	688	chr4	-	124946453	124949512		GTATTAAAGTCCCACCAAACAATAAATAGGAAAGCATGATTTTATTAAAATCCTCTTGAG	intergenic							8.24737	18.0739	3.04946	4.27405	12.1219	6.15198	6.46816	20.2906	15.8358	18.0952	3.52208	2.79714	2.82915	4.38999	4.16077	4.2714
ASHGA5P027816	6.99862e-06	0.000206126	2.33515	down	noncoding	ENST00000567749	RP13-735L24.1	GENCODE	4388	chr12	+	9520059	9550213		CAAGTCTAATGAAGTACCAGACACTTTTCTTTCTTCAACTATTGTCCTATCTTATTCAGG	intergenic							147.602	359.213	7.22896	8.45247	154.021	149.624	139.162	376.075	341.978	359.585	7.20483	7.2929	7.18914	8.47942	8.40443	8.47357
ASHGA5P014028	2.76878e-05	0.000451927	2.33262	down	noncoding	uc001cjy.3	LOC100132774	UCSC_knowngene	924	chr1	-	44165355	44173012	ENST00000398804	TCCAGAAGCAGTGTATCACAATAGATTGAATCAAGAAGTGACATTAAGGCCAGCGCGGTG	natural antisense	NM_014663	KDM4A	lysine-specific demethylase 4A	+	44115796	44171189	119.289	288.494	6.92895	8.1509	119.336	122.012	116.52	287.756	293.386	284.342	6.83423	7.01024	6.94239	8.11172	8.19619	8.14479
ASHGA5P038278	0.03298	0.0698984	2.33181	down	noncoding	TCONS_00024003	XLOC_011346	LincRNAs identified by Cabili et al	356	chr15	+	89943394	89953932	TCONS_00023502	TCCACCTAGATAAACCCCAAAAAGACAGCTCCAGTGAGGGACTAGCAAACCTGAGACCAG	intergenic							6.82618	15.3491	2.76628	3.98773	6.92163	8.55691	5	22.3566	12.4526	11.2379	2.72063	3.24674	2.33147	4.5228	3.83003	3.61036
ASHGA5P027624	0.0327012	0.0694342	2.32871	down	noncoding	BE884572		LincRNAs identified by Khalil et al	616	chrX	-	45578523	45579138		ATTTGTCTGCTGGTAATTTCTACTCTAACAGGCTGCTGACTTCTTGAAAGCAAGGCCTGG	intergenic							8.12485	16.9783	2.95669	4.17622	11.9981	7.37646	5	14.0274	16.4036	20.504	3.50561	3.03299	2.33147	3.8686	4.21173	4.44834
ASHGA5P036480	0.0321023	0.0684692	2.32148	down	noncoding	ENST00000555502	AC010980.2	GENCODE	1156	chr2	+	223183189	223186441	ENST00000542880	CTGACGAGGACGAGGGTGGTGCATAACGCGGAGGTCAATTTTGCACAGTCCAGGCAAAAG	intergenic							7.88632	17.2217	3.00168	4.21673	5	7.47041	11.1886	17.7527	16.9085	17.0039	2.32457	3.05652	3.62394	4.20787	4.25606	4.18625
ASHGA5P018401	0.000141784	0.00123203	2.32057	down	noncoding	ENST00000453103	DGUOK-AS1	GENCODE	601	chr2	-	74174768	74208568		GAACTCTCAGGAGGCTTTCCGGAAGCACTAAGAAATAGAACTAGTTTGTCTAATTTGGAA	intronic antisense	NM_080916	DGUOK	deoxyguanosine kinase, mitochondrial isoform a	+	74153952	74186088	77.2281	183.55	6.30662	7.5211	74.1294	76.5442	81.0108	185.757	181.068	183.826	6.14393	6.34565	6.43027	7.50453	7.52507	7.53369
ASHGA5P018401	0.000141784	0.00123203	2.32057	down	noncoding	ENST00000453103	DGUOK-AS1	GENCODE	601	chr2	-	74174768	74208568		GAACTCTCAGGAGGCTTTCCGGAAGCACTAAGAAATAGAACTAGTTTGTCTAATTTGGAA	intronic antisense	NM_080918	DGUOK	deoxyguanosine kinase, mitochondrial isoform b	+	74153952	74186088	77.2281	183.55	6.30662	7.5211	74.1294	76.5442	81.0108	185.757	181.068	183.826	6.14393	6.34565	6.43027	7.50453	7.52507	7.53369
ASHGA5P015576	0.000104535	0.00102225	2.31851	down	noncoding	ENST00000421594	RP1-3J17.3	GENCODE	554	chr6	+	86340106	86340841		TACCACACAATTACATAAGAATATTAGAGAGCACTGGTCAGCAAGTCAGGTTATTTATCC	intronic antisense	NM_001159673	SYNCRIP	heterogeneous nuclear ribonucleoprotein Q isoform 2	-	86317501	86352640	189.843	461.421	7.59286	8.80606	212.984	166.712	189.834	454.733	473.499	456.031	7.68703	7.45129	7.64026	8.74874	8.86017	8.80925
ASHGA5P015576	0.000104535	0.00102225	2.31851	down	noncoding	ENST00000421594	RP1-3J17.3	GENCODE	554	chr6	+	86340106	86340841		TACCACACAATTACATAAGAATATTAGAGAGCACTGGTCAGCAAGTCAGGTTATTTATCC	intronic antisense	NM_001159674	SYNCRIP	heterogeneous nuclear ribonucleoprotein Q isoform 3	-	86317501	86352608	189.843	461.421	7.59286	8.80606	212.984	166.712	189.834	454.733	473.499	456.031	7.68703	7.45129	7.64026	8.74874	8.86017	8.80925
ASHGA5P015576	0.000104535	0.00102225	2.31851	down	noncoding	ENST00000421594	RP1-3J17.3	GENCODE	554	chr6	+	86340106	86340841		TACCACACAATTACATAAGAATATTAGAGAGCACTGGTCAGCAAGTCAGGTTATTTATCC	intronic antisense	NM_001159675	SYNCRIP	heterogeneous nuclear ribonucleoprotein Q isoform 4	-	86323692	86351169	189.843	461.421	7.59286	8.80606	212.984	166.712	189.834	454.733	473.499	456.031	7.68703	7.45129	7.64026	8.74874	8.86017	8.80925
ASHGA5P015576	0.000104535	0.00102225	2.31851	down	noncoding	ENST00000421594	RP1-3J17.3	GENCODE	554	chr6	+	86340106	86340841		TACCACACAATTACATAAGAATATTAGAGAGCACTGGTCAGCAAGTCAGGTTATTTATCC	intronic antisense	NM_001159676	SYNCRIP	heterogeneous nuclear ribonucleoprotein Q isoform 5	-	86317501	86351169	189.843	461.421	7.59286	8.80606	212.984	166.712	189.834	454.733	473.499	456.031	7.68703	7.45129	7.64026	8.74874	8.86017	8.80925
ASHGA5P015576	0.000104535	0.00102225	2.31851	down	noncoding	ENST00000421594	RP1-3J17.3	GENCODE	554	chr6	+	86340106	86340841		TACCACACAATTACATAAGAATATTAGAGAGCACTGGTCAGCAAGTCAGGTTATTTATCC	intronic antisense	NM_001159677	SYNCRIP	heterogeneous nuclear ribonucleoprotein Q isoform 6	-	86317501	86353043	189.843	461.421	7.59286	8.80606	212.984	166.712	189.834	454.733	473.499	456.031	7.68703	7.45129	7.64026	8.74874	8.86017	8.80925
ASHGA5P015576	0.000104535	0.00102225	2.31851	down	noncoding	ENST00000421594	RP1-3J17.3	GENCODE	554	chr6	+	86340106	86340841		TACCACACAATTACATAAGAATATTAGAGAGCACTGGTCAGCAAGTCAGGTTATTTATCC	intronic antisense	NM_001253771	SYNCRIP	heterogeneous nuclear ribonucleoprotein Q isoform 7	-	86317501	86352608	189.843	461.421	7.59286	8.80606	212.984	166.712	189.834	454.733	473.499	456.031	7.68703	7.45129	7.64026	8.74874	8.86017	8.80925
ASHGA5P015576	0.000104535	0.00102225	2.31851	down	noncoding	ENST00000421594	RP1-3J17.3	GENCODE	554	chr6	+	86340106	86340841		TACCACACAATTACATAAGAATATTAGAGAGCACTGGTCAGCAAGTCAGGTTATTTATCC	intronic antisense	NM_006372	SYNCRIP	heterogeneous nuclear ribonucleoprotein Q isoform 1	-	86323692	86353043	189.843	461.421	7.59286	8.80606	212.984	166.712	189.834	454.733	473.499	456.031	7.68703	7.45129	7.64026	8.74874	8.86017	8.80925
ASHGA5P000466	0.00079499	0.0041319	2.31665	down	noncoding	chr5:68020875-68039900+	chr5:68020875-68039900	LincRNAs identified by Khalil et al	19025	chr5	+	67985119	68004144		ACATTTACACTTCATCAGCTGTATTGGGAAGGAACTAGGAGTCTCCATGTGCTTCATGGG	intergenic							34.3492	80.7058	5.14615	6.35819	35.4882	29.5782	37.9813	85.3182	84.8756	71.9235	5.07888	5.00483	5.35472	6.40878	6.46262	6.20316
ASHGA5P033778	8.12118e-08	4.2376e-05	2.31174	down	noncoding	ENST00000577906	RP11-13N13.2	GENCODE	745	chr18	+	19210098	19213485		CTGATACTGGCCTTTATTAATGTGAAATTCTTGTGGATCTGTGAAATAAAGAGGAGTACT	exon sense-overlapping	NM_006938	SNRPD1	small nuclear ribonucleoprotein Sm D1	+	19192259	19210208	3954.95	11468.8	12.0686	13.2776	4109.44	3851.1	3904.31	11961.6	11213.4	11231.4	12.0867	12.0566	12.0624	13.2899	13.2595	13.2833
ASHGA5P006918	7.66468e-06	0.000215603	2.31163	down	noncoding	NR_026591	RAD1	RefSeq	4525	chr5	-	34905365	34915731		TTTTATTCAGGGACTTTAACTGCACTTCGAATGTGTTACCAAGGTTATGGTTACCCTTTG	exon sense-overlapping	NM_002853	RAD1	cell cycle checkpoint protein RAD1	-	34905365	34915780	1351	3697.26	10.4919	11.7008	1453.39	1325.96	1273.66	3893.44	3561.28	3637.06	10.5502	10.4944	10.431	11.7357	11.661	11.7056
ASHGA5P014668	8.62799e-06	0.000231254	2.31037	down	noncoding	ENST00000412301	AC129778.2	GENCODE	476	chr9	-	42853719	42857852	ENST00000432011	TGGATGGTGGCTTCCAATTGTGGACAAGATAAGGACCATTGCCCAGGCTGTCTATGGAGC	intergenic							1588.1	4385.6	10.7292	11.9374	1582.12	1557.65	1624.52	4570.96	4486.87	4098.97	10.6775	10.7285	10.7817	11.9524	11.9787	11.881
ASHGA5P049998	2.08282e-05	0.000378365	2.30864	down	noncoding	NR_026978	HAUS1	RefSeq	1185	chr18	+	43684297	43708299		GCAAGTGAATACGAGTCAGAAGGTGAGATTAAGTCCAGAGTTTTGAACGAGAATAAATAG	exon sense-overlapping	NM_138443	HAUS1	HAUS augmin-like complex subunit 1	+	43684297	43708299	368.508	925.362	8.57581	9.78285	363.948	357.368	384.207	947.82	924.798	903.469	8.49139	8.56636	8.66968	9.77801	9.79803	9.77252
ASHGA5P046099	2.87878e-05	0.000460408	2.30253	down	noncoding	ENST00000451781	RP11-706O15.5	GENCODE	490	chrX	-	3811332	3823750	ENST00000432445, ENST00000456563, ENST00000457936, NR_034031, uc011mhl.1	AGATGGTGCTATCTGAGAAAGCCAATGGGAGCACCCTCCGTGGGTGCACAGAGGAAAGGA	intergenic							139.192	334.478	7.1475	8.35072	149.733	134.627	133.214	369.558	324.723	309.152	7.16318	7.14759	7.13174	8.45391	8.33589	8.26237
ASHGA5P001407	0.0178266	0.0431543	2.29383	down	noncoding	NR_072998	PTK7	RefSeq	4040	chr6	+	43044005	43129458		ACCACGCTGGGGAGACCTCAAGCAGTTCCTGAGGATTTCCAAGAGCAAGGATGAAAAATT	exon sense-overlapping	NM_001270398	PTK7	inactive tyrosine-protein kinase 7 isoform e	+	43044551	43129458	10.9856	24.683	3.48548	4.68324	9.62435	14.4991	8.83326	26.1617	28.7607	19.1267	3.2017	3.98639	3.26836	4.73712	4.96335	4.34925
ASHGA5P001407	0.0178266	0.0431543	2.29383	down	noncoding	NR_072998	PTK7	RefSeq	4040	chr6	+	43044005	43129458		ACCACGCTGGGGAGACCTCAAGCAGTTCCTGAGGATTTCCAAGAGCAAGGATGAAAAATT	exon sense-overlapping	NM_002821	PTK7	inactive tyrosine-protein kinase 7 isoform a precursor	+	43044005	43129458	10.9856	24.683	3.48548	4.68324	9.62435	14.4991	8.83326	26.1617	28.7607	19.1267	3.2017	3.98639	3.26836	4.73712	4.96335	4.34925
ASHGA5P001407	0.0178266	0.0431543	2.29383	down	noncoding	NR_072998	PTK7	RefSeq	4040	chr6	+	43044005	43129458		ACCACGCTGGGGAGACCTCAAGCAGTTCCTGAGGATTTCCAAGAGCAAGGATGAAAAATT	exon sense-overlapping	NM_152880	PTK7	inactive tyrosine-protein kinase 7 isoform b precursor	+	43044005	43129458	10.9856	24.683	3.48548	4.68324	9.62435	14.4991	8.83326	26.1617	28.7607	19.1267	3.2017	3.98639	3.26836	4.73712	4.96335	4.34925
ASHGA5P001407	0.0178266	0.0431543	2.29383	down	noncoding	NR_072998	PTK7	RefSeq	4040	chr6	+	43044005	43129458		ACCACGCTGGGGAGACCTCAAGCAGTTCCTGAGGATTTCCAAGAGCAAGGATGAAAAATT	exon sense-overlapping	NM_152881	PTK7	inactive tyrosine-protein kinase 7 isoform c precursor	+	43044005	43129458	10.9856	24.683	3.48548	4.68324	9.62435	14.4991	8.83326	26.1617	28.7607	19.1267	3.2017	3.98639	3.26836	4.73712	4.96335	4.34925
ASHGA5P001407	0.0178266	0.0431543	2.29383	down	noncoding	NR_072998	PTK7	RefSeq	4040	chr6	+	43044005	43129458		ACCACGCTGGGGAGACCTCAAGCAGTTCCTGAGGATTTCCAAGAGCAAGGATGAAAAATT	exon sense-overlapping	NM_152882	PTK7	inactive tyrosine-protein kinase 7 isoform d precursor	+	43044005	43129458	10.9856	24.683	3.48548	4.68324	9.62435	14.4991	8.83326	26.1617	28.7607	19.1267	3.2017	3.98639	3.26836	4.73712	4.96335	4.34925
ASHGA5P031049	8.74328e-06	0.000232863	2.292	down	noncoding	ENST00000501520	RP11-57A19.2	GENCODE	2481	chr16	-	28296205	28303385		GACATAAATGTGATAAAATGTTGACACTGTTTCTATTATAGCTGTAGGTGTGTGCACAGT	bidirectional	NM_001024401	SBK1	serine/threonine-protein kinase SBK1	+	28303839	28335170	85.6506	202.698	6.45831	7.65491	91.851	85.8056	79.2952	206.984	205.409	195.701	6.45698	6.51852	6.39941	7.64656	7.69917	7.61901
ASHGA5P019332	1.40346e-05	0.000301678	2.28372	down	noncoding	NR_045147	ITGB3BP	RefSeq	1069	chr1	-	63906440	63988944		GCTCTCCTAGCATCACGTCATCTTGACAGCTATGAATTCCTTAAAGCCATTTTAAACTGA	exon sense-overlapping	NM_001206739	ITGB3BP	centromere protein R isoform 1	-	63906440	63988944	4313.66	12366.5	12.1944	13.3858	4214.66	4355.16	4371.15	12319.5	12491.8	12288.3	12.1176	12.2363	12.2294	13.3328	13.4133	13.4113
ASHGA5P019332	1.40346e-05	0.000301678	2.28372	down	noncoding	NR_045147	ITGB3BP	RefSeq	1069	chr1	-	63906440	63988944		GCTCTCCTAGCATCACGTCATCTTGACAGCTATGAATTCCTTAAAGCCATTTTAAACTGA	exon sense-overlapping	NM_014288	ITGB3BP	centromere protein R isoform 2	-	63906440	63988944	4313.66	12366.5	12.1944	13.3858	4214.66	4355.16	4371.15	12319.5	12491.8	12288.3	12.1176	12.2363	12.2294	13.3328	13.4133	13.4113
ASHGA5P046062	5.34972e-05	0.000665035	2.28145	down	noncoding	ENST00000456356	RP11-229P13.23	GENCODE	748	chr9	+	139957986	139959033		TGGAAATCCTGAGTCGGGGGAACAGGCTTTGCCTATGACGTGCCTGGGAGCTGTCTGGGG	natural antisense	NM_178448	SAPCD2	suppressor APC domain-containing protein 2	-	139956578	139965028	81.0508	189.279	6.37352	7.56348	90.8444	78.4553	73.8526	182.154	197.446	188.236	6.44099	6.38292	6.29666	7.47471	7.64821	7.56751
ASHGA5P057130	0.000608619	0.00340786	2.27825	down	noncoding	TCONS_00013590	XLOC_006249	LincRNAs identified by Cabili et al	360	chr7	+	130082643	130083216		CTGTGTGTCTGATTCCTTTTGGATCCTGCTATGCCAAAACTGGATCAAAACGAACGCCAA	intergenic							86.9158	204.712	6.47629	7.66422	88.167	79.249	93.3315	213.569	222.49	178.075	6.39765	6.40034	6.63087	7.6908	7.81112	7.49073
ASHGA5P020911	0.039976	0.0813949	2.2746	down	noncoding	ENST00000521879	RP11-91P17.1	GENCODE	558	chr8	+	79060335	79066148		TCTCCAAGCACATGAATTACATGCATAAATACTGGACCTCCAGCGATCATCTTGAGGGTG	intergenic							8.50892	17.385	3.02117	4.20679	12.2892	8.23751	5	14.1732	19.2738	18.7078	3.53826	3.19379	2.33147	3.88085	4.42196	4.31755
ASHGA5P035872	0.00131663	0.00599043	2.2733	down	noncoding	ENST00000425779	AC107081.5	GENCODE	802	chr2	+	62095566	62113217		AGAACTGCTGTCACCTTGATGACTAGCAAATATTTATCAAAAGTAAAAACTTGGCCAGGC	natural antisense	NM_001256721	CCT4	T-complex protein 1 subunit delta isoform b	-	62095261	62115806	37.256	85.908	5.26379	6.44858	33.3565	41.1352	37.2764	86.542	81.8902	89.2917	4.98586	5.47658	5.32892	6.42696	6.41609	6.50268
ASHGA5P035872	0.00131663	0.00599043	2.2733	down	noncoding	ENST00000425779	AC107081.5	GENCODE	802	chr2	+	62095566	62113217		AGAACTGCTGTCACCTTGATGACTAGCAAATATTTATCAAAAGTAAAAACTTGGCCAGGC	natural antisense	NM_006430	CCT4	T-complex protein 1 subunit delta isoform a	-	62095261	62115806	37.256	85.908	5.26379	6.44858	33.3565	41.1352	37.2764	86.542	81.8902	89.2917	4.98586	5.47658	5.32892	6.42696	6.41609	6.50268
ASHGA5P035403	0.0354833	0.074083	2.27268	down	noncoding	BQ447228		LincRNAs identified by Khalil et al	403	chr12	+	38450353	38450755		TCAAGCTCAACAAAGGAAGAAAGAAAGTAAAGTAAAAGGTCAGCTTCCAAAGCGGTGGAG	intergenic							8.69161	17.7707	3.06631	4.25071	10.8437	5	10.2311	17.3684	15.6723	20.2714	3.37158	2.33286	3.4945	4.17448	4.14612	4.43153
ASHGA5P029592	0.00818425	0.0238311	2.27246	down	noncoding	ENST00000555871	RP11-1042B17.5	GENCODE	572	chr14	+	61107447	61109307		AAGGGAGAGTACCCAATATCACCTAACCATACTTTAATTACAGTTGGGTAGCCACTTCAG	intergenic							15.5199	33.8985	3.95824	5.14249	22.063	10.8966	13.6002	33.7025	30.8354	37.1576	4.39162	3.5877	3.89538	5.10013	5.0584	5.26895
ASHGA5P039363	3.14348e-05	0.000483522	2.26702	down	noncoding	NR_037877	LOC100505912	RefSeq	898	chr4	-	22328989	22341289		AATGGAGAAATGCTAACTTACAGAAAGGTCAGGTTGGTGTTTGAATGGTTTTAATTTCCT	intergenic							594.142	1510.72	9.27812	10.4589	654.451	577.625	550.349	1607.35	1440.69	1484.13	9.36646	9.26872	9.19919	10.5082	10.4066	10.4619
ASHGA5P052758	0.000487632	0.00291074	2.26462	down	noncoding	NR_024403	LOC730101	RefSeq	3784	chr6	+	52529198	52533951		GTGTTTCCAGATGGAGGCCATTGAACTTTCAGTGGATCCAAAGTCTAACAAAAGACAATG	intergenic							54.6979	126.969	5.81592	6.99519	52.0581	53.8356	58.2002	122.625	134.958	123.323	5.63124	5.85312	5.96341	6.91656	7.10876	6.96026
ASHGA5P056814	0.0305211	0.0658504	2.26438	down	noncoding	TCONS_00008952	XLOC_003811	LincRNAs identified by Cabili et al	254	chr4	+	185882456	185883921		TGACCCTAAGGTTAAACCCTGACTTGGCAATAAAACCTTGAACATCCTGGGATACTTTTG	intergenic							9.51907	19.5011	3.19878	4.3779	15.4363	6.012	7.10891	17.2437	18.6308	22.6287	3.86651	2.76838	2.96144	4.16639	4.38074	4.58655
ASHGA5P037702	0.0326522	0.0693678	2.26309	down	noncoding	ENST00000569912	RP3-496C20.1	GENCODE	1463	chr22	-	40439071	40440534		ACAATGCTCAACACTTAGAGCCTTTCAGCAAATGAAGCCAAGGTATTTCATAAACGTCAA	bidirectional	NM_001024843	TNRC6B	trinucleotide repeat-containing gene 6B protein isoform 3	+	40440820	40731812	6.39825	13.3495	2.66386	3.84216	5	5	9.19477	16.799	10.7691	12.4805	2.32457	2.33286	3.33415	4.13312	3.63145	3.7619
ASHGA5P058214	0.00372769	0.0131072	2.26265	down	noncoding	TCONS_00028230	XLOC_013574	LincRNAs identified by Cabili et al	983	chr20	+	54611816	54615954		CAGTATTTTGCTACAATATTTTAGCACCTGCTGTCCTGCAGGTACTTTATGAAGCATGTT	intergenic							18.3751	41.4671	4.23754	5.41556	21.097	19.4529	14.5753	34.2382	44.3244	45.8386	4.32043	4.40495	3.98725	5.12268	5.56352	5.56047
ASHGA5P028041	0.000647203	0.00355371	2.2586	down	noncoding	ENST00000553061	RP11-968A15.8	GENCODE	567	chr12	+	54670414	54738867		AAGCCAAACAAGGACAAGATGCAATCAATCGTATGTGTAAGTTTAAGCAGCAAAAAGTGG	intron sense-overlapping	NM_002136	HNRNPA1	heterogeneous nuclear ribonucleoprotein A1 isoform a	+	54674487	54679030	46.0358	106.894	5.57114	6.74657	51.662	43.6957	42.7497	128.181	97.8079	94.6924	5.62104	5.56517	5.5272	6.98049	6.66595	6.59326
ASHGA5P028041	0.000647203	0.00355371	2.2586	down	noncoding	ENST00000553061	RP11-968A15.8	GENCODE	567	chr12	+	54670414	54738867		AAGCCAAACAAGGACAAGATGCAATCAATCGTATGTGTAAGTTTAAGCAGCAAAAAGTGG	intron sense-overlapping	NM_016057	COPZ1	coatomer subunit zeta-1	+	54718910	54745633	46.0358	106.894	5.57114	6.74657	51.662	43.6957	42.7497	128.181	97.8079	94.6924	5.62104	5.56517	5.5272	6.98049	6.66595	6.59326
ASHGA5P028041	0.000647203	0.00355371	2.2586	down	noncoding	ENST00000553061	RP11-968A15.8	GENCODE	567	chr12	+	54670414	54738867		AAGCCAAACAAGGACAAGATGCAATCAATCGTATGTGTAAGTTTAAGCAGCAAAAAGTGG	intron sense-overlapping	NM_031157	HNRNPA1	heterogeneous nuclear ribonucleoprotein A1 isoform b	+	54674487	54679030	46.0358	106.894	5.57114	6.74657	51.662	43.6957	42.7497	128.181	97.8079	94.6924	5.62104	5.56517	5.5272	6.98049	6.66595	6.59326
ASHGA5P028041	0.000647203	0.00355371	2.2586	down	noncoding	ENST00000553061	RP11-968A15.8	GENCODE	567	chr12	+	54670414	54738867		AAGCCAAACAAGGACAAGATGCAATCAATCGTATGTGTAAGTTTAAGCAGCAAAAAGTGG	intronic antisense	NM_001136023	NFE2	transcription factor NF-E2 45 kDa subunit	-	54685890	54694821	46.0358	106.894	5.57114	6.74657	51.662	43.6957	42.7497	128.181	97.8079	94.6924	5.62104	5.56517	5.5272	6.98049	6.66595	6.59326
ASHGA5P028041	0.000647203	0.00355371	2.2586	down	noncoding	ENST00000553061	RP11-968A15.8	GENCODE	567	chr12	+	54670414	54738867		AAGCCAAACAAGGACAAGATGCAATCAATCGTATGTGTAAGTTTAAGCAGCAAAAAGTGG	intronic antisense	NM_001261461	NFE2	transcription factor NF-E2 45 kDa subunit	-	54685890	54694821	46.0358	106.894	5.57114	6.74657	51.662	43.6957	42.7497	128.181	97.8079	94.6924	5.62104	5.56517	5.5272	6.98049	6.66595	6.59326
ASHGA5P028041	0.000647203	0.00355371	2.2586	down	noncoding	ENST00000553061	RP11-968A15.8	GENCODE	567	chr12	+	54670414	54738867		AAGCCAAACAAGGACAAGATGCAATCAATCGTATGTGTAAGTTTAAGCAGCAAAAAGTGG	intronic antisense	NM_006163	NFE2	transcription factor NF-E2 45 kDa subunit	-	54685890	54689563	46.0358	106.894	5.57114	6.74657	51.662	43.6957	42.7497	128.181	97.8079	94.6924	5.62104	5.56517	5.5272	6.98049	6.66595	6.59326
ASHGA5P028041	0.000647203	0.00355371	2.2586	down	noncoding	ENST00000553061	RP11-968A15.8	GENCODE	567	chr12	+	54670414	54738867		AAGCCAAACAAGGACAAGATGCAATCAATCGTATGTGTAAGTTTAAGCAGCAAAAAGTGG	intronic antisense	NM_012117	CBX5	chromobox protein homolog 5	-	54624730	54673915	46.0358	106.894	5.57114	6.74657	51.662	43.6957	42.7497	128.181	97.8079	94.6924	5.62104	5.56517	5.5272	6.98049	6.66595	6.59326
ASHGA5P014040	5.96527e-07	7.2265e-05	2.25782	down	noncoding	ENST00000542925	RP11-551L14.1	GENCODE	520	chr12	-	31264590	31269394	ENST00000398963, uc001rjy.3	GTTCAACATTCAGCCAGCCCCAGGCATGGTCTACGATTAGTACGAAAAAGGTGGAGAAGC	intergenic							429.72	1059.27	8.8029	9.97783	448.798	428.197	412.166	1107.45	1046.96	1023.39	8.80213	8.83253	8.77404	9.99737	9.98091	9.9552
ASHGA5P058535	1.90473e-05	0.000358482	2.25194	down	noncoding	uc010azt.3	ULK4P1	UCSC_knowngene	1135	chr15	+	30864942	30892911	ENST00000397827, ENST00000568486, NR_026859	AGCACTCTGACAATTCCAATTGCTAATCCAGCATTTGTGGATAGCTGCAAACTGTGATAT	intergenic							119.825	280.036	6.93538	8.10654	123.029	122.269	114.178	299.155	270.132	270.821	6.87909	7.01266	6.91437	8.16506	8.08133	8.07324
ASHGA5P038188	0.000544909	0.00314106	2.25019	down	noncoding	ENST00000377407	ULK4-IT1	GENCODE	329	chr3	-	41915023	41916531		GACTAATCTTTTAATTTTTACTTTTAGTAGAGATGGTGTCTCATATTATTTCCCAGGCTG	intron sense-overlapping	NM_017886	ULK4	serine/threonine-protein kinase ULK4	-	41288089	42003660	9.09807	20.2985	3.25593	4.42598	9.63968	8.48497	9.16956	23.5633	19.8973	17.4348	3.20373	3.2344	3.32967	4.59564	4.46166	4.22065
ASHGA5P055388	0.00372719	0.0131072	2.24998	down	noncoding	TCONS_00028172	XLOC_013531	LincRNAs identified by Cabili et al	4823	chr20	+	43808662	43821571		GAGATTCAAGGTGACATATGGGAACATTACATTTGCTGAGCATGTTTGTGCAGCCCTAGG	intergenic							6.06177	13.5119	2.67577	3.84568	6.51336	5.41232	6.25964	17.8163	11.4606	11.259	2.63275	2.61638	2.77817	4.213	3.71123	3.61281
ASHGA5P000595	4.38952e-06	0.000161157	2.24882	down	noncoding	DB321403		LincRNAs identified by Khalil et al	541	chr1	-	119560713	119561306		AATTCAATGCAACCAACATTTTGTGAAAGCCTTCCATATGCTGAGACAAGCAGCATCAGA	intergenic							54.7563	125.955	5.81843	6.98759	59.104	54.7059	50.4589	130.984	122.471	124.409	5.81608	5.87517	5.76403	7.01128	6.97783	6.97367
ASHGA5P033482	6.77545e-06	0.000203771	2.24727	down	noncoding	ENST00000582850	RP11-737O24.3	pseudogene	985	chr18	-	2945547	2946532	NM_001144073, NM_012124, NR_026659	GGCAAGCCTTGAACTGCCTGCAGCTAAAAAGCAGGAAAAACAAAAAGACGACACAGCAGA								545.898	1369.81	9.15512	10.3233	542.444	538.161	557.089	1407.86	1363.78	1337.79	9.08511	9.16464	9.2156	10.3229	10.3298	10.3171
ASHGA5P044774	0.0197319	0.0467155	2.24705	down	noncoding	ENST00000527912	RP11-513D5.2	GENCODE	434	chr8	+	38193498	38195069		GAAGATAGTATTGGCTGAACCTACAGGAAAGGGTCAAAAAACTTCATCAGAAATTCAAAA	natural antisense	NM_017778	WHSC1L1	histone-lysine N-methyltransferase NSD3 isoform short	-	38173934	38239790	6.90844	15.2548	2.83463	4.00266	9.17746	6.32042	5.22743	11.0054	19.26	15.499	3.13012	2.83295	2.54082	3.52634	4.42008	4.06157
ASHGA5P044774	0.0197319	0.0467155	2.24705	down	noncoding	ENST00000527912	RP11-513D5.2	GENCODE	434	chr8	+	38193498	38195069		GAAGATAGTATTGGCTGAACCTACAGGAAAGGGTCAAAAAACTTCATCAGAAATTCAAAA	natural antisense	NM_023034	WHSC1L1	histone-lysine N-methyltransferase NSD3 isoform long	-	38132560	38239790	6.90844	15.2548	2.83463	4.00266	9.17746	6.32042	5.22743	11.0054	19.26	15.499	3.13012	2.83295	2.54082	3.52634	4.42008	4.06157
ASHGA5P019471	8.96844e-06	0.000235458	2.24569	down	noncoding	NR_028500	LDHA	RefSeq	2108	chr11	+	18415935	18429765		CTTAATGAAGACTATAATGTAACTGCAAACTCCAAGCTGGTCATTATCACGGCTGGGGCA	exon sense-overlapping	NM_001135239	LDHA	L-lactate dehydrogenase A chain isoform 2	+	18415935	18429765	14285.2	40584.1	13.9434	15.1106	13986.7	14190.4	14678.4	40259.8	41045.7	40446.7	13.8672	13.9762	13.9868	15.0815	15.126	15.1242
ASHGA5P019471	8.96844e-06	0.000235458	2.24569	down	noncoding	NR_028500	LDHA	RefSeq	2108	chr11	+	18415935	18429765		CTTAATGAAGACTATAATGTAACTGCAAACTCCAAGCTGGTCATTATCACGGCTGGGGCA	exon sense-overlapping	NM_001165414	LDHA	L-lactate dehydrogenase A chain isoform 3	+	18417812	18429765	14285.2	40584.1	13.9434	15.1106	13986.7	14190.4	14678.4	40259.8	41045.7	40446.7	13.8672	13.9762	13.9868	15.0815	15.126	15.1242
ASHGA5P019471	8.96844e-06	0.000235458	2.24569	down	noncoding	NR_028500	LDHA	RefSeq	2108	chr11	+	18415935	18429765		CTTAATGAAGACTATAATGTAACTGCAAACTCCAAGCTGGTCATTATCACGGCTGGGGCA	exon sense-overlapping	NM_001165415	LDHA	L-lactate dehydrogenase A chain isoform 4	+	18415935	18429765	14285.2	40584.1	13.9434	15.1106	13986.7	14190.4	14678.4	40259.8	41045.7	40446.7	13.8672	13.9762	13.9868	15.0815	15.126	15.1242
ASHGA5P019471	8.96844e-06	0.000235458	2.24569	down	noncoding	NR_028500	LDHA	RefSeq	2108	chr11	+	18415935	18429765		CTTAATGAAGACTATAATGTAACTGCAAACTCCAAGCTGGTCATTATCACGGCTGGGGCA	exon sense-overlapping	NM_001165416	LDHA	L-lactate dehydrogenase A chain isoform 5	+	18415935	18429765	14285.2	40584.1	13.9434	15.1106	13986.7	14190.4	14678.4	40259.8	41045.7	40446.7	13.8672	13.9762	13.9868	15.0815	15.126	15.1242
ASHGA5P019471	8.96844e-06	0.000235458	2.24569	down	noncoding	NR_028500	LDHA	RefSeq	2108	chr11	+	18415935	18429765		CTTAATGAAGACTATAATGTAACTGCAAACTCCAAGCTGGTCATTATCACGGCTGGGGCA	exon sense-overlapping	NM_005566	LDHA	L-lactate dehydrogenase A chain isoform 1	+	18415935	18429765	14285.2	40584.1	13.9434	15.1106	13986.7	14190.4	14678.4	40259.8	41045.7	40446.7	13.8672	13.9762	13.9868	15.0815	15.126	15.1242
ASHGA5P027905	0.000398371	0.00251646	2.24225	down	noncoding	ENST00000537555	RP11-551L14.6	GENCODE	348	chr12	+	31165436	31168601		TCTCTTCTATCCTGTCAGATAACCAAGGCACGGCCAACTGATCCTCCACCATCCGAGGAA	intergenic							114.87	266.858	6.8738	8.03875	109.04	109.603	125.969	260.524	272.394	267.654	6.70654	6.86276	7.0521	7.96769	8.09345	8.05511
ASHGA5P048185	7.70041e-07	7.8745e-05	2.24151	down	noncoding	ENST00000545308	SNHG1	GENCODE	646	chr11	-	62621913	62622960		TATGAATAAGCTTCATTCCATCCTAATACCTTAAAATAACTAATTTGCTTTCCTTTCCAG	bidirectional	NM_001012662	SLC3A2	4F2 cell-surface antigen heavy chain isoform b	+	62623483	62656355	2792.69	7793.13	11.5733	12.7378	2822.61	2762.16	2793.3	7858.9	7859.42	7661.07	11.5515	11.5791	11.5893	12.7038	12.7693	12.7402
ASHGA5P048185	7.70041e-07	7.8745e-05	2.24151	down	noncoding	ENST00000545308	SNHG1	GENCODE	646	chr11	-	62621913	62622960		TATGAATAAGCTTCATTCCATCCTAATACCTTAAAATAACTAATTTGCTTTCCTTTCCAG	bidirectional	NM_001012664	SLC3A2	4F2 cell-surface antigen heavy chain isoform e	+	62623483	62656355	2792.69	7793.13	11.5733	12.7378	2822.61	2762.16	2793.3	7858.9	7859.42	7661.07	11.5515	11.5791	11.5893	12.7038	12.7693	12.7402
ASHGA5P048185	7.70041e-07	7.8745e-05	2.24151	down	noncoding	ENST00000545308	SNHG1	GENCODE	646	chr11	-	62621913	62622960		TATGAATAAGCTTCATTCCATCCTAATACCTTAAAATAACTAATTTGCTTTCCTTTCCAG	bidirectional	NM_002394	SLC3A2	4F2 cell-surface antigen heavy chain isoform c	+	62623483	62656355	2792.69	7793.13	11.5733	12.7378	2822.61	2762.16	2793.3	7858.9	7859.42	7661.07	11.5515	11.5791	11.5893	12.7038	12.7693	12.7402
ASHGA5P019018	3.68421e-05	0.000530689	2.23733	down	noncoding	NR_027365	C12orf32	RefSeq	1710	chr12	+	2986364	2998691		GCCCGGGCTGGTATCACCTGATTTTGATACAGCAGCAGGAAGCTTGTTCCCAGCCTACCA	exon sense-overlapping	NM_001252499	C12orf32	RAD9, RAD1, HUS1-interacting nuclear orphan protein isoform 1	+	2986364	2998691	160.798	375.619	7.35268	8.51445	179.77	151.746	150.88	406.114	366.482	354.26	7.43889	7.31299	7.30614	8.58693	8.50253	8.45391
ASHGA5P019018	3.68421e-05	0.000530689	2.23733	down	noncoding	NR_027365	C12orf32	RefSeq	1710	chr12	+	2986364	2998691		GCCCGGGCTGGTATCACCTGATTTTGATACAGCAGCAGGAAGCTTGTTCCCAGCCTACCA	exon sense-overlapping	NM_001252500	C12orf32	RAD9, RAD1, HUS1-interacting nuclear orphan protein isoform 2	+	2986364	2998691	160.798	375.619	7.35268	8.51445	179.77	151.746	150.88	406.114	366.482	354.26	7.43889	7.31299	7.30614	8.58693	8.50253	8.45391
ASHGA5P019018	3.68421e-05	0.000530689	2.23733	down	noncoding	NR_027365	C12orf32	RefSeq	1710	chr12	+	2986364	2998691		GCCCGGGCTGGTATCACCTGATTTTGATACAGCAGCAGGAAGCTTGTTCCCAGCCTACCA	exon sense-overlapping	NM_001257097	C12orf32	RAD9, RAD1, HUS1-interacting nuclear orphan protein isoform 1	+	2986364	2998691	160.798	375.619	7.35268	8.51445	179.77	151.746	150.88	406.114	366.482	354.26	7.43889	7.31299	7.30614	8.58693	8.50253	8.45391
ASHGA5P019018	3.68421e-05	0.000530689	2.23733	down	noncoding	NR_027365	C12orf32	RefSeq	1710	chr12	+	2986364	2998691		GCCCGGGCTGGTATCACCTGATTTTGATACAGCAGCAGGAAGCTTGTTCCCAGCCTACCA	exon sense-overlapping	NM_001257098	C12orf32	RAD9, RAD1, HUS1-interacting nuclear orphan protein isoform 1	+	2986364	2998691	160.798	375.619	7.35268	8.51445	179.77	151.746	150.88	406.114	366.482	354.26	7.43889	7.31299	7.30614	8.58693	8.50253	8.45391
ASHGA5P018515	0.000140694	0.00122715	2.2354	down	noncoding	NR_033231	SMPD4	RefSeq	3777	chr2	-	130908964	130939330		TCCAGCAAAGTGGCCCAATGATGAAGTTGGTTTATAAGCTTCAAGCTGAAGACTATAAGT	exon sense-overlapping	NM_001171083	SMPD4	sphingomyelin phosphodiesterase 4 isoform 3	-	130908964	130939330	438.327	1070.36	8.8272	9.98774	495.275	401.469	418.238	1183.85	1007.96	1019.27	8.94983	8.73345	8.79832	10.0873	9.92671	9.94924
ASHGA5P018515	0.000140694	0.00122715	2.2354	down	noncoding	NR_033231	SMPD4	RefSeq	3777	chr2	-	130908964	130939330		TCCAGCAAAGTGGCCCAATGATGAAGTTGGTTTATAAGCTTCAAGCTGAAGACTATAAGT	exon sense-overlapping	NM_017751	SMPD4	sphingomyelin phosphodiesterase 4 isoform 1	-	130908964	130939330	438.327	1070.36	8.8272	9.98774	495.275	401.469	418.238	1183.85	1007.96	1019.27	8.94983	8.73345	8.79832	10.0873	9.92671	9.94924
ASHGA5P018515	0.000140694	0.00122715	2.2354	down	noncoding	NR_033231	SMPD4	RefSeq	3777	chr2	-	130908964	130939330		TCCAGCAAAGTGGCCCAATGATGAAGTTGGTTTATAAGCTTCAAGCTGAAGACTATAAGT	exon sense-overlapping	NM_017951	SMPD4	sphingomyelin phosphodiesterase 4 isoform 2	-	130908964	130939330	438.327	1070.36	8.8272	9.98774	495.275	401.469	418.238	1183.85	1007.96	1019.27	8.94983	8.73345	8.79832	10.0873	9.92671	9.94924
ASHGA5P046681	7.66497e-05	0.00083455	2.23531	down	noncoding	ENST00000440604	RP11-308D16.4	GENCODE	729	chrX	+	136075712	136103777		CTTGTGATTACTTGCTCAGAAGTTACAGTTTTGCTGTATTATTTTCATTTATGTGCTGAG	intergenic							179.7	422.974	7.52166	8.68213	173.313	181.678	184.11	440.841	418.834	409.246	7.38552	7.58363	7.59582	8.70248	8.69111	8.6528
ASHGA5P055596	7.58168e-05	0.000829375	2.23188	down	noncoding	ENST00000388789	RP11-642P15.1	GENCODE	1372	chr12	-	104308739	104323909	ENST00000548897	CATCCAGCCACTTTAATGATTGAAAATATAGGTTAGTAAATATAGAGATAACTAAGTCCA	natural antisense	ENST00000549334	HSP90B1	heat shock protein 90kDa beta (Grp94), member 1 [Source:HGNC Symbol;Acc:12028]	+	104323884	104326707	27.1812	61.1432	4.8192	5.97745	28.9284	25.3426	27.2726	57.5643	62.1767	63.6886	4.77893	4.79276	4.8859	5.85583	6.03831	6.03821
ASHGA5P054754	0.000476548	0.00286478	2.23103	down	noncoding	TCONS_00007986	XLOC_003455	LincRNAs identified by Cabili et al	620	chr4	+	11315419	11344598		TTTGCTTGTATGTCTGTGTATGCATGTACATACTTGCATGGGAAGGACAGCCAGGGAACA	intergenic							17.6358	39.4237	4.19079	5.3485	18.834	16.9802	17.0932	36.9856	35.2492	46.0361	4.15302	4.21	4.20937	5.23366	5.24478	5.56707
ASHGA5P029381	0.0061412	0.0191513	2.22412	down	noncoding	ENST00000551271	RP11-521B24.3	GENCODE	2279	chr14	-	105883220	105886076		TTGCTGAGAGGTGGCACGTGACCACATCCATGTCATTCAACAACAGAAAAACAAGTCATC	bidirectional	NM_001203258	MTA1	metastasis-associated protein MTA1 MTA1s	+	105886185	105937057	17.922	39.4864	4.20196	5.3552	14.8736	20.9571	17.9354	37.2246	37.7657	43.4688	3.81349	4.51654	4.27585	5.24309	5.3361	5.48641
ASHGA5P029381	0.0061412	0.0191513	2.22412	down	noncoding	ENST00000551271	RP11-521B24.3	GENCODE	2279	chr14	-	105883220	105886076		TTGCTGAGAGGTGGCACGTGACCACATCCATGTCATTCAACAACAGAAAAACAAGTCATC	bidirectional	NM_004689	MTA1	metastasis-associated protein MTA1 MTA1	+	105886185	105937057	17.922	39.4864	4.20196	5.3552	14.8736	20.9571	17.9354	37.2246	37.7657	43.4688	3.81349	4.51654	4.27585	5.24309	5.3361	5.48641
ASHGA5P048594	2.2945e-05	0.000404108	2.22224	down	noncoding	ENST00000566138	ULK4P3	GENCODE	533	chr15	+	30395924	30406231		GCATTTTCAGGTAGGATCATAAAGGACTTATCGAACATGTAGACTGTCTGTATACAGATA	intergenic							180.117	421.589	7.52485	8.67687	184.02	176.385	179.945	451.236	422.648	390.882	7.47534	7.53855	7.56067	8.73644	8.70378	8.59039
ASHGA5P045358	7.01617e-05	0.000793641	2.22156	down	noncoding	ENST00000411981	RP11-535C21.3	GENCODE	402	chr9	-	100748832	100749938		CTTCTAACAGAGCGACATGTTCAGTTTACTGGAAGGATAAGAATCTCACATAAAGAACAG	intronic antisense	NM_006401	ANP32B	acidic leucine-rich nuclear phosphoprotein 32 family member B	+	100745488	100778224	124.664	288.4	6.9938	8.14537	135.35	117.469	121.171	313.611	291.594	259.996	7.02085	6.95831	7.00223	8.23016	8.18865	8.01731
ASHGA5P038730	0.000169645	0.00138152	2.2189	down	noncoding	uc001djh.1	BC037304	UCSC_knowngene	2715	chr1	+	84543635	84546350		CATTTGGAGCAGTGTTATCAGGTATATGTTGCTGTTCTGTAGTGAACAAAGAAATTGTAT	exon sense-overlapping	NM_002731	PRKACB	cAMP-dependent protein kinase catalytic subunit beta isoform 2	+	84543744	84704181	193.37	454.088	7.62572	8.77557	212.818	185.292	181.999	515.006	437.64	409.619	7.68582	7.61199	7.57936	8.9223	8.75064	8.65375
ASHGA5P038730	0.000169645	0.00138152	2.2189	down	noncoding	uc001djh.1	BC037304	UCSC_knowngene	2715	chr1	+	84543635	84546350		CATTTGGAGCAGTGTTATCAGGTATATGTTGCTGTTCTGTAGTGAACAAAGAAATTGTAT	exon sense-overlapping	NM_207578	PRKACB	cAMP-dependent protein kinase catalytic subunit beta isoform 3	+	84543744	84670979	193.37	454.088	7.62572	8.77557	212.818	185.292	181.999	515.006	437.64	409.619	7.68582	7.61199	7.57936	8.9223	8.75064	8.65375
ASHGA5P054923	4.18824e-05	0.000574356	2.21838	down	noncoding	uc001nvr.3	SNHG1	UCSC_knowngene	1373	chr11	-	62619459	62623217	ENST00000541416, ENST00000544983, uc001nvs.3, uc001nvt.3	TTTTCGAAATGCCCTGAGTTGACCTAATGTCTTATTGGGCTCCTGTCTGCAGGATTTACG	bidirectional	NM_001012662	SLC3A2	4F2 cell-surface antigen heavy chain isoform b	+	62623483	62656355	338.851	813.801	8.45481	9.60431	335.168	329.068	352.316	803.849	821.196	816.358	8.3683	8.45112	8.545	9.54393	9.63859	9.63042
ASHGA5P054923	4.18824e-05	0.000574356	2.21838	down	noncoding	uc001nvr.3	SNHG1	UCSC_knowngene	1373	chr11	-	62619459	62623217	ENST00000541416, ENST00000544983, uc001nvs.3, uc001nvt.3	TTTTCGAAATGCCCTGAGTTGACCTAATGTCTTATTGGGCTCCTGTCTGCAGGATTTACG	bidirectional	NM_001012664	SLC3A2	4F2 cell-surface antigen heavy chain isoform e	+	62623483	62656355	338.851	813.801	8.45481	9.60431	335.168	329.068	352.316	803.849	821.196	816.358	8.3683	8.45112	8.545	9.54393	9.63859	9.63042
ASHGA5P054923	4.18824e-05	0.000574356	2.21838	down	noncoding	uc001nvr.3	SNHG1	UCSC_knowngene	1373	chr11	-	62619459	62623217	ENST00000541416, ENST00000544983, uc001nvs.3, uc001nvt.3	TTTTCGAAATGCCCTGAGTTGACCTAATGTCTTATTGGGCTCCTGTCTGCAGGATTTACG	bidirectional	NM_002394	SLC3A2	4F2 cell-surface antigen heavy chain isoform c	+	62623483	62656355	338.851	813.801	8.45481	9.60431	335.168	329.068	352.316	803.849	821.196	816.358	8.3683	8.45112	8.545	9.54393	9.63859	9.63042
ASHGA5P034472	0.000434624	0.00268387	2.20959	down	noncoding	AI478591		LincRNAs identified by Khalil et al	475	chr12	-	65671181	65671656		GGGTAAATGTCAAACAGATTTAGAGTGTGGATTATTTCAACGTGAACTAAAGTGATGGTA	intergenic							25.9289	57.7745	4.75032	5.8941	25.8562	23.6888	28.2416	62.9696	54.16	56.1938	4.62041	4.69294	4.93762	5.98882	5.842	5.85149
ASHGA5P019264	3.47482e-06	0.00014305	2.20172	down	noncoding	NR_073091	MEAF6	RefSeq	4846	chr1	-	37955560	37980420		AAAGCGAAAGAATAAAAACCGGCACAGGTATGTATATTAGGTTAGGCTGGGAAGTTTTTT	exon sense-overlapping	NM_001270875	MEAF6	chromatin modification-related protein MEAF6 isoform 2	-	37955560	37980420	357.807	852.163	8.53316	9.67179	363.275	348.367	361.779	875.272	826.466	854.751	8.48664	8.52899	8.58385	9.67224	9.64725	9.69589
ASHGA5P019264	3.47482e-06	0.00014305	2.20172	down	noncoding	NR_073091	MEAF6	RefSeq	4846	chr1	-	37955560	37980420		AAAGCGAAAGAATAAAAACCGGCACAGGTATGTATATTAGGTTAGGCTGGGAAGTTTTTT	exon sense-overlapping	NM_001270876	MEAF6	chromatin modification-related protein MEAF6 isoform 3	-	37955560	37980420	357.807	852.163	8.53316	9.67179	363.275	348.367	361.779	875.272	826.466	854.751	8.48664	8.52899	8.58385	9.67224	9.64725	9.69589
ASHGA5P019264	3.47482e-06	0.00014305	2.20172	down	noncoding	NR_073091	MEAF6	RefSeq	4846	chr1	-	37955560	37980420		AAAGCGAAAGAATAAAAACCGGCACAGGTATGTATATTAGGTTAGGCTGGGAAGTTTTTT	exon sense-overlapping	NM_022756	MEAF6	chromatin modification-related protein MEAF6 isoform 1	-	37955560	37980420	357.807	852.163	8.53316	9.67179	363.275	348.367	361.779	875.272	826.466	854.751	8.48664	8.52899	8.58385	9.67224	9.64725	9.69589
ASHGA5P021636	0.00829545	0.0240676	2.19877	down	noncoding	ENST00000536744	RP11-114G22.1	GENCODE	647	chr12	+	22852874	23041867		CTTCTCTATTGTAACACAGGAGGCAACACAGATTCTTCAAGTCTCACAGCTACTCCCTAG	intergenic							11.3798	24.9191	3.567	4.70369	10.351	10.4633	13.325	20.2456	24.8041	29.7076	3.30451	3.53147	3.86501	4.38731	4.76325	4.96053
ASHGA5P017754	0.0407217	0.0825991	2.19583	down	noncoding	ENST00000445414	DIAPH2-AS1	GENCODE	606	chrX	-	96788171	96872258		ACAGAAAAAAATGAAAGAAGATTGTGAGACTGCCAGAATTCTACAGTGTATGCAATGGTA	intronic antisense	NM_006729	DIAPH2	protein diaphanous homolog 2 isoform 156	+	95939661	96855597	10.5609	21.4225	3.36292	4.49769	14.7508	11.1696	5.76238	23.5633	16.4429	24.2613	3.80113	3.62239	2.66525	4.5958	4.21493	4.68233
ASHGA5P020952	0.00534727	0.0172768	2.19207	down	noncoding	ENST00000522486	CTA-392C11.1	GENCODE	505	chr8	-	40156593	40200921		ATCATCTTCTGGTCAGTGGCCCGGACAATGCTTTTGATGAACAGATGATGAGTGACAATG	intergenic							36.6913	81.2229	5.23424	6.36654	31.9662	34.6137	43.4939	84.0718	88.5056	71.0912	4.92378	5.22746	5.55149	6.38711	6.52522	6.18729
ASHGA5P019000	4.29241e-06	0.000159463	2.19132	down	noncoding	NR_048535	WDR4	RefSeq	2060	chr21	-	44269335	44299699		TGGCACATGTTGATGATGACAGCCTCTTCATCTATGACTGCAGTGCTGCAGAAAAGAAGT	exon sense-overlapping	NM_001260474	WDR4	tRNA (guanine-N(7)-)-methyltransferase subunit WDR4 isoform 2	-	44269335	44299693	300.76	711.045	8.27765	9.40945	309.532	300.658	292.089	750.465	678.564	704.106	8.25023	8.31676	8.26596	9.44648	9.35896	9.42291
ASHGA5P019000	4.29241e-06	0.000159463	2.19132	down	noncoding	NR_048535	WDR4	RefSeq	2060	chr21	-	44269335	44299699		TGGCACATGTTGATGATGACAGCCTCTTCATCTATGACTGCAGTGCTGCAGAAAAGAAGT	exon sense-overlapping	NM_001260475	WDR4	tRNA (guanine-N(7)-)-methyltransferase subunit WDR4 isoform 3	-	44269335	44299693	300.76	711.045	8.27765	9.40945	309.532	300.658	292.089	750.465	678.564	704.106	8.25023	8.31676	8.26596	9.44648	9.35896	9.42291
ASHGA5P019000	4.29241e-06	0.000159463	2.19132	down	noncoding	NR_048535	WDR4	RefSeq	2060	chr21	-	44269335	44299699		TGGCACATGTTGATGATGACAGCCTCTTCATCTATGACTGCAGTGCTGCAGAAAAGAAGT	exon sense-overlapping	NM_001260476	WDR4	tRNA (guanine-N(7)-)-methyltransferase subunit WDR4 isoform 3	-	44269335	44299699	300.76	711.045	8.27765	9.40945	309.532	300.658	292.089	750.465	678.564	704.106	8.25023	8.31676	8.26596	9.44648	9.35896	9.42291
ASHGA5P019000	4.29241e-06	0.000159463	2.19132	down	noncoding	NR_048535	WDR4	RefSeq	2060	chr21	-	44269335	44299699		TGGCACATGTTGATGATGACAGCCTCTTCATCTATGACTGCAGTGCTGCAGAAAAGAAGT	exon sense-overlapping	NM_001260477	WDR4	tRNA (guanine-N(7)-)-methyltransferase subunit WDR4 isoform 3	-	44269335	44299385	300.76	711.045	8.27765	9.40945	309.532	300.658	292.089	750.465	678.564	704.106	8.25023	8.31676	8.26596	9.44648	9.35896	9.42291
ASHGA5P019000	4.29241e-06	0.000159463	2.19132	down	noncoding	NR_048535	WDR4	RefSeq	2060	chr21	-	44269335	44299699		TGGCACATGTTGATGATGACAGCCTCTTCATCTATGACTGCAGTGCTGCAGAAAAGAAGT	exon sense-overlapping	NM_018669	WDR4	tRNA (guanine-N(7)-)-methyltransferase subunit WDR4 isoform 1	-	44269335	44299693	300.76	711.045	8.27765	9.40945	309.532	300.658	292.089	750.465	678.564	704.106	8.25023	8.31676	8.26596	9.44648	9.35896	9.42291
ASHGA5P019000	4.29241e-06	0.000159463	2.19132	down	noncoding	NR_048535	WDR4	RefSeq	2060	chr21	-	44269335	44299699		TGGCACATGTTGATGATGACAGCCTCTTCATCTATGACTGCAGTGCTGCAGAAAAGAAGT	exon sense-overlapping	NM_033661	WDR4	tRNA (guanine-N(7)-)-methyltransferase subunit WDR4 isoform 1	-	44263189	44299693	300.76	711.045	8.27765	9.40945	309.532	300.658	292.089	750.465	678.564	704.106	8.25023	8.31676	8.26596	9.44648	9.35896	9.42291
ASHGA5P032097	0.000112425	0.0010658	2.18992	down	noncoding	ENST00000442868	RP11-480I12.5	pseudogene	1262	chr1	-	202822118	202828227		ATTGCCACCATTAAAACCAAGCAAATATTTGTTTTGCGGACGTGTCCCACAGGTTTCAAG								38.6049	86.3325	5.32077	6.45164	41.7494	35.3533	38.7119	96.6755	80.4378	81.8842	5.32016	5.25886	5.38328	6.5831	6.39037	6.38146
ASHGA5P030407	3.49263e-05	0.00051373	2.18862	down	noncoding	ENST00000569682	ULK4P2	GENCODE	798	chr15	+	30865171	30892850	ENST00000568486, NR_026858, NR_026859, uc010azt.3, uc010ubi.2	CAAAAGACATTTTCCTTCTCTGACATAACAGAGTAGAACTCTCTAGTAAGAACACAAAAC	intergenic							825.102	2062.04	9.76043	10.8905	876.315	814.367	784.625	2279.85	1937.22	1969.05	9.79872	9.76983	9.71275	10.9866	10.8206	10.8642
ASHGA5P020430	0.0183638	0.0441719	2.18813	down	noncoding	ENST00000513406	CTC-564N23.3	GENCODE	713	chr5	+	76414144	76443935	ENST00000502433, ENST00000507749	AACCTGTGAGCAGGAGCCAGGCCGTGGCCTGCTGACTGCATCTGCCAGATGACTACCAAT	intergenic							15.6896	33.2305	3.97801	5.10771	18.146	18.8267	10.0961	36.5798	35.6344	27.4774	4.10225	4.35855	3.47322	5.21711	5.25871	4.84729
ASHGA5P029900	0.000967525	0.00478422	2.18801	down	noncoding	uc001zfw.1	DKFZp434L187	UCSC_knowngene	2368	chr15	-	32618369	32635000	uc001zfv.1	TCAAGGCCAAACTGAAGTTGCTGGCGTCTATCTTCCACGAGAACCAGGAGGCTCAGCTGC	intergenic							41.8825	94.4027	5.44208	6.5717	41.9845	41.6049	42.0581	110.813	79.5769	92.8186	5.32814	5.49298	5.50513	6.77818	6.37358	6.56334
ASHGA5P029508	0.00177881	0.00747781	2.18541	down	noncoding	ENST00000553046	RP11-317N8.3	GENCODE	601	chr14	+	36343062	36344509		GCGGATTAAAGTGTACACCAAGTGTCAGTTTAATAATTTACATTGGGATTACATTGGGAT	intron sense-overlapping	ENST00000551774	BRMS1L	breast cancer metastasis-suppressor 1-like [Source:HGNC Symbol;Acc:20512]	+	36302206	36401531	21.9889	47.5476	4.49472	5.62263	22.9762	17.6375	25.353	46.9595	46.1629	49.5203	4.44417	4.26436	4.77563	5.57551	5.61854	5.67383
ASHGA5P049972	0.00116966	0.00550611	2.18531	down	noncoding	ENST00000431648	ANKRD20A5P	pseudogene	3410	chr18	+	14179393	14227049	ENST00000377477, ENST00000431621, NM_001012419, NM_001098805, NR_027995, NR_040113	AGAAACAGTAGTAAGTATCAAGGAAGATAAATATTTTCAAACTTCTAGAAAGAAAGTTTA								56.1021	125.23	5.85009	6.97793	50.8074	57.1991	60.2999	136.037	121.434	118.218	5.59617	5.94344	6.01066	7.06324	6.96568	6.90486
ASHGA5P048382	0.0101203	0.0279368	2.18337	down	noncoding	ENST00000536540	RP11-867G2.8	GENCODE	954	chr11	-	94278495	94473435		TTGAAGAACTTACTCCCATGATGCGGCAGTCAAGGAGATGCACAGTAGAGGATCAAAAAG	intronic antisense	NM_152431	PIWIL4	piwi-like protein 4	+	94300473	94354587	38.44	83.3197	5.27912	6.40568	43.2488	25.7211	46.35	84.6083	82.5567	82.7942	5.37247	4.81528	5.64962	6.39646	6.42538	6.3952
ASHGA5P048382	0.0101203	0.0279368	2.18337	down	noncoding	ENST00000536540	RP11-867G2.8	GENCODE	954	chr11	-	94278495	94473435		TTGAAGAACTTACTCCCATGATGCGGCAGTCAAGGAGATGCACAGTAGAGGATCAAAAAG	natural antisense	NM_002033	FUT4	alpha-(1,3)-fucosyltransferase	+	94277016	94283064	38.44	83.3197	5.27912	6.40568	43.2488	25.7211	46.35	84.6083	82.5567	82.7942	5.37247	4.81528	5.64962	6.39646	6.42538	6.3952
ASHGA5P052824	0.000120153	0.00111608	2.18326	down	noncoding	uc003pvc.4	AF216583	UCSC_knowngene	848	chr6	-	111816121	111816969		CCAGTTCTGATTTGAAAACATCTGGTGAGACCACTAGGTATAGTTTCTCACTACTTTTTT	intergenic							104.441	236.341	6.74327	7.86976	102.766	99.8521	110.705	237.066	240.148	231.808	6.6239	6.73422	6.8717	7.83557	7.91854	7.85516
ASHGA5P020142	0.0216943	0.0502278	2.18005	down	noncoding	ENST00000508687	RP11-92A5.2	GENCODE	868	chr4	-	156128317	156130179		TCCGATGATTAGCCAGCCGACCTGGAGAGGGCCCTGGAAGGTGCCCAAAGGAGCAGAGAT	natural antisense	NM_000910	NPY2R	neuropeptide Y receptor type 2	+	156129780	156138228	8.83586	19.377	3.19003	4.3144	10.809	6.80573	8.89287	15.1077	15.2462	27.7771	3.36627	2.92386	3.27998	3.97445	4.10705	4.8617
ASHGA5P021701	1.0243e-05	0.000251794	2.17985	down	noncoding	uc010zaz.1	LOC150776	UCSC_knowngene	1304	chr2	+	132250385	132273977		CACTGGGTAGTGGCCCAATGATGAAGTTGGTTTATAAGCTTCAAGCTGAAGACTATAAGT	bidirectional	NM_001085365	MZT2A	mitotic-spindle organizing protein 2A	-	132241532	132250064	499.012	1205.37	9.02572	10.1499	500.12	483.732	513.183	1229.17	1197.02	1189.92	8.96375	9.0127	9.10071	10.1355	10.1555	10.1588
ASHGA5P054869	0.0214175	0.0497857	2.17906	down	noncoding	NR_026946	LINC00301	RefSeq	864	chr11	+	60383223	60454621		GGAGTCCATTCATCCTCTATAACTGCTATACAATATCTCTGTTAAAATGCTGAGAAGATT	intergenic							15.6651	33.0922	3.97063	5.09434	19.005	9.92371	18.0665	35.7796	37.3874	26.1096	4.16696	3.45778	4.28716	5.18673	5.32051	4.77577
ASHGA5P039028	0.00190339	0.00782962	2.17727	down	noncoding	ENST00000469216	RP11-2A4.3	GENCODE	646	chr3	+	137493833	137496438		AGGAGAAATTTCATAGAAAATATGAATCCTTGTCTCATGATTAGTGTCTCTCTGCAACAG	intergenic							32.4715	71.6593	5.06664	6.18916	37.8721	27.295	32.2475	70.1306	60.2796	84.5676	5.17435	4.89419	5.13139	6.1425	5.99533	6.42965
ASHGA5P026185	0.0352095	0.0736735	2.17486	down	noncoding	AI201721		LincRNAs identified by Khalil et al	376	chr5	-	171999990	172000366		ATGCCAGTGACTTGCAGATCTTTTTCAGAGCTAATCTTCACGGCCTTCTTGGAAATTCAA	intergenic							7.78202	16.2628	2.99704	4.11796	5	9.39346	8.9526	19.5915	13.45	15.7469	2.32457	3.37459	3.29196	4.34233	3.92635	4.08522
ASHGA5P021884	2.17541e-06	0.000118575	2.16758	down	noncoding	uc010zay.1	LOC150776	UCSC_knowngene	1165	chr2	+	132250385	132273320		CGCCTCCCAGGTTTTTGTTGAAATGTGGCTTCATCACTATTCGTTGGAGATGTATCAAAA	bidirectional	NM_001085365	MZT2A	mitotic-spindle organizing protein 2A	-	132241532	132250064	2629.06	7055.67	11.4877	12.6038	2598.69	2626.68	2661.81	7179.47	7054.49	6933.06	11.4341	11.5109	11.518	12.5928	12.6095	12.6091
ASHGA5P057561	0.00328388	0.0118975	2.16716	down	noncoding	TCONS_00019038	XLOC_008965	LincRNAs identified by Cabili et al	331	chr10	-	119875116	119878421		TCTTGAGAAACTCACAGTCTCCAAGGAGAAGCAGATCTCAAGAGCTGAAACTGACTTGAC	intergenic							5.08397	10.5571	2.40126	3.51707	5	5	5.2519	9.89812	12.5699	9.20333	2.32457	2.33286	2.54635	3.37346	3.84076	3.33697
ASHGA5P038334	0.000208746	0.00160241	2.16642	down	noncoding	NR_046683	ST3GAL6-AS1	RefSeq	769	chr3	-	98433176	98451495	ENST00000475816	GTTTCCAGAAGTCTGCACCTGTATTTCAATTACCTATAATGGAGTTTATAGGACTAAACT	natural antisense	ENST00000265261	ST3GAL6	ST3 beta-galactoside alpha-2,3-sialyltransferase 6 [Source:HGNC Symbol;Acc:18080]	+	98451293	98514689	20.5423	44.5393	4.4137	5.52901	20.7343	21.2234	19.6691	42.4369	46.0785	45.1025	4.29791	4.53365	4.40954	5.43224	5.61642	5.53838
ASHGA5P038334	0.000208746	0.00160241	2.16642	down	noncoding	NR_046683	ST3GAL6-AS1	RefSeq	769	chr3	-	98433176	98451495	ENST00000475816	GTTTCCAGAAGTCTGCACCTGTATTTCAATTACCTATAATGGAGTTTATAGGACTAAACT	natural antisense	ENST00000460774	ST3GAL6	ST3 beta-galactoside alpha-2,3-sialyltransferase 6 [Source:HGNC Symbol;Acc:18080]	+	98451108	98503820	20.5423	44.5393	4.4137	5.52901	20.7343	21.2234	19.6691	42.4369	46.0785	45.1025	4.29791	4.53365	4.40954	5.43224	5.61642	5.53838
ASHGA5P038334	0.000208746	0.00160241	2.16642	down	noncoding	NR_046683	ST3GAL6-AS1	RefSeq	769	chr3	-	98433176	98451495	ENST00000475816	GTTTCCAGAAGTCTGCACCTGTATTTCAATTACCTATAATGGAGTTTATAGGACTAAACT	natural antisense	ENST00000483910	ST3GAL6	ST3 beta-galactoside alpha-2,3-sialyltransferase 6 [Source:HGNC Symbol;Acc:18080]	+	98451098	98513206	20.5423	44.5393	4.4137	5.52901	20.7343	21.2234	19.6691	42.4369	46.0785	45.1025	4.29791	4.53365	4.40954	5.43224	5.61642	5.53838
ASHGA5P038334	0.000208746	0.00160241	2.16642	down	noncoding	NR_046683	ST3GAL6-AS1	RefSeq	769	chr3	-	98433176	98451495	ENST00000475816	GTTTCCAGAAGTCTGCACCTGTATTTCAATTACCTATAATGGAGTTTATAGGACTAAACT	natural antisense	ENST00000497008	ST3GAL6	ST3 beta-galactoside alpha-2,3-sialyltransferase 6 [Source:HGNC Symbol;Acc:18080]	+	98451318	98507039	20.5423	44.5393	4.4137	5.52901	20.7343	21.2234	19.6691	42.4369	46.0785	45.1025	4.29791	4.53365	4.40954	5.43224	5.61642	5.53838
ASHGA5P035208	9.84881e-05	0.000985575	2.1658	down	noncoding	TCONS_00004371	XLOC_002256	LincRNAs identified by Cabili et al	468	chr2	-	108683754	108684693		TTAATGGCCGTGGACAGCAACCTCATGATGACATCGCTCCAGCATTTCTTTGTGAAATGT	intergenic							31.4308	68.2754	5.02043	6.13533	36.288	27.1622	30.8424	71.9875	65.2482	67.5905	5.10964	4.88748	5.06417	6.17974	6.10522	6.12104
ASHGA5P030780	0.00740135	0.0220782	2.16554	down	noncoding	ENST00000558885	RP11-327J17.1	GENCODE	447	chr15	+	96779013	96779932		GTGCATATTGTATAAAGTTATCTAAATACATCTTGAGAGAGTCCACGCTTTCTCCATTCT	intergenic							50.9057	111.021	5.69592	6.81065	41.1745	48.8914	62.6511	112.305	108.341	112.418	5.29948	5.72105	6.06724	6.79524	6.80871	6.828
ASHGA5P041934	7.9076e-09	2.2437e-05	2.1642	down	noncoding	ENST00000431043	SNHG5	GENCODE	998	chr6	-	86386845	86388451		CTTTTACATATGTTGTAATGTTTGTAGTCTTGTAAGAATCTCGTGTTTTTCCTTTTCTAG	intergenic							1425.07	3651.43	10.571	11.6849	1476.08	1386.79	1412.34	3753.01	3631.9	3569.37	10.5707	10.5608	10.5816	11.6904	11.6838	11.6803
ASHGA5P017600	1.4398e-05	0.000304733	2.16356	down	noncoding	ENST00000443587	DLEU2	GENCODE	705	chr13	-	50618650	50656108		GCATTGGAACATGACATGAGATTAAGTGTATAAAGCCAAATGTCCCATTTAAAGTTTGAC	bidirectional	ENST00000378180	DLEU1	deleted in lymphocytic leukemia 1 (non-protein coding) [Source:HGNC Symbol;Acc:13747]	+	50656306	50679433	424.515	1003.75	8.78298	9.89639	435.338	432.591	405.617	1067.42	995.131	948.696	8.75445	8.84321	8.75128	9.94523	9.90773	9.83621
ASHGA5P036865	0.0129221	0.033756	2.1634	down	noncoding	ENST00000423755	RP1-309F20.2	GENCODE	350	chr20	-	57476353	57476982		ACTGTCTGCTTTGTATGTGCAGAATCAAAGCTCATTTCTGAAATTAAGAATCCCCGGCCT	intronic antisense	NM_000516	GNAS	protein ALEX GNASL	+	57466425	57486250	17.7665	37.6236	4.16803	5.28132	21.7425	19.5541	12.0029	37.3258	43.2086	32.3362	4.37037	4.4141	3.7196	5.24712	5.52538	5.07148
ASHGA5P036865	0.0129221	0.033756	2.1634	down	noncoding	ENST00000423755	RP1-309F20.2	GENCODE	350	chr20	-	57476353	57476982		ACTGTCTGCTTTGTATGTGCAGAATCAAAGCTCATTTCTGAAATTAAGAATCCCCGGCCT	intronic antisense	NM_001077488	GNAS	protein ALEX isoform f	+	57466425	57486250	17.7665	37.6236	4.16803	5.28132	21.7425	19.5541	12.0029	37.3258	43.2086	32.3362	4.37037	4.4141	3.7196	5.24712	5.52538	5.07148
ASHGA5P036865	0.0129221	0.033756	2.1634	down	noncoding	ENST00000423755	RP1-309F20.2	GENCODE	350	chr20	-	57476353	57476982		ACTGTCTGCTTTGTATGTGCAGAATCAAAGCTCATTTCTGAAATTAAGAATCCCCGGCCT	intronic antisense	NM_001077489	GNAS	protein ALEX isoform g	+	57466425	57486250	17.7665	37.6236	4.16803	5.28132	21.7425	19.5541	12.0029	37.3258	43.2086	32.3362	4.37037	4.4141	3.7196	5.24712	5.52538	5.07148
ASHGA5P036865	0.0129221	0.033756	2.1634	down	noncoding	ENST00000423755	RP1-309F20.2	GENCODE	350	chr20	-	57476353	57476982		ACTGTCTGCTTTGTATGTGCAGAATCAAAGCTCATTTCTGAAATTAAGAATCCCCGGCCT	intronic antisense	NM_001077490	GNAS	protein ALEX alex	+	57428035	57486250	17.7665	37.6236	4.16803	5.28132	21.7425	19.5541	12.0029	37.3258	43.2086	32.3362	4.37037	4.4141	3.7196	5.24712	5.52538	5.07148
ASHGA5P036865	0.0129221	0.033756	2.1634	down	noncoding	ENST00000423755	RP1-309F20.2	GENCODE	350	chr20	-	57476353	57476982		ACTGTCTGCTTTGTATGTGCAGAATCAAAGCTCATTTCTGAAATTAAGAATCCCCGGCCT	intronic antisense	NM_016592	GNAS	protein ALEX NESP55	+	57414794	57486250	17.7665	37.6236	4.16803	5.28132	21.7425	19.5541	12.0029	37.3258	43.2086	32.3362	4.37037	4.4141	3.7196	5.24712	5.52538	5.07148
ASHGA5P036865	0.0129221	0.033756	2.1634	down	noncoding	ENST00000423755	RP1-309F20.2	GENCODE	350	chr20	-	57476353	57476982		ACTGTCTGCTTTGTATGTGCAGAATCAAAGCTCATTTCTGAAATTAAGAATCCCCGGCCT	intronic antisense	NM_080425	GNAS	protein ALEX XLas	+	57428035	57486250	17.7665	37.6236	4.16803	5.28132	21.7425	19.5541	12.0029	37.3258	43.2086	32.3362	4.37037	4.4141	3.7196	5.24712	5.52538	5.07148
ASHGA5P036865	0.0129221	0.033756	2.1634	down	noncoding	ENST00000423755	RP1-309F20.2	GENCODE	350	chr20	-	57476353	57476982		ACTGTCTGCTTTGTATGTGCAGAATCAAAGCTCATTTCTGAAATTAAGAATCCCCGGCCT	intronic antisense	NM_080426	GNAS	protein ALEX GNASS	+	57466425	57486250	17.7665	37.6236	4.16803	5.28132	21.7425	19.5541	12.0029	37.3258	43.2086	32.3362	4.37037	4.4141	3.7196	5.24712	5.52538	5.07148
ASHGA5P030417	7.1685e-05	0.000801827	2.16107	down	noncoding	uc001zfu.3	DQ786280	UCSC_knowngene	830	chr15	+	32449483	32450313		ATCCACTCCATTTCTAAAAGCAAGTTGAACAGCAAATTTCAGTTGATGGGAACCTATATT	exon sense-overlapping	NM_000746	CHRNA7	neuronal acetylcholine receptor subunit alpha-7 isoform 1 precursor	+	32322685	32462384	117.405	263.189	6.90853	8.02028	116.099	117.814	118.302	276.508	245.145	267.915	6.79711	6.96026	6.96824	8.0542	7.95064	8.056
ASHGA5P030417	7.1685e-05	0.000801827	2.16107	down	noncoding	uc001zfu.3	DQ786280	UCSC_knowngene	830	chr15	+	32449483	32450313		ATCCACTCCATTTCTAAAAGCAAGTTGAACAGCAAATTTCAGTTGATGGGAACCTATATT	exon sense-overlapping	NM_001190455	CHRNA7	neuronal acetylcholine receptor subunit alpha-7 isoform 2 precursor	+	32322685	32462384	117.405	263.189	6.90853	8.02028	116.099	117.814	118.302	276.508	245.145	267.915	6.79711	6.96026	6.96824	8.0542	7.95064	8.056
ASHGA5P000366	0.0361452	0.0751716	2.15472	down	noncoding	chr2:60376250-60386500+	chr2:60376250-60386500	LincRNAs identified by Khalil et al	10250	chr2	+	60522746	60532996		TAATTTGAAAAGTCTCCTCTGTGGAAAGAGTGAGGCTTGGAGAAGGAAATGACACACGGG	intergenic							8.88637	18.5864	3.17255	4.28005	6.88009	12.098	7.68104	24.4488	13.9003	17.41	2.71189	3.73156	3.0742	4.6459	3.9755	4.21874
ASHGA5P030403	0.000465081	0.0028163	2.15288	down	noncoding	NR_026771	DKFZP434L187	RefSeq	4303	chr15	+	30488238	30506743		GGTGACTTAACTTGCAAAAGATGATCATATGTGAGAACGGATGTCTCAAATTAGGAAATA	intergenic							131.997	294.304	7.06936	8.17562	123.449	135.005	137.537	291.163	311.476	280.274	6.88435	7.15174	7.17199	8.12688	8.27578	8.12421
ASHGA5P027234	1.06432e-05	0.000259212	2.1519	down	noncoding	TCONS_00011706	XLOC_005185	LincRNAs identified by Cabili et al	412	chr6	+	16150993	16153073		AAGATTTGCCACTCACTTTGCTTCAGGTTGGAAGGTTTTCTGGAGGAAGGTTGCATTGGA	intergenic							72.7519	160.044	6.2206	7.3262	79.414	68.331	70.5107	156.679	157.445	166.008	6.24209	6.18421	6.2355	7.26154	7.33087	7.38621
ASHGA5P016329	0.000325825	0.0021874	2.15156	down	noncoding	ENST00000429396	RP11-390E23.3	GENCODE	648	chr7	-	123260035	123264783		CATAGGAGCCCTTTTTCACAGCTTGAAAATGATTGTTAAAAACAACATTAAGGGATTCTG	natural antisense	NM_080928	ASB15	ankyrin repeat and SOCS box protein 15	+	123249111	123277932	69.585	154.164	6.15969	7.26508	74.1537	65.9358	68.6655	166.326	162.422	133.746	6.14461	6.13725	6.19721	7.34396	7.37381	7.07746
ASHGA5P029897	3.66887e-06	0.000148717	2.15034	down	noncoding	uc010azq.2	FLJ00278	UCSC_knowngene	1626	chr15	-	30846984	30848610		TGGTGTTCTTCAGTCGACTGATTTTTACGGACGTTGAATCCAGGACTACTGCTCGTTCTT	natural antisense	ENST00000333156	AC026150.9	Putative golgin subfamily A member 6-like protein 11 [Source:UniProtKB/Swiss-Prot;Acc:A6NCC3]	+	30844182	30851659	607.731	1466.7	9.31251	10.4171	614.709	593.025	615.457	1510.32	1426.81	1462.97	9.26685	9.30796	9.36274	10.4182	10.393	10.4401
ASHGA5P029897	3.66887e-06	0.000148717	2.15034	down	noncoding	uc010azq.2	FLJ00278	UCSC_knowngene	1626	chr15	-	30846984	30848610		TGGTGTTCTTCAGTCGACTGATTTTTACGGACGTTGAATCCAGGACTACTGCTCGTTCTT	natural antisense	ENST00000562783	AC026150.9	Putative golgin subfamily A member 6-like protein 11 [Source:UniProtKB/Swiss-Prot;Acc:A6NCC3]	+	30844280	30854704	607.731	1466.7	9.31251	10.4171	614.709	593.025	615.457	1510.32	1426.81	1462.97	9.26685	9.30796	9.36274	10.4182	10.393	10.4401
ASHGA5P039685	1.49612e-05	0.000309485	2.14595	down	noncoding	ENST00000506634	HSP90AA6P	pseudogene	735	chr4	-	171525866	171526601	ENST00000506915, NM_001017963, NM_005348	TGATGAGATGGTTTCTCTCAAGGACTACTGCACCAGAATAAGGAAAACTAGAAATGAATC								16873.6	45647.2	14.1782	15.2798	17648.4	16861.1	16111.4	48681.8	45219.1	43040.6	14.2029	14.2056	14.1261	15.3416	15.2784	15.2194
ASHGA5P042093	0.00213448	0.00857643	2.14451	down	noncoding	NR_033919	LOC645434	RefSeq	1690	chr6	-	139790131	139795733		GTTTTCAAAAAACTTCTCCAAGGGAAACTCTTTGAAGTGTTTTTACTGCCATTTGATCAG	intergenic							28.3711	61.476	4.88002	5.98067	25.8636	29.0412	30.2084	56.5789	59.9268	67.9223	4.62125	4.98133	5.03749	5.82987	5.98498	6.12717
ASHGA5P025802	0.00656577	0.0201442	2.14352	down	noncoding	NR_038191	DUX4L	RefSeq	1574	chrUn_gl000228	+	112604	114676		TTAGGACGCGGGGTCTAGGCCCGGTGAGAGACTCCACACCGCGGAGAACTGCCATTCTTT	exon sense-overlapping	NM_033178	DUX4	double homeobox protein 4	+	112298	113921	5.00983	10.3815	2.38498	3.48497	5	5	5.02951	11.6622	11.8535	7.62889	2.32457	2.33286	2.49753	3.61437	3.75603	3.0845
ASHGA5P015052	1.22889e-05	0.000279406	2.14187	down	noncoding	ENST00000417670	AC108868.4	pseudogene	633	chr2	+	107103882	107123396	ENST00000416057, NM_004931, NM_172101, NM_172213	GGGAGTGGCCATGCACCTGTGCTGCCGGCGGAGGAGAGCCCGGCTTCGTTTCATGAAACA								108.396	240.166	6.79379	7.89266	118.053	101.748	105.388	243.012	247.901	229.585	6.81952	6.75952	6.80234	7.86941	7.96633	7.84225
ASHGA5P039471	0.000282638	0.00196442	2.13923	down	noncoding	ENST00000488045	RP11-791G16.2	GENCODE	1493	chr4	-	83415938	83417431		CCTCACAGTCTAGGTGTGTGATTTAATTTCTTCCATTTTAAGACTTTGCTTTATTCCTAG	exon sense-overlapping	NM_001080506	TMEM150C	transmembrane protein 150C	-	83405603	83483126	47.0527	102.756	5.60507	6.70216	47.25	49.2607	44.6473	97.2926	107.499	103.477	5.49349	5.73287	5.58884	6.5922	6.79921	6.71508
ASHGA5P015905	0.000289452	0.0020018	2.1385	down	noncoding	ENST00000424605	RP11-125B21.2	GENCODE	746	chr9	-	2535651	2570754		TGATTCCAAGGCTCCAAGCTTGATATAGAAGACTATCATATGAACCAGAAAGGGTAACTG	intergenic							44.0001	95.5238	5.50388	6.60048	49.2892	38.54	44.1712	90.2946	102.182	94.0948	5.55371	5.38533	5.57261	6.48745	6.73074	6.58326
ASHGA5P035934	1.49598e-06	0.000104172	2.1385	down	noncoding	ENST00000428767	ALMS1P	pseudogene	921	chr2	+	73898156	73912212	ENST00000450720, NM_015120	TAAAGCGTCTGAAGTTAATAGTCCAGGAGAGAAAGCTGCAGAGCATGTTAAAGAGCGAGC								513.853	1219.18	9.06812	10.1647	535.249	498.282	508.028	1298.98	1176.18	1182.38	9.06725	9.05199	9.08511	10.2086	10.1337	10.1518
ASHGA5P048223	0.0281597	0.0617577	2.1363	down	noncoding	ENST00000530805	RP11-867G23.1	GENCODE	479	chr11	-	66032247	66033137		CCAGAGCCAGAGAATTAGGCTGAGAATTGGGAGACAGAGCCTTCTTGGGACAGGTGACCT	natural antisense	NM_001134774	KLC2	kinesin light chain 2 isoform 2	+	66025173	66035332	11.3082	22.9374	3.49747	4.59258	11.9	14.8012	7.22337	23.3564	26.1108	19.345	3.4938	4.0134	2.9852	4.58366	4.82782	4.36625
ASHGA5P048223	0.0281597	0.0617577	2.1363	down	noncoding	ENST00000530805	RP11-867G23.1	GENCODE	479	chr11	-	66032247	66033137		CCAGAGCCAGAGAATTAGGCTGAGAATTGGGAGACAGAGCCTTCTTGGGACAGGTGACCT	natural antisense	NM_001134775	KLC2	kinesin light chain 2 isoform 1	+	66024764	66035331	11.3082	22.9374	3.49747	4.59258	11.9	14.8012	7.22337	23.3564	26.1108	19.345	3.4938	4.0134	2.9852	4.58366	4.82782	4.36625
ASHGA5P048223	0.0281597	0.0617577	2.1363	down	noncoding	ENST00000530805	RP11-867G23.1	GENCODE	479	chr11	-	66032247	66033137		CCAGAGCCAGAGAATTAGGCTGAGAATTGGGAGACAGAGCCTTCTTGGGACAGGTGACCT	natural antisense	NM_001134776	KLC2	kinesin light chain 2 isoform 1	+	66025090	66035331	11.3082	22.9374	3.49747	4.59258	11.9	14.8012	7.22337	23.3564	26.1108	19.345	3.4938	4.0134	2.9852	4.58366	4.82782	4.36625
ASHGA5P048223	0.0281597	0.0617577	2.1363	down	noncoding	ENST00000530805	RP11-867G23.1	GENCODE	479	chr11	-	66032247	66033137		CCAGAGCCAGAGAATTAGGCTGAGAATTGGGAGACAGAGCCTTCTTGGGACAGGTGACCT	natural antisense	NM_022822	KLC2	kinesin light chain 2 isoform 1	+	66025173	66035331	11.3082	22.9374	3.49747	4.59258	11.9	14.8012	7.22337	23.3564	26.1108	19.345	3.4938	4.0134	2.9852	4.58366	4.82782	4.36625
ASHGA5P036142	0.0120484	0.0320227	2.13329	down	noncoding	NR_033903	CCDC74B-AS1	RefSeq	1835	chr2	+	130887195	130896986		GATACCTGCTTCATCGTGTGCTTTTATGTAAATGCCAAATAGCAAAATAACAGCTAGAAA	natural antisense	NM_001258307	CCDC74B	coiled-coil domain-containing protein 74B isoform 2	-	130896855	130902707	13.2701	27.6507	3.75096	4.84405	17.3232	12.9405	9.54651	32.4883	20.8561	29.6078	4.03978	3.82524	3.38786	5.04927	4.52589	4.95698
ASHGA5P036142	0.0120484	0.0320227	2.13329	down	noncoding	NR_033903	CCDC74B-AS1	RefSeq	1835	chr2	+	130887195	130896986		GATACCTGCTTCATCGTGTGCTTTTATGTAAATGCCAAATAGCAAAATAACAGCTAGAAA	natural antisense	NM_207310	CCDC74B	coiled-coil domain-containing protein 74B isoform 1	-	130896855	130902707	13.2701	27.6507	3.75096	4.84405	17.3232	12.9405	9.54651	32.4883	20.8561	29.6078	4.03978	3.82524	3.38786	5.04927	4.52589	4.95698
ASHGA5P054655	8.15639e-05	0.000869016	2.13281	down	noncoding	uc003wji.1	AX747175	UCSC_knowngene	2326	chr7	+	150818400	150820726		ATATTTGCAGATATGTGCCACTGTTTCCAACTTTTCATCAACAAAAAGGCCTTTCCAACT	exon sense-overlapping	NM_001042535	AGAP3	arf-GAP with GTPase, ANK repeat and PH domain-containing protein 3 isoform b	+	150783825	150820725	120.399	265.839	6.94265	8.0354	119.121	123.024	119.052	266.883	274.562	256.072	6.83203	7.02002	6.97589	8.00569	8.10545	7.99506
ASHGA5P054655	8.15639e-05	0.000869016	2.13281	down	noncoding	uc003wji.1	AX747175	UCSC_knowngene	2326	chr7	+	150818400	150820726		ATATTTGCAGATATGTGCCACTGTTTCCAACTTTTCATCAACAAAAAGGCCTTTCCAACT	intron sense-overlapping	NM_031946	AGAP3	arf-GAP with GTPase, ANK repeat and PH domain-containing protein 3 isoform a	+	150783825	150841523	120.399	265.839	6.94265	8.0354	119.121	123.024	119.052	266.883	274.562	256.072	6.83203	7.02002	6.97589	8.00569	8.10545	7.99506
ASHGA5P043378	0.0396658	0.0809028	2.13152	down	noncoding	ENST00000432488	RP11-16L9.4	GENCODE	662	chr1	+	198985261	199045864		AGTGAACAAGTATTTGTGACTCTCCTTCCAAATGAAATGTTCTACAGAAAGGTGGAAGTG	intergenic							19.9408	45.3803	4.3687	5.46059	20.3567	21.101	18.3648	69.7172	37.4342	28.9894	4.26989	4.52573	4.3105	6.13143	5.32294	4.92739
ASHGA5P028173	0.00241671	0.00942656	2.13125	down	noncoding	TCONS_00010794	XLOC_004565	LincRNAs identified by Cabili et al	806	chr5	+	135158347	135160793	TCONS_00010791, TCONS_00010792	TGGTTTCCTTATAAAAGAGAGAACAGCAGCAGCAACAATAAAGCCATTGTGAGAATTACA	intergenic							46.1482	100.433	5.57461	6.66632	40.7658	50.3745	47.3044	105.308	89.761	106.229	5.28427	5.76202	5.67756	6.70586	6.54314	6.74996
ASHGA5P045201	0.00110267	0.00527261	2.12961	down	noncoding	uc021pku.1	AX747026	UCSC_knowngene	2133	chr1	+	235712454	235714587		AACAGGTCCTTATATTACTGCAGCCCACAATGGAACTACTGAGTAGGAGCCAAAAGAGGA	natural antisense	NM_001098721	GNG4	guanine nucleotide-binding protein G(I)/G(S)/G(O) subunit gamma-4 precursor	-	235710984	235814054	40.0572	86.315	5.36488	6.45547	45.7599	32.9081	41.5037	79.9628	92.9942	85.9879	5.45037	5.15809	5.48617	6.3208	6.59108	6.45452
ASHGA5P045201	0.00110267	0.00527261	2.12961	down	noncoding	uc021pku.1	AX747026	UCSC_knowngene	2133	chr1	+	235712454	235714587		AACAGGTCCTTATATTACTGCAGCCCACAATGGAACTACTGAGTAGGAGCCAAAAGAGGA	natural antisense	NM_001098722	GNG4	guanine nucleotide-binding protein G(I)/G(S)/G(O) subunit gamma-4 precursor	-	235710984	235813293	40.0572	86.315	5.36488	6.45547	45.7599	32.9081	41.5037	79.9628	92.9942	85.9879	5.45037	5.15809	5.48617	6.3208	6.59108	6.45452
ASHGA5P045201	0.00110267	0.00527261	2.12961	down	noncoding	uc021pku.1	AX747026	UCSC_knowngene	2133	chr1	+	235712454	235714587		AACAGGTCCTTATATTACTGCAGCCCACAATGGAACTACTGAGTAGGAGCCAAAAGAGGA	natural antisense	NM_004485	GNG4	guanine nucleotide-binding protein G(I)/G(S)/G(O) subunit gamma-4 precursor	-	235710984	235814054	40.0572	86.315	5.36488	6.45547	45.7599	32.9081	41.5037	79.9628	92.9942	85.9879	5.45037	5.15809	5.48617	6.3208	6.59108	6.45452
ASHGA5P021299	0.00840666	0.0243159	2.12905	down	noncoding	ENST00000529719	RP11-535A19.2	GENCODE	444	chr11	-	75525531	75526451		ATTGGGTAGAAGAGAGCCACCACGCAGGATGCACTGGGACCTGAGAACCGTCGGGCAGTC	natural antisense	NM_003369	UVRAG	UV radiation resistance-associated gene protein	+	75526211	75855282	14.9844	32.1817	3.95624	5.04645	15.8712	12.9961	16.086	24.3962	33.2728	38.8761	3.91053	3.83249	4.1257	4.64238	5.16622	5.33075
ASHGA5P053437	0.00439512	0.0148456	2.12596	down	noncoding	uc003xve.3	BX537900	UCSC_knowngene	2212	chr8	+	65290517	65295842		TTCTGTTTTTCAGGGGCGCATTCTGGGGTCTCTGCGCAAGACCAGCTCTCAGCTCTCTCT	intergenic							20.7832	43.24	4.39842	5.48654	25.0717	15.0064	22.2715	45.2804	43.3735	41.066	4.57335	4.03254	4.58938	5.52372	5.53192	5.40398
ASHGA5P019218	6.2062e-06	0.000197765	2.12335	down	noncoding	NR_026587	EFCAB2	RefSeq	3687	chr1	+	245133630	245288530		AAGGACAGGGAAGAGAGATTGGAACAATTATCAGGTCATTAGGATGCTGTCCTACGGAAG	exon sense-overlapping	NM_001143943	EFCAB2	EF-hand calcium-binding domain-containing protein 2 isoform b	+	245133630	245288530	342.36	787.062	8.46789	9.55423	348.729	339.475	338.875	778.712	792.666	789.808	8.42611	8.49139	8.48618	9.49894	9.58384	9.57991
ASHGA5P019218	6.2062e-06	0.000197765	2.12335	down	noncoding	NR_026587	EFCAB2	RefSeq	3687	chr1	+	245133630	245288530		AAGGACAGGGAAGAGAGATTGGAACAATTATCAGGTCATTAGGATGCTGTCCTACGGAAG	exon sense-overlapping	NM_032328	EFCAB2	EF-hand calcium-binding domain-containing protein 2 isoform a	+	245133170	245251148	342.36	787.062	8.46789	9.55423	348.729	339.475	338.875	778.712	792.666	789.808	8.42611	8.49139	8.48618	9.49894	9.58384	9.57991
ASHGA5P054806	0.00435384	0.0147347	2.1232	down	noncoding	ENST00000534639	HNRNPKP3	pseudogene	1321	chr11	-	43283656	43284977		TGTGTTTCAGAGCAAGAATGCTTGGACAGTGATTGGAAAAGGAGATAAGAATATTAAGGC								20.7589	44.2364	4.42392	5.51016	18.8661	22.9293	20.4815	48.0821	35.9825	48.6448	4.15649	4.64412	4.47114	5.61174	5.27008	5.64865
ASHGA5P018464	0.0417475	0.084262	2.12149	down	noncoding	ENST00000453870	RP11-379C10.4	GENCODE	765	chr9	-	130853247	130856736		CAGAGTAATGGCTTTCTTCTCCAACTGAAGATTAACTGTGATGGTGAGCAAACGTTTGGC	intronic antisense	NM_001006641	SLC25A25	calcium-binding mitochondrial carrier protein SCaMC-2 isoform b	+	130830478	130871537	10.4297	22.023	3.40429	4.48937	11.8831	6.85126	12.5546	31.6746	15.3328	19.0615	3.4913	2.93407	3.78749	5.01028	4.11424	4.34358
ASHGA5P018464	0.0417475	0.084262	2.12149	down	noncoding	ENST00000453870	RP11-379C10.4	GENCODE	765	chr9	-	130853247	130856736		CAGAGTAATGGCTTTCTTCTCCAACTGAAGATTAACTGTGATGGTGAGCAAACGTTTGGC	natural antisense	NM_001006642	SLC25A25	calcium-binding mitochondrial carrier protein SCaMC-2 isoform c precursor	+	130853742	130871537	10.4297	22.023	3.40429	4.48937	11.8831	6.85126	12.5546	31.6746	15.3328	19.0615	3.4913	2.93407	3.78749	5.01028	4.11424	4.34358
ASHGA5P018464	0.0417475	0.084262	2.12149	down	noncoding	ENST00000453870	RP11-379C10.4	GENCODE	765	chr9	-	130853247	130856736		CAGAGTAATGGCTTTCTTCTCCAACTGAAGATTAACTGTGATGGTGAGCAAACGTTTGGC	natural antisense	NM_001265614	SLC25A25	calcium-binding mitochondrial carrier protein SCaMC-2 isoform 5 precursor	+	130853742	130871537	10.4297	22.023	3.40429	4.48937	11.8831	6.85126	12.5546	31.6746	15.3328	19.0615	3.4913	2.93407	3.78749	5.01028	4.11424	4.34358
ASHGA5P037217	1.31081e-06	9.9551e-05	2.12145	down	noncoding	ENST00000436373	AP001171.1	GENCODE	864	chr21	-	21629064	21631133		GACATGGTATATGCAAGAATAAATGTGTGCGTGAATCAAACCAGAGGTTGTGTTTATTTT	intergenic							61.1273	132.716	5.97554	7.0606	65.6369	57.0651	60.6801	136.121	129.91	132.116	5.96775	5.93955	6.01934	7.0652	7.05768	7.0589
ASHGA5P029919	0.010415	0.0285559	2.12025	down	noncoding	NR_040772	LOC100505666	RefSeq	1617	chr1	-	155017667	155023641		TACAGGGCATTTTATTAACCGGGAAGGACGGTGCGGAAGAGCGAGCAGGACGCCTCTTCA	natural antisense	NM_001143687	DCST1	DC-STAMP domain-containing protein 1 isoform 2	+	155006281	155023406	10.8011	22.5835	3.4884	4.57263	8.7528	11.424	12.2266	26.2402	21.8613	19.649	3.06004	3.65541	3.74975	4.74037	4.58563	4.3919
ASHGA5P029919	0.010415	0.0285559	2.12025	down	noncoding	NR_040772	LOC100505666	RefSeq	1617	chr1	-	155017667	155023641		TACAGGGCATTTTATTAACCGGGAAGGACGGTGCGGAAGAGCGAGCAGGACGCCTCTTCA	natural antisense	NM_152494	DCST1	DC-STAMP domain-containing protein 1 isoform 1	+	155006281	155023406	10.8011	22.5835	3.4884	4.57263	8.7528	11.424	12.2266	26.2402	21.8613	19.649	3.06004	3.65541	3.74975	4.74037	4.58563	4.3919
ASHGA5P055792	9.42328e-05	0.000959428	2.11941	down	noncoding	ENST00000433070	DLEU2	GENCODE	699	chr13	-	50618522	50656128	ENST00000235290, uc001vdx.3, uc001vdy.3, uc001vdz.3, uc001veb.2	ATTTTCGAGTGATGCCTGATCTCATCAATCTAGCGGGAGAGACAGGATAACCTGTCCGAG	bidirectional	ENST00000378180	DLEU1	deleted in lymphocytic leukemia 1 (non-protein coding) [Source:HGNC Symbol;Acc:13747]	+	50656306	50679433	207.178	462.74	7.7257	8.80936	200.748	210.685	210.101	484.745	438.142	465.331	7.60059	7.78986	7.78666	8.83635	8.75275	8.83898
ASHGA5P038690	0.000118532	0.00110397	2.11503	down	noncoding	ENST00000326237	AC034193.5	GENCODE	2882	chr3	+	10028594	10046928		ACCAATGTGCCACCATGGATATTCAGAGCCTCAGAGTAATTTTATACCACATGGTGGCTG	natural antisense	ENST00000245046	EMC3	ER membrane protein complex subunit 3 [Source:HGNC Symbol;Acc:23999]	-	10004220	10028804	178.912	398.32	7.51248	8.59315	189.744	172.582	174.409	450.312	364.043	380.604	7.51954	7.50363	7.51427	8.73345	8.49174	8.55427
ASHGA5P036267	3.85653e-06	0.000150737	2.11491	down	noncoding	ENST00000426615	AC009336.24	GENCODE	1122	chr2	+	177042444	177043737		GAAGTAGGCTAAGACTGCTGTTGAACTTGAAGCTAAACTTGAATGCCATTTAAAATAACA	intergenic							2954.24	7775.39	11.6555	12.7361	2916.86	2957.13	2988.74	7879.29	7717.66	7729.22	11.6015	11.6788	11.6861	12.7096	12.7396	12.759
ASHGA5P054340	8.03854e-05	0.000860854	2.10815	down	noncoding	uc021vdi.1	BX648939	UCSC_knowngene	3971	chr1_gl000191_random	-	36279	40250	uc021oim.1	CAAAATGAAGGAAATAATGATTAACTGGAATTATTACAGTATTGAATATGATTCTAAAAT	exon sense-overlapping	NM_001191005	SRSF10	serine/arginine-rich splicing factor 10 isoform 3	-	38911	50281	83.4919	179.808	6.41418	7.49016	96.62	76.673	77.1826	177.262	181.74	180.422	6.53155	6.34767	6.36333	7.43423	7.52956	7.50669
ASHGA5P054340	8.03854e-05	0.000860854	2.10815	down	noncoding	uc021vdi.1	BX648939	UCSC_knowngene	3971	chr1_gl000191_random	-	36279	40250	uc021oim.1	CAAAATGAAGGAAATAATGATTAACTGGAATTATTACAGTATTGAATATGATTCTAAAAT	exon sense-overlapping	NM_001191006	SRSF10	serine/arginine-rich splicing factor 10 isoform 4	-	36272	50281	83.4919	179.808	6.41418	7.49016	96.62	76.673	77.1826	177.262	181.74	180.422	6.53155	6.34767	6.36333	7.43423	7.52956	7.50669
ASHGA5P054340	8.03854e-05	0.000860854	2.10815	down	noncoding	uc021vdi.1	BX648939	UCSC_knowngene	3971	chr1_gl000191_random	-	36279	40250	uc021oim.1	CAAAATGAAGGAAATAATGATTAACTGGAATTATTACAGTATTGAATATGATTCTAAAAT	exon sense-overlapping	NM_001191007	SRSF10	serine/arginine-rich splicing factor 10 isoform 5	-	36272	50281	83.4919	179.808	6.41418	7.49016	96.62	76.673	77.1826	177.262	181.74	180.422	6.53155	6.34767	6.36333	7.43423	7.52956	7.50669
ASHGA5P054340	8.03854e-05	0.000860854	2.10815	down	noncoding	uc021vdi.1	BX648939	UCSC_knowngene	3971	chr1_gl000191_random	-	36279	40250	uc021oim.1	CAAAATGAAGGAAATAATGATTAACTGGAATTATTACAGTATTGAATATGATTCTAAAAT	exon sense-overlapping	NM_001191009	SRSF10	serine/arginine-rich splicing factor 10 isoform 6	-	36272	50281	83.4919	179.808	6.41418	7.49016	96.62	76.673	77.1826	177.262	181.74	180.422	6.53155	6.34767	6.36333	7.43423	7.52956	7.50669
ASHGA5P054340	8.03854e-05	0.000860854	2.10815	down	noncoding	uc021vdi.1	BX648939	UCSC_knowngene	3971	chr1_gl000191_random	-	36279	40250	uc021oim.1	CAAAATGAAGGAAATAATGATTAACTGGAATTATTACAGTATTGAATATGATTCTAAAAT	exon sense-overlapping	NM_006625	SRSF10	serine/arginine-rich splicing factor 10 isoform 1	-	36272	50281	83.4919	179.808	6.41418	7.49016	96.62	76.673	77.1826	177.262	181.74	180.422	6.53155	6.34767	6.36333	7.43423	7.52956	7.50669
ASHGA5P054340	8.03854e-05	0.000860854	2.10815	down	noncoding	uc021vdi.1	BX648939	UCSC_knowngene	3971	chr1_gl000191_random	-	36279	40250	uc021oim.1	CAAAATGAAGGAAATAATGATTAACTGGAATTATTACAGTATTGAATATGATTCTAAAAT	exon sense-overlapping	NM_054016	SRSF10	serine/arginine-rich splicing factor 10 isoform 2	-	38911	50281	83.4919	179.808	6.41418	7.49016	96.62	76.673	77.1826	177.262	181.74	180.422	6.53155	6.34767	6.36333	7.43423	7.52956	7.50669
ASHGA5P037340	0.0404633	0.0821627	2.1062	down	noncoding	ENST00000437426	AP001627.1	GENCODE	1754	chr21	-	44153703	44161868		GTGTTCATTTTTATTCTTTGGGGCTGAAAGAATGCTTTATACCATGAGCTGTGCTTCTTT	intronic antisense	NM_001001567	PDE9A	high affinity cGMP-specific 3',5'-cyclic phosphodiesterase 9A isoform b	+	44073861	44195618	7.10243	13.9565	2.80894	3.88358	9.77875	6.52853	5	16.8585	15.4877	9.52315	3.2249	2.87045	2.33147	4.13766	4.12739	3.38568
ASHGA5P037340	0.0404633	0.0821627	2.1062	down	noncoding	ENST00000437426	AP001627.1	GENCODE	1754	chr21	-	44153703	44161868		GTGTTCATTTTTATTCTTTGGGGCTGAAAGAATGCTTTATACCATGAGCTGTGCTTCTTT	intronic antisense	NM_001001568	PDE9A	high affinity cGMP-specific 3',5'-cyclic phosphodiesterase 9A isoform c	+	44073861	44195618	7.10243	13.9565	2.80894	3.88358	9.77875	6.52853	5	16.8585	15.4877	9.52315	3.2249	2.87045	2.33147	4.13766	4.12739	3.38568
ASHGA5P037340	0.0404633	0.0821627	2.1062	down	noncoding	ENST00000437426	AP001627.1	GENCODE	1754	chr21	-	44153703	44161868		GTGTTCATTTTTATTCTTTGGGGCTGAAAGAATGCTTTATACCATGAGCTGTGCTTCTTT	intronic antisense	NM_001001569	PDE9A	high affinity cGMP-specific 3',5'-cyclic phosphodiesterase 9A isoform d	+	44073861	44195618	7.10243	13.9565	2.80894	3.88358	9.77875	6.52853	5	16.8585	15.4877	9.52315	3.2249	2.87045	2.33147	4.13766	4.12739	3.38568
ASHGA5P037340	0.0404633	0.0821627	2.1062	down	noncoding	ENST00000437426	AP001627.1	GENCODE	1754	chr21	-	44153703	44161868		GTGTTCATTTTTATTCTTTGGGGCTGAAAGAATGCTTTATACCATGAGCTGTGCTTCTTT	intronic antisense	NM_001001570	PDE9A	high affinity cGMP-specific 3',5'-cyclic phosphodiesterase 9A isoform e	+	44073861	44195618	7.10243	13.9565	2.80894	3.88358	9.77875	6.52853	5	16.8585	15.4877	9.52315	3.2249	2.87045	2.33147	4.13766	4.12739	3.38568
ASHGA5P037340	0.0404633	0.0821627	2.1062	down	noncoding	ENST00000437426	AP001627.1	GENCODE	1754	chr21	-	44153703	44161868		GTGTTCATTTTTATTCTTTGGGGCTGAAAGAATGCTTTATACCATGAGCTGTGCTTCTTT	intronic antisense	NM_001001571	PDE9A	high affinity cGMP-specific 3',5'-cyclic phosphodiesterase 9A isoform f	+	44073861	44195618	7.10243	13.9565	2.80894	3.88358	9.77875	6.52853	5	16.8585	15.4877	9.52315	3.2249	2.87045	2.33147	4.13766	4.12739	3.38568
ASHGA5P037340	0.0404633	0.0821627	2.1062	down	noncoding	ENST00000437426	AP001627.1	GENCODE	1754	chr21	-	44153703	44161868		GTGTTCATTTTTATTCTTTGGGGCTGAAAGAATGCTTTATACCATGAGCTGTGCTTCTTT	intronic antisense	NM_001001572	PDE9A	high affinity cGMP-specific 3',5'-cyclic phosphodiesterase 9A isoform g	+	44073861	44195618	7.10243	13.9565	2.80894	3.88358	9.77875	6.52853	5	16.8585	15.4877	9.52315	3.2249	2.87045	2.33147	4.13766	4.12739	3.38568
ASHGA5P037340	0.0404633	0.0821627	2.1062	down	noncoding	ENST00000437426	AP001627.1	GENCODE	1754	chr21	-	44153703	44161868		GTGTTCATTTTTATTCTTTGGGGCTGAAAGAATGCTTTATACCATGAGCTGTGCTTCTTT	intronic antisense	NM_001001573	PDE9A	high affinity cGMP-specific 3',5'-cyclic phosphodiesterase 9A isoform g	+	44073861	44195618	7.10243	13.9565	2.80894	3.88358	9.77875	6.52853	5	16.8585	15.4877	9.52315	3.2249	2.87045	2.33147	4.13766	4.12739	3.38568
ASHGA5P037340	0.0404633	0.0821627	2.1062	down	noncoding	ENST00000437426	AP001627.1	GENCODE	1754	chr21	-	44153703	44161868		GTGTTCATTTTTATTCTTTGGGGCTGAAAGAATGCTTTATACCATGAGCTGTGCTTCTTT	intronic antisense	NM_001001574	PDE9A	high affinity cGMP-specific 3',5'-cyclic phosphodiesterase 9A isoform h	+	44073861	44195618	7.10243	13.9565	2.80894	3.88358	9.77875	6.52853	5	16.8585	15.4877	9.52315	3.2249	2.87045	2.33147	4.13766	4.12739	3.38568
ASHGA5P037340	0.0404633	0.0821627	2.1062	down	noncoding	ENST00000437426	AP001627.1	GENCODE	1754	chr21	-	44153703	44161868		GTGTTCATTTTTATTCTTTGGGGCTGAAAGAATGCTTTATACCATGAGCTGTGCTTCTTT	intronic antisense	NM_001001575	PDE9A	high affinity cGMP-specific 3',5'-cyclic phosphodiesterase 9A isoform i	+	44073861	44195618	7.10243	13.9565	2.80894	3.88358	9.77875	6.52853	5	16.8585	15.4877	9.52315	3.2249	2.87045	2.33147	4.13766	4.12739	3.38568
ASHGA5P037340	0.0404633	0.0821627	2.1062	down	noncoding	ENST00000437426	AP001627.1	GENCODE	1754	chr21	-	44153703	44161868		GTGTTCATTTTTATTCTTTGGGGCTGAAAGAATGCTTTATACCATGAGCTGTGCTTCTTT	intronic antisense	NM_001001576	PDE9A	high affinity cGMP-specific 3',5'-cyclic phosphodiesterase 9A isoform j	+	44073861	44195618	7.10243	13.9565	2.80894	3.88358	9.77875	6.52853	5	16.8585	15.4877	9.52315	3.2249	2.87045	2.33147	4.13766	4.12739	3.38568
ASHGA5P037340	0.0404633	0.0821627	2.1062	down	noncoding	ENST00000437426	AP001627.1	GENCODE	1754	chr21	-	44153703	44161868		GTGTTCATTTTTATTCTTTGGGGCTGAAAGAATGCTTTATACCATGAGCTGTGCTTCTTT	intronic antisense	NM_001001577	PDE9A	high affinity cGMP-specific 3',5'-cyclic phosphodiesterase 9A isoform k	+	44073861	44195618	7.10243	13.9565	2.80894	3.88358	9.77875	6.52853	5	16.8585	15.4877	9.52315	3.2249	2.87045	2.33147	4.13766	4.12739	3.38568
ASHGA5P037340	0.0404633	0.0821627	2.1062	down	noncoding	ENST00000437426	AP001627.1	GENCODE	1754	chr21	-	44153703	44161868		GTGTTCATTTTTATTCTTTGGGGCTGAAAGAATGCTTTATACCATGAGCTGTGCTTCTTT	intronic antisense	NM_001001578	PDE9A	high affinity cGMP-specific 3',5'-cyclic phosphodiesterase 9A isoform l	+	44073861	44195618	7.10243	13.9565	2.80894	3.88358	9.77875	6.52853	5	16.8585	15.4877	9.52315	3.2249	2.87045	2.33147	4.13766	4.12739	3.38568
ASHGA5P037340	0.0404633	0.0821627	2.1062	down	noncoding	ENST00000437426	AP001627.1	GENCODE	1754	chr21	-	44153703	44161868		GTGTTCATTTTTATTCTTTGGGGCTGAAAGAATGCTTTATACCATGAGCTGTGCTTCTTT	intronic antisense	NM_001001579	PDE9A	high affinity cGMP-specific 3',5'-cyclic phosphodiesterase 9A isoform g	+	44073861	44195618	7.10243	13.9565	2.80894	3.88358	9.77875	6.52853	5	16.8585	15.4877	9.52315	3.2249	2.87045	2.33147	4.13766	4.12739	3.38568
ASHGA5P037340	0.0404633	0.0821627	2.1062	down	noncoding	ENST00000437426	AP001627.1	GENCODE	1754	chr21	-	44153703	44161868		GTGTTCATTTTTATTCTTTGGGGCTGAAAGAATGCTTTATACCATGAGCTGTGCTTCTTT	intronic antisense	NM_001001580	PDE9A	high affinity cGMP-specific 3',5'-cyclic phosphodiesterase 9A isoform j	+	44073861	44195618	7.10243	13.9565	2.80894	3.88358	9.77875	6.52853	5	16.8585	15.4877	9.52315	3.2249	2.87045	2.33147	4.13766	4.12739	3.38568
ASHGA5P037340	0.0404633	0.0821627	2.1062	down	noncoding	ENST00000437426	AP001627.1	GENCODE	1754	chr21	-	44153703	44161868		GTGTTCATTTTTATTCTTTGGGGCTGAAAGAATGCTTTATACCATGAGCTGTGCTTCTTT	intronic antisense	NM_001001581	PDE9A	high affinity cGMP-specific 3',5'-cyclic phosphodiesterase 9A isoform m	+	44073861	44195618	7.10243	13.9565	2.80894	3.88358	9.77875	6.52853	5	16.8585	15.4877	9.52315	3.2249	2.87045	2.33147	4.13766	4.12739	3.38568
ASHGA5P037340	0.0404633	0.0821627	2.1062	down	noncoding	ENST00000437426	AP001627.1	GENCODE	1754	chr21	-	44153703	44161868		GTGTTCATTTTTATTCTTTGGGGCTGAAAGAATGCTTTATACCATGAGCTGTGCTTCTTT	intronic antisense	NM_001001582	PDE9A	high affinity cGMP-specific 3',5'-cyclic phosphodiesterase 9A isoform n	+	44073861	44195618	7.10243	13.9565	2.80894	3.88358	9.77875	6.52853	5	16.8585	15.4877	9.52315	3.2249	2.87045	2.33147	4.13766	4.12739	3.38568
ASHGA5P037340	0.0404633	0.0821627	2.1062	down	noncoding	ENST00000437426	AP001627.1	GENCODE	1754	chr21	-	44153703	44161868		GTGTTCATTTTTATTCTTTGGGGCTGAAAGAATGCTTTATACCATGAGCTGTGCTTCTTT	intronic antisense	NM_001001583	PDE9A	high affinity cGMP-specific 3',5'-cyclic phosphodiesterase 9A isoform o	+	44073861	44195618	7.10243	13.9565	2.80894	3.88358	9.77875	6.52853	5	16.8585	15.4877	9.52315	3.2249	2.87045	2.33147	4.13766	4.12739	3.38568
ASHGA5P037340	0.0404633	0.0821627	2.1062	down	noncoding	ENST00000437426	AP001627.1	GENCODE	1754	chr21	-	44153703	44161868		GTGTTCATTTTTATTCTTTGGGGCTGAAAGAATGCTTTATACCATGAGCTGTGCTTCTTT	intronic antisense	NM_001001584	PDE9A	high affinity cGMP-specific 3',5'-cyclic phosphodiesterase 9A isoform g	+	44073861	44195618	7.10243	13.9565	2.80894	3.88358	9.77875	6.52853	5	16.8585	15.4877	9.52315	3.2249	2.87045	2.33147	4.13766	4.12739	3.38568
ASHGA5P037340	0.0404633	0.0821627	2.1062	down	noncoding	ENST00000437426	AP001627.1	GENCODE	1754	chr21	-	44153703	44161868		GTGTTCATTTTTATTCTTTGGGGCTGAAAGAATGCTTTATACCATGAGCTGTGCTTCTTT	intronic antisense	NM_001001585	PDE9A	high affinity cGMP-specific 3',5'-cyclic phosphodiesterase 9A isoform g	+	44073861	44195618	7.10243	13.9565	2.80894	3.88358	9.77875	6.52853	5	16.8585	15.4877	9.52315	3.2249	2.87045	2.33147	4.13766	4.12739	3.38568
ASHGA5P037340	0.0404633	0.0821627	2.1062	down	noncoding	ENST00000437426	AP001627.1	GENCODE	1754	chr21	-	44153703	44161868		GTGTTCATTTTTATTCTTTGGGGCTGAAAGAATGCTTTATACCATGAGCTGTGCTTCTTT	intronic antisense	NM_002606	PDE9A	high affinity cGMP-specific 3',5'-cyclic phosphodiesterase 9A isoform a	+	44073861	44195618	7.10243	13.9565	2.80894	3.88358	9.77875	6.52853	5	16.8585	15.4877	9.52315	3.2249	2.87045	2.33147	4.13766	4.12739	3.38568
ASHGA5P026064	0.000342383	0.00226864	2.10384	down	noncoding	ENST00000530621	RP11-448P19.1	GENCODE	2826	chr11	-	133667934	133680395		TGCAAATGTTTAGGGGGAGATTTCCATATCACTCTAAAGTTGCTTGTCTTTCTCCCAAAG	intergenic							41.3592	87.958	5.40928	6.48231	49.1813	36.9418	37.9546	88.8872	80.1714	94.8152	5.55168	5.32326	5.3529	6.46591	6.38497	6.59603
ASHGA5P044744	5.28536e-06	0.000177924	2.10347	down	noncoding	ENST00000518096	TUBBP1	GENCODE	1646	chr8	+	30209388	30211034		CGCTGCTCCAGCATCTAGGGCATATTCCAACCTTCCAGCCTGCGACCTGCAGAGAAAAAA	intergenic							370.37	843.516	8.58353	9.6563	381.739	358.635	370.736	836.802	851.826	841.92	8.55777	8.57273	8.62008	9.60331	9.6921	9.67349
ASHGA5P052897	0.000146114	0.00125708	2.10237	down	noncoding	NR_073096	SERAC1	RefSeq	1963	chr6	-	158535502	158589312		TCTCATTTTATAATTTGTATATAATTGTGTTTAGACTATTCATGGAAATTTTGGGTTGGG	exon sense-overlapping	NM_032861	SERAC1	protein SERAC1	-	158530535	158589312	55.3375	118.839	5.83313	6.90515	56.3276	52.0617	57.6232	119.978	110.391	126.147	5.74585	5.80542	5.94813	6.88786	6.83463	6.99297
ASHGA5P046181	0.000356526	0.00233127	2.10008	down	noncoding	ENST00000439979	RP11-398C13.4	GENCODE	467	chr10	-	14885629	14886747		GTGGAAATGTAAGAGATTAAGGTACAAATACAGGTTGTGCTTATAGTCGTCTAATGAGCC	intronic antisense	NM_016299	HSPA14	heat shock 70 kDa protein 14 isoform 1	+	14880260	14913740	32.4317	68.2694	5.06365	6.1341	36.374	33.5761	27.3451	67.8725	69.7385	67.1971	5.11392	5.18717	4.88987	6.09115	6.19823	6.11292
ASHGA5P046111	9.70648e-05	0.000976518	2.09983	down	noncoding	uc004cui.1	AY660578	UCSC_knowngene	1095	chrX	-	10988010	11129258		ACTGGACTTTACAACTAGGTATAAGAAGAACAAGGAGGGAAGAAGAGTATCTTCTTTGTA	bidirectional	NM_001122608	HCCS	cytochrome c-type heme lyase	+	11129405	11141204	124.577	271.262	6.99303	8.06331	125.823	130.424	117.485	290.164	252.549	271.074	6.91825	7.10443	6.95642	8.12313	7.99272	8.07407
ASHGA5P046111	9.70648e-05	0.000976518	2.09983	down	noncoding	uc004cui.1	AY660578	UCSC_knowngene	1095	chrX	-	10988010	11129258		ACTGGACTTTACAACTAGGTATAAGAAGAACAAGGAGGGAAGAAGAGTATCTTCTTTGTA	bidirectional	NM_001171991	HCCS	cytochrome c-type heme lyase	+	11129405	11141204	124.577	271.262	6.99303	8.06331	125.823	130.424	117.485	290.164	252.549	271.074	6.91825	7.10443	6.95642	8.12313	7.99272	8.07407
ASHGA5P046111	9.70648e-05	0.000976518	2.09983	down	noncoding	uc004cui.1	AY660578	UCSC_knowngene	1095	chrX	-	10988010	11129258		ACTGGACTTTACAACTAGGTATAAGAAGAACAAGGAGGGAAGAAGAGTATCTTCTTTGTA	bidirectional	NM_005333	HCCS	cytochrome c-type heme lyase	+	11129405	11141204	124.577	271.262	6.99303	8.06331	125.823	130.424	117.485	290.164	252.549	271.074	6.91825	7.10443	6.95642	8.12313	7.99272	8.07407
ASHGA5P020217	5.55131e-07	7.2265e-05	2.09938	down	noncoding	NR_045605	MND1	RefSeq	1106	chr4	+	154265800	154336247		GGAATCTCAGGACCCTGGCTGCTGCTTCCATGAAATAATTAAAGTCTCCTATTATAGAAA	exon sense-overlapping	NM_001253861	MND1	meiotic nuclear division protein 1 homolog isoform 2	+	154265800	154336247	600.646	1412.95	9.29655	10.3665	623.774	594.129	584.034	1433.31	1385.38	1420.17	9.29169	9.31057	9.28739	10.3454	10.3534	10.4007
ASHGA5P020217	5.55131e-07	7.2265e-05	2.09938	down	noncoding	NR_045605	MND1	RefSeq	1106	chr4	+	154265800	154336247		GGAATCTCAGGACCCTGGCTGCTGCTTCCATGAAATAATTAAAGTCTCCTATTATAGAAA	exon sense-overlapping	NM_032117	MND1	meiotic nuclear division protein 1 homolog isoform 1	+	154265800	154336247	600.646	1412.95	9.29655	10.3665	623.774	594.129	584.034	1433.31	1385.38	1420.17	9.29169	9.31057	9.28739	10.3454	10.3534	10.4007
ASHGA5P023846	0.029942	0.0648551	2.09722	down	noncoding	HMlincRNA716+	HMlincRNA716	LincRNAs identified by Khalil et al	6265	chr19	+	6516276	6522541		AGCACAGAGGTGTGACTCCAGCAAACGTGAGGTGCTAAGAGGGTGACGTTGAGTGCTCCA	intergenic							15.0809	31.7205	3.94209	5.01057	13.2734	12.7742	19.1951	43.6773	23.5272	27.9571	3.64687	3.80579	4.37359	5.47246	4.68695	4.87229
ASHGA5P044449	1.51189e-05	0.000311819	2.0966	down	noncoding	ENST00000519793	KB-1930G5.4	GENCODE	578	chr8	-	102424100	102464680		TGAAATGTGCAGATACAAAGGAGTAACAGAGACAGCCCTTTCCAGAAGAGATTGCTCTGG	intergenic							223.585	494.831	7.8346	8.90266	246.605	212.057	212.094	507.501	505.284	471.706	7.9015	7.80058	7.80173	8.90119	8.94925	8.85754
ASHGA5P017425	0.00377331	0.0132275	2.09587	down	noncoding	ENST00000441442	SGOL1-AS1	GENCODE	499	chr3	+	20215777	20227607		CTTGCTCCATTGACAAGCATTGTGTTGTACATTTTCAGAGAATTTTCTACTCTAGACATT	natural antisense	NM_001012409	SGOL1	shugoshin-like 1 isoform A1	-	20209935	20227698	48.8984	103.747	5.6511	6.71865	41.8339	56.2843	48.577	104.426	104.743	102.072	5.32268	5.91955	5.71106	6.69464	6.76687	6.69444
ASHGA5P017425	0.00377331	0.0132275	2.09587	down	noncoding	ENST00000441442	SGOL1-AS1	GENCODE	499	chr3	+	20215777	20227607		CTTGCTCCATTGACAAGCATTGTGTTGTACATTTTCAGAGAATTTTCTACTCTAGACATT	natural antisense	NM_001012410	SGOL1	shugoshin-like 1 isoform A2	-	20202084	20227698	48.8984	103.747	5.6511	6.71865	41.8339	56.2843	48.577	104.426	104.743	102.072	5.32268	5.91955	5.71106	6.69464	6.76687	6.69444
ASHGA5P017425	0.00377331	0.0132275	2.09587	down	noncoding	ENST00000441442	SGOL1-AS1	GENCODE	499	chr3	+	20215777	20227607		CTTGCTCCATTGACAAGCATTGTGTTGTACATTTTCAGAGAATTTTCTACTCTAGACATT	natural antisense	NM_001012411	SGOL1	shugoshin-like 1 isoform B1	-	20209935	20227698	48.8984	103.747	5.6511	6.71865	41.8339	56.2843	48.577	104.426	104.743	102.072	5.32268	5.91955	5.71106	6.69464	6.76687	6.69444
ASHGA5P017425	0.00377331	0.0132275	2.09587	down	noncoding	ENST00000441442	SGOL1-AS1	GENCODE	499	chr3	+	20215777	20227607		CTTGCTCCATTGACAAGCATTGTGTTGTACATTTTCAGAGAATTTTCTACTCTAGACATT	natural antisense	NM_001012412	SGOL1	shugoshin-like 1 isoform B2	-	20202084	20227698	48.8984	103.747	5.6511	6.71865	41.8339	56.2843	48.577	104.426	104.743	102.072	5.32268	5.91955	5.71106	6.69464	6.76687	6.69444
ASHGA5P017425	0.00377331	0.0132275	2.09587	down	noncoding	ENST00000441442	SGOL1-AS1	GENCODE	499	chr3	+	20215777	20227607		CTTGCTCCATTGACAAGCATTGTGTTGTACATTTTCAGAGAATTTTCTACTCTAGACATT	natural antisense	NM_001012413	SGOL1	shugoshin-like 1 isoform C1	-	20209935	20227698	48.8984	103.747	5.6511	6.71865	41.8339	56.2843	48.577	104.426	104.743	102.072	5.32268	5.91955	5.71106	6.69464	6.76687	6.69444
ASHGA5P017425	0.00377331	0.0132275	2.09587	down	noncoding	ENST00000441442	SGOL1-AS1	GENCODE	499	chr3	+	20215777	20227607		CTTGCTCCATTGACAAGCATTGTGTTGTACATTTTCAGAGAATTTTCTACTCTAGACATT	natural antisense	NM_001199251	SGOL1	shugoshin-like 1 isoform A1	-	20209935	20227724	48.8984	103.747	5.6511	6.71865	41.8339	56.2843	48.577	104.426	104.743	102.072	5.32268	5.91955	5.71106	6.69464	6.76687	6.69444
ASHGA5P017425	0.00377331	0.0132275	2.09587	down	noncoding	ENST00000441442	SGOL1-AS1	GENCODE	499	chr3	+	20215777	20227607		CTTGCTCCATTGACAAGCATTGTGTTGTACATTTTCAGAGAATTTTCTACTCTAGACATT	natural antisense	NM_001199252	SGOL1	shugoshin-like 1 isoform A2	-	20202084	20227724	48.8984	103.747	5.6511	6.71865	41.8339	56.2843	48.577	104.426	104.743	102.072	5.32268	5.91955	5.71106	6.69464	6.76687	6.69444
ASHGA5P017425	0.00377331	0.0132275	2.09587	down	noncoding	ENST00000441442	SGOL1-AS1	GENCODE	499	chr3	+	20215777	20227607		CTTGCTCCATTGACAAGCATTGTGTTGTACATTTTCAGAGAATTTTCTACTCTAGACATT	natural antisense	NM_001199253	SGOL1	shugoshin-like 1 isoform B1	-	20209935	20227724	48.8984	103.747	5.6511	6.71865	41.8339	56.2843	48.577	104.426	104.743	102.072	5.32268	5.91955	5.71106	6.69464	6.76687	6.69444
ASHGA5P017425	0.00377331	0.0132275	2.09587	down	noncoding	ENST00000441442	SGOL1-AS1	GENCODE	499	chr3	+	20215777	20227607		CTTGCTCCATTGACAAGCATTGTGTTGTACATTTTCAGAGAATTTTCTACTCTAGACATT	natural antisense	NM_001199254	SGOL1	shugoshin-like 1 isoform B2	-	20202084	20227724	48.8984	103.747	5.6511	6.71865	41.8339	56.2843	48.577	104.426	104.743	102.072	5.32268	5.91955	5.71106	6.69464	6.76687	6.69444
ASHGA5P017425	0.00377331	0.0132275	2.09587	down	noncoding	ENST00000441442	SGOL1-AS1	GENCODE	499	chr3	+	20215777	20227607		CTTGCTCCATTGACAAGCATTGTGTTGTACATTTTCAGAGAATTTTCTACTCTAGACATT	natural antisense	NM_001199255	SGOL1	shugoshin-like 1 isoform C1	-	20209935	20227724	48.8984	103.747	5.6511	6.71865	41.8339	56.2843	48.577	104.426	104.743	102.072	5.32268	5.91955	5.71106	6.69464	6.76687	6.69444
ASHGA5P017425	0.00377331	0.0132275	2.09587	down	noncoding	ENST00000441442	SGOL1-AS1	GENCODE	499	chr3	+	20215777	20227607		CTTGCTCCATTGACAAGCATTGTGTTGTACATTTTCAGAGAATTTTCTACTCTAGACATT	natural antisense	NM_001199256	SGOL1	shugoshin-like 1 isoform C2	-	20202084	20227724	48.8984	103.747	5.6511	6.71865	41.8339	56.2843	48.577	104.426	104.743	102.072	5.32268	5.91955	5.71106	6.69464	6.76687	6.69444
ASHGA5P017425	0.00377331	0.0132275	2.09587	down	noncoding	ENST00000441442	SGOL1-AS1	GENCODE	499	chr3	+	20215777	20227607		CTTGCTCCATTGACAAGCATTGTGTTGTACATTTTCAGAGAATTTTCTACTCTAGACATT	natural antisense	NM_001199257	SGOL1	shugoshin-like 1 isoform D1	-	20202084	20227724	48.8984	103.747	5.6511	6.71865	41.8339	56.2843	48.577	104.426	104.743	102.072	5.32268	5.91955	5.71106	6.69464	6.76687	6.69444
ASHGA5P017425	0.00377331	0.0132275	2.09587	down	noncoding	ENST00000441442	SGOL1-AS1	GENCODE	499	chr3	+	20215777	20227607		CTTGCTCCATTGACAAGCATTGTGTTGTACATTTTCAGAGAATTTTCTACTCTAGACATT	natural antisense	NM_138484	SGOL1	shugoshin-like 1 isoform C2	-	20202084	20227698	48.8984	103.747	5.6511	6.71865	41.8339	56.2843	48.577	104.426	104.743	102.072	5.32268	5.91955	5.71106	6.69464	6.76687	6.69444
ASHGA5P035939	2.5664e-06	0.00012573	2.09115	down	noncoding	ENST00000496886	RP11-711M9.1	GENCODE	710	chr2	+	74213652	74220867		GCTTGTTCTTCTGGCATTTGTTTCCTTGTAGTTTAGTGAGTTATCAGTAAAACCTATCAA	intergenic							292.016	655.952	8.23236	9.29666	295.819	290.633	289.595	670.619	647.116	650.123	8.17979	8.26331	8.25398	9.28577	9.29548	9.30873
ASHGA5P048488	0.0127167	0.0333607	2.09066	down	noncoding	ENST00000526453	RP11-110I1.12	GENCODE	1359	chr11	-	118866904	118868714		TGTGGTTTACTATTACTGCTATTAGCGCATTTTTAAGCGGGAAACCTGAGGCATGAGGAG	bidirectional	NM_198489	CCDC84	coiled-coil domain-containing protein 84	+	118868851	118886455	19.805	40.4164	4.31909	5.38305	26.0801	19.6578	13.677	42.3313	32.9517	45.9661	4.63137	4.42298	3.90292	5.42806	5.1556	5.56548
ASHGA5P030057	5.70748e-06	0.000187897	2.09057	down	noncoding	TCONS_00007487	XLOC_003471	LincRNAs identified by Cabili et al	1936	chr4	+	17484657	17487209		AAACAACAAGACATGCAAGGTACAGCATGAGGTAATGTGCTCAGGGTGCTTTCAACAGCT	intronic antisense	ENST00000513615	QDPR	quinoid dihydropteridine reductase [Source:HGNC Symbol;Acc:9752]	-	17461883	17513712	466.915	1068.26	8.92544	9.98933	489.018	467.584	444.143	1116.73	1074.48	1013.57	8.92826	8.96338	8.88467	10.0099	10.0171	9.94096
ASHGA5P016657	0.000434529	0.00268387	2.09026	down	noncoding	uc002yjk.3	BC048201	UCSC_knowngene	1073	chr21	+	15399741	15516778		GAGAGAGGAGGGTGTTGTCAATGGAAATATGGATTCTTCTACAGCAAACATGTACATCTA	intronic antisense	NM_198996	LIPI	lipase member I	-	15481134	15579254	98.1657	212.244	6.65283	7.71651	100.238	106.156	88.1029	225.394	216.36	194.978	6.58874	6.82157	6.54819	7.76327	7.77265	7.61362
ASHGA5P037371	0.00238125	0.00933359	2.08964	down	noncoding	ENST00000454245	AP001471.1	GENCODE	672	chr21	-	47513177	47517444		TTTTTCATGAACCAGCACAGGCTCTCCTGAGAGCCCTGGAGGGAAGGCTCCGGCTATACT	bidirectional	NM_001849	COL6A2	collagen alpha-2(VI) chain isoform 2C2 precursor	+	47518032	47552763	8.85704	18.1558	3.21453	4.27779	8.35956	9.00596	9.20561	17.4737	20.4194	16.5743	2.99323	3.31498	3.33539	4.18394	4.49472	4.1547
ASHGA5P037371	0.00238125	0.00933359	2.08964	down	noncoding	ENST00000454245	AP001471.1	GENCODE	672	chr21	-	47513177	47517444		TTTTTCATGAACCAGCACAGGCTCTCCTGAGAGCCCTGGAGGGAAGGCTCCGGCTATACT	bidirectional	NM_058174	COL6A2	collagen alpha-2(VI) chain isoform 2C2a precursor	+	47518032	47549719	8.85704	18.1558	3.21453	4.27779	8.35956	9.00596	9.20561	17.4737	20.4194	16.5743	2.99323	3.31498	3.33539	4.18394	4.49472	4.1547
ASHGA5P037371	0.00238125	0.00933359	2.08964	down	noncoding	ENST00000454245	AP001471.1	GENCODE	672	chr21	-	47513177	47517444		TTTTTCATGAACCAGCACAGGCTCTCCTGAGAGCCCTGGAGGGAAGGCTCCGGCTATACT	bidirectional	NM_058175	COL6A2	collagen alpha-2(VI) chain isoform 2C2a' precursor	+	47518032	47549719	8.85704	18.1558	3.21453	4.27779	8.35956	9.00596	9.20561	17.4737	20.4194	16.5743	2.99323	3.31498	3.33539	4.18394	4.49472	4.1547
ASHGA5P018137	0.000434452	0.00268387	2.0863	down	noncoding	ENST00000449830	DBIL5P	GENCODE	840	chr17	+	655906	658128		GGCCTCAGACATCATGACATCAGGTCAGCTGCAGTTCTCACTGGGACCAATAAACAATAG	intronic antisense	ENST00000576383	GEMIN4	gem (nuclear organelle) associated protein 4 [Source:HGNC Symbol;Acc:15717]	-	650680	657239	59.6394	127.551	5.94211	7.00305	58.3519	61.2833	59.2829	118.684	132.222	131.747	5.79632	6.04256	5.98744	6.87287	7.08084	7.05546
ASHGA5P018137	0.000434452	0.00268387	2.0863	down	noncoding	ENST00000449830	DBIL5P	GENCODE	840	chr17	+	655906	658128		GGCCTCAGACATCATGACATCAGGTCAGCTGCAGTTCTCACTGGGACCAATAAACAATAG	natural antisense	ENST00000570364	GEMIN4	gem (nuclear organelle) associated protein 4 [Source:HGNC Symbol;Acc:15717]	-	650479	656016	59.6394	127.551	5.94211	7.00305	58.3519	61.2833	59.2829	118.684	132.222	131.747	5.79632	6.04256	5.98744	6.87287	7.08084	7.05546
ASHGA5P054916	4.44431e-07	7.1355e-05	2.08614	down	noncoding	ENST00000535076	SNHG1	GENCODE	849	chr11	-	62619519	62621168		TCTGATTTTCTGAGAATGATGGGTGGGAACAACATAATGCGGGATATGAGAAGCACTACT	intergenic							1600.99	3967.58	10.7425	11.8034	1679.17	1559.33	1564.47	4117.93	3949.31	3835.5	10.7704	10.7304	10.7267	11.8164	11.8111	11.7825
ASHGA5P030499	0.000138638	0.00121724	2.0859	down	noncoding	uc001zsy.3	BC062349	UCSC_knowngene	1455	chr15	+	44068695	44070150		CCGGGAACCTTAACGTCCTCTACTACAAATAAAATTACCTATACATTTGTCAAAACTCAT	exon sense-overlapping	NM_001199877	SERF2	small EDRK-rich factor 2 isoform c	+	44069293	44088287	197.616	434.122	7.65572	8.71639	216.236	196.421	180.19	483.234	406.581	412.552	7.70959	7.69492	7.56266	8.83132	8.6533	8.66457
ASHGA5P030499	0.000138638	0.00121724	2.0859	down	noncoding	uc001zsy.3	BC062349	UCSC_knowngene	1455	chr15	+	44068695	44070150		CCGGGAACCTTAACGTCCTCTACTACAAATAAAATTACCTATACATTTGTCAAAACTCAT	natural antisense	NM_025165	ELL3	RNA polymerase II elongation factor ELL3	-	44064797	44069502	197.616	434.122	7.65572	8.71639	216.236	196.421	180.19	483.234	406.581	412.552	7.70959	7.69492	7.56266	8.83132	8.6533	8.66457
ASHGA5P030395	0.00139127	0.00623909	2.08257	down	noncoding	uc001zci.1	WHAMMP2	UCSC_knowngene	1862	chr15	+	28986255	29024285		ATGCGCAGAACCCTGTAAATGAGCATAGTTCATTCAAGTATATAAAGTGCTTTCGTGTAT	intergenic							26.3594	55.4484	4.77095	5.82932	28.6358	23.6293	26.8131	53.7233	63.6953	48.9266	4.76459	4.68695	4.86133	5.76004	6.07051	5.65741
ASHGA5P053640	0.00430629	0.0146362	2.07998	down	noncoding	ENST00000447950	RP11-75C9.1	GENCODE	1668	chr9	+	8858129	8862255		GTTGCTAATCATGTTTTCTTTGTGAGGACTACTGGGGTTTTTATTAAATCCAGCTAAATG	intronic antisense	NM_002839	PTPRD	receptor-type tyrosine-protein phosphatase delta isoform 1 precursor	-	8314245	10612723	23.1336	47.1167	4.54681	5.60338	30.1254	17.4405	21.8349	52.3047	44.6677	44.3775	4.83542	4.24726	4.55776	5.72467	5.57181	5.51367
ASHGA5P023067	3.5399e-05	0.000519445	2.07864	down	noncoding	ENST00000568946	DBIL5P	GENCODE	504	chr17	+	657548	658128		GTAGTAAATGATCATGACATCAGGTCAGCTGCAGTTCTCACTGGGACCAATAAACAATAG	bidirectional	ENST00000576383	GEMIN4	gem (nuclear organelle) associated protein 4 [Source:HGNC Symbol;Acc:15717]	-	650680	657239	60.9735	129.878	5.97177	7.02741	66.6778	60.2463	55.9962	137.578	129.783	122.273	5.99025	6.01629	5.90877	7.07874	7.0571	6.94639
ASHGA5P046149	0.00279587	0.0105411	2.07711	down	noncoding	ENST00000431646	RP11-157D23.1	GENCODE	880	chrX	-	39226538	39251028		GTGGCCCGGACAAATGAGAGTTGTTTATCTTTCAACTCCACTTAGAAAAGTAAATTTAAA	intergenic							100.375	215.227	6.68011	7.73469	88.7664	107.143	105.216	209.251	237.674	198.757	6.40659	6.83297	6.80077	7.66336	7.90221	7.63849
ASHGA5P031647	0.0029458	0.0109735	2.07602	down	noncoding	TCONS_00006707	XLOC_003322	LincRNAs identified by Cabili et al	335	chr3	-	168746749	168749572		AATGTAAGCCCAGGCACCAAGACGATCAGTGAATGAGAAGGAATGATTAAGAGGCTGGAA	intergenic							19.8463	41.5104	4.3615	5.41532	21.8925	19.5735	18.0729	35.7885	49.648	39.0946	4.38074	4.41582	4.28794	5.18691	5.71973	5.33933
ASHGA5P025658	0.0014619	0.00648655	2.0758	down	noncoding	NR_024405	LOC730101	RefSeq	3554	chr6	+	52529198	52533951		TGAGGAGAAGATGGAGGCCATTGAACTTTCAGTGGATCCAAAGTCTAACAAAAGACAATG	intergenic							55.5805	117.358	5.83341	6.88707	56.5843	63.5906	46.5666	122.906	116.843	112.326	5.75395	6.09072	5.65555	6.9191	6.9156	6.82653
ASHGA5P021098	1.56125e-05	0.000317607	2.07348	down	noncoding	NR_026593	TMX2	RefSeq	1818	chr11	+	57479994	57508445		TTGTGATGATGAAGAACCGCAGATCCATGCCCCATGAAGAGGGACAAAGAATGGGATATA	exon sense-overlapping	NM_001144012	TMX2	thioredoxin-related transmembrane protein 2 isoform 2	+	57479994	57508445	457.482	1036.39	8.89373	9.94578	494.787	447.531	430.128	1107.12	989.478	1012.58	8.94831	8.89487	8.83799	9.99688	9.90066	9.9398
ASHGA5P021098	1.56125e-05	0.000317607	2.07348	down	noncoding	NR_026593	TMX2	RefSeq	1818	chr11	+	57479994	57508445		TTGTGATGATGAAGAACCGCAGATCCATGCCCCATGAAGAGGGACAAAGAATGGGATATA	exon sense-overlapping	NM_015959	TMX2	thioredoxin-related transmembrane protein 2 isoform 1 precursor	+	57479994	57508445	457.482	1036.39	8.89373	9.94578	494.787	447.531	430.128	1107.12	989.478	1012.58	8.94831	8.89487	8.83799	9.99688	9.90066	9.9398
ASHGA5P036925	2.2173e-05	0.000395213	2.07307	down	noncoding	NR_038395	UBOX5-AS1	RefSeq	1794	chr20	+	3087556	3131513		GGCAGGAACATATGTATGAATTTCTGTGTGAATCAGAGCAGAATTCTCTCACATTAAATT	intronic antisense	NM_021826	FASTKD5	FAST kinase domain-containing protein 5	-	3127164	3140532	78.353	166.658	6.32907	7.38084	83.4643	73.6785	77.9163	167.01	172.667	160.298	6.31807	6.29347	6.37566	7.35196	7.45864	7.3319
ASHGA5P036925	2.2173e-05	0.000395213	2.07307	down	noncoding	NR_038395	UBOX5-AS1	RefSeq	1794	chr20	+	3087556	3131513		GGCAGGAACATATGTATGAATTTCTGTGTGAATCAGAGCAGAATTCTCTCACATTAAATT	natural antisense	NM_001267584	UBOX5	RING finger protein 37 isoform c	-	3088218	3140556	78.353	166.658	6.32907	7.38084	83.4643	73.6785	77.9163	167.01	172.667	160.298	6.31807	6.29347	6.37566	7.35196	7.45864	7.3319
ASHGA5P036925	2.2173e-05	0.000395213	2.07307	down	noncoding	NR_038395	UBOX5-AS1	RefSeq	1794	chr20	+	3087556	3131513		GGCAGGAACATATGTATGAATTTCTGTGTGAATCAGAGCAGAATTCTCTCACATTAAATT	natural antisense	NM_014948	UBOX5	RING finger protein 37 isoform a	-	3088218	3140556	78.353	166.658	6.32907	7.38084	83.4643	73.6785	77.9163	167.01	172.667	160.298	6.31807	6.29347	6.37566	7.35196	7.45864	7.3319
ASHGA5P036925	2.2173e-05	0.000395213	2.07307	down	noncoding	NR_038395	UBOX5-AS1	RefSeq	1794	chr20	+	3087556	3131513		GGCAGGAACATATGTATGAATTTCTGTGTGAATCAGAGCAGAATTCTCTCACATTAAATT	natural antisense	NM_199415	UBOX5	RING finger protein 37 isoform b	-	3088218	3140556	78.353	166.658	6.32907	7.38084	83.4643	73.6785	77.9163	167.01	172.667	160.298	6.31807	6.29347	6.37566	7.35196	7.45864	7.3319
ASHGA5P045259	0.00650527	0.0200139	2.06994	down	noncoding	ENST00000424682	RP11-58A12.2	GENCODE	2425	chr9	-	69175691	69178315	ENST00000423390, ENST00000520314, NR_015361, uc004afh.2, uc010mnt.1	CCCACTGATATTGTTTTTAATGCAGCGTGGGAGGGGAGGATATGACACGCGATATCGCAG	intergenic							24.9219	51.6331	4.68208	5.73167	20.7528	27.9751	26.0377	56.7521	47.2403	50.907	4.29894	4.93052	4.81677	5.83389	5.64989	5.71122
ASHGA5P026609	0.00325862	0.0118264	2.067	down	noncoding	ENST00000542477	RP11-807H22.5	GENCODE	698	chr11	+	71869907	71870905		TTTGGTTCCTCTTCTATGGTCTTGTCTCTGACAGCCACTTTGAATAAACCAGACACCACA	intergenic							44.7025	92.103	5.49833	6.54587	59.4212	38.3054	36.3811	96.728	90.4267	89.1544	5.8244	5.37549	5.29511	6.58362	6.55376	6.50023
ASHGA5P014876	0.00253821	0.00978473	2.06603	down	noncoding	NR_038199	M1	RefSeq	432	chr10	-	61496747	61513203		TTGAACCCCTGGACAGAATCAAGGTTGCTAAGAGACCACCTGTGCTGAATACACTTTGTT	intergenic							37.7119	78.0264	5.27074	6.3176	44.3374	29.1047	39.6935	75.4073	83.336	75.3358	5.40487	4.98479	5.42255	6.24028	6.43802	6.2745
ASHGA5P058247	0.00798274	0.0233775	2.06524	down	noncoding	TCONS_00028516	XLOC_013486	LincRNAs identified by Cabili et al	259	chr20	+	22666306	22671142		AAATGTGAATACCATCTATACGGGTGAGCAGCCAACAGGGTGGTGCTTTCTCTACTAGAA	intergenic							10.1106	20.6977	3.3919	4.43821	11.7595	9.84456	8.72763	22.55	24.1889	15.3541	3.47731	3.44729	3.25111	4.53592	4.72692	4.05181
ASHGA5P018419	0.000630454	0.00348937	2.06366	down	noncoding	ENST00000453284	ZNF32-AS1	GENCODE	434	chr10	+	44139319	44140495		CCCTCTCTGGTTAGAATAGGGAAAAAGAAACATAATACTTTGAGTGCTTATGATGTGCCA	natural antisense	NM_001005368	ZNF32	zinc finger protein 32	-	44139306	44144152	50.033	104.6	5.68304	6.72824	54.4839	53.5313	42.0836	100.855	106.967	105.977	5.69739	5.84556	5.50615	6.64431	6.79352	6.74689
ASHGA5P018419	0.000630454	0.00348937	2.06366	down	noncoding	ENST00000453284	ZNF32-AS1	GENCODE	434	chr10	+	44139319	44140495		CCCTCTCTGGTTAGAATAGGGAAAAAGAAACATAATACTTTGAGTGCTTATGATGTGCCA	natural antisense	NM_006973	ZNF32	zinc finger protein 32	-	44139306	44144326	50.033	104.6	5.68304	6.72824	54.4839	53.5313	42.0836	100.855	106.967	105.977	5.69739	5.84556	5.50615	6.64431	6.79352	6.74689
ASHGA5P029931	0.00857213	0.0246715	2.0627	down	noncoding	ENST00000560819	RP11-1008C21.2	GENCODE	464	chr15	-	38363827	38364291		TTTGGTTGACTTTGTGTCACTTTTTACTAGGGCTAATTGTCTAATGTCTCTTTCCACTAG	intergenic							9.14372	17.7258	3.20684	4.25137	12.6794	6.63397	8.11775	17.6695	15.7482	19.7596	3.58387	2.88526	3.15138	4.20217	4.15262	4.39931
ASHGA5P027314	6.85517e-05	0.000780159	2.06248	down	noncoding	ENST00000550263	RP11-680A11.5	GENCODE	637	chr12	-	53692448	53694098		TAAATAAATGGTATCTGAGAACCTACCTCTGGTGATGGTCATATCGGTGTCTCCGAGGGT	intronic antisense	NM_002624	PFDN5	prefoldin subunit 5 isoform alpha	+	53689234	53693234	141.461	302.148	7.16745	8.21184	154.726	143.441	126.216	318.624	298.187	289.632	7.21124	7.23593	7.05519	8.24829	8.21778	8.16943
ASHGA5P027314	6.85517e-05	0.000780159	2.06248	down	noncoding	ENST00000550263	RP11-680A11.5	GENCODE	637	chr12	-	53692448	53694098		TAAATAAATGGTATCTGAGAACCTACCTCTGGTGATGGTCATATCGGTGTCTCCGAGGGT	intronic antisense	NM_145897	PFDN5	prefoldin subunit 5 isoform gamma	+	53689234	53693234	141.461	302.148	7.16745	8.21184	154.726	143.441	126.216	318.624	298.187	289.632	7.21124	7.23593	7.05519	8.24829	8.21778	8.16943
ASHGA5P027314	6.85517e-05	0.000780159	2.06248	down	noncoding	ENST00000550263	RP11-680A11.5	GENCODE	637	chr12	-	53692448	53694098		TAAATAAATGGTATCTGAGAACCTACCTCTGGTGATGGTCATATCGGTGTCTCCGAGGGT	natural antisense	NM_021640	C12orf10	UPF0160 protein MYG1, mitochondrial precursor	+	53693469	53700965	141.461	302.148	7.16745	8.21184	154.726	143.441	126.216	318.624	298.187	289.632	7.21124	7.23593	7.05519	8.24829	8.21778	8.16943
ASHGA5P056464	0.0211746	0.0493806	2.05975	down	noncoding	TCONS_00004467	XLOC_002344	LincRNAs identified by Cabili et al	290	chr2	-	145281134	145282207		AAGTTTTCTGGCTCAACTCCGAATGGATTGGATTGCGAGTCTGCACGTGAGAAAACCGTT	intergenic							7.98425	16.356	3.05146	4.09393	9.77545	7.40997	6.76731	21.3858	16.7274	10.9547	3.22372	3.04133	2.88932	4.46265	4.24204	3.5771
ASHGA5P026104	0.00558262	0.0178767	2.05896	down	noncoding	TCONS_00014308	XLOC_006459	LincRNAs identified by Cabili et al	932	chr7	-	56683915	56685484		AATCTCATCTCGAATATTCTCTCAGTGTGACTGTGATATAAATCTTTGCCAAGCATCTGT	intergenic							16.6355	33.7887	4.08737	5.12929	21.6699	13.9074	14.3291	37.1398	36.3691	27.8572	4.36491	3.93307	3.96414	5.23941	5.28251	4.86595
ASHGA5P042438	0.0386663	0.0792695	2.05815	down	noncoding	ENST00000417465	RP5-973N23.4	GENCODE	403	chr6	+	41836359	41837469		GCAGATAGAATAGTCCATAATAATCTAATCTACTCCAGAGCAATTCAAGAGGGAAATACT	intronic antisense	NM_018561	USP49	ubiquitin carboxyl-terminal hydrolase 49	-	41765382	41863099	9.69179	19.7518	3.3212	4.36255	7.63761	9.26519	12.1726	22.3273	23.021	13.9071	2.86144	3.35757	3.74458	4.52085	4.65605	3.91074
ASHGA5P022229	0.00440416	0.0148696	2.05798	down	noncoding	ENST00000552905	RP11-983P16.4	GENCODE	523	chr12	-	53408412	53440743		TAGGGATAAGAACTTCCGAGAAGTCACCACCAATCAAGAGCTGATTCAGAAGAGCAGAGG	intronic antisense	NM_001417	EIF4B	eukaryotic translation initiation factor 4B	+	53400061	53435993	13.6353	27.9558	3.82575	4.86698	13.2609	13.4474	14.1977	23.2043	31.7297	28.9335	3.64515	3.88056	3.95155	4.57656	5.1006	4.92378
ASHGA5P032556	0.000180118	0.0014424	2.05714	down	noncoding	ENST00000574716	RP11-515O17.2	GENCODE	1740	chr17	-	53348864	53351014		GTGCTCAAGATAAGAAAGGGGTTGGGGCAGTCATGGTAAATAGTATGAGAATTCACAAAA	intronic antisense	NM_002126	HLF	hepatic leukemia factor	+	53342320	53402426	38.3091	80.0984	5.31181	6.35245	37.8384	39.9094	37.1796	80.0607	79.3715	80.8628	5.17354	5.43672	5.32518	6.32244	6.36983	6.36508
ASHGA5P036297	0.0189585	0.0452602	2.05464	down	noncoding	TCONS_00027488	XLOC_012975	LincRNAs identified by Cabili et al	220	chr19	+	13227693	13228971		GATCCCCCAGGGGCATAGAGAGGAGACGGAGCCGGTTAGAAGGGGCGCGCTCGGAGCTCG	intergenic							10.22	20.0264	3.37824	4.41712	8.61478	13.6832	8.36191	20.3284	20.6497	19.101	3.03715	3.90756	3.18999	4.39226	4.51164	4.34746
ASHGA5P054921	9.29093e-06	0.000239113	2.05388	down	noncoding	ENST00000539921	SNHG1	GENCODE	1071	chr11	-	62619459	62622708	ENST00000539975, uc001nvt.3	ATTTTTTCAGATGTTCAGCCCACAAGAGCTTACTGGTGAAGGAATGGGACAAGACCCATC	bidirectional	NM_001012662	SLC3A2	4F2 cell-surface antigen heavy chain isoform b	+	62623483	62656355	688.653	1594.19	9.49863	10.537	689.832	672.171	703.955	1626.57	1601.05	1554.95	9.44179	9.49209	9.56201	10.5235	10.5598	10.5276
ASHGA5P054921	9.29093e-06	0.000239113	2.05388	down	noncoding	ENST00000539921	SNHG1	GENCODE	1071	chr11	-	62619459	62622708	ENST00000539975, uc001nvt.3	ATTTTTTCAGATGTTCAGCCCACAAGAGCTTACTGGTGAAGGAATGGGACAAGACCCATC	bidirectional	NM_001012664	SLC3A2	4F2 cell-surface antigen heavy chain isoform e	+	62623483	62656355	688.653	1594.19	9.49863	10.537	689.832	672.171	703.955	1626.57	1601.05	1554.95	9.44179	9.49209	9.56201	10.5235	10.5598	10.5276
ASHGA5P054921	9.29093e-06	0.000239113	2.05388	down	noncoding	ENST00000539921	SNHG1	GENCODE	1071	chr11	-	62619459	62622708	ENST00000539975, uc001nvt.3	ATTTTTTCAGATGTTCAGCCCACAAGAGCTTACTGGTGAAGGAATGGGACAAGACCCATC	bidirectional	NM_002394	SLC3A2	4F2 cell-surface antigen heavy chain isoform c	+	62623483	62656355	688.653	1594.19	9.49863	10.537	689.832	672.171	703.955	1626.57	1601.05	1554.95	9.44179	9.49209	9.56201	10.5235	10.5598	10.5276
ASHGA5P029175	1.33841e-05	0.000293439	2.05099	down	noncoding	ENST00000553990	RP11-355I22.5	GENCODE	322	chr14	-	62536235	62547872		CTCCTGTGTGGCCTATATGCTCGAATACAGAGATAGACTCTCCAGGAAAACAGAAGAGAA	natural antisense	NM_031914	SYT16	synaptotagmin-16	+	62462540	62568427	90.4316	190.516	6.53505	7.57137	100.343	88.4002	82.552	194.495	187.839	189.214	6.58978	6.55821	6.45716	7.56445	7.57564	7.57403
ASHGA5P032355	6.25712e-05	0.000731645	2.04934	down	noncoding	ENST00000425161	RP11-343H5.6	GENCODE	358	chr1	-	206807993	206808967		AATGTTAAGCAGATTTCCATCGTTGGAGGTTAAAACACCCGAATACAAGTGTTTTCTTGA	natural antisense	NM_001004023	DYRK3	dual specificity tyrosine-phosphorylation-regulated kinase 3 isoform b	+	206808880	206822542	245.325	534.348	7.97391	9.00907	241.583	248.263	246.129	526.688	535.668	540.688	7.87178	8.02992	8.02004	8.95008	9.03251	9.04462
ASHGA5P032355	6.25712e-05	0.000731645	2.04934	down	noncoding	ENST00000425161	RP11-343H5.6	GENCODE	358	chr1	-	206807993	206808967		AATGTTAAGCAGATTTCCATCGTTGGAGGTTAAAACACCCGAATACAAGTGTTTTCTTGA	natural antisense	NM_003582	DYRK3	dual specificity tyrosine-phosphorylation-regulated kinase 3 isoform a	+	206808880	206822542	245.325	534.348	7.97391	9.00907	241.583	248.263	246.129	526.688	535.668	540.688	7.87178	8.02992	8.02004	8.95008	9.03251	9.04462
ASHGA5P036654	0.0166643	0.0409004	2.04772	down	noncoding	ENST00000558175	C20orf61	GENCODE	696	chr20	-	11781110	11791074	ENST00000427835, ENST00000557899	AAGCTGATTGCTTCTTACTGCAAGCACTTGAGCATCTTCCTGAGAGCTTTCTTGGGCAAT	intergenic							12.0665	23.6721	3.60119	4.63521	17.1749	9.24212	9.78257	22.2532	28.1396	20.6233	4.02686	3.35518	3.42154	4.51604	4.93312	4.45646
ASHGA5P040464	5.40382e-05	0.000669368	2.04491	down	noncoding	ENST00000510261	CTD-2116N20.1	GENCODE	365	chr5	-	64782270	64782875		GCCCATAATCTTCATTTCTTAAACGAAGAAGGAAAAGAAAAGCTGGAGTGAAAAGTTTTG	intergenic							404.988	900.423	8.71277	9.7448	400.621	411.023	403.322	887.515	931.476	882.279	8.6245	8.77038	8.74343	9.68777	9.80826	9.73839
ASHGA5P057349	0.000192718	0.00150935	2.04057	down	noncoding	TCONS_00016264	XLOC_007638	LincRNAs identified by Cabili et al	282	chr9	-	6408524	6411865		AACAAGACAACTTGGACTTCACATTTGCCAAAATCGGGCCACTCTCTACCTGTTTGCAGT	intergenic							89.6332	188.399	6.52386	7.55283	98.2065	89.305	81.3882	194.658	199.025	171.513	6.55978	6.57537	6.43643	7.56589	7.65777	7.43482
ASHGA5P037064	0.000502582	0.00297332	2.03787	down	noncoding	TCONS_00025662	XLOC_012488	LincRNAs identified by Cabili et al	1046	chr17	-	42723424	42725050		AAGGCATATGAGTGGACCGTAAGGTATATGGCACGTTCACTGATAAAACATCCCCTACTC	intergenic							12.7696	25.6399	3.72782	4.75488	15.0609	11.1134	12.1344	23.7075	26.7706	26.4416	3.82898	3.61557	3.7389	4.60443	4.86775	4.79245
ASHGA5P040028	1.99818e-05	0.00036969	2.03692	down	noncoding	ENST00000413531	RP11-418J17.1	GENCODE	1154	chr1	+	119683352	119776804		CCCTTGCTCCAAATTTTACTTACTATCTTTTAAATGTCATCCTGCTAGAGTGTAAGTCTT	bidirectional	NM_015836	WARS2	tryptophan--tRNA ligase, mitochondrial isoform 1 precursor	-	119573838	119683295	285.002	621.17	8.19446	9.22085	292.303	284.743	277.959	605.383	634.84	623.288	8.16313	8.22816	8.19211	9.14279	9.27295	9.24682
ASHGA5P040028	1.99818e-05	0.00036969	2.03692	down	noncoding	ENST00000413531	RP11-418J17.1	GENCODE	1154	chr1	+	119683352	119776804		CCCTTGCTCCAAATTTTACTTACTATCTTTTAAATGTCATCCTGCTAGAGTGTAAGTCTT	bidirectional	NM_201263	WARS2	tryptophan--tRNA ligase, mitochondrial isoform 2 precursor	-	119573838	119683295	285.002	621.17	8.19446	9.22085	292.303	284.743	277.959	605.383	634.84	623.288	8.16313	8.22816	8.19211	9.14279	9.27295	9.24682
ASHGA5P035735	4.37602e-05	0.000590068	2.03681	down	noncoding	uc002rcs.1	AX748233	UCSC_knowngene	2612	chr2	+	17935161	17937773		GACATCAATATACTTATTCATTATAAAAGATTTGAGTGGGAACTCACCAAATCCCACACC	exon sense-overlapping	NM_001130009	GEN1	flap endonuclease GEN homolog 1	+	17935413	17966632	221.45	476.279	7.82435	8.85066	218.381	225.181	220.789	487.955	481.725	459.158	7.72513	7.88399	7.86394	8.84671	8.88603	8.81924
ASHGA5P035735	4.37602e-05	0.000590068	2.03681	down	noncoding	uc002rcs.1	AX748233	UCSC_knowngene	2612	chr2	+	17935161	17937773		GACATCAATATACTTATTCATTATAAAAGATTTGAGTGGGAACTCACCAAATCCCACACC	exon sense-overlapping	NM_182625	GEN1	flap endonuclease GEN homolog 1	+	17935176	17966632	221.45	476.279	7.82435	8.85066	218.381	225.181	220.789	487.955	481.725	459.158	7.72513	7.88399	7.86394	8.84671	8.88603	8.81924
ASHGA5P009353	5.44685e-06	0.00018103	2.03248	down	noncoding	ENST00000354559	SDHAP1	GENCODE	615	chr3	-	195689974	195694766		AGACTACAAGAGTAATGAGAAATGTGATGGTGTTTCTGGGCTCAGGTGCGGATTGATGAG	intergenic							356.953	786.884	8.52947	9.55271	362.57	347.594	360.695	797.386	770.945	792.321	8.48333	8.52637	8.5787	9.53319	9.54159	9.58334
ASHGA5P014621	1.45994e-05	0.000306558	2.03108	down	noncoding	NR_024533	ALG3	RefSeq	1450	chr3	-	183960116	183966759		AGGGTGGCATGTACCCAGCTGGTTTCGTGTACATCTTTATGGGGTTGTACTATGCCACCA	exon sense-overlapping	NM_001006941	ALG3	dol-P-Man:Man(5)GlcNAc(2)-PP-Dol alpha-1,3-mannosyltransferase isoform d	-	183960116	183967313	879.781	2031.5	9.85783	10.8801	944.223	847.701	847.419	2019.34	2073.05	2002.1	9.91728	9.82977	9.82643	10.8277	10.9205	10.892
ASHGA5P014621	1.45994e-05	0.000306558	2.03108	down	noncoding	NR_024533	ALG3	RefSeq	1450	chr3	-	183960116	183966759		AGGGTGGCATGTACCCAGCTGGTTTCGTGTACATCTTTATGGGGTTGTACTATGCCACCA	exon sense-overlapping	NM_005787	ALG3	dol-P-Man:Man(5)GlcNAc(2)-PP-Dol alpha-1,3-mannosyltransferase isoform a	-	183960116	183966759	879.781	2031.5	9.85783	10.8801	944.223	847.701	847.419	2019.34	2073.05	2002.1	9.91728	9.82977	9.82643	10.8277	10.9205	10.892
ASHGA5P014621	1.45994e-05	0.000306558	2.03108	down	noncoding	NR_024533	ALG3	RefSeq	1450	chr3	-	183960116	183966759		AGGGTGGCATGTACCCAGCTGGTTTCGTGTACATCTTTATGGGGTTGTACTATGCCACCA	natural antisense	NM_138345	VWA5B2	von Willebrand factor A domain-containing protein 5B2	+	183948316	183960117	879.781	2031.5	9.85783	10.8801	944.223	847.701	847.419	2019.34	2073.05	2002.1	9.91728	9.82977	9.82643	10.8277	10.9205	10.892
ASHGA5P053945	4.83057e-05	0.000623138	2.02626	down	noncoding	ENST00000443294	RP11-480I12.5	GENCODE	1835	chr1	-	202820955	202830736	uc021phq.1	TAACACCTGGTCTCTCGCACCACAGTTGTGTGTGTATCTCATTCCACTGTTCCCTGACCC	intergenic							658.847	1498.48	9.4304	10.4492	721.721	618.668	636.153	1486.53	1468.28	1540.61	9.50916	9.37082	9.41122	10.3953	10.4352	10.5172
ASHGA5P032302	0.000139985	0.0012225	2.02242	down	noncoding	ENST00000582718	AC010761.8	GENCODE	899	chr17	-	27048504	27049895		TGCATTTTCTTTCTCTTGAAGGGCTCTTACAACCTCAAGTGATTAAAGAATCATCTCTGG	natural antisense	NM_000984	RPL23A	60S ribosomal protein L23a	+	27046999	27051374	287.416	620.03	8.20253	9.21862	321.748	257.911	282.588	631.797	638.43	589.864	8.30434	8.08456	8.2187	9.20515	9.27825	9.17246
ASHGA5P038675	0.0106044	0.0289554	2.02012	down	noncoding	ENST00000428171	AC018832.1	GENCODE	566	chr3	+	8121008	8154611		GTCTGTGTGCAAAGTTACAGAAAATTTCTTCTCACAGCCTTTGAGAGAGAAAATTCTATG	intergenic							15.8583	31.5792	4.02428	5.03872	13.0382	16.9503	17.5865	31.5166	27.3691	35.8519	3.61885	4.20658	4.24742	5.00238	4.89571	5.21807
ASHGA5P056536	0.00019211	0.00150535	2.01983	down	noncoding	TCONS_00005989	XLOC_002616	LincRNAs identified by Cabili et al	347	chr3	+	39219383	39223013		GGGAATTCTCAGCAGCACTTTTTCGCCGCCACCTCCAACCAATCGGACTGGCTCTTCTGT	intergenic							179.969	380.194	7.51799	8.53222	188.13	161.293	190.484	407.491	368.594	364.497	7.50738	7.40112	7.64546	8.59222	8.5116	8.49285
ASHGA5P031099	5.15537e-07	7.2265e-05	2.01885	down	noncoding	ENST00000564743	RP11-388M20.6	GENCODE	463	chr16	-	31193831	31194606		TATAACCACTGTAACTCTGCTGTCCGTAGGGCTGACTGCTCTGCTGGGAATAGCCCTGCC	natural antisense	NM_001170634	FUS	RNA-binding protein FUS isoform 2	+	31191430	31206192	238.745	511.698	7.93465	8.94818	248.629	231.918	235.688	530.444	496.692	507.959	7.91448	7.93016	7.95932	8.96096	8.92554	8.95805
ASHGA5P031099	5.15537e-07	7.2265e-05	2.01885	down	noncoding	ENST00000564743	RP11-388M20.6	GENCODE	463	chr16	-	31193831	31194606		TATAACCACTGTAACTCTGCTGTCCGTAGGGCTGACTGCTCTGCTGGGAATAGCCCTGCC	natural antisense	NM_001170937	FUS	RNA-binding protein FUS isoform 3	+	31191430	31206192	238.745	511.698	7.93465	8.94818	248.629	231.918	235.688	530.444	496.692	507.959	7.91448	7.93016	7.95932	8.96096	8.92554	8.95805
ASHGA5P031099	5.15537e-07	7.2265e-05	2.01885	down	noncoding	ENST00000564743	RP11-388M20.6	GENCODE	463	chr16	-	31193831	31194606		TATAACCACTGTAACTCTGCTGTCCGTAGGGCTGACTGCTCTGCTGGGAATAGCCCTGCC	natural antisense	NM_004960	FUS	RNA-binding protein FUS isoform 1	+	31191430	31206192	238.745	511.698	7.93465	8.94818	248.629	231.918	235.688	530.444	496.692	507.959	7.91448	7.93016	7.95932	8.96096	8.92554	8.95805
ASHGA5P019075	0.000415869	0.00259764	2.0147	down	noncoding	NR_033201	HOXB-AS3	RefSeq	570	chr17	+	46667822	46683774		TCCAGTAAGAAGTTGGGCCAAGCTGGAAGGGATTGACCGGCCGTTTCCTCTCCCTCGCCG	intronic antisense	NM_002147	HOXB5	homeobox protein Hox-B5	-	46668618	46671103	176.38	368.953	7.48156	8.49213	205.69	153.952	169.498	364.684	376.129	366.044	7.63764	7.33306	7.47398	8.43439	8.54332	8.49867
ASHGA5P019075	0.000415869	0.00259764	2.0147	down	noncoding	NR_033201	HOXB-AS3	RefSeq	570	chr17	+	46667822	46683774		TCCAGTAAGAAGTTGGGCCAAGCTGGAAGGGATTGACCGGCCGTTTCCTCTCCCTCGCCG	intronic antisense	NM_018952	HOXB6	homeobox protein Hox-B6	-	46673098	46682334	176.38	368.953	7.48156	8.49213	205.69	153.952	169.498	364.684	376.129	366.044	7.63764	7.33306	7.47398	8.43439	8.54332	8.49867
ASHGA5P040423	0.000375068	0.00241618	2.01	down	noncoding	TCONS_00022202	XLOC_010428	LincRNAs identified by Cabili et al	868	chr13	+	75017245	75018926		TGAGTGAGAGGCCTCAAGTGACCCTTTCTGGAAATTCTTCCATATGAAAACATGGGAGGA	intergenic							78.2719	160.265	6.31709	7.32428	93.6752	69.7266	71.4139	171.657	153.177	155.962	6.48492	6.21434	6.25202	7.38991	7.29004	7.2929
ASHGA5P021189	1.79968e-05	0.000346758	2.00908	down	noncoding	ENST00000527321	RP11-705O3.1	GENCODE	586	chr11	+	77850860	77852968	ENST00000530261	AGATACAGAGCTACAGTCAAATGGGCAGCTGAAGATGATGATGATGATGATCTTGACACC	bidirectional	NM_001007027	ALG8	probable dolichyl pyrophosphate Glc1Man9GlcNAc2 alpha-1,3-glucosyltransferase isoform b	-	77811987	77850699	1434.36	3390.76	10.5814	11.588	1552.39	1402.71	1347.97	3550.57	3278.77	3342.94	10.6503	10.5784	10.5156	11.6112	11.5578	11.595
ASHGA5P021189	1.79968e-05	0.000346758	2.00908	down	noncoding	ENST00000527321	RP11-705O3.1	GENCODE	586	chr11	+	77850860	77852968	ENST00000530261	AGATACAGAGCTACAGTCAAATGGGCAGCTGAAGATGATGATGATGATGATCTTGACACC	bidirectional	NM_024079	ALG8	probable dolichyl pyrophosphate Glc1Man9GlcNAc2 alpha-1,3-glucosyltransferase isoform a	-	77811987	77850699	1434.36	3390.76	10.5814	11.588	1552.39	1402.71	1347.97	3550.57	3278.77	3342.94	10.6503	10.5784	10.5156	11.6112	11.5578	11.595
ASHGA5P017931	4.77165e-05	0.000618286	2.00839	down	noncoding	ENST00000447278	RP11-125B21.2	GENCODE	423	chr9	-	2503279	2522019		TTTGGAAATGGACATAAGAGCCTGGTGGTTGATGATGGAAGAGATGAAACTGTGAAGAGA	intergenic							63.2291	129.971	6.02357	7.02961	67.166	64.0038	58.5174	140.055	122.569	127.289	6.00081	6.09835	5.97156	7.10313	6.97935	7.00634
ASHGA5P020737	0.000402999	0.00253737	2.00555	down	noncoding	ENST00000519144	RP11-16M8.2	GENCODE	564	chr8	-	57408804	57472145		ACTTATCTCACCCTCACCAAGGTGGCTTCTTCTTGGATATCTGAATGGTGGTGAGATCAA	intergenic							266.241	567.229	8.08953	9.09353	248.655	268.255	281.812	572.644	554.42	574.622	7.91471	8.14103	8.21286	9.06561	9.08139	9.13359
ASHGA5P028648	0.00464488	0.0154819	2.00493	down	noncoding	TCONS_00009873	XLOC_004292	LincRNAs identified by Cabili et al	898	chr5	+	10330545	10332338		TGTGCAGTTGCTTTTTGAACAGGACCCACATCCGTCTTCCAAAATATCTAAAATTAGGTC	intergenic							598.96	1332.58	9.27485	10.2784	733.852	504.712	558.317	1440.83	1114.61	1442.3	9.53492	9.07076	9.21886	10.3504	10.0622	10.4227
ASHGA5P033003	0.00611295	0.0190859	2.00368	down	noncoding	ENST00000581995	RP11-338L22.3	pseudogene	514	chr17	+	28299531	28300045		TCAGGGTAGGGGGTCAGAAAGAGATCCAGCTGTGGTTTGAAAGCAGTGAGCTGGTGAACT								58.0614	119.438	5.89757	6.90022	52.4494	56.6336	65.1012	121.87	135.926	100.518	5.64338	5.92816	6.12118	6.90815	7.11942	6.67311
ASHGA5P014130	0.0100704	0.027836	2.00253	down	noncoding	uc010ubi.2	ULK4P1	UCSC_knowngene	970	chr15	+	30865171	30892911	NM_139320	CCAGCATTTTCAGTTCCAATTGCTAATCCAGCATTTGTGGATAGCTGCAAACTGTGATAT	intergenic							376.182	830.868	8.60175	9.60357	338.43	391.127	398.988	938.674	938.337	615.593	8.38275	8.69467	8.72784	9.76258	9.81972	9.22842
ASHGA5P038688	5.37514e-05	0.000667003	2.00058	down	noncoding	ENST00000438698	AC034193.5	pseudogene	534	chr3	+	10029587	10036015		AGTCTCCTATACAAATAATGTGTTTATGTTTTTTGACACATACTGCCAGCAGGTATGTTG								332.823	720.25	8.42504	9.42546	331.472	340.67	326.327	732.388	687.213	741.148	8.3484	8.49529	8.43144	9.4101	9.37419	9.49209
