# Supplementary material for: Molecular mechanism of G1 arrest and cellular senescence induced by LEE011, a novel CDK4/CDK6 inhibitor, in leukemia cells
Source: Cancer Cell Int. 2017 Mar 6;17:35. doi: 10.1186/s12935-017-0405-y (PMC5340031; doi:10.1186/s12935-017-0405-y)
Supplement: Supplementary file 7 — Additional file 7. Summary of KEGG analysis the differentially expressed mRNAs in HL-60 cells treated with LEE011. [file 12935_2017_405_MOESM7_ESM.xls]

## Sheet: hsa
#Column "PathwayID" stands for Pathway identifiers used in KEGG
#Column "Definition" stands for the definition of the PathwayID
#Column "OriginalWebSite"stands for The map's website,the nodes with red frame and red symbol are associated with the DE genes, green nodes have no significance
#Column "p-value"
"Fisher-Pvalue" stands for the enrichment p-value of the PathwayID used Fisher's exact test
#Column "SelectionCounts" stands for the Count of the DE genes' entities directly associated with the listed PathwayID
#Column "SelectionSize" stands for the total number of the DE genes' entities
#Column "Count" stands for the count of the chosen background population genes' entities associated with the listed PathwayID
#Column "Size" stands for the total number of chosen background population genes' entities
#Column "FDR" stands for the false discovery rate of the PathwayID
#Column "Enrichment_Score" stands for the Enrichment Score value of the PathwayID, it equals "-log10(Pvalue)"
#Column "GENES" stands for the DE genes associated with the PathwayID
PathwayID	Definition	OriginalWebSite	Fisher-Pvalue	SelectionCounts	SelectionSize	Count	Size	FDR	Enrichment_Score	Genes
hsa04110	Cell cycle - Homo sapiens (human)	http://www.genome.jp/kegg-bin/show_pathway?hsa04110+699+701+9184+8900+890+891+9133+9134+993+994+995+8318+990+8317+983+1019+1111+10926+1869+1870+9700+4085+10459+4171+4172+4174+4175+4176+4998+23594+5111+9088+5347+5591+9232+10744+5885+5933+6502+8243+9126+10274+7027+7272+7465+10971	9.07405e-26	46	399	124	6756	2.54981e-23	25.0422	BUB1//BUB1B//BUB3//CCNA1//CCNA2//CCNB1//CCNB2//CCNE2//CDC25A//CDC25B//CDC25C//CDC45//CDC6//CDC7//CDK1//CDK4//CHEK1//DBF4//E2F1//E2F2//ESPL1//MAD2L1//MAD2L2//MCM2//MCM3//MCM5//MCM6//MCM7//ORC1//ORC6//PCNA//PKMYT1//PLK1//PRKDC//PTTG1//PTTG2//RAD21//RBL1//SKP2//SMC1A//SMC3//STAG1//TFDP1//TTK//WEE1//YWHAQ
hsa05322	Systemic lupus erythematosus - Homo sapiens (human)	http://www.genome.jp/kegg-bin/show_pathway?hsa05322+1511+94239+3014+3015+8335+8334+3012+8969+85235+8329+8330+8332+8336+3018+8347+8343+8970+85236+8340+8342+8341+8348+8350+8358+8351+8357+8354+8356+8359+8366+8360+8367+8369+8365+8294+8368+723790+317772+8338+333932+554313+92815+128312+121504+6628	7.95647e-23	45	399	136	6756	1.11788e-20	22.0993	CTSG//H2AFV//H2AFX//H2AFZ//HIST1H2AB//HIST1H2AC//HIST1H2AE//HIST1H2AG//HIST1H2AH//HIST1H2AI//HIST1H2AK//HIST1H2AL//HIST1H2AM//HIST1H2BB//HIST1H2BC//HIST1H2BF//HIST1H2BJ//HIST1H2BK//HIST1H2BL//HIST1H2BM//HIST1H2BN//HIST1H2BO//HIST1H3A//HIST1H3B//HIST1H3D//HIST1H3H//HIST1H3I//HIST1H3J//HIST1H4A//HIST1H4B//HIST1H4D//HIST1H4E//HIST1H4G//HIST1H4H//HIST1H4I//HIST1H4L//HIST2H2AA4//HIST2H2AB//HIST2H2AC//…
hsa05034	Alcoholism - Homo sapiens (human)	http://www.genome.jp/kegg-bin/show_pathway?hsa05034+163688+2786+94239+3014+3015+8520+55869+8335+8334+3012+8969+85235+8329+8330+8332+8336+3018+8347+8343+8970+85236+8340+8342+8341+8348+8350+8358+8351+8357+8354+8356+8359+8366+8360+8367+8369+8365+8294+8368+723790+317772+8338+333932+554313+92815+128312+121504+3265+2030	1.29758e-20	49	399	180	6756	1.2154e-18	19.8869	CALML6//GNG4//H2AFV//H2AFX//H2AFZ//HAT1//HDAC8//HIST1H2AB//HIST1H2AC//HIST1H2AE//HIST1H2AG//HIST1H2AH//HIST1H2AI//HIST1H2AK//HIST1H2AL//HIST1H2AM//HIST1H2BB//HIST1H2BC//HIST1H2BF//HIST1H2BJ//HIST1H2BK//HIST1H2BL//HIST1H2BM//HIST1H2BN//HIST1H2BO//HIST1H3A//HIST1H3B//HIST1H3D//HIST1H3H//HIST1H3I//HIST1H3J//HIST1H4A//HIST1H4B//HIST1H4D//HIST1H4E//HIST1H4G//HIST1H4H//HIST1H4I//HIST1H4L//HIST2H2AA4//H…
hsa03030	DNA replication - Homo sapiens (human)	http://www.genome.jp/kegg-bin/show_pathway?hsa03030+2237+3978+4171+4172+4174+4175+4176+5111+5422+23649+5424+10714+5426+5427+56655+5557+5981+5982+5983+5984+5985+10535	9.36856e-19	22	399	36	6756	6.58141e-17	18.0283	FEN1//LIG1//MCM2//MCM3//MCM5//MCM6//MCM7//PCNA//POLA1//POLA2//POLD1//POLD3//POLE//POLE2//POLE4//PRIM1//RFC1//RFC2//RFC3//RFC4//RFC5//RNASEH2A
hsa03460	Fanconi anemia pathway - Homo sapiens (human)	http://www.genome.jp/kegg-bin/show_pathway?hsa03460+378708+84126+641+672+675+83990+146956+2175+2187+2177+2189+55215+5888+5889+80010+116028+201254+29089+7398	5.48139e-11	19	399	53	6756	3.08054e-09	10.2611	APITD1//ATRIP//BLM//BRCA1//BRCA2//BRIP1//EME1//FANCA//FANCB//FANCD2//FANCG//FANCI//RAD51//RAD51C//RMI1//RMI2//STRA13//UBE2T//USP1
hsa03430	Mismatch repair - Homo sapiens (human)	http://www.genome.jp/kegg-bin/show_pathway?hsa03430+9156+3978+4436+2956+5111+5424+10714+5981+5982+5983+5984+5985	1.14388e-09	12	399	23	6756	5.35716e-08	8.94162	EXO1//LIG1//MSH2//MSH6//PCNA//POLD1//POLD3//RFC1//RFC2//RFC3//RFC4//RFC5
hsa05203	Viral carcinogenesis - Homo sapiens (human)	http://www.genome.jp/kegg-bin/show_pathway?hsa05203+8900+890+9134+983+1019+1111+55869+3018+8347+8343+8970+85236+8340+8342+8341+8348+8359+8366+8360+8367+8369+8365+8294+8368+554313+128312+121504+3265+5366+5829+5902+5933+6502+6672+10971	9.0489e-09	35	399	206	6756	3.63249e-07	8.0434	CCNA1//CCNA2//CCNE2//CDK1//CDK4//CHEK1//HDAC8//HIST1H2BB//HIST1H2BC//HIST1H2BF//HIST1H2BJ//HIST1H2BK//HIST1H2BL//HIST1H2BM//HIST1H2BN//HIST1H2BO//HIST1H4A//HIST1H4B//HIST1H4D//HIST1H4E//HIST1H4G//HIST1H4H//HIST1H4I//HIST1H4L//HIST2H4B//HIST3H2BB//HIST4H4//HRAS//PMAIP1//PXN//RANBP1//RBL1//SKP2//SP100//YWHAQ
hsa03410	Base excision repair - Homo sapiens (human)	http://www.genome.jp/kegg-bin/show_pathway?hsa03410+2237+3146+3978+3980+55247+10038+5111+5424+10714+5426+5427+56655+7374	1.70022e-08	13	399	33	6756	5.97203e-07	7.76949	FEN1//HMGB1//LIG1//LIG3//NEIL3//PARP2//PCNA//POLD1//POLD3//POLE//POLE2//POLE4//UNG
hsa04114	Oocyte meiosis - Homo sapiens (human)	http://www.genome.jp/kegg-bin/show_pathway?hsa04114+6790+699+163688+891+9133+9134+995+983+9700+26271+3479+3710+4085+10459+9088+5347+9232+10744+151648+8243+9126+10971	3.18996e-07	22	399	110	6756	9.95978e-06	6.49621	AURKA//BUB1//CALML6//CCNB1//CCNB2//CCNE2//CDC25C//CDK1//ESPL1//FBXO5//IGF1//ITPR3//MAD2L1//MAD2L2//PKMYT1//PLK1//PTTG1//PTTG2//SGOL1//SMC1A//SMC3//YWHAQ
hsa03420	Nucleotide excision repair - Homo sapiens (human)	http://www.genome.jp/kegg-bin/show_pathway?hsa03420+1643+3978+5111+5424+10714+5426+5427+56655+5981+5982+5983+5984+5985	1.94969e-06	13	399	47	6756	5.47864e-05	5.71003	DDB2//LIG1//PCNA//POLD1//POLD3//POLE//POLE2//POLE4//RFC1//RFC2//RFC3//RFC4//RFC5
hsa03440	Homologous recombination - Homo sapiens (human)	http://www.genome.jp/kegg-bin/show_pathway?hsa03440+641+675+146956+5424+10714+5888+5890+5889+25788+8438	2.31599e-06	10	399	28	6756	5.91631e-05	5.63526	BLM//BRCA2//EME1//POLD1//POLD3//RAD51//RAD51B//RAD51C//RAD54B//RAD54L
hsa00240	Pyrimidine metabolism - Homo sapiens (human)	http://www.genome.jp/kegg-bin/show_pathway?hsa00240+79077+1841+5422+23649+5424+10714+5426+5427+56655+5433+10622+171568+5557+6240+6241+7083+7298+7371	3.56256e-05	18	399	105	6756	0.000834233	4.44824	DCTPP1//DTYMK//POLA1//POLA2//POLD1//POLD3//POLE//POLE2//POLE4//POLR2D//POLR3G//POLR3H//PRIM1//RRM1//RRM2//TK1//TYMS//UCK2
hsa04914	Progesterone-mediated oocyte maturation - Homo sapiens (human)	http://www.genome.jp/kegg-bin/show_pathway?hsa04914+699+8900+890+891+9133+993+994+995+983+3320+3479+4085+10459+9088+5347	0.00012985	15	399	86	6756	0.00280676	3.88656	BUB1//CCNA1//CCNA2//CCNB1//CCNB2//CDC25A//CDC25B//CDC25C//CDK1//HSP90AA1//IGF1//MAD2L1//MAD2L2//PKMYT1//PLK1
hsa00230	Purine metabolism - Homo sapiens (human)	http://www.genome.jp/kegg-bin/show_pathway?hsa00230+204+271+8833+2986+10606+5198+5422+23649+5424+10714+5426+5427+56655+5433+10622+171568+5557+221823+5634+6240+6241	0.00105503	21	399	171	6756	0.0211759	2.97674	AK2//AMPD2//GMPS//GUCY2F//PAICS//PFAS//POLA1//POLA2//POLD1//POLD3//POLE//POLE2//POLE4//POLR2D//POLR3G//POLR3H//PRIM1//PRPS1L1//PRPS2//RRM1//RRM2
hsa05202	Transcriptional misregulation in cancer - Homo sapiens (human)	http://www.genome.jp/kegg-bin/show_pathway?hsa05202+8900+1050+84444+2078+3002+8350+8358+8351+8357+8354+8356+333932+8091+3479+4005+4353+4914+5090+8864+6929+7468	0.00188845	21	399	179	6756	0.0337777	2.7239	CCNA1//CEBPA//DOT1L//ERG//GZMB//HIST1H3A//HIST1H3B//HIST1H3D//HIST1H3H//HIST1H3I//HIST1H3J//HIST2H3A//HMGA2//IGF1//LMO2//MPO//NTRK1//PBX3//PER2//TCF3//WHSC1
hsa04115	p53 signaling pathway - Homo sapiens (human)	http://www.genome.jp/kegg-bin/show_pathway?hsa04115+891+9133+9134+983+1019+1111+1643+51512+3479+5366+6241	0.00192329	11	399	68	6756	0.0337777	2.71596	CCNB1//CCNB2//CCNE2//CDK1//CDK4//CHEK1//DDB2//GTSE1//IGF1//PMAIP1//RRM2
hsa05166	HTLV-I infection - Homo sapiens (human)	http://www.genome.jp/kegg-bin/show_pathway?hsa05166+701+9184+9133+1019+1111+1869+1870+8321+8325+3265+4085+4603+4605+5111+5424+10714+5426+5427+56655+9232+10744+5902+6929+7480+7494	0.0109427	25	399	261	6756	0.180877	1.96088	BUB1B//BUB3//CCNB2//CDK4//CHEK1//E2F1//E2F2//FZD1//FZD8//HRAS//MAD2L1//MYBL1//MYBL2//PCNA//POLD1//POLD3//POLE//POLE2//POLE4//PTTG1//PTTG2//RANBP1//TCF3//WNT10B//XBP1
hsa05130	Pathogenic Escherichia coli infection - Homo sapiens (human)	http://www.genome.jp/kegg-bin/show_pathway?hsa05130+84790+7280+347733+10381+10382+10383+84617+10971	0.0145929	8	399	55	6756	0.227812	1.83586	TUBA1C//TUBB2A//TUBB2B//TUBB3//TUBB4A//TUBB4B//TUBB6//YWHAQ
hsa03013	RNA transport - Homo sapiens (human)	http://www.genome.jp/kegg-bin/show_pathway?hsa03013+10189+9086+8662+1978+8487+25929+55110+22916+9631+23636+4928+29107+10248+5905+9939+10460+65109	0.0154616	17	399	163	6756	0.228669	1.81075	ALYREF//EIF1AY//EIF3B//EIF4EBP1//GEMIN2//GEMIN5//MAGOHB//NCBP2//NUP155//NUP62//NUP98//NXT1//POP7//RANGAP1//RBM8A//TACC3//UPF3B
hsa03040	Spliceosome - Homo sapiens (human)	http://www.genome.jp/kegg-bin/show_pathway?hsa03040+10189+1665+55110+22916+51645+22827+84991+9939+6628+10772+6428+6432+6434+7307	0.0207104	14	399	130	6756	0.290982	1.68381	ALYREF//DHX15//MAGOHB//NCBP2//PPIL1//PUF60//RBM17//RBM8A//SNRPB//SRSF10//SRSF3//SRSF7//TRA2B//U2AF1
hsa01230	Biosynthesis of amino acids - Homo sapiens (human)	http://www.genome.jp/kegg-bin/show_pathway?hsa01230+586+84706+26227+221823+5634+29968+22934+6470+7167	0.0230081	9	399	71	6756	0.30787	1.63812	BCAT1//GPT2//PHGDH//PRPS1L1//PRPS2//PSAT1//RPIA//SHMT1//TPI1
hsa04540	Gap junction - Homo sapiens (human)	http://www.genome.jp/kegg-bin/show_pathway?hsa04540+983+3265+3710+84790+7280+347733+10381+10382+10383+84617	0.0361529	10	399	89	6756	0.458682	1.44186	CDK1//HRAS//ITPR3//TUBA1C//TUBB2A//TUBB2B//TUBB3//TUBB4A//TUBB4B//TUBB6
hsa03450	Non-homologous end-joining - Homo sapiens (human)	http://www.genome.jp/kegg-bin/show_pathway?hsa03450+2237+5591+2547	0.0375433	3	399	13	6756	0.458682	1.42547	FEN1//PRKDC//XRCC6
hsa05200	Pathways in cancer - Homo sapiens (human)	http://www.genome.jp/kegg-bin/show_pathway?hsa05200+332+675+8900+9134+1019+1050+1163+1869+1870+26281+2260+8321+8325+2735+3265+3320+3479+3815+4254+4436+2956+4914+5881+5888+6502+7170+7480	0.0468935	27	399	327	6756	0.549045	1.32889	BIRC5//BRCA2//CCNA1//CCNE2//CDK4//CEBPA//CKS1B//E2F1//E2F2//FGF20//FGFR1//FZD1//FZD8//GLI1//HRAS//HSP90AA1//IGF1//KIT//KITLG//MSH2//MSH6//NTRK1//RAC3//RAD51//SKP2//TPM3//WNT10B
hsa04142	Lysosome - Homo sapiens (human)	http://www.genome.jp/kegg-bin/show_pathway?hsa04142+8905+427+535+1513+1519+58511+2517+2548+2760+3074+3373+3423+3425+3988+4126+4758+10577+5660+26503+6609	1.28654e-06	20	327	122	6756	0.000361518	5.89058	AP1S2//ASAH1//ATP6V0A1//CTSK//CTSO//DNASE2B//FUCA1//GAA//GM2A//HEXB//HYAL1//IDS//IDUA//LIPA//MANBA//NEU1//NPC2//PSAP//SLC17A5//SMPD1
hsa00500	Starch and sucrose metabolism - Homo sapiens (human)	http://www.genome.jp/kegg-bin/show_pathway?hsa00500+277+278+279+280+2548+8972+79799+7365+10720+7366+54490+7363	1.10023e-05	12	327	56	6756	0.00141356	4.95852	AMY1B//AMY1C//AMY2A//AMY2B//GAA//MGAM//UGT2A3//UGT2B10//UGT2B11//UGT2B15//UGT2B28//UGT2B4
hsa04380	Osteoclast differentiation - Homo sapiens (human)	http://www.genome.jp/kegg-bin/show_pathway?hsa04380+1513+1536+1540+2212+2213+9103+2353+9846+10288+11025+653361+4688+4689+5294+8503+5971+8878+6773+7305	1.50914e-05	19	327	131	6756	0.00141356	4.82127	CTSK//CYBB//CYLD//FCGR2A//FCGR2B//FCGR2C//FOS//GAB2//LILRB2//LILRB3//NCF1//NCF2//NCF4//PIK3CG//PIK3R3//RELB//SQSTM1//STAT2//TYROBP
hsa04666	Fc gamma R-mediated phagocytosis - Homo sapiens (human)	http://www.genome.jp/kegg-bin/show_pathway?hsa04666+2212+2213+9846+2934+3055+3985+653361+5294+8503+5337+5338+8611+5579+5788+7454	2.60967e-05	15	327	91	6756	0.00183329	4.58342	FCGR2A//FCGR2B//GAB2//GSN//HCK//LIMK2//NCF1//PIK3CG//PIK3R3//PLD1//PLD2//PPAP2A//PRKCB//PTPRC//WAS
hsa04062	Chemokine signaling pathway - Homo sapiens (human)	http://www.genome.jp/kegg-bin/show_pathway?hsa04062+6347+6349+6351+388372+1230+1232+10563+7852+2268+3055+653361+5197+5294+8503+5330+5473+57580+5579+53358+6655+6773+7454+6846	3.66143e-05	23	327	189	6756	0.00205772	4.43635	CCL2//CCL3L1//CCL4//CCL4L1//CCR1//CCR3//CXCL13//CXCR4//FGR//HCK//NCF1//PF4V1//PIK3CG//PIK3R3//PLCB2//PPBP//PREX1//PRKCB//SHC3//SOS2//STAT2//WAS//XCL2
hsa00982	Drug metabolism - cytochrome P450 - Homo sapiens (human)	http://www.genome.jp/kegg-bin/show_pathway?hsa00982+221+2329+2330+2946+2948+119391+79799+7365+10720+7366+54490+7363	8.49511e-05	12	327	68	6756	0.00397854	4.07083	ALDH3B1//FMO4//FMO5//GSTM2//GSTM4//GSTO2//UGT2A3//UGT2B10//UGT2B11//UGT2B15//UGT2B28//UGT2B4
hsa04973	Carbohydrate digestion and absorption - Homo sapiens (human)	http://www.genome.jp/kegg-bin/show_pathway?hsa04973+277+278+279+280+8972+5294+8503+5330+5579	0.000246554	9	327	45	6756	0.00989738	3.60809	AMY1B//AMY1C//AMY2A//AMY2B//MGAM//PIK3CG//PIK3R3//PLCB2//PRKCB
hsa00983	Drug metabolism - other enzymes - Homo sapiens (human)	http://www.genome.jp/kegg-bin/show_pathway?hsa00983+978+1806+7084+79799+7365+10720+7366+54490+7363	0.0002937	9	327	46	6756	0.0103162	3.5321	CDA//DPYD//TK2//UGT2A3//UGT2B10//UGT2B11//UGT2B15//UGT2B28//UGT2B4
hsa05150	Staphylococcus aureus infection - Homo sapiens (human)	http://www.genome.jp/kegg-bin/show_pathway?hsa05150+719+728+2204+2212+2213+9103+3383+3684+5340	0.00150066	9	327	57	6756	0.0391089	2.82372	C3AR1//C5AR1//FCAR//FCGR2A//FCGR2B//FCGR2C//ICAM1//ITGAM//PLG
hsa05204	Chemical carcinogenesis - Homo sapiens (human)	http://www.genome.jp/kegg-bin/show_pathway?hsa05204+221+405+2946+2948+119391+79799+7365+10720+7366+54490+7363	0.00150838	11	327	80	6756	0.0391089	2.82149	ALDH3B1//ARNT//GSTM2//GSTM4//GSTO2//UGT2A3//UGT2B10//UGT2B11//UGT2B15//UGT2B28//UGT2B4
hsa00053	Ascorbate and aldarate metabolism - Homo sapiens (human)	http://www.genome.jp/kegg-bin/show_pathway?hsa00053+79799+7365+10720+7366+54490+7363	0.00153095	6	327	27	6756	0.0391089	2.81504	UGT2A3//UGT2B10//UGT2B11//UGT2B15//UGT2B28//UGT2B4
hsa00980	Metabolism of xenobiotics by cytochrome P450 - Homo sapiens (human)	http://www.genome.jp/kegg-bin/show_pathway?hsa00980+221+2946+2948+119391+79799+7365+10720+7366+54490+7363	0.00278985	10	327	74	6756	0.0623125	2.55442	ALDH3B1//GSTM2//GSTM4//GSTO2//UGT2A3//UGT2B10//UGT2B11//UGT2B15//UGT2B28//UGT2B4
hsa04060	Cytokine-cytokine receptor interaction - Homo sapiens (human)	http://www.genome.jp/kegg-bin/show_pathway?hsa04060+90+659+6347+6349+6351+388372+1230+1232+1441+10563+7852+2689+3082+3588+3590+23765+3568+3953+4050+5197+5473+8764+7133+6846	0.00288278	24	327	271	6756	0.0623125	2.54019	ACVR1//BMPR2//CCL2//CCL3L1//CCL4//CCL4L1//CCR1//CCR3//CSF3R//CXCL13//CXCR4//GH2//HGF//IL10RB//IL11RA//IL17RA//IL5RA//LEPR//LTB//PF4V1//PPBP//TNFRSF14//TNFRSF1B//XCL2
hsa04620	Toll-like receptor signaling pathway - Homo sapiens (human)	http://www.genome.jp/kegg-bin/show_pathway?hsa04620+6349+6351+388372+942+1513+2353+23643+1326+5294+8503+114609+7096	0.00493848	12	327	106	6756	0.0918434	2.30641	CCL3L1//CCL4//CCL4L1//CD86//CTSK//FOS//LY96//MAP3K8//PIK3CG//PIK3R3//TIRAP//TLR1
hsa04115	p53 signaling pathway - Homo sapiens (human)	http://www.genome.jp/kegg-bin/show_pathway?hsa04115+472+27113+894+896+901+1647+56475+143686+9540	0.00515718	9	327	68	6756	0.0918434	2.28759	ATM//BBC3//CCND2//CCND3//CCNG2//GADD45A//RPRM//SESN3//TP53I3
hsa00040	Pentose and glucuronate interconversions - Homo sapiens (human)	http://www.genome.jp/kegg-bin/show_pathway?hsa00040+79799+7365+10720+7366+54490+7363	0.00522952	6	327	34	6756	0.0918434	2.28154	UGT2A3//UGT2B10//UGT2B11//UGT2B15//UGT2B28//UGT2B4
hsa04610	Complement and coagulation cascades - Homo sapiens (human)	http://www.genome.jp/kegg-bin/show_pathway?hsa04610+719+728+1604+1378+2161+2153+5329+5340+5265	0.00568546	9	327	69	6756	0.0939773	2.24523	C3AR1//C5AR1//CD55//CR1//F12//F5//PLAUR//PLG//SERPINA1
hsa04650	Natural killer cell mediated cytotoxicity - Homo sapiens (human)	http://www.genome.jp/kegg-bin/show_pathway?hsa04650+962+2207+10870+3133+3383+3805+8302+22914+5294+8503+5579+53358+6655+7305	0.00628114	14	327	137	6756	0.0980555	2.20196	CD48//FCER1G//HCST//HLA-E//ICAM1//KIR2DL4//KLRC4//KLRK1//PIK3CG//PIK3R3//PRKCB//SHC3//SOS2//TYROBP
hsa05140	Leishmaniasis - Homo sapiens (human)	http://www.genome.jp/kegg-bin/show_pathway?hsa05140+1378+2212+9103+2353+3684+653361+4688+4689+5579	0.00898032	9	327	74	6756	0.129224	2.04671	CR1//FCGR2A//FCGR2C//FOS//ITGAM//NCF1//NCF2//NCF4//PRKCB
hsa00511	Other glycan degradation - Homo sapiens (human)	http://www.genome.jp/kegg-bin/show_pathway?hsa00511+2517+3074+4126+4758	0.0096116	4	327	18	6756	0.129224	2.0172	FUCA1//HEXB//MANBA//NEU1
hsa04640	Hematopoietic cell lineage - Homo sapiens (human)	http://www.genome.jp/kegg-bin/show_pathway?hsa04640+290+951+920+1604+1378+1441+3590+3568+3674+3684	0.00965734	10	327	88	6756	0.129224	2.01514	ANPEP//CD37//CD4//CD55//CR1//CSF3R//IL11RA//IL5RA//ITGA2B//ITGAM
hsa04670	Leukocyte transendothelial migration - Homo sapiens (human)	http://www.genome.jp/kegg-bin/show_pathway?hsa04670+7852+1536+3383+3684+4478+653361+4688+4689+5294+8503+5579+399	0.0114257	12	327	118	6756	0.141772	1.94212	CXCR4//CYBB//ICAM1//ITGAM//MSN//NCF1//NCF2//NCF4//PIK3CG//PIK3R3//PRKCB//RHOH
hsa00531	Glycosaminoglycan degradation - Homo sapiens (human)	http://www.genome.jp/kegg-bin/show_pathway?hsa00531+3074+3373+3423+3425	0.0117194	4	327	19	6756	0.141772	1.93109	HEXB//HYAL1//IDS//IDUA
hsa04064	NF-kappa B signaling pathway - Homo sapiens (human)	http://www.genome.jp/kegg-bin/show_pathway?hsa04064+472+597+6351+388372+3383+4050+23643+5579+5971+114609	0.0121086	10	327	91	6756	0.141772	1.9169	ATM//BCL2A1//CCL4//CCL4L1//ICAM1//LTB//LY96//PRKCB//RELB//TIRAP
hsa00860	Porphyrin and chlorophyll metabolism - Homo sapiens (human)	http://www.genome.jp/kegg-bin/show_pathway?hsa00860+79799+7365+10720+7366+54490+7363	0.016477	6	327	43	6756	0.185201	1.78312	UGT2A3//UGT2B10//UGT2B11//UGT2B15//UGT2B28//UGT2B4
hsa04145	Phagosome - Homo sapiens (human)	http://www.genome.jp/kegg-bin/show_pathway?hsa04145+535+64581+1536+2204+2212+2213+9103+3133+3684+653361+4688+4689+5869+7846	0.01761	14	327	155	6756	0.190324	1.75424	ATP6V0A1//CLEC7A//CYBB//FCAR//FCGR2A//FCGR2B//FCGR2C//HLA-E//ITGAM//NCF1//NCF2//NCF4//RAB5B//TUBA1A
hsa00140	Steroid hormone biosynthesis - Homo sapiens (human)	http://www.genome.jp/kegg-bin/show_pathway?hsa00140+8644+79799+7365+10720+7366+54490+7363	0.0192506	7	327	57	6756	0.200349	1.71556	AKR1C3//UGT2A3//UGT2B10//UGT2B11//UGT2B15//UGT2B28//UGT2B4
hsa00600	Sphingolipid metabolism - Homo sapiens (human)	http://www.genome.jp/kegg-bin/show_pathway?hsa00600+427+79603+4758+8611+81537+6609	0.0247172	6	327	47	6756	0.248055	1.607	ASAH1//CERS4//NEU1//PPAP2A//SGPP1//SMPD1
hsa05152	Tuberculosis - Homo sapiens (human)	http://www.genome.jp/kegg-bin/show_pathway?hsa05152+535+972+64581+1378+2207+2212+2213+9103+3588+3684+3687+4046+5869+114609+7096	0.0263738	15	327	179	6756	0.255553	1.57883	ATP6V0A1//CD74//CLEC7A//CR1//FCER1G//FCGR2A//FCGR2B//FCGR2C//IL10RB//ITGAM//ITGAX//LSP1//RAB5B//TIRAP//TLR1
hsa05144	Malaria - Homo sapiens (human)	http://www.genome.jp/kegg-bin/show_pathway?hsa05144+6347+1378+3043+3082+3383+22914	0.0297157	6	327	49	6756	0.278338	1.52701	CCL2//CR1//HBB//HGF//ICAM1//KLRK1
hsa00604	Glycosphingolipid biosynthesis - ganglio series - Homo sapiens (human)	http://www.genome.jp/kegg-bin/show_pathway?hsa00604+8705+3074+8869	0.0331443	3	327	15	6756	0.298687	1.47959	B3GALT4//HEXB//ST3GAL5
hsa00830	Retinol metabolism - Homo sapiens (human)	http://www.genome.jp/kegg-bin/show_pathway?hsa00830+340665+79799+7365+10720+7366+54490+7363	0.0340142	7	327	64	6756	0.298687	1.46834	CYP26C1//UGT2A3//UGT2B10//UGT2B11//UGT2B15//UGT2B28//UGT2B4
hsa04630	Jak-STAT signaling pathway - Homo sapiens (human)	http://www.genome.jp/kegg-bin/show_pathway?hsa04630+894+896+1441+2689+3588+3590+3568+3953+5294+8503+6655+81848+6773	0.0385958	13	327	156	6756	0.328649	1.41346	CCND2//CCND3//CSF3R//GH2//IL10RB//IL11RA//IL5RA//LEPR//PIK3CG//PIK3R3//SOS2//SPRY4//STAT2
hsa04742	Taste transduction - Homo sapiens (human)	http://www.genome.jp/kegg-bin/show_pathway?hsa04742+5330+50839+50832+54429+50837+50835	0.0415979	6	327	53	6756	0.343794	1.38093	PLCB2//TAS2R10//TAS2R4//TAS2R5//TAS2R7//TAS2R9
hsa04972	Pancreatic secretion - Homo sapiens (human)	http://www.genome.jp/kegg-bin/show_pathway?hsa04972+279+280+1131+1359+5330+5579+5874+9545+7220	0.0469205	9	327	98	6756	0.373296	1.32864	AMY2A//AMY2B//CHRM3//CPA3//PLCB2//PRKCB//RAB27B//RAB3D//TRPC1
hsa04514	Cell adhesion molecules (CAMs) - Homo sapiens (human)	http://www.genome.jp/kegg-bin/show_pathway?hsa04514+10666+920+965+942+3133+3383+3684+3695+4897+84628+5788+6402	0.0478245	12	327	145	6756	0.373296	1.32035	CD226//CD4//CD58//CD86//HLA-E//ICAM1//ITGAM//ITGB7//NRCAM//NTNG2//PTPRC//SELL
